# Supplementary material for: Environmental and mutational modulation of collateral fitness effects informs their mechanisms
Source: Mol Biol Evol. 2026 Apr 21;43(5):msag106. doi: 10.1093/molbev/msag106 (PMC13160053; doi:10.1093/molbev/msag106)
Supplement: msag106_Supplementary_Data [file msag106_supplementary_data.zip]

Archive with 9 entries (9 files):
- Data S1 - 30C.xlsx
- Data S2- 37C.xlsx
- Data S3- 42C.xlsx
- Data S4 - M9.xlsx
- Data S5 - M182T.xlsx
- Data S6 - Avi.xlsx
- Data S7 - Tazo.xlsx
- Data S8 - dssTEM-1.xlsx
- Supplementary Material_FINAL.pdf
