# Supplementary material for: Environmental and mutational modulation of collateral fitness effects informs their mechanisms
Source: Mol Biol Evol. 2026 Apr 21;43(5):msag106. doi: 10.1093/molbev/msag106 (PMC13160053; doi:10.1093/molbev/msag106)
Supplement: msag106_Supplementary_Data [file msag106_supplementary_data.zip › Data S1 - 30C.xlsx]

## Sheet: Wildtype Seq. Counts
Region	Ambler positions	Replica	Wildtype sequencing counts initial	Total Sequencing Counts initial	Wildtype sequencing counts final	Total Sequencing Counts final
1	3-97	1	327517	1445282	464563	2055201
		2	226636	1748514	298377	2261189
2	98-192	1	381046	1696542	486546	2120238
		2	215941	1792735	261442	2166870
3	193-290	1	389314	1806781	372476	1788528
		2	228248	2246627	238432	2249635

## Sheet: KEY (to data tabs)
		M	S	I	Q	H	F	R	V	A	L	I	P	F	F	A	A	F	C	L	P	V	F	A	H	P	E	T	L	V	K	V	K	D	A	E	D	Q	L	G	A	R	V	G	Y	I	E	L	D
Amino acid	Codon	3	4	5	6	7	8	9	10	11	12	13	14	15	16	17	18	19	20	21	22	23	24	25	26	27	28	29	30	31	32	33	34	35	36	37	38	39	40	41	42	43	44	45	46	47	48	49	50
Trp	TGG
Phe	TTC
Phe	TTT
Tyr	TAC
Tyr	TAT
Pro	CCA
Pro	CCC
Pro	CCG
Pro	CCT
Met	ATG
Ile	ATA
Ile	ATC
Ile	ATT
Leu	CTA
Leu	CTC
Leu	CTG
Leu	CTT
Leu	TTA
Leu	TTG
Val	GTA
Val	GTC
Val	GTG
Val	GTT
Ala	GCA
Ala	GCC
Ala	GCG
Ala	GCT
Gly	GGA
Gly	GGC
Gly	GGG
Gly	GGT
Cys	TGC
Cys	TGT
Ser	AGC
Ser	AGT
Ser	TCA
Ser	TCC
Ser	TCG
Ser	TCT
Thr	ACA
Thr	ACC
Thr	ACG
Thr	ACT
Gln	CAA
Gln	CAG
Asn	AAC
Asn	AAT
Asp	GAC
Asp	GAT
Glu	GAA
Glu	GAG
His	CAC
His	CAT
Arg	AGA
Arg	AGG
Arg	CGA
Arg	CGC
Arg	CGG
Arg	CGT
Lys	AAA
Lys	AAG
STOP	TAA
STOP	TAG
STOP	TGA
	WT	M	S	I	Q	H	F	R	V	A	L	I	P	F	F	A	A	F	C	L	P	V	F	A	H	P	E	T	L	V	K	V	K	D	A	E	D	Q	L	G	A	R	V	G	Y	I	E	L	D
	Amino Acid	3	4	5	6	7	8	9	10	11	12	13	14	15	16	17	18	19	20	21	22	23	24	25	26	27	28	29	30	31	32	33	34	35	36	37	38	39	40	41	42	43	44	45	46	47	48	49	50
	W
	F
	Y
	P
	M
	I
	L
	V
	A
	G
	C
	S
	T
	Q
	N
	D
	E
	H
	R
	K
	STOP
[truncated: 239 more columns]

## Sheet: Fitness (weighted mean)
		M	S	I	Q	H	F	R	V	A	L	I	P	F	F	A	A	F	C	L	P	V	F	A	H	P	E	T	L	V	K	V	K	D	A	E	D	Q	L	G	A	R	V	G	Y	I	E	L	D
Amino acid	Codon	3	4	5	6	7	8	9	10	11	12	13	14	15	16	17	18	19	20	21	22	23	24	25	26	27	28	29	30	31	32	33	34	35	36	37	38	39	40	41	42	43	44	45	46	47	48	49	50
Trp	TGG	1.00271	1.01944	1.02925	1.01561			1.04625	1.02788	1.04913	1.02451	1.01337	1.00778	1.00789	1.00471	1.03838	0.936145	0.999376	0.972454	0.806905	0.989569	1.01598	1.01311	0.864682	1.04575	1.01977				1.02221	1.03473			0.793533	1.01344	1.01306		1.01894	1.01785	1.01439	1.01529	0.806905	0.9665	0.978766	1.01104		0.900231		0.806905
Phe	TTC	1.00148	0.974115	1.02932	1.0259			1.05851	0.999059	1.0169	1.01083	1.01197	1.01404	0.920459	1.03095	1.00279		0.98139	1.00891	0.986161	0.963692	0.999163	0.985198		1.0457		0.987543			0.930604					1.04452	1.02061	0.806905	1.02563	1.01439	1.00343	1.0163				1.00202	1.00013	1.02261	0.793533
Phe	TTT	1.00144	1.0375	1.03511	1.02647		1.01113		0.806905	1.01576	0.951775	1.02164	1.02076			1.01212			1.02463	1.02459	0.961773	0.964979		0.793533			0.793533	1.00391		0.793533				1.03886	1.01107	1.02266		0.929252	1.02517	1.01826	1.00695				1.03106			0.793533	1.02577
Tyr	TAC	1.00891	1.03971	1.00588	1.03954		1.02789		0.919766	1.05454	1.01954	1.01832		1.01146		1.00571	1.02807	0.946081	0.943588	0.999017		0.96203	1.04179		0.998309	0.928279	0.952838	0.863335		1.00219	1.00408				1.06203	0.904828		1.07929	1.02751	1.00162	1.10894					1.04071	0.991254		0.904828
Tyr	TAT	1.03135	1.04785	1.02734	1.07736	0.966532	1.01172			1.01519	1.02309	1.00648		1.01932	1.01926	1.00718		0.952135	1.03489	0.793533	1.02382		0.991857	0.806905	0.995169	1.00644	1.0155	1.07245		1.04483	1.02138	0.990869	0.993814	1.02608	1.02294	0.959918	0.989271	1.02873	1.00435	1.013	1.06944			0.993287	1.01336			1.0174	0.994065
Pro	CCA	1.01455	1.02317	1.02772	0.983529	1.02953	1.0056	1.03725	1.02231	1.01301	1.0436	1.00353	1.03251	1.01507	1.02261	1.02053	1.00155	0.998791	1.01709	1.01466	1.03216	0.987395	1.02715	0.700472	0.93606		0.997286	1.04329	1.01549	1.00194	1.00235		1.04319	1.03205	1.04981	0.984919	0.985838	1.01416	1.01197	1.0171	0.99824	1.03211		1.01829	1.01498	0.983856	1.00393	0.793533
Pro	CCC	1.01407	1.02769	1.03127	1.01943	1.0046	1.0094	1.02058	1.0415	0.989869	1.01115	1.01514		1.01541	1.00206	1.01593	1.0149	0.926509	1.02304	0.991228	1.02213	1.04467	1.00944	0.893322	0.89744	1.0051	1.04615	1.02661		1.02917	1.01369	1.02912	0.998914		0.965178	0.879157	1.0144	1.01211	1.00742	1.0051	1.01046			1.0238	1.01881	0.806905	1.00312		1.01001
Pro	CCG	1.0056	1.00132	1.00645	1.02786		1.00809	1.02314	1.02231	1.00861	0.999872	1.02459	1.01919	1.00432	1.04634	1.01209	0.997944		1.00957	0.999073	1.02062	1.026	1.00563	0.855582	0.876253	1.01155	1.02849	0.996461	1.01838	0.984599	0.995102	1.04038	1.01462	0.967027	1.01405	1.0147		0.992067	1.0199	0.997515	1.00235			0.991893	0.996319	1.01607	0.97898	0.972198
Pro	CCT	0.99326	1.01059	1.02399	1.00668	0.937601	1.03374	1.01857	0.793533	1.00524	1.01269	1.01866	0.991207	1.02629	0.992763	0.994771	1.00272	1.01035	1.02534	0.975632		0.980193	1.01012	0.884488	0.921773	1.01728	1.00036	1.02752	0.984681	1.02545	1.02182		1.02502	1.02914	1.02974	0.998856	1.0125	1.0027	1.00705	1.00889	0.979503	1.06677		1.01559	1.02337	1.03105	0.951474		0.967543
Met	ATG		1.01073	1.01302	1.01904	1.02531	1.00042	1.00108	1.01205	1.01556	1.01016	1.00434	1.03391	1.01368	1.02863	1.01669	0.95368	1.02912	1.0235	1.05337	0.913482	1.02065	1.02097	0.837843	1.02377	1.02017	1.06219	1.0241	1.07379	1.00606	1.00706	0.910686	1.02866	0.984519	0.899129	1.00023	1.00308	1.01381	1.0211	1.01944	1.015	1.0443	1.0143		0.992725	0.375451	1.02471	1.00894
Ile	ATA	1.02868	1.03345	0.993546	1.01644	1.04241	1.00023		1.02167	1.02774	1.03216	1.025	1.01952	1.016	1.01028	1.00999	1.01472	1.00382	1.02	1.00705	0.947376	1.03016	0.695771	0.752148	1.01075	1.02667	1.00502	0.993949	0.793533	1.01441	1.01041	1.031	0.990712	0.635754	1.0166	1.01954	1.04069	1.01022	1.02806	1.01204	1.01421	1.00927	1.00809	1.01095	1.02105	1.00734	1.00845	1.00797	0.92294
Ile	ATC	1.00532	1.01371	1.00462	1.03058	1.03347	1.01063	1.02483	0.998406	1.02463	0.991995	1.02978	1.03015	1.02348	1.03985	0.994604	1.00872	1.08147	1.01854	0.972573	0.960307	1.01611	1.07638	0.85785	0.89007	1.02249	1.01123	1.00527	1.01385	1.00426	1.00625		0.806905	0.973427	1.00371	1.01209		1.03663	1.00053	1.02446	1.01162	1.09421			1.01139			0.982111	1.0473
Ile	ATT	1.02459	1.01826		1.02198	1.03173	1.03786	1.02035	1.00489	1.01687	1.05485		1.0055	1.035	1.01867	1.00593		1.00154	1.01059	1.11487	0.944307	0.986908	1.02099			1.01964	1.01465	0.999728		1.0098	1.01904	1.00643	0.793533	0.718523		1.01555	1.00168	1.0183	1.01033	0.98164	1.01176	0.986911	0.949373	1.01093	1.01366	0.993824	0.98083	1.00498
Leu	CTA	1.03016	1.0137	1.00191	1.03482	1.03708	1.04356	1.04555	1.03824	1.02746	1.00503	1.01407	1.03428	1.01979	1.01637	1.0216	1.01944	1.02155	0.996367	1.03063	0.957761	1.02129	1.006	0.824028	1.00597	0.94021	1.03631	1.00954	1.02463	1.00449	1.00559	0.984289	1.01237		1.01318	1.00826		1.01839	1.01609	0.993245	1.02053	1.01246	0.989362	1.00779	1.02394	1.03482	1.01995	0.999572
Leu	CTC	1.01298	1.01587	1.00365	1.02109	1.03686	1.02179	1.01161	1.00955	1.04786	1.01848	1.02047	1.04035	1.01608	1.0267	1.00061	0.984896	1.01544	1.00608	0.992986	0.959546	1.00812	1.01133	0.848011	1.01616	1.0175	1.01395	1.02083	1.03569	1.03301	1.01467	1.02533	1.04456		1.01697	1.00041	1.00917	1.01837	1.03957	1.00347	1.01776	1.02542		1.01902	0.964834	1.03531	1.02454	1.09921	0.978553
Leu	CTG	0.992996	1.01407	1.01451	1.03218	1.02416	1.00942	1.00329	1.03328	1.02373	1.01879	1.02363	1.03009	1.01954	1.03118	1.01743	0.98603	1.02844	0.992509	1.02453	0.961042	1.02433	1.02685	0.846183	1.01358	1.01224	0.806546	0.987457		1.03168	1.02424	0.793533			1.00893	0.993024		1.01485	1.02267	1.02074	1.01781		0.997605	1.02457	1.00077	0.985856	1.02073		1.01254
Leu	CTT	1.00848	1.01712	1.02398	1.01739	0.955379	1.01131	0.978541	1.00133	1.03873		1.05485	1.05462	1.00135	1.01326	1.01199	1.06669	1.01715	0.990544		0.962641	1.01479	1.01119	0.847683	1.05113	1.00781	1.01787	1.01493	1.04501	1.01966	1.01389	1.02723			0.647309	1.00907		1.02675	1.01537	1.00565	1.02294			1.03225	1.00886	0.806905	1.01421	1.00535	0.806905
Leu	TTA	0.969074	1.02869	0.983031	1.04358		0.990618	0.806905	0.946052	1.01984	0.986719	1.0288	1.02222	0.999613	1.03211	1.01622	1.01783	1.02051	0.988467	1.04113	0.959504	1.00413	0.965874		1.0415	0.970971	0.989024			0.985276		1.04762			1.0141	0.984204	1.0207	1.01283	0.995269	1.00193	1.01231				1.02847	0.793533
Leu	TTG	1.02239	1.04047	1.01805	1.02185		0.908674			1.02726	1.00464	1.00621	0.998142	1.00564	1.00886	1.01266	0.996569	0.984386	0.981995	0.806905	0.946968	0.996951	1.00722	0.793533		1.03422			1.00612	0.979589	0.793533		1.095	0.793533		0.944393		1.01129		1.00005	1.01952		1.06233	1.01645	1.01011	0.997358	1.07927	0.992914
Val	GTA	1.00396	1.01825	1.02949	1.0414	1.02871	1.02139	1.03562	1.01359	1.0125	0.994319	0.994235	1.02902	1.00726	1.00879	1.03709	1.00599	1.01595	1.01445	0.982407	0.927607	1.01041	1.01199	0.864771	1.01389	1.03645	1.00278	1.02306	0.987253	1.01477	1.02492		1.03527	1.03555	0.998431	1.01327	1.0149	1.02243	1.00921	1.01572	0.994623	1.01507	1.01907	0.99797	1.01367	1.0524	0.995546	0.969684	1.01341
Val	GTC	1.0265	1.02625	1.0194	1.013	1.0494	1.02618	0.999235		1.00937	0.99843	1.03369	1.03371	0.991206	1.00876	1.02954	1.00739	1.02284	1.03994	1.01743	0.939563	1.01499	1.00737	0.844513	1.02449	1.02504	1.02158	1.00248	1.00595	1.01197	1.05624	1.04835	1.00472		1.00862	1.02522	0.793533	1.0111	1.02632	1.00915	1.01674		1.05696	1.05189	1.00515	0.991759	1.00298	1.02761	0.987665
Val	GTG	1.00513	1.02498	1.00946	1.02015	1.01982	1.07901	1.04801	1.01151	1.02782	0.985518	1.0057	1.02006	1.00272	1.00513	0.971299	1.02248	0.957181	1.01724	1.04335	0.938994	1.00049	1.02402	0.816132	1.02188	1.01996	1.00954	1.00914	1.01209		1.02755	0.976638		1.01559	1.01074	1.01502	1.01191	1.0222	1.01947	1.00655	1.02581	1.01003		0.995353	1.0261	1.01367	1.00885	1.00681
Val	GTT	1.0016	1.01108	1.00054	1.04935	0.99182	1.02975	1.03259	0.996866	1.0216	1.02137	0.998895	0.9875	1.00607	0.999202	0.980033	1.01904	1.0073	1.01763	0.969553	0.960736		1.02806	0.862172	1.02077	1.01823	1.01571	0.974059	1.11618	1.02307	1.00915	1.04952	1.01277	1.00002	0.988708	1.00842	0.996738	1.00251	1.01753	1.01593	1.01711		1.0645	1.02268	1.02043	1.02182	1.03298	1.0267	1.02422
Ala	GCA	1.02831	1.01596	1.01867	1.05174	1.01387	1.00825		0.949211	1.02412	1.02259	1.00165	1.01557		1.01664	1.00108		1.03224	1.0158	0.977009	0.929252	1.01496	1.02988	1.00826	0.793533	1.0305	0.995195	1.08508	1.03034	1.04361	1.03786	0.969934	1.03188	1.01034	1.00122	1.02548	1.01756	1.01397	1.00214	1.00573				1.0208	1.00135	1.02161	1.01399	1.0249	1.00672
Ala	GCC	1.03996	1.02373	1.04944	1.03126	1.03289	1.03077	1.01952	0.999663		1.04071	0.982133	1.01761	1.01988	0.991832	0.999299	1.01138	1.00078	1.00303	1.01218	0.926352	0.954854	0.992748	1.02011	1.01043	0.981621	1.00712	1.01444	0.939743	1.0293	1.01736		0.806905	0.793533	0.988764	1.00461	1.0378	1.02179	1.0274	1.01502	1.02444	1.01267		1.00454	1.01335	1.01249	0.993334	1.03016	0.806905
Ala	GCG	1.01235	1.02082	1.01316	1.03148	1.02831	0.991028		1.00377	1.00167	1.01563	0.987275	1.12085	1.00536	1.00168		1.00292	1.02122	1.01891	0.984064	0.929637	0.841677	1.00861	1.00222	1.03857	1.02747	1.02303	0.973481	1.01277	1.01485	1.01475	0.718523	1.02014	1.01524	0.996984	1.03336	1.02807	1.01668	1.01266	1.02099	0.979744		0.978007	0.997161	1.01917	1.01738	1.02688	1.01455	1.02358
Ala	GCT	1.01808	0.997366	1.03195	1.02404	1.01848	1.02123	1.00956	0.718523	1.01128	0.996493	0.999558	0.963363	1.00436	1.02638	1.00234	1.0189	0.999594	0.972674	0.806905	0.919574	1.0156	1.02315		1.01823	1.00831	1.02421	1.01688	1.00172	1.0126	1.02012	0.984352	1.03791	1.03255		1.02049	1.03928	0.977091	1.02422	1.01449	0.985106	0.979095		1.01819	1.03692	0.949672	1.00337		1.04108
Gly	GGA	1.02235	1.02176	1.02658	0.992628	1.0128	1.03462		1.0023	1.04207	1.06286	1.07503	0.98241	1.02267	1.02888	1.01605	1.00347	1.0187	1.00827	1.0205	0.925962	1.0098	1.01086	1.01688	1.01323	1.04838	0.999325	1.01742		1.01468	1.01993	0.986968	1.03196	1.28799	1.05018	1.0183	1.02946	1.01761	1.01528	1.00893	1.01381	1.03927	0.793533	1.01578	1.00739	1.01303	1.00752	1.02606	1.03787
Gly	GGC	1.00722	1.03475	1.01313	1.01918	1.12573	0.971797	0.954854	1.01117	1.00485	0.683871	1.01757	1.01274	0.981501	1.01008	0.994392	1.02464	1.01706	1.01567	1.02001	0.941227	1.0018	1.01859		1.02563	1.06167	1.02226	1.02426	1.01028	1.02835	1.0446	1.01588	1.01641	1.03192	1.01256	1.01496	1.03446	1.0229	1.02662	1.00806	1.01767	0.964384	1.03774	0.995192	1.01363	1.03669	1.01346	1.00315	1.03145
Gly	GGG	1.02274	1.01653	1.01517	1.03362	1.02118	0.997313	1.01192	1.0212	1.02254	1.01824	1.01274	1.02529	1.01508	1.03071	1.00326	1.01764	1.01781	1.01628	1.00479	0.887292	1.01235	0.959866	1.01663	1.02505	1.01972	1.01454	1.00309	1.02408	1.01135	1.04728	1.01038	1.02095		1.036	1.01798	1.00211	1.01513	1.0307	1.00639	1.02464	0.961141	1.06669	0.995809	1.01428	1.04907	0.99163	1.00113	0.999839
Gly	GGT	1.02409	1.03317	0.99262	1.03619	1.03754	1.01185	1.02083	1.04139	1.02549	1.00926	1.02255	1.02588	1.01611	1.02663	1.01043	1.01868	0.997945	0.989573	0.97364	0.933249	1.01471	1.02284	0.981088	1.01743	1.01713	1.02356	1.01231	0.999279	1.05542	1.02427	0.793533	0.992489	1.01375	1.00787	0.992305	0.990838	1.02456	1.01432		1.01942	1.02536	0.760862		1.01092	0.973653	0.995897	1.03344	1.01766
Cys	TGC	1.00097	1.02468	0.989406	1.05363	1.01716	0.952694	0.999843	1.03734	1.00528	0.951322	0.989044	1.03094	0.993766	1.02059	1.00107		1.10952		0.994697		1.02615	1.00457	0.976853	1.01132	0.975076	0.997237	1.0181								1.026		1.00908	0.954854	1.03999	1.02059			0.879844	0.955592	0.904828	0.930088		0.926479
Cys	TGT	0.991537	1.01936	1.05384	1.02149	1.00835	1.00701	1.00314	1.03128	1.02768	1.02965	1.01542	1.02057	1.00758	1.02487	0.983386	1.01347	1.01281	0.967334	0.861465	1.05266	1.02081	1.00341	0.718523		1.02122	1.00471	1.02065		1.02013				0.884943	0.999058	1.00307		1.03199	1.01796	1.00676	0.999263		1.00926	1.01472	0.933773		0.986165		0.843413
Ser	AGC	1.02229	1.02279	1.01162	1.02662	1.00776	1.01217	0.888418	1.00426	1.00104	1.02092	0.99397	0.985125	0.793533	1.00957	0.996785	0.982352	0.995578	1.00395	1.00476	0.911375	0.992807		0.94707	1.03364		1.00744	1.00059	1.11618	1.01163	1.04835		1.02975	1.02347		1.00985		1.03362	0.99761	1.01882	0.831932	1.01322		1.01273	0.984564	0.995923	1.01458	1.03517	1.02399
Ser	AGT	0.995708		1.00468	1.01971	1.03731	1.00027	1.0113	1.0159	1.02675	1.0219	1.01557	1.0442	1.01594	1.00497	0.998995	1.029	0.99855	1.01977	0.998951	0.872658	1.01471	1.00619	0.95386	0.997333	0.999272	1.00229	1.03624		1.02361	1.00511		0.806905	0.995068	1.01366	1.01127	1.01767	1.0149	1.01898	1.0079	1.00353	1.01945	1.01528	1.01266	1.01857	1.04575	1.02767	1.02753	1.00522
Ser	TCA	1.00367	1.00718	1.01368	0.987083	0.9665	0.853988		1.01895	1.00921	0.925387	1.01237	1.01179	1.00358	1.00472	0.993941	1.00795	1.04071	1.01547	0.97678		0.989174	1.01398	0.793533		0.970082	1.00184	1.12071	1.02289	1.02699	1.04071		0.994875	1.07862	1.06871	1.04669	0.806905	1.01287	1.03093	1.03171	1.01155	1.01439	0.806905	1.00135	1.04238	1.00319
Ser	TCC	1.00385	1.00376	1.04808	1.03284	1.04183	1.00308	0.992101	1.04362	1.01814	0.9226	1.00904	1.01062	1.01828	1.01179	1.01274	1.00723	0.9665	1.00637		0.888881	1.03506	1.02283		0.917951		1.01538	1.02482					1.02518		1.01735	1.0162		1.01396	0.997596	1.03202	1.03114			1.02041	1.00932	0.965178	1.03415	1.04591
Ser	TCG	0.995832	1.01514	1.01925	0.991895		0.670742		0.941061	0.86483		1.01184	1.01138	1.0099	1.01476	1.00518	1.00426	0.806905	1.02629		0.915646	1.02591	1.02024	0.970768		1.02068	1.0147	0.992978		1.02681	1.00142		0.793533		1.01972	1.0044		0.998379	1.01744	1.01129	1.03011				0.991813	0.991128
Ser	TCT	0.903859	1.02971	1.0318	1.0106	0.976673	0.892292	1.01837		0.970713	1.00152	1.01065	0.995454	1.01209	0.955131	1.0248		1.02496	1.01731	1.00926	0.933176	1.05553	1.01192	1.0006	1.01886	1.02948	1.00301	1.03186			1.00978			0.806905	0.953058	0.981834		1.0123	1.02164	1.01292	0.984591	1.06574		0.975867	1.00583		0.981996	0.732697	0.969628
Thr	ACA	1.011	1.01396	0.965127	1.02954	1.01256	1.0181	1.01729	1.02695	0.73211	1.00802	1.01724	1.0429	1.02339	1.01744	1.00481	0.989175	1.06859	1.00181	1.06296	0.871867	1.02377	1.01012	0.954854	0.793533	1.02912	0.983591	1.0221	1.02377	0.864507	1.00526	0.806905	0.9748	0.683818	1.03675	1.02072	1.02617	1.02743	1.01619	0.989724	1.02291	1.08037	1.01618	0.988179	1.01876	0.954854	1.06327	1.03245	1.00928
Thr	ACC	1.0063	1.02991	0.994035	1.02568	1.01395	1.0145		0.989675	0.998598	1.02092	1.02002	1.01554	1.01309	1.02343	0.958337	0.98692	1.00174	1.01853	1.00908	0.930791	1.01689	1.01613	0.857781	1.02841	0.967102	1.01666	1.03345	0.999193	0.998179	1.02255		1.03862	1.01663	0.732697	1.02656		1.02485	1.01593	1.00526	0.9665	0.995061		1.01283	1.00613	1.00653	1.01871	0.971325	1.03079
Thr	ACG	1.02566	1.02609	1.03633	1.03083	1.09198	1.01449	1.00821	1.00473	1.01223	0.99212	1.01354	0.998359	1.01639	1.00312	1.00469	1.02498	0.998706	1.01668	1.01817	0.897653	1.02986	1.0253	0.925519	1.04612	1.02235	1.04147		1.04361	1.00464	1.00061	1.01576	0.879844		1.04548	1.00929	0.990906	1.00691	1.01571	0.99759	1.00898	1.02181	0.732697	1.01294	1.0092	0.830436	1.01851	1.01158	1.00823
Thr	ACT	1.00737	1.02508	1.02252	1.00164	1.14878	1.00983	0.830436	1.03863	1.02125	1.02974	1.02677	1.04186	1.00798	1.01476	0.993009	1.02102	1.0143	1.03036	0.998882	0.872246	1.01283	1.04498	0.949497	1.00749	1.00983	1.02652	1.01776	1.02243	1.0103	1.00701			1.00109	1.00986	0.985179	0.793533	1.03315	1.02742	1.02856	1.04056	1.05165			1.01253	1.14564	1.01338	1.01747	0.9665
Gln	CAA	1.02109	1.04484	1.01451		0.958401	1.00855	1.00702	0.98555	1.00279	1.00392	0.965035	1.01193	1.00567	1.01542	0.991071	0.966656	1.00764	1.0003	1.03128	0.864972	1.02259	1.00317	0.826277	1.0043	1.13551	1.01748	0.975608	1.01592		1.00652	0.971891	1.02364	1.02986	1.00991	1.02191		1.02243	1.01117	1.02274	0.968019	1.00077	0.993609	1.02104	1.02122		0.978389		1.01452
Gln	CAG	1.00513	1.01011	1.01686	0.99774	1.04178	1.01026		1.01956	1.01446	1.01607	0.989392	1.02258	1.01709	1.02106	0.995212	0.993693	1.01296	1.00484	1.02276	0.85681	0.996333	1.01632	0.809096	1.01148	1.01266	1.0338		1.00559	1.03765	1.0178			1.02115	1.01677	1.01466			1.02364	1.00672	1.01448	1.03155	0.806905	1.01141	1.01642	1.03554	1.02729	0.964503
Asn	AAC	1.00588	1.02658	1.01515	1.0357	1.04193	1.00646	1.19119		0.987099	1.02896	1.02079	1.0004	1.08622	1.03094	0.985126	0.967355	0.999001	0.997864	0.985029	0.951654	0.998403	0.995858	0.865728	1.05047	1.0045	0.999392	1.02546	0.989092	0.989973	0.99954		1.04509			0.988437	1.05112	1.02366	1.01721	1.01377	1.008			1.0225	1.00042	1.0173	1.01457	0.98045	0.974846
Asn	AAT	0.993026	1.03102	0.967571	1.00928	1.01816	1.02425		1.03991	1.00291	1.00408	1.01246		0.978048	1.02552	0.998351	0.994699	1.03962	0.971387	0.998358	1.04038	1.01306	1.00137	0.874627		1.02191	1.00215	1.02	1.03254	1.00895	1.02035		1.03626	1.00959			0.995849	0.997769	1.01218	1.01744	1.02544	1.00523	1.07035		1.00075		1.0349	0.732697	0.95569
Asp	GAC	1.01135	1.02514	0.978586	1.015		0.995731		1.02895	0.945184	0.986097	1.01349	1.00514	1.00592	1.04471	1.01254	1.00659	1.03177	1.0292	1.01404	1.00512	1.01804	0.988186	0.896615	0.962377	1.02236	1.00599	0.99497	1.01911	1.03267	1.02378			1.00564	0.492451	1.01446	1.01843	1.0068	0.997931	1.0147	1.02921	1.00278	1.01044	0.977739	1.0083	0.996031	1.01707	0.973663	1.01855
Asp	GAT	1.01899	1.01303	1.00887	1.01146	0.954854	1.00299	1.0281	1.03645	0.992553	0.985076	1.02436	1.04087	1.0112	0.841571	1.00418	1.01899	0.930697	1.00858	0.98197	1.02272	0.99387	1.00288	0.863865	0.718523	1.00039	1.03509	1.02404		1.02686	1.04196	1.04367	1.01796		1.02168	1.00217		1.02166	1.02363	1.01933	0.919156		0.998482	1.02508	1.02091	0.999629	1.00741	1.00435
Glu	GAA	1.01205	1.03528	1.04167	1.02076	1.02876	1.0089		1.01683	0.997385	0.999116	1.0147	0.972317	1.02699	1.08682	1.00523	0.998152	1.03265	0.971381	0.988923	0.954838	1.01108	1.01839	0.806905	1.02048	0.806905		1.00532	1.0353	1.02062	1.01986	1.00521	0.999332	1.00704	1.01017		0.985015	1.01868	1.01448	0.996123	1.01668	1.01468	1.05189	0.954854	1.00736	0.806905		1.04991	1.01772
Glu	GAG	1.01463	1.01486	1.01893	1.14564	1.03237	1.00859	1.0219	1.00406	1.00102	0.989545	1.02052	0.996143	1.00556	1.03027	1.01112	0.993514	1.02598	1.00861	1.00491	0.960793	1.01294	1.02037	0.907283	0.956043	1.01645	1.01256	1.01552	1.0131	1.02475	1.02899	0.991876	1.02986	1.01411	1.02954	1.01228	1.00035	1.01426	1.01891	1.00824	0.997077	0.978768	0.925495	0.527408	1.02795	1.03573	1.02372	1.01073	0.909225
His	CAC	1.01243	1.03612	1.03294	1.03007	0.984165	1.02668		1.01663	1.03943	0.989355	1.01881	1.04637	1.00002	1.01578	1.00858	0.925746	1.00181	1.00657	0.995332	0.729233	1.02223	0.996984			1.03663	1.00262	1.07105	1.04991	1.01285	1.01793		0.800291		1.01035	1.00138	0.806905	1.01484	1.0371	1.00515	1.0222		1.01987	1.01068	1.01136	1.00284	1.02021		0.98559
His	CAT	1.01736	1.02442	0.96541	1.03582		0.984829	0.972457	1.00612	1.01222	0.957555	1.02377	1.04112	0.9935	1.01818	0.98328	0.946696	1.0027	1.01188	0.985297	0.891316		1.0184	0.547033	1.01338	0.960345	0.991758	0.999072	1.01237	1.01934	1.03226		0.95059	1.03652	1.04071	1.01356	0.959069	1.01695	1.016	1.02635	1.00783	1.05215	0.982493	0.904828	1.01859	0.988048	1.05761		1.00514
Arg	AGA	1.00141	1.01633	1.00829	1.01653	1.01751	0.985214	0.999693		1.01421	1.02299	0.991504	0.997206	0.989673	1.01542	0.942472	0.922891	1.02236	1.02956	0.966138	0.957686	1.0481	1.00247	0.868018		0.922344	0.978491	1.00555	1.03964	1.02545	1.0137		1.00232	1.15096		1.03835	0.718523	0.747381	1.01912	1.01739	0.621745	1.01929	0.793533	1.01028	0.98818	0.997508	1.01684	1.02988
Arg	AGG	1.00246	1.01721	1.02129	1.0022	1.03863	1.02679	1.04041	1.0267	0.935107	1.02029	0.979129	0.992229	0.975202	0.99241	0.946063	0.894882	0.919294	0.997889	0.998481	0.923107	0.99532	1.00005	0.811223	1.00203	0.997488	0.995512	0.983544	1.01072	1.00523	1.01334	1.01975		1.037	0.966638	1.01328	1.0343	1.02138	1.0173	1.00882	1.00144	1.01563	0.990036	1.00659	0.999875	1.00044	1.01724	1.00645	1.03511
Arg	CGA	1.00966	0.99506	1.00436	1.02026	0.806905	0.986105	1.04288	1.03279	1.00257	0.991701	0.979062	0.987729	0.957631	1.01408	0.961399			0.998385	0.979748	0.863412	0.984453	1.00492	0.885142	0.961583	0.973306	1.0182	1.00321	0.9665	0.986339	0.954854	1.05548		0.990389	1.01815	1.00905	0.793533	1.02294	1.03981	1.01343	1.00858			1.01969	1.00328	1.02728	1.00817	0.904828
Arg	CGC	0.999909	1.02807	1.01727	1.06015	0.996511	1.01577	1.02695	1.01717	1.01519	1.00437	0.981074	1.01547	0.966809	1.01282	0.950677			1.00493	0.998354	0.877512	0.971409	1.02304	0.900453	1.01668	1.04274	0.998251	0.964225		1.0274	1.01113				1.02351	1.01887		1.01331	1.00783	1.03417	1.00847	1.01052	0.967055	0.954854	1.01086	1.03043	1.06962
Arg	CGG	1.02751	1.03018	1.01502	0.984946	0.954854		0.996623	1.01398	1.00836	1.02958	0.983688	0.972485	0.96473	1.02001	0.945831	0.885013		0.992186	0.988979	0.893567	1.01059	0.999757		0.974933	0.997433	0.961717	0.806905	1.00863	1.01922			0.793533		1.01233	0.997566		1.01498	1.01798	1.01309	1.00118	0.991047		1.00708	0.993218	1.00071	1.00233	1.01601
Arg	CGT	1.00133	1.03362	1.01413	1.00361	0.975949	1.0187		1.02923	0.995473	1.02152	0.943833	1.06608	0.9499	1.00754	0.938323		0.806905	0.985457	1.00627	0.930182	0.976613	0.958652	0.84912	1.0113	0.99475	0.986405	0.988452	0.947085	0.917951	0.97911		1.0209	0.970812	1.00827	1.00971		1.07166	1.00867	1.01103	0.954854	1.01766		1.00077	1.01024		1.02575		1.01066
Lys	AAA	1.00765	1.02696	1.0316	1.01916	0.994671	1.00808		0.830436	1.04141	1.00438	0.877447	0.806905	0.996193	1.02193	0.910839	0.875734	0.994426	0.9439	1.02123	0.95372	0.9665	1.0162		1.01899	0.986156	1.00751	1.01358	0.806905	0.940517				1.02049	1.03511	1.00241	1.02041	1.01923	1.01553	1.02433	1.00403	0.909668	0.972015		1.00907	0.793533	1.00968
Lys	AAG	0.993562	1.01456	1.0223	1.02101	0.998214	1.03081		1.02158	0.998791	1.0014	0.996956		1.02312	1.0111	0.940714	0.793533	0.993701	0.948041	0.978109	0.999707	0.993454	1.01355		1.02447	1.01703	1.00463	1.00757	1.00681	0.937759	1.07114	0.806905	1.00197	1.02148	0.982371	1.02467	1.02416	1.03105	0.999425	1.00822	1.00008	1.04607	1.00072	1.03351	1.04188	1.00345	0.996952	0.991455	0.760862
STOP	TAA	0.992134	1.01879	1.06452	0.972998		1.01186	1.01626	1.02196	1.02227	1.03046	1.01301		1.00981	1.00239	1.00966	1.01361	1.00939	1.01679	1.03526		1.03846	1.00318		1.02549	1.01862	1.01792	1.0139	0.806905	1.01528	1.00417		0.997901	0.954854	1.02508	1.04767		1.02162	1.02116	1.00636	1.02596	0.904828		0.764066	1.0183	1.03644	1.03619	1.01482
STOP	TAG	0.992195	1.0251	1.01841	0.934206	1.02409	1.03797			1.02166	1.03898	1.00897	1.00362	1.01919	1.02246	1.00887	1.02118	1.04017	0.996835	0.953279	1.05588	1.01626	1.02196	0.986432	0.979088	0.976161	0.989633	1.08668	1.02331	1.00566	1.01963		0.996454	1.00982	1.02219	1.00884	1.08743	1.0242	1.04225	1.00723	0.999772	1.02707		1.02958	1.02788	0.988355	1.04133
STOP	TGA	1.01982	1.00875	1.01162	1.02036	0.967484	1.02187	0.793533		1.02388	0.965163	1.02706	0.9665	1.01472	1.00982	1.01367	0.976403	0.994659	1.00321	1.01995	1.04312	1.01188	1.01054	0.992547	1.00267	1.01691	0.985986			1.05606	0.806905			1.02629	1.00483	0.988814		1.01151	1.02172	0.994495	1.02221	1.00321			1.01794	1.02919	0.998629
	WT	M	S	I	Q	H	F	R	V	A	L	I	P	F	F	A	A	F	C	L	P	V	F	A	H	P	E	T	L	V	K	V	K	D	A	E	D	Q	L	G	A	R	V	G	Y	I	E	L	D
	Amino Acid	3	4	5	6	7	8	9	10	11	12	13	14	15	16	17	18	19	20	21	22	23	24	25	26	27	28	29	30	31	32	33	34	35	36	37	38	39	40	41	42	43	44	45	46	47	48	49	50
	W	1.00271	1.01944	1.02925	1.01561			1.04625	1.02788	1.04913	1.02451	1.01337	1.00778	1.00789	1.00471	1.03838	0.936145	0.999376	0.972454	0.806905	0.989569	1.01598	1.01311	0.864682	1.04575	1.01977				1.02221	1.03473			0.793533	1.01344	1.01306		1.01894	1.01785	1.01439	1.01529	0.806905	0.9665	0.978766	1.01104		0.900231		0.806905
	F	1.0015	0.996747	1.03331	1.02628			1.05851	0.994965	1.01643	0.997738	1.01711	1.01785			1.00897			1.01323	1.01299	0.962513	0.994224		0.793533	1.0457		0.981299	1.04781		0.929475				1.03886	1.01982	1.02142	0.806905	0.993617	1.02271	1.00894	1.01244				1.01619	1.00013	1.02339	0.718523	1.02577
	Y	1.01472	1.04312	1.0189	1.04456	0.966532	1.02085		0.919766	1.02378	1.02166	1.01102		1.01523	1.0231	1.00653	1.02807	0.950943	0.945964	0.997852	1.02382	0.96203	0.998526	0.806905	0.998086	1.0053	1.01009	1.00357		1.01617	1.01631	0.990869	0.996883	1.02608	1.05596	0.955941	0.989271	1.03203	1.02388	1.01057	1.10671			0.993287		1.08959	0.991254	1.0174	0.993339
	P	1.00885	1.02116	1.01857	1.02058	1.00601	1.01239	1.02284	1.02647	1.00843	1.01768	1.0169		1.01584	1.01392	1.01211	1.00287	0.999178	1.01967	1.00597		0.988243	1.00983	0.874774	0.892813		1.01421	1.02593	1.01655	1.015	1.00801	1.03676	1.00927	1.01943	1.01994	1.00497	1.01116	1.00722	1.01271	1.00762	1.00145	1.05387		1.00284	1.01556	1.02259	0.993665	0.974362	0.996526
	M		1.01073	1.01302	1.01904	1.02531	1.00042	1.00108	1.01205	1.01556	1.01016	1.00434	1.03391	1.01368	1.02863	1.01669	0.95368	1.02912	1.0235	1.05337	0.913482	1.02065	1.02097	0.837843	1.02377	1.02017	1.06219	1.0241	1.07379	1.00606	1.00706	0.910686	1.02866	0.984519	0.899129	1.00023	1.00308	1.01381	1.0211	1.01944	1.015	1.0443	1.0143		0.992725	0.375451	1.02471	1.00894
	I	1.02046	1.02194		1.02429	1.03385	1.0201	1.02319	1.00416	1.02304	1.03111		1.02105	1.02719	1.01924	1.00405	1.01379	1.00282	1.01839	1.04754	0.955691	1.02023	0.823641	0.830893	1.00887	1.02126	1.01027	1.00172	1.01281	1.01328	1.01637	1.02114	0.988682	0.654585	1.00848	1.01516	1.03781	1.02632	1.01729	1.01355	1.01312	1.06978	0.995787	1.01118	1.01538		0.996139	1.00412	1.0355
	L	1.00362	1.01701	1.01135	1.02742	1.02165	1.01216	1.01982	1.02784	1.02872		1.02627	1.0306	1.01274	1.02062	1.01458	1.01738	1.02212	0.993799		0.958673	1.01388	1.00788	0.83588	1.02026	0.980042	1.01366	1.01053		1.02425	1.01683	1.01862	1.02055	0.793533	1.01503	0.98267	1.01428	1.01728		1.01031	1.019	1.02476	1.00482	1.01386	0.996926	1.02111	1.02123		0.990301
	V	1.00995	1.01847	1.01402	1.02655	1.02244	1.02759	1.02198		1.02094	1.00318	1.00443	1.02357	1.00295	1.00609	0.997353	1.01567	1.0171	1.01846	1.01504	0.941339		1.01876	0.846588	1.01886	1.02144	1.01455	1.00588	1.0072		1.0389		1.01266	1.01335	1.00179	1.0183	1.00828	1.0171	1.01739	1.01087	1.01149	1.01326		1.00427	1.01902	1.02215	1.01648	1.01699	1.0143
	A	1.02626	1.0182	1.02423	1.03139	1.02765	1.02122	1.01627	0.999878		1.01658	0.993234	1.01663	1.00847	1.0053			1.00856	1.00456	1.00276	0.921972	0.953957	1.01642		1.01212	1.01573	1.01505	1.01578	1.01178	1.02836	1.01909	0.973625	1.03223	1.01814		1.0204	1.02564	1.01714	1.01239	1.01497		1.00771	0.978007	1.00652	1.01751	1.00126	1.01115	1.01711	1.0161
	G	1.01962	1.0276	1.01386	1.02236	1.02695	1.01791	1.01785	1.01855	1.0237	0.797652	1.02763	1.01506	1.01112	1.02718	1.00478	1.01661	1.0167	1.00757	1.01029	0.919	1.01183	0.981312	1.01228	1.02237	1.03503	1.01839	1.01555	1.0123	1.02393	1.04307	1.01082	1.02201	1.02414	1.02629	1.0168	1.01772	1.01984	1.02198		1.01914	0.989571	1.04509		1.01188	1.01811	1.00257	1.00583	1.01907
	C	0.995475	1.02005	1.01238	1.02604	1.01254	1.0058	1.00162	1.03671	1.02078	1.01697	1.00133	1.02934	0.998889	1.02177	0.993247	1.01456	1.01523		0.99445	1.05266	1.02345	1.00435	0.960751	1.01172	1.00463	1.00296	1.02075		1.02013				0.884943	0.999058	1.01516		1.02863	1.0181	1.01019	1.00533		1.00926	1.01392	0.951302	0.904828	0.982614		0.92605
	S	0.997752		1.01902	1.00978	1.02373	0.826194	1.01123	1.01596	1.01127	1.02045	1.00994	1.01404	1.01481	1.00581	1.00321	1.01843	1.01354	1.01486	1.00023	0.911434	1.01584	1.01433	0.959477	1.02245	1.01152	1.00647	1.02954	1.02787	1.02181	1.01334		1.00931	1.0513	1.03551	1.00365	1.01739	1.01282	1.01797	1.01507	0.954325	1.0279	1.01419	1.01162	1.00452	0.995449	1.01716	1.03196	1.01447
	T	1.01285	1.02379	1.01665	1.0277	1.01826	1.01291	1.01319	1.01336	0.966399	1.01616	1.019	1.04057	1.01451	1.01493	0.997385	1.00077	1.03015	1.01729	1.01339	0.882309	1.01983	1.02246	0.899023	1.02249	1.02083	1.021		1.02851	1.00113	1.01002	1.01518	1.036	1.00157	1.01551	1.01525	1.00531	1.02236	1.01746	1.00305	1.01726	1.02755	1.01551	1.01247	1.01321	1.00686	1.01798	1.01294	1.0176
	Q	1.01324	1.02668	1.01672		0.983737	1.00931	1.00894	1.01709	1.00865	1.01307	0.978406	1.01756	1.00778	1.01745	0.99361	0.980412	1.01043	1.00387	1.02706	0.857722	1.01684	1.01253	0.823087	1.01015	1.01894	1.01927	0.983863	1.01423	1.03765	1.00814	0.971891	1.03063	1.02328	1.01288	1.01726			1.02198	1.01279	0.994492	1.02059	0.993427	1.01586	1.01912	1.04615	1.02118	0.966821	1.01452
	N	1.00185	1.02883	1.01059	1.01416	1.02782	1.01438	1.19119	1.03991	0.996825	1.01236	1.01738	1.0004	1.04676	1.02646	0.991375	0.98562	1.01039	0.993752	0.99409	0.969865	1.01211	0.996476	0.866894	1.05047	1.01453	1.00077	1.02314	1.02187	1.00377	1.01401		1.04271	1.00959		0.988437	1.00526	1.01938	1.01407	1.01606	1.02425	1.00523	1.07035	1.0225	1.00081	1.0173	1.01965	0.976645	0.958478
	D	1.01511	1.01915	0.994004	1.01432	0.970744	1.00012	1.0281	1.03386	0.946559	0.98574	1.01815	1.01666	1.00602	0.860453	1.00808	1.01103	1.02301	1.01963	1.00196	1.00988	0.997077	0.996189	0.869373	0.956688	1.01732	1.02529	1.00606	1.02032	1.02886	1.02843	1.04367	1.01796		1.00871	1.00278		1.01562	1.01352	1.01737	1.02013	1.00278	1.00791	0.99135	1.01	0.999245	1.00986	0.996289
	E	1.01355	1.03028	1.02558	1.02436	1.03106	1.00874	1.02276	1.01656	0.999946	0.991348	1.01738	0.989791	1.01433	1.03087	1.00928	0.995146	1.03038	0.988348	0.997431	0.955894	1.01279	1.01881	0.907126	1.0177	1.01662		1.01034	1.0177	1.02385	1.0211	0.99779	1.00312	1.01173	1.01322		0.998263	1.01603	1.01714	1.00423	1.01041	1.00525	1.01563	0.52867	1.01138	1.0325		1.02121	1.01128
	H	1.01391	1.03104	0.997888	1.0333		0.993072	0.973596	1.01102	1.01409	0.985616	1.01999	1.04616	0.994326	1.01654	1.00189	0.930884	1.00287	1.00974	0.991929	0.88051	1.02288	1.00632	0.570618		0.975683	0.997902	1.05349	1.02286	1.01899	1.02345		0.945785	1.03652	1.01187	1.00297	0.981414	1.01594	1.02477	1.02557	1.00916	1.05215	1.00372	1.00959	1.01454	0.995187	1.02164		1.00072
	R	1.0073	1.02866	1.01551	1.01234	1.02569	0.994863		1.02327	0.987742	1.01271	0.978723	0.993806	0.973352	1.01064	0.946617	0.899037	0.949342	0.998125	0.989999	0.885146	1.00642	0.975668	0.857412	1.0076	0.99315	0.991344	0.990464	1.01873	1.01264	1.01283	1.02454	1.00965	1.02022	1.00812	1.01215	1.02995	0.954159	1.01755	1.01261	0.863276		0.980226	1.00868	1.00342	1.00665	1.00891	1.01015	1.01494
	K	0.999073	1.01776	1.02467	1.02039	0.997213	1.01938		1.01686	1.0059	1.002	0.94393	0.806905	1.01117	1.01566	0.933172	0.870117	0.99466	0.946548	1.00747	0.991545	0.993429	1.01431		1.02064	1.01125	1.00583	1.01072	1.0006	0.942879		0.806905		1.02606	0.993572	1.01783	1.02361	1.02849	1.00452	1.01317	1.00161	1.02915	0.995624	1.03905	1.03124	1.00192	1.00648	0.991455	0.760862
	STOP	1.00144	1.01791	1.02266	1.00961	1.01672	1.02521	1.01462	1.02214	1.02234	1.0311	1.0177	1.00193	1.0143	1.01856	1.01056	1.00628	1.00593	1.00619	1.01682	1.04906	1.01418	1.0156	0.993559	1.00866	1.00488	0.997574	1.04059	1.02277	1.01657	1.01645		0.99695	1.01584	1.02174	1.01208	1.08743	1.0206	1.03214	1.00655	1.02062	1.01268		1.0223	1.01985	1.02559	1.00406	1.01482
[truncated: 239 more columns]

## Sheet: 99% Confidence (weighted mean)
		M	S	I	Q	H	F	R	V	A	L	I	P	F	F	A	A	F	C	L	P	V	F	A	H	P	E	T	L	V	K	V	K	D	A	E	D	Q	L	G	A	R	V	G	Y	I	E	L	D
Amino acid	Codon	3	4	5	6	7	8	9	10	11	12	13	14	15	16	17	18	19	20	21	22	23	24	25	26	27	28	29	30	31	32	33	34	35	36	37	38	39	40	41	42	43	44	45	46	47	48	49	50
Trp	TGG	0.0242116	0.00470608	0.00213218	0.0250913			0.0265567	0.0252183	0.0322509	0.0445539	0.000162089	0.000737438	0.00236493	0.0607697	0.049028	0.0349457	0.0545477	0.0273342		0.0725616	0.0165792	0.0283243	0.223155		0.00509789				0.0460494	0.047789				0.0286619	0.00376271		0.00873181	0.00404137	0.0125828	0.00623279			0.110149	0.0185816		0.0169417
Phe	TTC	0.0158788	0.0251354	0.0943226	0.0551147			0.0175762	0.0171846	0.0310535	0.0410844	0.0201692	0.0387501	0.0162552	0.00478445	0.00731377		0.042082	0.00458144	0.0436551	0.0810469	0.0116105	0.0721249		0.159875		0.138799			0.0113609					0.21111	0.129111		0.0912044	0.0251505	0.0539153	0.0423198				0.0122549	0.129546	0.0147664
Phe	TTT	0.0124279	0.027456	0.0375468	0.00444839		0.00511213			0.00630143	0.0813181	0.000181981	0.053798			0.00679623			0.0569025	0.0278894	0.112368	0.0113236						0.0103175							0.0506972	0.0594884			0.0610983	0.0791829	0.0181006				0.0279497				0.0277089
Tyr	TAC	0.0279079	0.0201319	0.0237078	0.00707301		0.000677661		0.0805791	0.00382012	0.00222664	0.0177701		0.0671421		0.0982337	0.0231708	0.0465956	0.0422088	0.0480877		0.0150005	0.0822933		0.0156345	0.190559	0.216681	0.0714876		0.0420979	0.0159597				0.024668	0.190559		0.0651488	0.0469614	0.0451309	0.0326864						0.0486369		0.190559
Tyr	TAT	0.0408791	0.0522791	0.0208083	0.0497943	0.0968845	0.00391341			0.0227236	0.0346118	0.00532664		0.027584	0.0749336	0.00588586		0.0793136	0.289364		0.0291685		0.0515203		0.0706149	0.0576887	0.0469498	0.140133		0.0104223	0.00929693	0.026365	0.122297	0.0206957	0.11058		0.123233	0.00734444	0.0541976	0.00491342	0.0546119			0.0074304	0.0286359			0.00697285	0.03917
Pro	CCA	0.000496689	0.0238273	0.0653283	0.000795778	0.037586	0.00350113	0.125886	0.0585777	0.0257952	0.00621354	0.0113027	0.102819	0.00255821	0.01359	0.0211985	0.0263278	0.00097528	0.0181252	0.00603111	0.00683298	0.0210754	0.000890961	0.081894	0.491697		0.0121673	0.00287068	0.0487175	0.0252722	0.0889061		0.193951	0.0421037		0.00633298	0.0538367	0.0174402	0.0229854	0.0141488	0.0202053	0.212281		0.0301883	0.0131644	0.0505234	0.0913843
Pro	CCC	0.0372353	0.0224225	0.0787235	0.000341983	0.0306734	0.00529744	0.0262311	0.040476	0.0408063	0.0127599	0.0114412		0.0143959	0.00709334	0.00502454	0.0450148	0.0991694	0.0330261	0.0267048	0.0412731	0.00980883	0.0419871	0.319692	0.349421	0.000514198	0.01077	0.00537665		0.0289677	0.0163074	0.115305	0.0433456		0.287172	0.319395	0.030529	0.0195016	0.000399006	0.0102071	0.017508			0.0383921	0.00108991		0.0190495		0.0165726
Pro	CCG	0.0536017	0.0284	0.0379441	0.000547993		0.00856918	0.0247644	0.150468	0.0431371	0.0547035	0.0271741	0.0105921	0.000852538	0.0342183	0.0329782	0.0314659		0.017444	0.000371809	0.00828645	0.0110248	0.0136105	0.378187	0.457862	0.0352289	0.104428	0.0090184	0.0880099	0.0330697	0.0293164	0.0079866	0.021602	0.0796631	0.064232	0.0211922		0.0124585	0.0227911	0.0209724	0.0210895			0.00137703	0.0266599	0.0034611	0.0376467	0.0024873
Pro	CCT	0.00209473	0.0203994	0.00760771	0.0687063	0.0409825	0.017046	0.196595		0.00847267	0.00760798	0.062368	0.0086877	0.00293729	0.00127907	0.0166424	0.0664198	0.00580927	0.0198748	0.0470822		0.0138982	0.00395226	0.343539	0.637426	0.00510507	0.0306862	0.0258165	0.0325309	0.0137812	0.136751		0.0147224	0.0148736	0.0256244	0.00776948	0.0285574	0.0478476	0.0203976	0.000690231	0.0462755			0.0525853	0.00309028	0.0245777	0.0320051		0.00182226
Met	ATG		0.0246801	0.0122905	0.0550447	0.0273262	0.0145951	0.0662563	0.00807838	0.0152949	0.00668418	0.00205714	0.0400608	0.000588092	0.0182451	0.0230635	0.189614	0.0314266	0.0324956	0.278718	0.149294	0.0516741	0.0232716	0.129843	0.0220284	0.0130241	0.158648	0.0232148	0.0607177	0.00487662	0.023144	0.141703	0.0221786	0.0871491		0.0163736	0.0470244	0.0186235	0.0154927	0.0126029	0.0185632	0.040383	0.0475374		0.0117563	0.284291	0.00839171	0.0439625
Ile	ATA	0.0170248	0.00176479	0.0224481	0.0664906	0.066323	0.0230383		0.0929073	0.0217082	0.0164312	0.0183539	0.00739332	0.00079991	0.0274147	0.0286745	0.000938787	0.00577347	0.0540772	0.00377858	0.0164136	0.00907725	0.18045	0.0175531	0.0396353	0.0236696	0.0285903	0.0546855		0.0246017	0.0888765	0.0776231	0.0584076	0.140273	0.0389992	0.0215638	0.0257112	0.0106262	0.0191228	0.0125776	0.0280607	0.0163916	0.0811318	0.00230993	0.00118391	0.0458516	0.0130225	0.017936	0.0532915
Ile	ATC	0.00261469	0.0033464	0.0629902	0.0261445	0.0726628	0.00574446	0.0125067	0.0280723	0.00187107	0.0493218	0.0157286	0.0203869	0.0860279	0.0175913	0.03438	0.00267825	0.0972018	0.0148716	0.0502547	0.0883366	0.0691138	0.0259921	0.142642	0.0591669	0.0216351	0.0110268	0.0296136	0.000935608		0.0131651			0.0401172	0.0406193	0.0117999		0.0106561	0.024315	0.000716723	0.0163125	0.00134628			0.0189155			0.0554525	0.0998148
Ile	ATT	0.0305364	0.0142066		0.0612636	0.0447527	0.041031	0.00640169	0.00828072	0.00950987	0.163721		0.00427173	0.00970285	0.0295799	0.0100665		0.0209181	0.0136803	0.051775	0.148947	0.0506616	0.0280015			0.032083	0.0505644	0.0429048		0.041722	0.0182889	0.0657736				0.0554188	0.0978827	0.020508	0.000234707	0.0207455	0.0104416	0.133999	0.0463054	0.0657883	0.0235728	0.0713763	0.0500454	0.0161583
Leu	CTA	0.0140516	0.012726	0.02481	0.0122	0.0283029	0.032081	0.0239726	0.0179253	0.0065886	0.0108564	0.0110732	0.0215585	0.00236686	0.0180151	0.00274941	0.0342842	0.00289762	0.0572567	0.0124521	0.112263	0.013978	0.016283	0.203734	0.0133182	0.0757019	0.0121551	0.0798327	0.0289639	0.0125148	0.0162462	0.0152254	0.0411272		0.0657236	0.0122195		0.0485218	0.0362202	0.00410247	0.00670749	0.0204402	0.0512868	0.00462531	0.00408071	0.0591747	0.00376731	0.0528582
Leu	CTC	0.0124243	0.0242568	0.0173025	0.0218615	0.0557232	0.016009	0.0534047	0.00341708	0.020851	0.0445291	0.0153816	0.0751569	0.00954615	0.0113107	0.042832	0.0275618	0.0448516	0.0314872	0.0166422	0.0511957	0.0424381	0.0639337	0.249453	0.00170344	0.0182757	0.00170843	0.10384	0.0390604	0.0181178	0.0199063	0.0134693			0.0114647	0.00821965	0.016266	0.00417014	0.0318581	0.0529247	0.027503	0.0292437		0.038611	0.043007	0.056217	0.0104001	0.0817163	0.0234363
Leu	CTG	0.000703575	0.0332993	0.0223405	0.0404504	0.190558	0.0538665	0.0162494	0.00254155	0.0256394	0.0142678	0.0135568	0.023084	0.017927	0.00583451	0.0276855	0.0457289	0.00337505	0.0232593	0.032109	0.0382264	0.0135115	0.011083	0.209812	0.0540313	0.0167888	0.138176	0.00626678		0.0252917	0.0125003				0.0246092	0.037538		0.00120592	0.0127555	0.0119359	0.00663682		0.484636	0.0359295	0.0222931	0.163267	0.0353916		0.149602
Leu	CTT	0.00687135	0.0147789	0.00290438	0.0376081	0.00138662	0.06913	0.010076	0.0237284	0.00616806		0.0455898	0.176409	0.0210382	0.0288194	0.0265815	0.0260909	0.05881	0.0494092		0.103518	0.0150148	0.0119754	0.245359	0.00307351	0.0288093	0.0563608	0.0483792	0.00912127	0.00761227	0.000207654	0.025464				0.00439233		0.035949	0.0047246	0.0245035	0.0349442			0.0140239	0.00512654		0.0248857	0.0522916
Leu	TTA	0.0266568	0.0849174	0.0369291	0.0157347		0.0395284		0.076047	0.028948	0.0152907	0.0186848	0.0127576	0.00698337	0.00700065	0.0152509	0.0393873	0.019977	0.0616413	0.0415307	0.0335827	0.0087865	0.00884741		0.00478658	0.150203	0.0677371			0.0607695		0.109577			0.00871772	0.0471893	0.0321361	0.0393454	0.0938509	0.0416209	0.0043538				0.0133432
Leu	TTG	0.0297422	0.0152081	0.016926	0.0172397		0.110188			0.0208751	0.0345258	0.0075481	0.0100753	0.0169693	0.0707514	0.00455444	0.0876377	0.144569	0.0466567		0.0594281	0.0429402	0.0302214			0.0442945			0.0549614	0.345654			0.0865293			0.0233245		0.0252489		0.0299097	0.0108161		0.0493464	0.00251173	0.01614	0.0978615		0.0656666
Val	GTA	0.0133446	0.0533891	0.0702575	0.0291833	0.00899299	0.049005	0.0204659	0.0661044	0.0113082	0.0617087	0.0289966	0.0228526	0.0161997	0.0313142	0.0328215	0.0292961	0.0251539	0.0140384	0.000852417	0.0564207	0.000735445	0.00550522	0.347021	0.0275478	0.013968	0.0348855	0.0518212	0.0837105	0.019258	0.0370398		0.202781	0.00158289	0.0626733	0.0316133	0.0312478	0.025047	0.00872882	0.010802	0.00838299	0.00552374	0.0447254	0.0618922	0.016851	0.0543599	0.0776805	0.176558	0.0162879
Val	GTC	0.0332852	0.0368602	0.043786	0.00484618	0.168343	0.0194158	0.024227		0.0140272	0.0384602	0.0324766	0.0162721	0.0290806	0.00872223	0.00556088	0.0217544	0.0318175	0.0542324	0.0171516	0.0882529	0.078989	0.0325163	0.235621	0.0648413	0.0100836	0.00315337	0.0329789	0.0463058	0.0172701	0.0352889	0.22798	0.0178533		0.134476	0.0103329		0.0655384	0.018084	0.00619839	0.0324913		0.0341903		0.0092888	0.0709738	0.0850149	0.00621333	0.0409357
Val	GTG	0.0047482	0.00861953	0.00533908	0.0222334	0.0536066	0.0347056	0.134355	0.0282324	0.00960288	0.0225366	0.0739111	0.00461453	0.0279912	0.0048092	0.05513	0.0287124	0.25914	0.00434562	0.004489	0.110246	0.00671433	0.0321418	0.176618	0.00595627	0.000143729	0.0372567	0.0196164	0.0114153		0.00802284	0.0848819		0.0483157	0.0166516	0.00192412	0.0329503	0.0242945	0.0143399	0.00733659	0.0128041	0.0253877		0.0124465	0.0112798	0.027278	0.0444373	0.0150374
Val	GTT	0.0197281	0.0146991	0.0804993	0.00715268	0.0722128	0.000307254	0.0118942	0.0890691	0.0242314	0.0213952	0.004559	0.0587547	0.00286034	0.0676974	0.0190648	0.0466077	0.00187795	0.00215304	0.155942	0.0709625		0.0170645	0.0655688	0.081404	0.0210607	0.0301486	0.0276769		0.00522214	0.104877	0.0769236	0.00184156	0.0513958	0.0597298	0.0260441	0.00166826	0.0485102	0.0142954	0.0117725	0.00312783		0.210205	0.0367787	0.00359548	0.0230116	0.0092757	0.0279394	0.0215682
Ala	GCA	0.00104966	0.0121087	0.0292612	0.0971579	0.028658	0.0124806		0.0734638	0.0111128	0.00932764	0.0133257	0.00478857		0.0398792	0.029379		0.238381	0.0542553	0.0640357		0.0306683	0.0261779	0.00196668		0.0282976	0.104093	0.189336	0.0109216	0.0178044	0.0437271	0.0480217	0.064306	0.0486607	0.00164505	0.00610418	0.00136207	0.0406592	0.0103876	0.0087095				0.0370985	0.00167605	0.0274686	0.0714739	0.0313388	0.0181268
Ala	GCC	0.0331346	0.0134671	0.00178066	0.00646811	0.0386799	0.0103735	0.0515014	0.0290401			0.0371154	0.0221445	0.0725519	0.0234817	0.0217138	0.0109873	0.00599277	0.0369568	0.0203925	0.12413		0.000967115	0.00180134	0.00722653	0.151057	0.0326755	0.0258684	0.134059	0.0399742	0.0166723				0.00204017	0.0107434	0.011185	0.0231392	0.0366541	0.00626555	0.0163337	0.0237614		0.0196093	0.00423271	0.293927	0.0108375	0.0349352
Ala	GCG	0.0183977	0.0276297	0.0156306	0.00921426	0.0519286	0.0924115		0.0117706	0.0390555	0.0128083	0.0229082	0.290075	0.00550115	0.00454177		0.028101		0.026365	0.00481293	0.0370206	0.252395	0.0911611	0.0384887	0.0206566	0.0293148	0.0448771	0.03883	0.0203956	0.00458788	0.00784892		0.0986485	0.0103763	0.0135603	0.00823927	0.0255062	0.00414642	0.00710053	0.0486496	0.0427579		0.0588086	0.0116101	0.00521172	0.0284644	0.042256	0.0155523	0.0147143
Ala	GCT	0.0251027	0.0144706	0.02945	0.010238	0.123251	0.0103488	0.0293438		0.0629076	0.0814742	0.0205904	0.101046	0.0143562	0.0350887	0.0261243	0.0379495	0.0176245	0.0263927		0.109529	0.0234841	0.0159809		0.0720035	0.0953651	0.0679349	0.0104259	0.0146723	0.00452421	0.0132132	0.0235497	0.0100542	0.0598634		0.00955719	0.0286992	0.0221882	0.00480585	0.0122422	0.00599516	0.138056		0.0741871	0.0641241	0.0133317	0.0692989		0.190089
Gly	GGA	0.0133882	0.0138693	0.014076	0.0178889	0.00861195	0.0137698		0.0372993	0.0162341	0.127194	0.00854048	0.0542807	0.0208819	0.0738914	0.0122252	0.027245	0.0184053	0.00370858	0.0413953	0.0879628	0.00853501	0.01517	0.0153315	0.0142192	0.0231086	0.00398953	0.029225		0.00322669	0.013421	0.207606	0.200736		0.016472	0.0143904	0.0410878	0.0100065	0.0388718	0.0230716	0.0124658	0.0558283		0.0310541	0.00617333	0.0122297	0.0677327	0.00651188	0.0159611
Gly	GGC	0.012796	0.00482271	0.00697797	0.0345565	0.230363	0.121665		0.025974	0.0170023	0.229699	0.0141607	0.006311	0.0302588	0.0640579	0.00289312	0.0273452	0.0255815	0.0153355	0.00670556	0.121483	0.0345197	0.0102629		0.0232159	0.0133168	0.0273546	0.0144526	0.0503054	0.000902043	0.0314416	0.0373616	0.03713	0.0238712	0.0108871	0.000368775	0.0544295	0.0223096	0.0384209	0.0256607	0.0185268	0.0492853	0.00569915	0.055795	0.0170942	0.0375371	0.00632171	0.023418	0.00370817
Gly	GGG	0.0270692	0.00402005	0.00117794	0.0149051	0.00832036	0.0257315	0.0299396	0.00266355	0.0410511	0.00132022	0.0166189	0.0237241	0.00810022	0.0176679	0.000587218	0.0116896	0.00227454	0.0326664	0.0217708	0.0546376	0.0102229	0.0136745	0.00171198	0.0111019	0.0056567	0.0459154	0.038275	0.0157306	0.00532151	0.00440242	0.0284792	0.0410478		0.0402459	0.00514558	0.0127518	0.000717713	9.58941e-05	0.00320348	0.00570977	0.207193	0.0902758	0.00794378	0.00587331	0.113374	0.0390803	0.0128555	0.0265148
Gly	GGT	0.0405636	0.00861924	0.0029437	0.00865191	0.0542588	0.00291222	0.00545892	0.040877	0.0143961	0.0186717	0.0248754	0.0260138	0.0225443	0.0345053	0.0101423	0.0100344	0.00890138	0.0316282	0.163676	0.094166	0.00416951	0.011426	0.0735167	0.000494667	0.024083	0.032969	0.0351686	0.0191153	0.0481869	0.0290291		0.0207449	0.00573076	0.0700891	0.108894	0.0907025	0.0134415	0.00173356		0.0167827	0.124326	0.113836		0.00583303	0.0124765	0.0371852	0.183965	0.017413
Cys	TGC	0.000522497	0.0532797	0.0211839	0.014792	0.160968	0.209974	0.0380216	0.0328661	0.0186163	0.123266	0.00206597	0.0028584	0.0115957	0.0369056	0.00712067		0.0603092		0.0338798		0.00135033	0.00312593	0.243191	0.0191313	0.116909	0.0371431	0.114932								0.0327087		0.0658702		0.0858469	0.0278887				0.00347448	0.190559	0.396118		0.0355917
Cys	TGT	0.00594549	0.00840221	0.0362498	0.00844917	0.0600924	0.00641505	0.124971	0.0896949	0.0520895	0.0228054	0.0137864	0.0437285	0.0255432	0.0294772	0.0559644	0.0695858	0.0240114	0.0388095		0.0469852	0.0477341	0.00024257				0.0857017	0.0380241		0.0271735				0.126921	0.0259015	0.0103033		0.0416713	0.0345656	0.00352877	0.0141441		0.0553934	0.0655561	0.0203517		0.085742
Ser	AGC	0.00298421	0.00136503	0.0257059	0.000315119	0.0173556	0.00601275	0.227478		0.0275729	0.0113214	0.0105646	0.185637		0.020916	0.0296329	0.0174295	0.0450558	0.000912741	0.11214	0.283726	0.0300699		0.123336	0.0074194		0.0257013	0.0632267		0.0456198	0.0301666		0.0754451	0.0512622		0.0126884		0.00503949	0.02696	0.0164006	0.0620085	0.288361		0.0500482	0.0150637	0.0289523	0.0396096	0.0636657	0.0127753
Ser	AGT	0.0217117		0.000461354	0.138214	0.0346547	0.00734031	0.070717	0.0261629	0.0595947	0.00010879	0.0069702	0.0640087	0.0356656	0.0276869	0.01441	0.0290424	0.0234991	0.0410516	0.0153012	0.250979	0.0185519	0.0675248	0.0814785	0.0153721	0.0223654	0.00932629	0.0969027		0.0451743	0.05668			0.289702	0.00206989	0.0563293	0.0309171	0.0117525	0.00935409	0.00562803	0.0118243	0.0153506	0.0329717	0.00700287	0.0452992		0.0218688	0.0254503	0.0406227
Ser	TCA	0.0701339	0.0098407	0.0107159	0.0326228		0.11093		0.0240299	0.0339174		0.0323024	0.0282544	0.00656969	0.0719251	0.0220001	0.00456365		0.0312037	0.167396		0.0492941	0.0127079			0.0901638	0.0961683	0.0660107	0.0449203	0.0382343			0.0222879	0.0270787	0.00859262	0.146253		0.00167251	0.0115534	0.0108712	0.0171438	0.0140575		0.009283	0.0401414	0.0330678
Ser	TCC	0.0281427	0.0125308	0.0138279	0.0200093	0.0316093	0.029064	0.11058	0.10634	0.00523164	0.0170592	0.0201278	0.113337	0.0285313	0.00258232	0.0102942	0.00189357		0.00769923		0.254381	0.00216202	0.216454					0.0030335					0.0935469		0.034817	0.0433037		0.0129143	0.045238	0.016156	0.0242612			0.0147863	0.0375009	0.287172	0.0558966	0.00225695
Ser	TCG	0.067229	0.0532719	0.0491234	0.0455641		0.234612		0.238709	0.112803		0.0166037	0.0383355	0.0382614	0.0438735	0.048235			0.0196042		0.0783479	0.0491166	4.21217e-06	0.11534		0.0247734	0.147759	0.055004		0.000507145	0.0572948				0.0490892	0.099277		0.0227378	0.00320749	0.00173867					0.0235842	0.00276674
Ser	TCT	0.0315345	0.0710403	0.0211664	0.0564458	0.165402		0.0137145		0.0353716	0.0194237	0.0244614	0.0295723	0.0268167	0.0380576	0.00278956		0.0406424	0.00741367	0.00976045	0.116556	0.192781	0.0388437	0.13311	0.0961998	0.0194332	0.11058	0.15481			0.0702436				0.0569732	0.00287398		0.00110056	0.0197218	0.0429363	0.141133	0.0785612			0.00593055		0.0188733		0.0995705
Thr	ACA	0.0293845	0.0220759	0.00517327	0.00728518	0.0323435	0.0348543	0.100141	0.00178109	0.137206	0.0444311	0.00586488	0.00269317	0.052017	0.00805768	0.00324966	0.0445034	0.00986116	0.0196925	0.0280835	0.375005	0.0152404	0.0409616			0.0446979	0.0501951	0.0300507	0.0119306	0.127203	0.0483221		0.193737		0.00155076	0.00210548	0.112338	0.00698081	0.00220521	0.0126202	0.00587904	0.0792034	0.016633	0.0267773	0.0304781		0.0166936	0.0822295	0.0451742
Thr	ACC	0.0033573	0.0126789	0.0485148	0.0267063	0.0551547	0.0433868		0.0342417	0.0278899	0.00198959	0.0105987	0.0725498	0.0225111	0.00688744	0.0255961	0.0371268	0.00429949	0.0122058	0.00222546	0.117243	0.00668859	0.000400125	0.314981	0.0191642	0.244055	0.0329069	0.0187714	0.114322	0.033286	0.00618104		0.0330837	0.00532591		0.00331564		0.00275251	0.000835739	0.00134877		0.0852047		0.00866411	0.0111349	0.0442711	0.038106	0.00795264	0.0100376
Thr	ACG	0.0352008	0.00816398	0.0253257	0.0020561	0.0799258	0.0675904	0.237418	0.0436768	0.0270172	0.0246003	0.0459294	0.0589932	0.00612242	0.0109121	0.0286698	0.0117186	0.0299475	0.00842336	0.0330736	0.166713		0.0816688	0.570894	0.0489991	0.0217264	0.0130715		0.0365109	0.0348012	0.0542683	0.00558584			0.156862	0.00397108	0.0217532	0.0035415	0.00234718	0.030556	0.035412	0.020196		0.00213733	0.0018461		0.0534462	0.00833094	0.00322669
Thr	ACT	0.0182089	0.025908	0.0443078	0.00559761	0.0567704	0.018325			0.0141631	0.0157836	0.0552424	0.0247019	0.0225539	0.0231048	0.0217894	0.027554	0.0133156	0.0336456	0.00514408	0.108395	0.0213862	0.0226776	0.0576391	0.0081729	0.00751315	0.0220457	0.00144234	0.0253764	0.00455107	0.0202211			0.0122771	0.0172643	0.0231592		0.0441676	0.0138633	0.0112581	0.0661873	0.0172818			0.000150088		0.0103888	0.0269612
Gln	CAA	0.00356127	0.00457047	0.0415748		0.155153	0.0465092	0.34612	0.0912827	0.00511415	0.0718	0.0355265	0.02763	0.00063122	0.00149516	0.0289535	0.0376573	0.084494	0.00911066	0.0590178	0.236023	0.0609744	0.0337999	0.34991	0.0453148	0.301032	0.00793917	0.0325309	0.0528433		0.00106183	2.16658e-05	0.110449		0.0154561	0.0355663		0.0516803	0.00304822	0.016037	0.0264103	0.05122	0.149682	0.0394726	0.00195108		0.010114		0.0396373
Gln	CAG	0.0447427	0.00421924	0.0119494	0.0557754	0.256419	0.0501321		0.0113703	0.0194817	0.00264019	0.00461885	0.0120326	0.0218153	0.000595348	0.0245695	0.0822454	0.192669	0.00534814	0.00224543	0.287287	0.00231715	0.0259276	0.335226	0.029311	0.00597877	0.0536258		0.0533326	0.00729697	0.020319			0.060869	0.0406314	0.00382806			0.0157097	0.0219869	0.0352813	0.0168385		0.0163119	0.0203295	0.0609014	0.00916534	0.0604997
Asn	AAC	0.00177795	0.00205018	0.0232757	0.0712002	0.0402352	0.0397361			0.0288961	0.0690878	0.0364201	0.0242568	0.02441	0.0789934	0.00445301	0.00666998	0.0194505	0.00205176	0.0083758	0.0917885	0.0628861	0.0602313	0.354262	0.0413939	0.0134403	0.0905288	0.0955974	0.0293864	0.0632233	0.0486906		0.0680321			0.0377009	0.0642675	0.00554549	0.0249214	0.00657841	0.00464351			0.0641794	0.0667917	0.00967268	0.0189505	0.0259978	0.146713
Asn	AAT	0.0219455	0.0168214	0.0444653	0.0548775	0.0901221	0.0220169		0.00838925	0.0253658	0.0358789	0.0169723		0.0305308	0.0118697	0.0351658	0.0308645	0.0614403	0.0539411	0.0330848	0.0516586	0.0692546	0.0816125	0.301563		0.047247	0.00142398	0.013955	0.0116283	0.0329804	0.00815629		0.0460751	0.0399969			0.0180023	0.0761123	0.0100894	0.03839	0.0304732	0.00998412	0.0106621		0.0164628		0.0751795		0.0500856
Asp	GAC	0.000741917	0.00486205	0.0401733	0.00749658		0.0403654		0.0214086	0.123796	0.0424521	0.0207749	0.0843437	0.00688631	0.151182	0.0258039	0.0306411	0.00558813	0.00398594	0.0265163	0.110961	0.00423165	0.024746	0.476565	0.00889894	0.0521756	0.0494874	0.0625977	0.0248215	0.0186157	0.00794973			0.018659	0.0822065	0.0440111	0.015823	0.0101006	0.0144878	0.000207411	0.0733988	0.0280489	0.00836768	0.0477828	0.00175253	0.0511337	0.00444779	0.042771	0.0188865
Asp	GAT	0.0624174	0.0123459	0.0224205	0.00348119		0.00302875	0.0192533	0.111918	0.0686128	0.0970478	0.0197856	0.0536236	0.00840891	0.135526	0.00390337	0.0333576	0.0534676	0.0336786	0.0247238	0.0272036	0.0757017	0.00763581	0.218533		0.0305295	0.0661554	0.0376077		0.0553202	0.0251559	0.0122835	0.0173187		0.0110532	0.00144194		0.00416519	0.0205034	0.0174034	0.0949791		0.121754	0.0368824	0.00226363	0.0560651	0.00602181	0.011591
Glu	GAA	0.0387801	0.0119656	0.000417118	0.0127229	0.0986862	0.00251663		0.0287361	0.0511128	0.0998951	0.0238735	0.096695	0.0185337	0.216454	0.0333799	0.0131786	0.00329162	0.00288821	0.0428376	0.160732	0.00594628	0.00422756		0.0013941			0.0401047	0.0227796	0.0531843	0.0374097	0.0913494	0.0307916	0.0392728	0.0126172		0.145464	0.0011781	0.00713286	0.0293764	0.0128647	0.0194869	0.00488396		0.016692			0.0268241	0.038079
Glu	GAG	0.0121959	0.00157646	0.000191749		0.00728394	0.00034178	0.0420948	0.180978	0.0252739	0.0251392	0.0191436	0.0327321	0.00496099	0.0201525	0.00488951	0.0369352	0.0316944	0.0262537	0.000438125	0.155597	0.0276037	0.0391899	0.438519	0.057648	0.0146157	0.000848325	0.0489194	0.0324951	0.0311931	0.0573808	0.0910563		0.00689262	0.048731	0.00638197	0.040925	0.000560098	0.000501287	0.000895961	0.016111		0.188859	0.300156	0.0135985	0.156294	0.0250899	0.0410665	0.0642174
His	CAC	0.0109028	0.0125381	0.0555479	0.0156256	0.0327848	0.0198844		0.0146332	0.0256163	0.0452779	0.00735781	0.0584631	0.102549	0.0118549	0.00286144	0.210795	0.0547684	0.0085238	0.00126009	0.0676531	0.0031994	0.0309646			0.0235517	0.105281	0.018495	0.0769401	0.0947852	0.0279832		0.0172232		0.00108704	0.0541059		0.0344153	0.0136766	0.0128634	0.0177725		0.00513129	0.031998	0.0183945	0.010595	0.0353401		0.0219234
His	CAT	0.0119903	0.00314271	0.0197078	0.00319023		0.0396132	0.042777	0.0368424	0.0502905	0.0121735	0.0395031	0.0955993	0.00851917	0.000411231	0.0392608	0.272653	0.0638114	0.0127364	0.0259794	0.143544		0.0377561	0.117033	0.00943252	0.0877769	0.00447346	0.0697287	0.0226959	0.0369967	0.0355297		0.0904738	0.0893737		0.00402535	0.0590873	0.00568888	0.00787153	0.28128	0.0171501	0.0725967	0.202345	0.190559	0.00500944	0.0357869	0.024261		0.0646452
Arg	AGA	0.0220128	0.0303625	0.0076366	0.0163464	0.100802	0.0189228	0.0436889		0.00168023	0.0150147	0.0501253	0.0848526	0.0440157	0.00133284	0.0812237	0.464373	0.0500612	0.0645905	0.00819869	0.207764	0.004178	0.0233509	0.355186		0.0467155	0.0492302	0.00103307	0.0199723	0.0129261	0.107344		0.000286462	0.126256		0.0128781		0.192102	0.00422338	0.00343186	0.23274	0.0450697		0.0431925	0.0411574	0.00418169	0.0679504	0.0576061
Arg	AGG	0.00914068	0.0737326	0.0061635	0.0235299	0.00683604	0.0348694	0.000689183	0.00696072	0.108072	0.0280708	0.0487743	0.0232289	0.0468555	0.0144509	0.0989314	0.389551	0.0897036	0.0381943	0.0264352	0.301593	0.00278923	0.00636439	0.25897	0.0154699	0.00606413	0.000688067	0.026046	0.0507793	0.0476757	0.043834	0.0022511		0.00828301	0.0130602	0.0245749	0.0198817	0.0303213	0.0198602	0.0140272	0.00631053	0.000715994	0.0488267	0.00401754	0.0235294	0.0291457	0.0412973	0.022065
Arg	CGA	0.00842731		0.0214149	0.0189316		0.0332781	0.0293934	0.0218539	0.00684672	0.160735	0.0403302	0.0429195	0.0838086	0.00191393	0.0865777			0.0484515	0.0320963	0.323143	0.0321037	0.0212055	0.195752	0.0628765	0.00498391	0.0259232	0.0926398		0.029019		0.185304		0.00476134	0.0576287	0.0224411		0.0255378	0.0515098	0.0434306	0.0050184			0.0161009	0.0027626	0.0631884	0.0134285	0.190559
Arg	CGC	0.0139063	0.00093344	0.0451043	0.162219	0.0576999	0.0161833	0.0172003	0.0188988	0.0732868	0.0247509	0.0418998	0.0210935	0.0637944	0.0250945	0.0818131			0.0202505	0.00712318	0.329873	0.00602277	0.00293199	0.182453	0.0389687	0.02165	0.0538618	0.019352		0.613343	0.0628717				0.0392495	0.0206163		0.0171458	0.0375651	0.0419797	0.000828516	0.0500905			0.00933258	0.0433798	0.117832
Arg	CGG	0.00954215	0.0113568	0.00108836	0.116435			0.0567728	0.014286	0.00637905	0.0414752	0.0428174	0.0723585	0.0152386	0.022213	0.100971	0.238607		0.0255982	0.0153423	0.334082	0.0311484	0.0481589		0.401277	0.0197145	0.0787167		0.00630413	0.00168976					0.0228705	0.0126569		0.0362868	0.00503646	0.00046962	0.0127463	0.016624		0.0236212	0.0113784	0.0301797	0.0229724	0.0973716
Arg	CGT	0.0299674	0.0380862	0.0508467	0.00522717	0.0587575	0.0206254		0.0411817	0.0384901	0.0378154	0.0962716	0.215307	0.103454	0.0249663	0.110836			0.0419602	0.0261238	0.163581	0.0458787	0.0445863	0.317284	0.0338411	0.00278564	0.0440772	0.301092	0.151198		0.0762246		0.0771385	0.0972565	0.0657397	0.0203817		0.0284368	0.00184458	0.0393112		0.00757588		0.0308498	0.0076373		0.0489844		0.0195829
Lys	AAA	0.0150097	0.00498975	0.0849753	0.0205329	0.048148	0.035176			0.0218976	0.0909874	0.153145		0.115129	0.00760321	0.124882	0.0469227	0.0586195	0.0606476	0.0261818	0.163782		0.00738464		0.00155577	0.00187206	0.0287736	0.0677213						0.0415701		0.0149402	0.0337686	0.0317525	0.00804974	0.019099	0.00222211	0.222782	0.157874		0.0226874		0.00504874
Lys	AAG	0.0333645	0.00086827	0.0144724	0.00188925	0.0276317	0.0686679		0.0270962	0.00209854	0.0189357	0.0313465		0.0619644	0.00306191	0.162356		0.114947	0.102347	0.05737	0.0485957	0.0282447	0.00507044		0.0429162	0.0505893	0.0250401	0.00614109	0.0472862	0.27015	0.0427837		0.0292986	0.295146	0.0208328	0.015115	0.0278862	0.00830759	0.00810087	0.0190163	0.0139909	0.0609899	0.0781109	0.0508879	0.0122809	0.00107818	0.025501	0.0589008	0.113836
STOP	TAA	0.0147752	0.00743993	0.0201326	0.0292959		0.00293993	0.0170951	0.039591	0.0165006	0.00824538	0.0272765		0.0147451	0.0431378	0.0488065	0.0174082	0.0411875	0.0268936	0.0944772		0.124502	0.00720929		0.0417621	0.0346607	0.0323213	0.0613516		0.00840809	0.0775352		0.158803		0.0104764	0.070285		0.0130418	0.0308629	0.054896	0.019588	0.190559			0.0668941	0.00885776	0.145215	0.11026
STOP	TAG	0.013382	0.0361632	0.0254596	0.103998	0.0186085	0.00986272			0.0114079	0.0267547	0.0217317	0.0288845	0.0339109	0.00181767	0.00314116	0.0989822	0.018544	0.0140299	0.0619475	0.0608697	0.102076	0.0412559	0.0103141	0.106931		0.133006	0.00155012	0.0720418	0.00616917	0.00353851		0.0159989	0.0509891	0.0418382	0.0226297		0.00368707	0.00559606	0.0258177	0.0569711	0.0277042		0.0479226	0.0160211	0.0966637	0.091438
STOP	TGA	0.0078917	0.139325	0.0104767	0.0281931	0.185402	0.00450468			0.0220258		0.00633284		0.0252336	0.00780485	0.0200716	0.0468287	0.0108299	0.0479793	0.0174461	0.00347899	0.00746446	0.0200339	0.465663	0.00470346	0.0536239	0.0457633			0.0127004				0.00702629	0.00885656	0.000310726		0.00835516	0.0323128	0.0609015	0.00177425	0.0148581			0.0390206	0.0714135	0.00266202
	WT	M	S	I	Q	H	F	R	V	A	L	I	P	F	F	A	A	F	C	L	P	V	F	A	H	P	E	T	L	V	K	V	K	D	A	E	D	Q	L	G	A	R	V	G	Y	I	E	L	D
	Amino Acid	3	4	5	6	7	8	9	10	11	12	13	14	15	16	17	18	19	20	21	22	23	24	25	26	27	28	29	30	31	32	33	34	35	36	37	38	39	40	41	42	43	44	45	46	47	48	49	50
	W	0.0242116	0.00470608	0.00213218	0.0250913			0.0265567	0.0252183	0.0322509	0.0445539	0.000162089	0.000737438	0.00236493	0.0607697	0.049028	0.0349457	0.0545477	0.0273342		0.0725616	0.0165792	0.0283243	0.223155		0.00509789				0.0460494	0.047789				0.0286619	0.00376271		0.00873181	0.00404137	0.0125828	0.00623279			0.110149	0.0185816		0.0169417
	F	0.0143903	0.0235248	0.0150438	0.0270622			0.0175762	0.0249819	0.0135389	0.0600481	0.00947327	0.0051231			0.00251838			0.0145725	0.0324697	0.0981545	0.00958132			0.159875		0.100846	0.0994989		0.00696226					0.0124639	0.111376		0.131998	0.0533944	0.0617214	0.0310856				0.0105883	0.129546	0.0168915		0.0277089
	Y	0.0306162	0.0322789	0.023315	0.00733762	0.0968845	0.00398783		0.0805791	0.011508	0.0165041	0.00217603		0.0483115	0.0722092	0.057382	0.0231708	0.0593622	0.0356998	0.0460319	0.0291685	0.0150005	0.040004		0.0077916	0.0559916	0.0607529	0.0280799		0.0322174	0.0041422	0.026365	0.134121	0.0206957	0.0253718	0.196864	0.123233	0.00510036	0.0304786	0.0139779	0.0353727			0.0074304			0.0486369	0.00697285	0.0381263
	P	0.0235568	0.0106022	0.00310219	0.0152244	0.0308614	0.00175368	0.000755771	0.0153478	0.0274283	0.0114515	0.0152129		0.0072118	0.00135192	0.0125905	0.0192703	0.00220355	0.0204136	0.000271131		0.00738041	0.00414504	0.349263	0.419958		0.0137413	0.0120115	0.0149072	0.027388	0.0274825	0.0437394	0.0262229	0.0501649	0.0492897	0.00830358	0.0198921	0.00407481	0.0160625	0.0115885	0.00392434	0.189359		0.00501457	0.000324433	0.02816	0.0199837	0.00354197	0.00662043
	M		0.0246801	0.0122905	0.0550447	0.0273262	0.0145951	0.0662563	0.00807838	0.0152949	0.00668418	0.00205714	0.0400608	0.000588092	0.0182451	0.0230635	0.189614	0.0314266	0.0324956	0.278718	0.149294	0.0516741	0.0232716	0.129843	0.0220284	0.0130241	0.158648	0.0232148	0.0607177	0.00487662	0.023144	0.141703	0.0221786	0.0871491		0.0163736	0.0470244	0.0186235	0.0154927	0.0126029	0.0185632	0.040383	0.0475374		0.0117563	0.284291	0.00839171	0.0439625
	I	0.017873	0.00575659		0.043313	0.0369235	0.032684	0.0104052	0.00241769	0.00131243	0.0218167		0.0157223	0.0183573	0.00142755	0.016247	0.00184123	0.00839767	0.0326059	0.0257555	0.074952	0.00269293	0.132021	0.111473	0.0418579	0.0244844	0.0190371	0.0031521	0.00118948	0.0291729	0.0190282	0.0144296	0.0588615	0.0011748	0.0379294	0.0185865	0.0201593	0.00704452	0.00287133	0.00873321	0.0165594	0.0169328	0.0666766	0.0268638	0.00120111		0.0348266	0.00810779	0.0913995
	L	0.0121722	0.00312697	0.00357052	0.0105285	0.0391221	0.00403899	0.0124744	0.0109545	0.0017679		0.0170289	0.00650519	0.0121634	0.011802	0.0124514	0.0314736	0.00706541	0.0429095		0.0651003	0.0104945	0.003295	0.21821	0.0190522	0.0453051	0.0206423	0.0236959		0.011794	0.00673381	0.0154362	0.0425736		0.011048	0.0255683	0.00415165	0.0027779		0.0227242	0.011864	0.0284403	0.0297558	0.00568571	0.00855635	0.0549315	0.0132454		0.0742479
	V	0.0104242	0.0147778	0.0191499	0.00208456	0.0110022	0.0169537	0.00848455		0.007905	0.0341781	0.0227756	0.0124565	0.00908462	0.022522	0.0376595	0.0289579	0.0251041	0.0120585	0.0169303	0.0940904		0.021599	0.0455293	0.0128642	0.00716452	0.00566947	0.030776	0.0142695		0.0102538		0.0102385	0.0406441	0.0406446	0.000551543	0.00413057	0.034554	0.0132471	0.00373053	0.0031453	0.0127134		0.000982787	0.00437269	0.00146172	0.040501	0.0135606	0.0151762
	A	0.0173297	0.00201153	0.00258228	0.0052623	0.0265616	0.00322465	0.0217697	0.0201199		0.0155644	0.00348491	0.0117023	0.00761812	0.00670279			0.0108201	0.00310247	0.00852605	0.105895	0.0595892	0.0152183		0.00788243	0.0691942	0.0329326	0.0325559	0.0150247	0.000220873	0.00195083	0.0285493	0.0229485	0.0153893		0.00456303	0.00891522	0.01571	0.00351388	0.0125857		0.0462707	0.0588086	0.00366804	0.00618349	0.00559154	0.0417828	0.0124265	0.0208618
	G	0.0231515	0.00415148	0.000311501	0.00984881	0.014774	0.000695151	0.0151344	0.000736626	0.0151183	0.215899	0.0183045	0.00142368	0.0110309	0.0271969	0.00476099	0.0123286	0.0161983	0.0174699	0.0168707	0.0871069	0.0103093	0.0066825	0.00673364	0.00707495	0.0194485	0.0185869	0.0213014	0.0264043	0.00624529	0.00471325	0.0179805	0.0238626	0.0251153	0.0191788	0.00961848	0.0363366	0.00118157	0.00874135		0.0108891	0.0456953	0.0286751		0.00603004	0.00715055	0.00600435	0.00380313	0.00863346
	C	0.00331861	0.012724	0.00879444	0.00228596	0.0930954	0.00503722	0.0692213	0.0395629	0.0317333	0.00513166	0.00685758	0.00518217	0.0170685	0.0321316	0.0215303	0.0699157	0.0198007		0.0255548	0.0469852	0.024902	0.00204116	0.212865	0.0178269	0.015286	0.0731105	0.0428008		0.0271735				0.126921	0.0259015	0.00942098		0.0198892	0.0333797	0.00549625	0.019191		0.0553934	0.0670588	0.00121157	0.190559	0.0800327		0.036277
	S	0.0201821		0.0227912	0.0149771	0.0148309	0.188815	0.0434058	0.0236817	0.000203168	0.00330461	0.00702046	0.0311197	0.0204857	0.018331	0.00845417	0.0160458	0.0101336	0.00207319	0.0311165	0.149377	0.0213144	0.0091103	0.0874187	0.014674	0.0332698	0.0316396	0.0688519	0.0483335	0.0139669	0.0280011		0.0499851	0.0222078	0.0132608	0.0104719	0.0341609	0.00767054	0.00634575	0.00207872	0.0458868	0.0139658	0.035173	0.0166015	0.00239603	0.0173222	0.0128819	0.0256582	0.033527
	T	0.00506505	0.00139871	0.0200505	0.00104688	0.0429032	0.0133758	0.110512	0.01603	0.027198	0.00654143	0.00600893	0.015621	0.00942939	0.0057209	0.012774	0.0238368	0.0105964	0.00637326	0.0171076	0.130072	0.0121661	0.0188054	0.155385	0.0225797	0.00550354	0.00578896		0.00379999	0.0100886	0.00261743	0.00671983	0.0425827	0.0235586	0.0192682	0.00361693	0.0393911	0.00677934	0.00327643	0.0110439	0.0156784	0.0032932	0.0148965	0.00596554	0.0168064	0.0443817	0.00305407	0.0122948	0.00276261
	Q	0.0226955	0.00087005	0.00624802		0.0633972	0.0478857	0.343118	0.0186175	0.0112677	0.0160604	0.0182619	0.00725023	0.00458191	0.000979034	0.00350992	0.0641714	0.131277	0.00280415	0.0292526	0.281682	0.0404692	0.00934391	0.348565	0.0322775	0.0173762	0.0114904	0.0371344	0.0527224	0.00729697	0.00344604	2.16658e-05	0.0791919	0.0635192	0.0084496	0.014735			0.0136725	0.00719468	0.00475333	0.0331287	0.14046	0.0101175	0.0111359	0.0633022	0.00841254	0.0653495	0.0396373
	N	0.00679898	0.00636966	0.0211986	0.0606921	0.0714757	0.0106415		0.00838925	0.0246811	0.0459747	0.0152759	0.0242568	0.000723364	0.0213764	0.0135228	0.021852	0.0033611	0.00665272	0.0263902	0.0492984	0.0571203	0.0553757	0.366804	0.0413939	0.0302391	0.0512131	0.0416785	0.0021514	0.00282291	0.00696471		0.0222564	0.0399969		0.0377009	0.00639967	0.0198884	0.0156631	0.0258573	0.0289345	0.00998412	0.0106621	0.0641794	0.00635212	0.00967268	0.0240134	0.0354737	0.0636176
	D	0.0294116	0.00244145	0.0318201	0.00638508		0.0180995	0.0192533	0.0630919	0.122923	0.0623991	0.0204869	0.0392676	0.0068105	0.169903	0.0142	0.0274079	0.015454	0.0168651	0.0280189	0.0879701	0.0658613	0.0138133	0.280279	0.0209113	0.0318978	0.0251595	0.0258141	0.0223183	0.0332764	0.00981751	0.0122835	0.0173187		0.0126292	0.0032423		0.00713913	0.0151095	0.00997692	0.051184	0.0280489	0.0261664	0.0316893	0.00190071	0.0394333	0.00316791	0.00415826
	E	0.0242393	0.00595261	0.00113498	0.00166265	0.015862	0.00114334	0.0447096	0.0335206	0.0321535	0.0379819	0.0221731	0.0505075	0.0040641	0.0179599	0.00733657	0.0202841	0.0135327	0.00832462	0.0158701	0.160177	0.0240055	0.002832	0.440721	0.000468497	0.0136434		0.0448889	0.0237675	0.036417	0.0260435	0.0925287	0.0363684	0.0143667	0.000121015		0.0553559	0.000388416	0.00308321	0.0102796	0.00798205	0.0043034	0.0921249	0.298979	0.0145278	0.171895		0.0268049	0.0393857
	H	0.0047165	0.00923383	0.0313467	0.0051012		0.0405266	0.0399113	0.0145114	0.0493445	0.0347085	0.0146871	0.0618065	0.0193076	0.0082676	0.00794061	0.226452	0.0431974	0.0107377	0.00982844	0.151014	0.00487314	0.031366	0.154986		0.0713388	0.0567243	0.000579944	0.0439078	0.0272332	0.00708837		0.0882539	0.0893737	0.00408202	0.0484107	0.160272	0.0206981	0.00337721	0.116323	0.0170635	0.0725967	0.0179188	0.0292871	0.0133675	0.0242827	0.0309291		0.0591064
	R	0.00125447	0.0259564	0.000155282	0.0160697	0.00386081	0.0194439		0.00110616	0.0458359	0.00262045	0.0496915	0.0599548	0.0554749	0.0123281	0.0957453	0.39997	0.0854561	0.0388766	0.0162976	0.325648	0.0039372	0.00940808	0.293052	0.0134137	0.00187496	0.012676	0.0133967	0.0209931	0.0163575	0.0212729	0.0174301	0.0261406	0.0231058	0.015615	0.00055589	0.00165969	0.0722571	0.0129695	0.0105228	0.121214		0.0528169	0.0130729	0.00959644	0.00816012	0.0196045	0.0185464	0.0204403
	K	0.0262707	0.00319873	0.00787201	0.00637818	0.00232344	0.0130559		0.0713265	0.00288361	0.0291513	0.0909678		0.0863512	0.00160127	0.154224	0.0386983	0.0619136	0.0876276	0.0367048	0.0708484	0.0282794	0.00584042		0.0131717	0.0405086	0.00423234	0.0308416	0.0680974	0.257044				0.0788333	0.043786	0.00252753	0.0154777	0.000719773	0.0074491	0.00767353	0.00947132	0.0610583	0.0924772	0.0321931	0.00353359	0.00263039	0.0116531	0.0589008	0.113836
	STOP	0.00570938	0.000969457	0.0192405	0.0326351	0.0360774	0.00347375	0.020356	0.0386989	0.0122891	0.0227357	0.00282252	0.0320227	0.00875346	0.00538767	0.018417	0.0158033	0.0117582	0.0197882	0.0201316	0.0293284	0.0037051	0.028165	0.0586367	0.0242179	0.0692316	0.0938226	0.036454	0.0705329	0.000513917	0.0183449		0.0348628	0.0239686	0.0217523	0.029091		0.0045271	0.0179551	0.0321783	0.0227868	0.023858		0.0670229	0.0460398	0.0132901	0.0130033	0.11026
[truncated: 239 more columns]

## Sheet: Seq. Counts Initial (replica 1)
		M	S	I	Q	H	F	R	V	A	L	I	P	F	F	A	A	F	C	L	P	V	F	A	H	P	E	T	L	V	K	V	K	D	A	E	D	Q	L	G	A	R	V	G	Y	I	E	L	D
Amino acid	Codon	3	4	5	6	7	8	9	10	11	12	13	14	15	16	17	18	19	20	21	22	23	24	25	26	27	28	29	30	31	32	33	34	35	36	37	38	39	40	41	42	43	44	45	46	47	48	49	50
Trp	TGG	221	301	217	155	0	0	74	291	26	76	1018	59	315	34	361	21	4	373	0	205	145	188	105	3	236	0	0	0	150	59	0	0	1	135	616	0	283	553	447	120	0	0	68	526	0	3	0	0
Phe	TTC	183	52	59	225	0		50	11	326	103	614	90	765	343	93	0	75	356	89	60	287	93	0	12	0	4	0	0	42	0	0	0	0	11	72	0	16	100	120	287	0	0	0	280	28	53	1	0
Phe	TTT	134	21	71	285	0	86	0	0	250	56	641	147			144	0		152	178	105	50		1	0	0	1	4	0	1	0	0	0	28	65	14	0	12	223	83	178	0	0	0	202	0	0	1	37
Tyr	TAC	136	141	62	104	0	171	0	1	47	151	133	0	84	0	83	217	6	175	91	0	3	1	0	97	3	16	3	0	94	32	0	0	0	8	1	0	11	354	44	144	0	0	0		0	2	0	1
Tyr	TAT	47	77	75	20	42	103	0	0	269	104	279	0	66	53	48	0	24	4	1	167	0	21	0	25	158	115	8	0	58	35	70	7	47	1	28	6	152	84	174	14	0	0	73	562	0	0	76	99
Pro	CCA	222	353	49	37	25	102	32	98	407	272	334	210	231	364	174	354	272	580	243	91	128	77	3	18		58	23	207	127	112	0	25	136	5	289	20	508	779	390	589	12	0	144	268	59	178	1	0
Pro	CCC	66	666	14	32	62	328	195	35	101	172	476		240	154	227	71	14	170	42	238	12	165	130	138	157	22	96	0	233	243	17	170	0	1	2	117	246	733	182	391	0	0	38	672	0	56	0	57
Pro	CCG	212	136	127	341	0	178	200	68	138	123	665	205	96	205	162	95	0	297	68	78	51	347	191	125	370	26	36	131	128	137	13	75	73	173	569	0	275	849	332	569	0	0	340	270	31	104	134	0
Pro	CCT	79	226	60	139	9	115	34	1	126	492	85	73	126	441	122	33	101	601	63		318	179	199	72	600	17	55	3	239	54	0	47	46	66	193	116	263	384	235	94	3	0	50	149	138	19	0	64
Met	ATG		92	241	193	180	241	34	299	1051	467	772	476	276	338	241	20	620	168	19	291	460	104	74	148	562	45	322	9	120	66	24	155	105	9	294	138	492	890	614	741	92	45	0	95	391	487	98	0
Ile	ATA	277	238	62	164	27	122	0	6	148	839	1358	47	528	285	243	250	330	411	255	83	242	670	63	526	30	73	68	1	290	65	87	77	235	88	122	93	353	775	273	700	94	40	101	448	13	48	142	6
Ile	ATC	251	219	94	209	82	117	71	58	679	96	470	67	168	120	218	89	1	229	109	166	182	16	109	18	219	105	167	88	2	106	0	0	15	204	225	0	629	501	324	199	128	0	0	469		0	39	45
Ile	ATT	276	283		39	117	117	63	161	309	113		25	353	202	249	0	384	132	156	26	77	245	0	0	270	59	41	0	120	416	47	1	2	0	192	15	158	244	104	420	13	18	84	481	126	43	19	0
Leu	CTA	220	359	62	226	63	58	170	273	631	533	559	230	521	275	258	71	481	510	597	332	412	441	254	33	1358	18	8	159	177	86	46	93	0	134	664	0	284	280	92	1046	20	40	424	503	163	292	64	0
Leu	CTC	213	473	56	229	23	194	80	314	159	570	646	109	795	391	217	29	160	474	210	134	212	166	100	265	569	53	28	33	380	393	96	9	0	115	327	126	282	58	118	464	135	0	104	1334	9	141	13	35
Leu	CTG	221	313	252	91	7	203	182	516	810	466	1406	202	562	437	417	20	247	604	207	672	267	102	153	224	709	2	35		162	243	1	0	0	29	854	0	669	1295	503	953	0	8	38	1102	24	340		18
Leu	CTT	146	720	74	141	29	160	57	41	252		715	12	332	891	212	20	64	580		156	60	350	111	58	167	60	33	38	122	179	52	0	0	0	267	0	229	641	242	314	0	0	57	444	0	40	80	0
Leu	TTA	329	40	59	136	0	138	0	14	256	9	687	102	302	31	151	31	43	298	70	79	255	79	0	29	79	13	0	0	92	0	2	0	0	106	121	83	147	66	108	258	0	0	0	351	1	0	0	0
Leu	TTG	260	81	166	463	0	21	0	0	156	44	755	87	485	66	143	41	10	276	0	103	54	234	1	0	186	0	0	75	26	1	0	4	1	0	799	0	177		176	704	0	7	108	157	104	4	37	0
Val	GTA	245	286	96	122	378	177	92	111	238	81	488	172	845	382	183	193	143	701	76	136	203	201	91	215	167	105	73	92	280	104		20	45	36	269	60	320	1145	334	630	178	70	60	288	78	55	27	144
Val	GTC	229	355	96	118	5	108	176		311	214	194	94	328	172	151	269	333	194	266	367	158	312	184	81	70	158	105	46	145	129	5	51	0	33	536	1	78	631	303	239	0	7	0	574	54	8	201	18
Val	GTG	248	363	279	133	331	12	34	95	558	178	847	181	732	470	614	470	7	821	113	662	423	244	222	71	676	108	186	165		218	65	0	104	220	923	75	359	1632	706	326	119		318	917	157	130	419	0
Val	GTT	135	623	104	8	61	233	72	98	380	306	848	52	284	198	131	67	215	196	47	219		314	796	79	407	129	63	1	256	50	10	48	99	218	63	74	190	388	345	166	0	41	124	366	77	86	106	34
Ala	GCA	264	378	77	67	111	139	0	12	183	228	686	164	0	126	347		7	33	26	12	425	114	137	1	44	66	23	82	355	27	57	60	55	137	357	172	88	1266	338		0	0	90	117	106	24	30	83
Ala	GCC	216	582	77	254	228	242	47	214		0	735	160	185	220	177	329	163	381	151	97	3	271	269	415	58	60	48	12	227	119	0	0	1	248	390	75	611	402	268	201	46	0	37	413	5	57	31	0
Ala	GCG	143	266	207	139	35	62	0	169	145	29	125	1	92	227		344	3	231	68	37	338	93	64	31	94	28	64	103	133	163	2	20	138	157	310	141	465	1692	500	120	0	107	155	631	51	74	289	80
Ala	GCT	190	179	51	190	5	184	26	2	146	130	276	17	356	91	296	230	226	199	0	254	146	491		33	171	97	82	147	173	215	57	29	52		240	6	86	529	471	735	3	0	45	151	69	40	0	11
Gly	GGA	265	713	100	232	123	237	0	187	102	45	552	107	268	260	140	314	391	705	53	144	87	603	170	75	672	141	110	0	177	95	25	51	1	76	715	248	859	1251	564	528	8	1	153	380	130	131	156	50
Gly	GGC	249	843	134	266	16	38	1	47	200	3282	663	265	288	118	350	164	533	644	144	142	81	284	0	76	3	129	108	92	435	207	66	46	100	255	426	94	683	357	523	175	35	87	164	519	57	240	94	72
Gly	GGG	407	579	404	143	421	69	107	404	378	756	1781	201	380	595	719	871	353	468	113	252	329	1093	213	444	368	109	52	149	350	265	95	50	0	161	827	168	739	1250	1253	533	2	31	624	600	17	234	558	109
Gly	GGT	213	470	114	281	208	145	140	79	685	555	631	80	262	848	533	363	84	536	43	191	214	192	89	157	278	312	214	124	118	84	1	20	91	77	86	113	686	869		197	3	2		469	62	153	9	57
Cys	TGC	126	79	110	35	13	18	99	256	80	34	333	158	278	97	88	0	1		168	0	93	143	11	104	15	11	4	0	0	0	0	0	0	0	149	0	76	2	11	98	0	0	2	462	1	10	0	122
Cys	TGT	190	395	34	150	25	310	93	54	364	208	248	37	157	53	55	115	129	464	8	9	148	81	2	0	45	26	61	0	173	0	0	0	3	37	118	0	186	306	137	247	0	54	153	117	0	65	0	0
Ser	AGC	171	688	98	114	135	156	7	2	110	263	327	61	1	178	206	80	45	269	84	23	24	0	139	170	0	93	43	5	271	38	0	32	41	0	253	0	186	123	181	476	1	0	73	124	228	195	76	70
Ser	AGT	134		94	36	61	152	87	133	137	809	447	38	302	395	212	392	249	404	253	61	105	138	57	65	141	147	169	0	263	181	0	0	6	303	182	67	293	895	417	526	91	48	111	99	3	191	57	67
Ser	TCA	79	23	36	73	0	430	0	21	69	5	372	73	42	23	106	40	0	150	38	0	114	169	1	0	43	2	3	81	211	0	0	116	32	184	3	0	264	120	119	124	21	0	101	67	25	0	0	0
Ser	TCC	37	123	46	70	60	142	2	21	176	17	166	58	180	319	56	89	0	272	0	80	12	2	0	4	0	0	50	0	0	0	0	43	0	97	118	0	139	83	31	54	0	0	103	235	1	17	23	0
Ser	TCG	99	42	116	195	0	663	0	11	1	0	392	113	120	189	214	2	0	75	0	171	312	176	97	0	199	20	15	0	101	30	0	1	0	75	73	0	372	307	119	119	0	0	0	275	133	0	0	0
Ser	TCT	67	24	8	50	18	0	37	0	39	25	169	20	261	117	92	0	211	718	92	216	1	244	22	20	14	1	3	0	0	33	0	0	0	26	255	0	295	82	119	26	24	0	6	489	0	67	0	18
Thr	ACA	155	326	37	178	186	166	38	201	320	193	741	272	139	179	128	777	296	429	8	7	393	115	1	1	108	51	298	180	1	122	0	11	0	30	293	85	438	754	295	364	23	214	16	736	1	25	50	8
Thr	ACC	129	196	37	114	153	218	0	101	568	112	770	42	181	359	74	51	85	77	79	25	302	190	82	149	3	53	109	6	403	127	0	137	17	0	192	0	527	775	264	0	83	0	77	404	137	39	15	94
Thr	ACG	187	357	85	223	14	136	17	96	239	49	247	2	239	262	239	155	299	377	188	36	1	91	66	81	116	79		90	145	45	86	2	0	24	441	166	380	1174	386	255	184	0	46	331	3	36	521	212
Thr	ACT	156	284	102	78	1	404	3	6	407	101	176	406	228	169	60	191	248	289	129	135	111	100	146	232	94	37	119	87	54	277	0	0	60	209	74	1	193	420	173	10	33	0	0	178	1	434	112	0
Gln	CAA	176	182	30		26	153	52	44	575	109	745	206	569	330	221	32	28	413	144	71	111	226	435	139	32	38	10	251	0	131	32	8	1	211	443	0	232	204	275	336	61	52	134	315	0	44	0	38
Gln	CAG	180	236	203	71	2	124	0	322	653	232	843	252	122	190	399	49	18	1020	138	385	59	532	98	583	832	2	0	88	218	17	0	0	56	167	738	0		1097	492	862	75	0	137	359	25	237	31	0
Asn	AAC	136	424	97	24	25	103	1	0	174	46	310	60	117	73	76	180	185	339	109	82	4	59	59	45	154	65	100	62	56	90	0	36	0	0	29	22	272	317	155	124	0	0	63	62	54	117	36	21
Asn	AAT	79	319	19	80	48	81	0	32	218	117	203	0	84	333	79	277	56	64	156	14	61	1	4	0	280	45	80	166	84	163	0	21	25	0	0	108	96	568	248	708	188	26	0	264	0	52	0	105
Asp	GAC	139	291	82	154	0	146	0	24	823	355	623	27	325	82	168	305	111	259	157	163	21	62	66	30	222	38	51	58	58	280	0	0	52	14	20	161	448	463	350	36	17	85	121	703	21	90	10	94
Asp	GAT	142	265	71	37	17	201	82	33	27	216	438	10	4	608	222	288	21	254	94	58	162	60	124	2	63	77	33	0	108	119	59	108		145	376		578	532	495	3	0	49	70	105	73	297	37
Glu	GAA	167	298	44	37	153	305	0	182	158	33	772	108	241	2	228	113	377	698	61	276	77	350	0	285	0		72	43	170	273	26	35	21	123		47	834	1101	438	188	85	47	1	361	0		56	168
Glu	GAG	184	154	140	1	125	415	119	6	259	192	542	339	348	291	538	285	231	725	51	65	308	93	153	19	692	119	56	259	457	47	26	7	39	30	398	171	1159	1648	858	126	73	62	872	65	31	212	239	15
His	CAC	266	402	33	237	30	24	0	82	21	344	482	156	48	325	217	178	28	123	198	15	70	167	0		82	44	45	15	30	286	0	1	0	144	216	0	257	341	37	86	0	129	111	243	46	217	0	14
His	CAT	91	366	36	259		88	64	125	196	81	145	16	277	127	89	51	69	155	102	88	0	98	57	180	272	41	19	35	286	115	0	24	7	0	43	6	401	615	13	862	67	225	1	239	50	12	0	79
Arg	AGA	147	267	67	110	49	463	43	0	142	266	877	194	425	73	257	130	121	210	133	10	287	151	79	0	30	92	93	119	104	80	0	102	6	0	286	2	939	453	379	3039	91	1	35	176	172	130	26	0
Arg	AGG	311	190	283	147	159	126	16	377	508	280	1647	123	262	409	604	899	352	720	263	124	370	286	49	106	766	180	160	125	168	535	108	0	83	72	518	35	436	1621	848	1296	190	100	307	417	130	113	206	5
Arg	CGA	83	63	89	367	0	29	28	231	620	471	1824	65	326	172	157	0	0	214	63	286	194	214	33	7	433	25	10	0	74	1	21	0	155	78	295	1	227	182	168	430		0	241	657	63	291	1	0
Arg	CGC	232	497	104	12	43	57	105	194	180	384	914	93	229	491	194	0	0	387	140	440	86	122	47	96	84	38	26	0	1	50	0	0	0	22	399	0	344	179	49	402	28	138	1	512	46	13	0	0
Arg	CGG	210	267	327	64	2	0	6	333	562	112	1068	106	86	527	704	4	0	415	268	301	87	123	0	6	248	22	0	127	148	0	0	1	0	189	822	0	506	549	388	798	51	0	240	349	101	473	23	0
Arg	CGT	126	757	86	43	31	60		117	164	270	549	1	50	280	156	0	0	536	37	40	174	859	136	53	105	37	1	14	4	26	0	74	37	150	78	0	435	375	177	1	112	0	221	445	0	53	0	43
Lys	AAA	131	160	42	102	69	92	0	3	73	51	803	0	36	461	67	22	34	162	96	45	0	157	0	338	30	67	107	0	21		0		80	5	223	35	152	807	270	341	1	65	0	231	1	148	0	0
Lys	AAG	225	397	97	226	94	101	0	11	415	186	1003	0	43	677	189	1	34	314	49	256	284	388	0	109	139	115	88	14	7	177	0	83	8	10	341	133	576	1705	714	564	7	170	26	359	50	40	222	2
STOP	TAA	127	236	38	63	0	14	57	155	383	115	423	0	328	94	131	124	161	257	37	0	16	248	0	63	74	24	18	0	93	38	0	22	1	400	181	0	275	265	151	532	1	0	5	494	77	52	17	0
STOP	TAG	150	85	134	17	97	54	0	0	165	99	416	20	199	439	169	21	30	264	17	17	14	455	114	18	166	83	7	130	151	99	0	92	167	287	473	7	897	735	626	217	50	0	32	200	64	11	0	0
STOP	TGA	129	225	145	200	17	126	1	0	44	27	621	0	108	62	109	57	151	272	96	17	132	40	3	71	73	6	0	0	28	0	0	0	70	89	289	0	282	495	34	242	99	0	0	413	48	354	0	0
	WT	M	S	I	Q	H	F	R	V	A	L	I	P	F	F	A	A	F	C	L	P	V	F	A	H	P	E	T	L	V	K	V	K	D	A	E	D	Q	L	G	A	R	V	G	Y	I	E	L	D
	Amino Acid	3	4	5	6	7	8	9	10	11	12	13	14	15	16	17	18	19	20	21	22	23	24	25	26	27	28	29	30	31	32	33	34	35	36	37	38	39	40	41	42	43	44	45	46	47	48	49	50
	Trp	221	301	217	155	0	0	74	291	26	76	1018	59	315	34	361	21	4	373	0	205	145	188	105	3	236	0	0	0	150	59	0	0	1	135	616	0	283	553	447	120	0	0	68	526	0	3	0	0
	Phe	317	73	130	510	0		50	11	576	159	1255	237			237	0		508	267	165	337		1	12	0	5	4	0	43	0	0	0	28	76	86	0	28	323	203	465	0	0	0	482	28	53	2	37
	Tyr	183	218	137	124	42	274	0	1	316	255	412	0	150	53	131	217	30	179	92	167	3	22	0	122	161	131	11	0	152	67	70	7	47	9	29	6	163	438	218	158	0	0	73		0	2	76	100
	Pro	579	1381	250	549	96	723	461	202	772	1059	1560		693	1164	685	553	387	1648	416		509	768	523	353		123	210	341	727	546	30	317	255	245	1053	253	1292	2745	1139	1643	15	0	572	1359	228	357	135	121
	Met		92	241	193	180	241	34	299	1051	467	772	476	276	338	241	20	620	168	19	291	460	104	74	148	562	45	322	9	120	66	24	155	105	9	294	138	492	890	614	741	92	45	0	95	391	487	98	0
	Ile	804	740		412	226	356	134	225	1136	1048		139	1049	607	710	339	715	772	520	275	501	931	172	544	519	237	276	89	412	587	134	78	252	292	539	108	1140	1520	701	1319	235	58	185	1398		91	200	51
	Leu	1389	1986	669	1286	122	774	489	1158	2264		4768	742	2997	2091	1398	212	1005	2742		1476	1260	1372	619	609	3068	146	104		959	902	197	106	1	384	3032	209	1788		1239	3739	155	55	731	3891	301	817		53
	Val	857	1627	575	381	775	530	374		1487	779	2377	499	2189	1222	1079	999	698	1912	502	1384		1071	1293	446	1320	500	427	304		501		119	248	507	1791	210	947	3796	1688	1361	297		502	2145	366	279	753	196
	Ala	813	1405	412	650	379	627	73	397		387	1822	342	633	664			399	844	245	400	912	969		480	367	251	217	344	888	524	116	109	246		1297	394	1250	3889	1577		49	107	327	1312	231	195	350	174
	Gly	1134	2605	752	922	768	489	248	717	1365	4638	3627	653	1198	1821	1742	1712	1361	2353	353	729	711	2172	472	752	1321	691	484	365	1080	651	187	167	192	569	2054	623	2967	3727		1433	48	121		1968	266	758	817	288
	Cys	316	474	144	185	38	328	192	310	444	242	581	195	435	150	143	115	130		176	9	241	224	13	104	60	37	65	0	173	0	0	0	3	37	267	0	262	308	148	345	0	54	155	579	1	75	0	122
	Ser	587		398	538	274	1543	133	188	532	1119	1873	363	906	1221	886	603	505	1888	467	551	568	729	316	259	397	263	283	86	846	282	0	192	79	685	884	67	1549	1610	986	1325	137	48	394	1289	390	470	156	155
	Thr	627	1163	261	593	354	924	58	404	1534	455	1934	722	787	969	501	1174	928	1172	404	203	807	496	295	463	321	220		363	603	571	86	150	77	263	1000	252	1538	3123	1118	629	323	214	139	1649	142	534	698	314
	Gln	356	418	233		28	277	52	366	1228	341	1588	458	691	520	620	81	46	1433	282	456	170	758	533	722	864	40	10	339	218	148	32	8	57	378	1181	0		1301	767	1198	136	52	271	674	25	281	31	38
	Asn	215	743	116	104	73	184	1	32	392	163	513	60	201	406	155	457	241	403	265	96	65	60	63	45	434	110	180	228	140	253	0	57	25	0	29	130	368	885	403	832	188	26	63	326	54	169	36	126
	Asp	281	556	153	191	17	347	82	57	850	571	1061	37	329	690	390	593	132	513	251	221	183	122	190	32	285	115	84	58	166	399	59	108		159	396		1026	995	845	39	17	134	191	808	94	387	47
	Glu	351	452	184	38	278	720	119	188	417	225	1314	447	589	293	766	398	608	1423	112	341	385	443	153	304	692		128	302	627	320	52	42	60	153		218	1993	2749	1296	314	158	109	873	426	31		295	183
	His	357	768	69	496		112	64	207	217	425	627	172	325	452	306	229	97	278	300	103	70	265	57		354	85	64	50	316	401	0	25	7	144	259	6	658	956	50	948	67	354	112	482	96	229	0	93
	Arg	1109	2041	956	743	284	735		1252	2176	1783	6879	582	1378	1952	2072	1033	473	2482	904	1201	1198	1755	344	268	1666	394	290	385	499	692	129	177	281	511	2398	38	2887	3359	2009	5966		239	1045	2556	512	1073	256	48
	Lys	356	557	139	328	163	193	0	14	488	237	1806	0	79	1138	256	23	68	476	145	301	284	545	0	447	169	182	195	14	28		0		88	15	564	168	728	2512	984	905	8	235	26	590	51	188	222	2
	STOP	406	546	317	280	114	194	58	155	592	241	1460	20	635	595	409	202	342	793	150	34	162	743	117	152	313	113	25	130	272	137	0	114	238	776	943	7	1454	1495	811	991	150	0	37	1107	189	417	17	0
[truncated: 239 more columns]

## Sheet: Seq. Counts Final (replica 1)
		M	S	I	Q	H	F	R	V	A	L	I	P	F	F	A	A	F	C	L	P	V	F	A	H	P	E	T	L	V	K	V	K	D	A	E	D	Q	L	G	A	R	V	G	Y	I	E	L	D
Amino acid	Codon	3	4	5	6	7	8	9	10	11	12	13	14	15	16	17	18	19	20	21	22	23	24	25	26	27	28	29	30	31	32	33	34	35	36	37	38	39	40	41	42	43	44	45	46	47	48	49	50
Trp	TGG	280	474	363	219	0	1	127	445	55	112	1516	85	449	51	546	20	6	458	0	308	210	301	93	6	373	0	1	0	209	97	0	0	0	184	905	0	449	859	643	185	0	1	67	729	0	2	0	0
Phe	TTC	237	63	71	300	0		97	16	457	133	855	121	636	567	132	0	84	507	98	80	399	100	0	19	1	9	5	0	37	0	0	0	0	9	175	0	25	143	138	393	0	0	0	399	55	88	0	0
Phe	TTT	176	40	140	458	0	128	0	0	386	47	1011	247			208	0		284	266	141	52		0	0	0	0	6	0	0	0	0	0	50	106	20	0	10	299	100	241	0	0	2	311	0	1	0	56
Tyr	TAC	178	267	81	189	0	281	0	1	92	234	217	0	144	2	86	335	5	181	131	0	3	3	0	136	3	7	2	0	148	44	0	1	0	16	1	0	23	492	71	371	0	0	0		2	3	0	1
Tyr	TAT	69	172	114	44	56	154	0	0	429	185	391	0	110	102	70	0	29	4	0	290	0	24	1	31	202	148	12	0	105	57	83	15	73	1	29	13	257	139	263	27	0	0	93	765	0	0	119	114
Pro	CCA	333	523	104	45	38	146	43	186	564	491	481	265	351	602	255	450	366	845	359	152	155	126	0	18		81	42	364	190	122	0	53	204	10	349	29	724	1085	571	750	16	0	241	389	66	207	0	0
Pro	CCC	86	1029	19	50	79	483	281	57	117	243	694		381	208	350	93	16	250	58	335	22	268	151	149	221	43	154	0	422	346	26	259	0	2	0	166	390	1050	248	551	0	0	55	1043	1	82	2	88
Pro	CCG	246	203	160	562	0	248	346	72	176	199	990	309	135	351	215	141	0	411	92	120	81	472	179	122	498	31	49	173	174	195	24	107	67	223	908	0	341	1237	414	834	2	0	436	381	48	135	150	0
Pro	CCT	102	350	99	246	7	187	61	0	173	747	114	92	207	573	151	40	145	916	80		393	264	178	66	904	21	83	4	400	64	0	73	73	102	257	159	414	521	339	99	7	0	72	240	212	20	1	70
Met	ATG		143	344	260	318	343	39	431	1518	667	1088	723	413	534	398	23	915	247	147	307	827	176	46	223	843	62	478	23	168	89	28	238	149	6	422	170	773	1340	915	1058	183	63	0	127	14	806	127	0
Ile	ATA	432	409	87	204	59	156	0	11	256	1340	2080	75	799	450	323	375	468	758	368	77	395	204	16	680	52	114	107	0	405	115	119	112	13	151	177	153	498	1346	420	972	142	72	149	701	16	71	194	4
Ile	ATC	351	324	108	326	117	169	110	74	1098	144	748	117	222	204	256	128	4	370	144	216	307	39	73	10	328	149	213	132	3	146	0	0	19	314	345	0	1064	642	522	304	333	0	0	730		1	52	67
Ile	ATT	398	457		56	169	178	97	232	460	150		36	585	291	364	1	496	186	389	37	85	352	1	0	382	106	64	0	157	678	83	0	0	0	245	25	255	356	134	602	13	19	107	673	138	57	28	0
Leu	CTA	350	558	94	378	104	116	291	454	1054	727	811	375	806	394	403	104	764	789	964	460	624	655	171	45	1578	33	16	238	256	116	59	159	0	170	919	0	497	382	118	1603	28	57	616	817	240	450	78	0
Leu	CTC	303	667	83	336	33	320	105	452	323	771	1058	155	1172	661	259	38	216	741	281	160	268	213	76	401	824	80	64	65	608	556	163	17	0	183	457	193	440	111	138	663	195	0	177	1629	19	234	31	43
Leu	CTG	286	423	351	177	7	249	267	874	1195	691	2155	363	831	748	585	23	412	836	295	770	415	171	95	299	1097	1	43		298	407	0	0	0	45	1247	0	1003	1980	756	1438	1	2	55	1422	40	473		32
Leu	CTT	216	1152	120	192	29	293	69	53	454		1221	51	431	1218	342	47	85	856		194	87	496	83	113	258	76	42	69	185	268	91	0	0	7	392	0	333	955	315	456	0	0	100	651	1	64	98	0
Leu	TTA	327	52	82	264	0	161	0	10	429	12	1083	156	402	54	218	44	65	451	136	86	348	87	0	52	67	13	0	0	123	0	7	0	0	155	162	116	196	71	129	377	0	0	0	557	0	1	0	1
Leu	TTG	371	152	241	693	0	18	0	0	270	69	1051	120	654	83	209	49	17	385	0	120	86	365	0	0	360	0	0	96	12	0	0	16	0	0	814	0	244		217	1064	0	13	163	241	112	10	42	0
Val	GTA	326	516	125	241	643	245	149	142	343	127	688	266	1147	505	287	253	201	1009	92	127	296	292	75	299	282	131	98	122	448	151		24	78	43	370	99	544	1618	488	809	273	96	96	409	132	62	36	226
Val	GTC	332	650	175	173	14	165	253		435	323	297	169	464	242	247	361	478	301	389	418	191	410	127	155	110	252	131	71	223	297	15	76	0	40	897	0	146	976	430	403	0	16	1	831	82	10	337	22
Val	GTG	344	601	398	195	431	30	84	151	945	236	977	279	937	653	584	681	4	1241	209	766	567	367	109	114	1053	177	253	252		349	62	0	179	306	1399	101	609	2437	980	552	186		433	1549	249	172	576	2
Val	GTT	200	867	109	16	98	388	119	109	557	509	1160	55	406	225	165	92	306	299	34	263		490	366	99	588	177	66	4	415	61	17	71	155	235	98	99	304	570	544	256	0	44	175	578	114	143	157	57
Ala	GCA	434	552	132	102	153	194	0	14	285	374	981	245	1	171	433		42	58	37	10	580	207	196	0	69	68	34	133	670	44	56	83	73	189	588	265	120	1697	465		1	0	126	160	178	29	54	112
Ala	GCC	343	894	148	437	343	393	61	267		0	798	231	241	263	255	469	227	480	209	100	3	350	422	593	61	95	66	14	338	174	0	1	0	311	530	128	897	599	412	340	73	0	55	624	9	72	47	0
Ala	GCG	198	455	292	242	66	94	0	228	184	42	167	10	128	317		517	5	394	84	33	301	107	96	57	142	53	66	145	198	249	0	39	215	203	517	217	700	2563	667	153	0	109	215	962	71	106	414	123
Ala	GCT	266	249	95	296	12	296	42	0	190	204	397	19	522	166	380	319	323	241	1	262	209	741		43	205	126	130	195	260	349	70	50	75		365	12	106	838	736	883	7	0	64	226	64	42	0	14
Gly	GGA	400	1122	172	315	178	394	1	235	195	96	1219	147	395	356	204	406	574	1003	73	150	123	844	271	117	1185	193	153	0	269	145	22	61	14	138	1061	373	1358	1693	880	761	17	0	213	554	200	161	250	91
Gly	GGC	340	1432	195	461	38	60	1	76	295	1106	978	399	316	205	454	240	737	929	229	167	103	451	1	115	7	224	165	155	716	428	111	75	181	366	641	138	1018	648	692	256	43	156	244	737	115	364	139	123
Gly	GGG	587	893	607	255	677	87	147	640	535	1160	2518	302	559	951	998	1286	545	648	171	183	474	1071	323	695	563	140	82	250	507	489	128	89	0	246	1252	240	1112	2095	1761	844	1	88	843	886	34	328	736	158
Gly	GGT	296	782	149	475	310	212	216	158	1058	847	932	140	427	1228	754	577	110	612	69	210	318	297	90	241	398	446	281	178	206	146	0	25	139	124	93	121	1147	1309		293	9	0		676	69	180	19	84
Cys	TGC	173	114	130	68	18	20	122	411	105	49	423	268	375	133	118	1	3		247	0	152	203	17	144	12	17	4	0	0	0	0	0	0	0	224	0	99	2	27	164	0	0	1	460	1	10	0	116
Cys	TGT	239	597	77	231	34	452	104	78	532	326	391	51	242	80	82	148	203	465	4	17	211	113	0	1	71	50	84	0	246	2	0	0	2	53	169	0	361	521	193	347	0	69	199	107	0	109	0	0
Ser	AGC	268	1089	133	186	184	234	5	3	162	399	438	59	0	243	305	102	67	377	99	20	29	0	174	286	0	146	48	16	445	66	0	70	71	0	354	0	324	174	265	249	4	0	95	158	275	251	115	108
Ser	AGT	164		132	72	121	203	105	185	193	1277	663	85	411	517	273	599	312	548	325	52	151	217	65	83	181	210	218	0	370	294	0	0	5	455	228	114	457	1344	588	757	135	81	162	176	6	334	85	88
Ser	TCA	85	34	56	99	0	303	0	30	110	4	508	117	60	29	129	57	1	249	26	0	169	245	0	0	40	4	13	150	304	1	0	164	70	388	4	0	394	208	194	174	33	0	135	109	31	0	0	0
Ser	TCC	58	178	83	112	122	214	2	29	267	13	228	66	246	474	86	128	1	396	0	100	21	8	1	3	0	5	80	0	0	0	0	94	0	162	158	1	202	104	50	84	0	0	155	315	2	25	43	0
Ser	TCG	102	76	153	221	0	206	0	17	0	0	608	152	196	250	257	3	2	128	0	154	432	275	132	1	289	52	17	0	165	35	0	0	0	106	142	0	539	475	174	199	0	0	1	381	172	1	1	0
Ser	TCT	53	33	15	58	33	2	60	0	49	37	228	25	359	128	147	0	397	1125	130	239	4	322	20	22	22	1	3	0	0	56	0	0	0	30	309	0	438	123	205	36	63	0	7	681	0	77	0	18
Thr	ACA	254	517	39	289	259	238	82	327	108	297	1114	500	194	269	182	858	622	627	19	5	601	184	1	0	157	73	430	296	0	199	0	9	1	53	456	98	702	1153	390	570	42	311	19	1041	1	56	74	14
Thr	ACC	181	315	41	202	191	295	0	142	705	175	1152	53	251	562	82	69	119	115	114	24	451	289	70	234	1	73	176	13	497	198	0	218	26	2	310	0	856	1172	374	3	124	0	111	555	172	65	17	164
Thr	ACG	270	597	162	372	30	236	38	150	385	65	410	2	357	377	306	241	369	590	327	36	2	179	71	127	197	137		148	227	69	133	1	0	32	631	223	536	1789	572	411	308	0	69	477	1	65	746	308
Thr	ACT	209	423	182	108	6	557	1	11	612	163	258	673	348	277	72	326	388	423	177	99	157	175	126	324	140	56	182	149	80	372	0	0	85	288	95	0	292	716	275	22	61	0	3	264	5	628	161	0
Gln	CAA	273	331	40		20	252	62	48	785	186	908	332	803	501	313	39	34	575	207	46	216	283	268	171	58	57	13	320	0	187	36	16	2	294	636	0	326	302	460	408	75	46	230	492	3	53	1	64
Gln	CAG	214	349	323	86	10	204	1	486	931	349	1085	386	175	298	485	73	15	1409	218	310	78	871	56	789	1212	3	1	113	375	28	0	0	75	280	1097	0		1672	652	1185	121	1	192	517	41	379	38	0
Asn	AAC	194	687	135	48	40	130	7	0	231	94	536	89	270	102	95	199	238	452	131	97	7	71	42	75	206	65	119	85	63	137	0	76	0	0	34	36	428	448	227	180	0	0	83	75	81	167	46	30
Asn	AAT	95	569	23	137	56	138	0	56	324	181	285	0	107	521	95	333	117	83	187	22	74	2	3	0	386	62	131	273	134	249	1	33	39	0	0	151	114	814	337	1017	272	60	0	379	0	81	0	119
Asp	GAC	205	477	84	227	2	219	0	38	1033	490	874	46	451	175	228	383	184	435	253	300	33	82	60	31	306	64	83	98	94	437	0	0	71	0	27	238	622	644	526	52	23	128	166	1017	30	136	10	138
Asp	GAT	177	378	95	54	17	282	128	48	40	333	663	16	6	448	307	402	15	401	122	99	262	85	97	0	94	107	47	0	210	203	113	157		223	517		901	904	727	3	0	49	104	166	87	432	53
Glu	GAA	214	538	80	56	249	438	3	304	239	61	1088	165	374	8	360	145	634	773	83	375	114	546	0	444	4		90	81	232	383	46	51	33	172		46	1293	1620	638	277	135	90	1	540	0		116	233
Glu	GAG	264	233	217	5	209	598	215	14	385	262	799	494	499	460	777	413	341	965	72	87	501	134	133	22	1009	177	72	350	668	86	45	12	58	56	600	209	1734	2546	1238	173	86	39	119	112	64	315	319	9
His	CAC	379	673	47	416	40	41	1	131	37	507	729	255	80	475	316	232	36	179	262	3	112	239	1		135	87	94	35	54	405	0	0	0	211	352	3	428	573	50	130	0	204	153	379	66	307	0	19
His	CAT	146	583	36	445		120	65	160	329	80	206	24	370	196	95	86	113	237	136	37	1	168	4	275	375	52	32	56	400	221	0	30	10	4	65	7	618	952	90	1179	160	276	1	374	70	25	1	134
Arg	AGA	187	411	94	177	56	605	51	0	214	424	1294	337	609	111	297	164	217	410	140	11	535	197	52	1	25	92	132	200	161	94	0	141	16	6	486	0	403	710	587	577	130	0	45	242	233	164	51	0
Arg	AGG	416	239	436	187	288	196	29	603	636	406	2204	167	341	507	739	860	351	1083	328	133	492	396	25	140	1043	237	211	165	274	908	167	0	150	75	826	64	747	2624	1169	1749	287	112	431	602	164	155	277	9
Arg	CGA	117	83	135	547	1	39	56	421	876	599	2410	90	411	259	208	0	2	329	71	228	261	283	26	6	484	42	10	1	100	1	29	1	199	99	398	0	335	367	217	611		0	394	907	128	403	1	0
Arg	CGC	332	821	136	21	67	83	179	318	336	584	1214	149	289	679	235	0	0	572	185	392	98	193	39	136	145	43	26	0	11	62	0	0	1	41	580	0	531	234	97	578	36	150	1	771	69	37	0	0
Arg	CGG	333	432	491	56	2	0	9	479	824	168	1456	151	96	766	868	3	0	573	322	280	117	153	0	2	315	30	0	187	231	1	0	0	0	298	1139	0	685	856	578	1135	63	0	367	470	153	607	27	0
Arg	CGT	193	1153	154	61	41	98		181	243	480	678	6	63	431	186	1	0	744	49	42	179	734	102	86	139	40	7	8	3	26	0	99	47	183	108	0	887	544	228	1	170	0	333	664	0	97	0	60
Lys	AAA	178	265	56	170	82	147	0	1	139	59	788	0	62	712	69	13	41	176	163	71	0	243	0	521	37	106	128	0	19		0		122	9	299	61	261	1192	462	474	0	58	4	359	0	218	0	0
Lys	AAG	260	598	162	353	137	142	0	16	557	241	1476	0	79	1002	254	0	64	379	68	392	410	587	0	151	180	148	129	22	4	344	0	123	41	13	573	194	944	2253	966	739	12	186	38	622	70	58	241	0
STOP	TAA	155	357	75	67	0	21	84	211	577	188	579	0	458	115	163	174	205	359	78	0	34	337	0	109	106	33	22	0	138	64	1	20	1	627	272	0	417	379	181	813	1	0	1	632	130	65	20	0
STOP	TAG	184	153	190	17	164	93	0	0	254	164	645	30	345	700	247	41	57	367	20	41	16	626	145	24	192	68	18	170	218	156	0	116	267	400	636	18	1430	1311	823	254	76	0	46	316	98	15	0	0
STOP	TGA	207	331	206	288	28	196	0	1	75	29	997	0	174	88	152	57	205	334	143	31	190	62	32	100	97	9	0	0	59	1	0	0	112	122	364	0	405	707	36	381	134	0	1	563	65	481	0	0
	WT	M	S	I	Q	H	F	R	V	A	L	I	P	F	F	A	A	F	C	L	P	V	F	A	H	P	E	T	L	V	K	V	K	D	A	E	D	Q	L	G	A	R	V	G	Y	I	E	L	D
	Amino Acid	3	4	5	6	7	8	9	10	11	12	13	14	15	16	17	18	19	20	21	22	23	24	25	26	27	28	29	30	31	32	33	34	35	36	37	38	39	40	41	42	43	44	45	46	47	48	49	50
	Trp	280	474	363	219	0	1	127	445	55	112	1516	85	449	51	546	20	6	458	0	308	210	301	93	6	373	0	1	0	209	97	0	0	0	184	905	0	449	859	643	185	0	1	67	729	0	2	0	0
	Phe	413	103	211	758	0		97	16	843	180	1866	368			340	0		791	364	221	451		0	19	1	9	11	0	37	0	0	0	50	115	195	0	35	442	238	634	0	0	2	710	55	89	0	56
	Tyr	247	439	195	233	56	435	0	1	521	419	608	0	254	104	156	335	34	185	131	290	3	27	1	167	205	155	14	0	253	101	83	16	73	17	30	13	280	631	334	398	0	0	93		2	3	119	115
	Pro	767	2105	382	903	124	1064	731	315	1030	1680	2279		1074	1734	971	724	527	2422	589		651	1130	508	355		176	328	541	1186	727	50	492	344	337	1514	354	1869	3893	1572	2234	25	0	804	2053	327	444	153	158
	Met		143	344	260	318	343	39	431	1518	667	1088	723	413	534	398	23	915	247	147	307	827	176	46	223	843	62	478	23	168	89	28	238	149	6	422	170	773	1340	915	1058	183	63	0	127	14	806	127	0
	Ile	1181	1190		586	345	503	207	317	1814	1634		228	1606	945	943	504	968	1314	901	330	787	595	90	690	762	369	384	132	565	939	202	112	32	465	767	178	1817	2344	1076	1878	488	91	256	2104		129	274	71
	Leu	1853	3004	971	2040	173	1157	732	1843	3725		7379	1220	4296	3158	2016	305	1559	4058		1790	1828	1987	425	910	4184	203	165		1482	1347	320	192	0	560	3991	309	2713		1673	5601	224	72	1111	5317	412	1232		76
	Val	1202	2634	807	625	1186	828	605		2280	1195	3122	769	2954	1625	1283	1387	989	2850	724	1574		1559	677	667	2033	737	548	449		858		171	412	624	2764	299	1603	5601	2442	2020	459		705	3367	577	387	1106	307
	Ala	1241	2150	667	1077	574	977	103	509		620	2343	505	892	917			597	1173	331	405	1093	1405		693	477	342	296	487	1466	816	126	173	363		2000	622	1823	5697	2280		81	109	460	1972	322	249	515	249
	Gly	1623	4229	1123	1506	1203	753	365	1109	2083	3209	5647	988	1697	2740	2410	2509	1966	3192	542	710	1018	2663	685	1168	2153	1003	681	583	1698	1208	261	250	334	874	3047	872	4635	5745		2154	70	244		2853	418	1033	1144	456
	Cys	412	711	207	299	52	472	226	489	637	375	814	319	617	213	200	149	206		251	17	363	316	17	145	83	67	88	0	246	2	0	0	2	53	393	0	460	523	220	511	0	69	200	567	1	119	0	116
	Ser	730		572	748	460	1162	172	264	781	1730	2673	504	1272	1641	1197	889	780	2823	580	565	806	1067	392	395	532	418	379	166	1284	452	0	328	146	1141	1195	115	2354	2428	1476	1499	235	81	555	1820	486	688	244	214
	Thr	914	1852	424	971	486	1326	121	630	1810	700	2934	1228	1150	1485	642	1494	1498	1755	637	164	1211	827	268	685	495	339		606	804	838	133	228	112	375	1492	321	2386	4830	1611	1006	535	311	202	2337	179	814	998	486
	Gln	487	680	363		30	456	63	534	1716	535	1993	718	978	799	798	112	49	1984	425	356	294	1154	324	960	1270	60	14	433	375	215	36	16	77	574	1733	0		1974	1112	1593	196	47	422	1009	44	432	39	64
	Asn	289	1256	158	185	96	268	7	56	555	275	821	89	377	623	190	532	355	535	318	119	81	73	45	75	592	127	250	358	197	386	1	109	39	0	34	187	542	1262	564	1197	272	60	83	454	81	248	46	149
	Asp	382	855	179	281	19	501	128	86	1073	823	1537	62	457	623	535	785	199	836	375	399	295	167	157	31	400	171	130	98	304	640	113	157		223	544		1523	1548	1253	55	23	177	270	1183	117	568	63
	Glu	478	771	297	61	458	1036	218	318	624	323	1887	659	873	468	1137	558	975	1738	155	462	615	680	133	466	1013		162	431	900	469	91	63	91	228		255	3027	4166	1876	450	221	129	120	652	64		435	242
	His	525	1256	83	861		161	66	291	366	587	935	279	450	671	411	318	149	416	398	40	113	407	5		510	139	126	91	454	626	0	30	10	215	417	10	1046	1525	140	1309	160	480	154	753	136	332	1	153
	Arg	1578	3139	1446	1049	455	1021		2002	3129	2661	9256	900	1809	2753	2533	1028	570	3711	1095	1086	1682	1956	244	371	2151	484	386	561	780	1092	196	241	413	702	3537	64	3588	5335	2876	4651		262	1571	3656	747	1463	356	69
	Lys	438	863	218	523	219	289	0	17	696	300	2264	0	141	1714	323	13	105	555	231	463	410	830	0	672	217	254	257	22	23		0		163	22	872	255	1205	3445	1428	1213	12	244	42	981	70	276	241	0
	STOP	546	841	471	372	192	310	84	212	906	381	2221	30	977	903	562	272	467	1060	241	72	240	1025	177	233	395	110	40	170	415	221	1	136	380	1149	1272	18	2252	2397	1040	1448	211	0	48	1511	293	561	20	0
[truncated: 239 more columns]

## Sheet: Fitness (replica 1)
		M	S	I	Q	H	F	R	V	A	L	I	P	F	F	A	A	F	C	L	P	V	F	A	H	P	E	T	L	V	K	V	K	D	A	E	D	Q	L	G	A	R	V	G	Y	I	E	L	D
Amino acid	Codon	3	4	5	6	7	8	9	10	11	12	13	14	15	16	17	18	19	20	21	22	23	24	25	26	27	28	29	30	31	32	33	34	35	36	37	38	39	40	41	42	43	44	45	46	47	48	49	50
Trp	TGG	0.989531	1.02144	1.03027	1.00547			1.03375	1.01714	1.0634	1.01148	1.01331	1.00809	1.00683	1.01368	1.01554	0.94786	1.00885	0.984962		1.01451	1.00908	1.02382	0.937123	1.04575	1.02196				1.00342	1.02738			0.793533	1.00018	1.0113		1.02254	1.01948	1.00819	1.0182			0.952694	1.00274		0.905446
Phe	TTC	0.992732	0.982787	0.981832	0.997016			1.05146	1.00787	1.00439	0.992229	1.00344	0.998108	0.927755	1.02858	1.00605		0.971391	1.00671	0.968924	0.996794	1.00316	0.965455		1.02015		1.06458			0.936475					0.926799	1.08467		1.01878	1.00716	0.975297	1.00094				1.00678	1.05272	1.02876	0.793533
Phe	TTT	0.994759	1.04784	1.05405	1.02442		1.01297			1.01853	0.929375	1.02172	1.03086			1.00869			1.04642	1.01371	0.997965	0.960557		0.793533			0.793533	1.00885		0.793533				1.03886	1.02623	1.0057		0.929252	0.997835	0.982065	0.999241				1.01809			0.793533	1.01504
Tyr	TAC	0.994246	1.04837	0.993831	1.04225		1.02762		0.954854	1.05272	1.019	1.02653		1.03364		0.960037	1.0185	0.930323	0.95979	1.00811		0.954854	1.07927		1.00426	0.954854	0.839076	0.905446		1.02122	1.001				1.05225	0.954854		1.05979	1.00313	1.02449	1.09351						1.00426		0.954854
Tyr	TAT	1.01074	1.07234	1.016	1.06867	0.996665	1.01368			1.02329	1.03912	1.00434		1.02942	1.05033	1.00978		0.982125	0.954854	0.793533	1.03571		0.974034		0.985883	0.990828	0.991757	1.01148		1.04144	1.02567	0.979704	1.06145	1.01896	0.954854	0.959918	1.06218	1.03178	1.02847	1.01537	1.04884			0.990195	1.0001			1.02035	0.975473
Pro	CCA	1.01428	1.01251	1.06458	0.983249	1.01535	1.0073	0.997661	1.04859	1.00271	1.04146	1.00834	0.98894	1.01618	1.02865	1.01084	0.990044	0.998372	1.01007	1.01206	1.02986	0.982859	1.0268	0.669115	0.954854		1.00354	1.04186	1.03758	1.01382	0.967359		1.06366	1.01421	1.04981	0.982511	1.0083	1.00684	1.00348	1.01078	0.990311	0.995622		1.03027	1.00948	0.971186	0.97696	0.793533
Pro	CCC	0.993465	1.0187	0.998358	1.01957	0.990182	1.01161	1.00839	1.02567	0.976348	1.00547	1.01017		1.0226	0.998869	1.01832	0.994246	0.973827	1.01135	1.00177	1.00496	1.04116	1.02591	0.976764	0.966076	1.00493	1.05166	1.02396		1.04193	1.00665	1.01578	1.01653		1.02986	0.718523	1.00604	1.02241	1.0076	1.00018	1.00517			1.00856	1.01937		1.01044		1.01817
Pro	CCG	0.976648	1.01349	0.988653	1.02813		1.00344	1.03519	0.963187	0.990456	1.02527	1.01325	1.01499	1.0047	1.03367	0.996305	1.01259		1.00249	0.998961	1.01778	1.02226	0.999974	0.945351	0.951301	0.998429	0.980234	0.99959	0.995554	0.999787	1.00653	1.04237	1.00674	0.942349	0.992039	1.02343		0.986389	1.0101	0.987222	1.01096			0.991325	1.00534	1.01823	0.993001	0.971359
Pro	CCT	0.992167	1.01897	1.02791	1.03845	0.920142	1.026	1.03974	0.793533	1.00125	1.01612	0.99774	0.988616	1.02752	0.993264	0.986054	0.982718	1.00773	1.01669	0.989687		0.985905	1.01178	0.938521	0.942169	1.015	0.985081	1.01483	0.991757	1.03035	0.979591		1.01896	1.02208	1.01839	0.996813	1.00098	1.02138	0.999606	1.00856	0.962425	1.06677		1.00795	1.02467	1.01771	0.962197		0.967915
Met	ATG		1.01934	1.00702	0.998513	1.03824	1.00659	0.974728	1.00847	1.00882	1.00715	1.00521	1.01618	1.01395	1.02193	1.0284	0.974909	1.01197	1.01131	1.25197	0.9627	1.04092	1.03182	0.885641	1.01489	1.01435	1.00147	1.01279	1.08785	1.00409	0.998471	0.977061	1.01766	1.00604	0.899129	1.00785	0.985377	1.02114	1.01491	1.01339	1.00712	1.05544	1.0038		0.997289	0.47089	1.02878	0.992748
Ile	ATA	1.02002	1.03423	1.00426	0.986815	1.06818	0.990822		1.03863	1.03511	1.02357	1.01744	1.0229	1.01564	1.02183	0.996569	1.01429	1.00609	1.04465	1.00863	0.943904	1.02668	0.780487	0.756959	0.99253	1.0346	1.01995	1.02103	0.793533	1.00383	1.03815	1.00062	1.00958	0.535033	1.03379	1.00931	1.02765	1.00533	1.03587	1.01802	1.00303	1.01517	1.04036	1.01172	1.02054	0.984321	1.01185	1.00053	0.900857
Ile	ATC	1.00401	1.01226	0.97514	1.02001	1.00678	1.00866	1.01878	0.990356	1.02539	1.01414	1.02303	1.03625	0.995674	1.03252	0.978399	1.00796	1.11618	1.02518	0.995581	0.993414	1.03146	1.08304	0.896317	0.871684	1.01406	1.00604	0.990485	1.01412	1.00426	1.00168			0.988565	1.01806	1.01751		1.03199	0.991236	1.0248	1.01695	1.0949			1.01977			0.996632	1.01277
Ile	ATT	1.00852	1.02513		1.00741	1.00866	1.01626	1.01782	1.00836	1.0132	0.996287		1.00752	1.02895	1.00835	1.01052		0.992392	1.00505	1.08874	1.00584	0.969279	1.00797			1.00573	1.04034	1.01961		0.994174	1.02651	1.03769	0.793533	0.718523		0.990566	1.02796	1.02497	1.01023	0.991913	1.00766	0.954854	0.962584	0.990204	1.00413	0.968162	0.995826	1.01058
Leu	CTA	1.02291	1.01954	1.01556	1.03025	1.028	1.05601	1.03361	1.02943	1.03014	1.0004	1.00946	1.02651	1.01888	1.00757	1.02024	1.01058	1.02274	1.01888	1.02517	1.00268	1.01575	1.01289	0.896893	0.999812	0.976894	1.04204	1.05225	1.01393	1.00891	0.998575	0.991054	1.03328		0.98968	1.00255		1.03692	1.0004	0.991227	1.01752	1.00323	1.00632	1.00965	1.02602	1.01152	1.01827	0.983698
Leu	CTC	1.0065	1.00528	1.01221	1.01105	1.00692	1.02819	0.994568	1.00828	1.05869	0.999174	1.02725	1.00635	1.01182	1.03188	0.98078	0.993953	0.998803	1.02041	0.997533	0.980805	0.989201	0.991365	0.914786	1.01559	1.00919	1.01485	1.07479	1.05331	1.0238	1.00575	1.03228	1.04456		1.02283	1.00394	1.01727	1.02009	1.04957	0.977755	1.00721	1.00868		1.03265	0.98418	1.06045	1.02903	1.07927	0.984696
Leu	CTG	0.992638	0.999017	1.00343	1.05216	0.954854	0.984779	1.011	1.03218	1.01193	1.01265	1.01754	1.04076	1.01225	1.03371	1.00451	0.974909	1.02986	1.00255	1.00677	0.97483	1.01952	1.03044	0.885167	0.997179	1.01891	0.879844	0.984696		1.04415	1.03047	0.793533			1.01848	1.01042		1.01428	1.01718	1.01464	1.01524		0.775154	1.00856	0.992274	1.02866	1.00327		1.03759
Leu	CTT	1.0122	1.02383	1.02546	1.00005	0.954854	1.04348	0.982686	0.99215	1.04116		1.03339	1.16276	0.993125	1.00074	1.02495	1.07824	0.996241	1.01197		0.986774	1.00904	1.00599	0.912391	1.05218	1.01857	0.98931	0.989796	1.04159	1.01578	1.01398	1.03643				1.01116		1.00973	1.01336	0.993496	1.00957			1.03685	1.011		1.02319	0.984486
Leu	TTA	0.95396	0.992961	1.00284	1.05199		0.977414		0.907458	1.03055	0.995152	1.02165	1.017	0.996794	1.03535	1.00863	1.00559	1.01495	1.01562	1.05187	0.967245	1.00044	0.968933		1.0395	0.930826	0.954854			0.997296		1.11618			1.01043	0.99755	1.00376	0.996973	0.965499	0.980835	1.01046				1.02258	0.793533
Leu	TTG	1.00697	1.04686	1.00946	1.01402		0.932786			1.03521	1.02032	1.0034	1.00184	0.998714	0.988281	1.01042	0.980739	1.02986	1.00365		0.977185	1.02269	1.02002	0.793533		1.05163			0.99089	0.844515	0.793533		1.14564	0.793533		0.957583		1.00188		0.985526	1.01547		1.04116	1.01507	1.01762	0.965686	1.07927	0.973233
Val	GTA	0.996723	1.04139	0.993438	1.05452	1.03278	1.00248	1.02535	0.990876	1.00842	1.02057	1.00525	1.01873	0.999701	0.995796	1.02079	0.994514	1.0047	1.0083	0.982742	0.944838	1.01012	1.00958	0.92663	1.00319	1.03161	0.987202	0.997845	0.996102	1.02377	1.00939		0.981028	1.03494	0.980617	1.00159	1.02791	1.03268	1.00561	1.01046	0.99155	1.01751	1.00095	1.02341	1.00628	1.03172	0.972296	0.996428	1.02085
Val	GTC	1.00929	1.04358	1.04268	1.01084	1.0972	1.01685	1.00802		1.00406	1.01519	1.01726	1.04065	1.00572	1.00487	1.02693	0.99798	1.00787	1.01922	1.01058	0.973936	0.982626	0.994908	0.900591	1.04972	1.02084	1.02323	0.987202	1.01803	1.01788	1.07699	1.10699	1.01296		0.982718	1.03041	0.793533	1.04647	1.01886	1.00618	1.03145		1.07063		1.00915	1.01573	0.985883	1.03059	0.983597
Val	GTG	1.00282	1.02881	1.00694	1.01087	0.993567	1.08584	1.08639	1.02261	1.03216	0.996169	0.975809	1.01825	0.991087	1.0031	0.947504	1.00926	0.879844	1.01549	1.04486	0.976265	0.997832	1.01469	0.850743	1.024	1.0199	1.02713	0.999924	1.01689		1.02383	0.947969		1.03429	1.00321	1.0159	0.998308	1.03237	1.01372	1.00298	1.0321	1.02021		1.00012	1.0318	1.02241	0.995826	1.00154
Val	GTT	1.01239	1.00335	0.961717	1.05225	1.02402	1.02961	1.02823	0.9704	1.01094	1.02948	1.00084	0.963014	1.00725	0.973581	0.988622	1.00112	1.00658	1.01674	0.907898	0.981682		1.02012	0.840872	0.987805	1.00882	1.00115	0.961632	1.11618	1.02568	0.983791	1.02986	1.01185	1.02042	0.965856	1.01932	0.997344	1.02373	1.01127	1.02165	1.01831		0.965103	1.00527	1.02188	1.01217	1.02918	1.01231	1.02986
Ala	GCA	1.02774	1.01039	1.03361	1.01619	1.0018	1.00366		0.976648	1.01976	1.0274	1.00735	1.01365		0.999544	0.987324		1.20956	1.03671	1.00584	0.929252	1.00047	1.04216	1.00728	0.793533	1.02032	0.959205	1.01123	1.02553	1.04802	1.02553	0.952278	1.00217	0.996102	1.00196	1.02805	1.01817	1.00018	0.997863	1.00164				1.00403	1.00065	1.03069	0.982125	1.04009	0.998628
Ala	GCC	1.02264	1.01784	1.05035	1.03441	1.01471	1.02594	0.992784	0.987278			0.966922	1.00864	0.993593	0.981014	1.00834	1.00685	1.00336	0.988732	1.00245	0.959304	0.954854	0.992357	1.02088	1.00721	0.962197	1.02188	1.0012	0.976648	1.0132	1.01045			0.793533	0.988034	0.999845	1.03294	1.0112	1.01336	1.01791	1.03189	1.02208		1.01242	1.0154	1.03511	0.988892	1.01517
Ala	GCG	1.0025	1.03356	1.00527	1.03605	1.04702	1.01556		0.998713	0.989725	1.00847	0.997244	1.24059	1.00312	1.0038		1.01461	1.02122	1.03313	0.985678	0.938291	0.937856	0.975342	1.01401	1.04322	1.01517	1.04733	0.959338	1.00487	1.0131	1.01692	0.718523	1.05116	1.01977	0.99248	1.02986	1.01798	1.01487	1.01582	0.997134	0.990397		0.957561	1.00277	1.01674	1.00303	1.00733	1.00756	1.0177
Ala	GCT	1.00415	1.00321	1.04553	1.01982	1.07541	1.02451	1.02422	0.718523	0.993418	1.02081	1.00815	0.970744	1.01099	1.04276	0.991482	1.0028	1.0072	0.982909		0.959399	1.00738	1.01524		0.993211	0.981412	0.99309	1.02219	0.996224	1.01453	1.02586	0.984784	1.03379	1.0082		1.01631	1.05088	0.985397	1.02235	1.02034	0.981776	1.06677		1.00609	1.01391	0.94389	0.961932		0.988892
Gly	GGA	1.01522	1.02139	1.03418	0.99968	1.00894	1.02937		0.988324	1.04967	1.06525	1.07111	1.00131	1.01173	1.00092	1.00997	0.992533	1.01117	1.00659	1.00149	0.960828	1.00546	1.00419	1.02317	1.0198	1.0381	1.00081	1.00312		1.01617	1.01668	0.936475	0.980912	1.28799	1.04202	1.01278	1.01469	1.02208	0.999267	1.02013	1.00849	1.06089	0.793533	1.0033	1.01015	1.01791	0.985029	1.02393	1.04213
Gly	GGC	1.00051	1.03262	1.00977	1.03549	1.07927	1.02122	0.954854	1.02483	1.01181	0.795179	1.0119	1.01485	0.968455	1.03569	0.993009	1.01063	1.0024	1.00862	1.02279	0.978589	0.989944	1.02267		1.01535	1.06677	1.03564	1.01685	1.03113	1.02796	1.06134	1.03074	1.02602	1.04165	1.00783	1.01479	1.01099	1.01342	1.0423	0.995936	1.01058	0.984696	1.04023	1.01305	1.00631	1.05727	1.01591	1.01204	1.03307
Gly	GGG	1.00857	1.01843	1.01457	1.03956	1.02454	0.988673	1.00131	1.02234	1.00581	1.01769	1.00569	1.01451	1.01147	1.02367	1.00297	1.01204	1.01856	1.0026	1.01547	0.907983	1.0084	0.951869	1.01588	1.02059	1.01722	0.991459	1.02122	1.03065	1.0092	1.04469	0.998437	1.03889		1.01695	1.01572	1.0071	1.01482	1.03066	1.00481	1.0223	0.879844	1.10654	0.998995	1.01205	1.05452	1.00435	0.995478	1.00916
Gly	GGT	1.00308	1.02955	0.994019	1.03183	1.01333	1.01047	1.01835	1.05617	1.01865	1.01688	1.01209	1.03664	1.02647	1.0092	1.00575	1.02283	0.994246	0.974308	1.02366	0.968745	1.0129	1.01878	0.956485	1.01762	1.00747	1.00725	0.994769	1.00776	1.03641	1.03566	0.793533	0.986902	1.01678	1.02446	0.966281	0.964855	1.03029	1.01498		1.01302	1.10148	0.718523		1.00849	0.970443	0.978647	1.06045	1.01138
Cys	TGC	1.00125	1.00842	0.979282	1.05137	1.00112	0.969928	0.98539	1.02426	0.994568	1.00787	0.989936	1.03225	0.998736	1.001	0.997718		1.07927		1.01131		1.02669	1.00615	1.01651	1.00244	0.923267	1.01651	0.954854								1.01456		0.993453	0.954854	1.08288	1.03016			0.879844	0.954217	0.954854	0.954854		0.94748
Cys	TGT	0.988466	1.01544	1.07369	1.01809	0.999241	1.01015	0.971186	1.00844	1.01051	1.02071	1.0216	1.00144	1.01823	1.01485	1.01306	0.991757	1.02122	0.95517	0.861465	1.04456	1.00678	1.00349	0.718523		1.02122	1.04954	1.00151		1.00642				0.905446	1.00703	1.00741		1.05204	1.0329	1.00502	1.00468		0.990555	0.993343	0.941793		1.03031
Ser	AGC	1.02068	1.02225	0.9995	1.02649	1.00018	1.01424	0.90931	1.00426	1.01148	1.01596	0.997713	0.949999	0.793533	1.00045	1.01236	0.990331	1.01277	1.00434	0.978849	0.934799	0.982125		0.987726	1.03106		1.02079	0.970831	1.11618	1.02757	1.03511		1.06856	1.03474		1.0041		1.03618	1.00561	1.01071	0.859846	1.11618		0.993303	0.990308	0.982321	0.991841	1.01535	1.01816
Ser	AGT	0.98442		1.00448	1.05563	1.05483	0.997218	0.982324	1.00316	1.00502	1.02185	1.01269	1.07201	1.00004	0.994333	0.991911	1.01705	0.987914	0.999572	0.991564	0.93162	1.00799	1.02113	0.973982	0.990506	0.991411	1.00708	0.992142		1.0049	1.02593			0.930323	1.01447	0.987862	1.03245	1.02004	1.01453	1.00526	1.00827	1.01251	1.03107	1.01016	1.03902	1.04575	1.03675	1.01311	0.994629
Ser	TCA	0.965538	1.01123	1.01901	0.999328		0.903523		1.0062	1.02294	0.925387	1.00055	1.02374	1.00671	0.988244	0.983567	1.00632		1.02908	0.900007		1.01246	1.00925	0.793533		0.944361	1.04116	1.15308	1.04492	1.00837			1.00552	1.06856	1.0642	0.991757		1.01356	1.03537	1.02638	1.00443	1.01998		0.997278	1.0259	0.985883
Ser	TCC	1.02015	1.00894	1.04081	1.02348	1.05845	1.01491	0.954854	1.00131	1.01591	0.916747	1.00134	0.973675	1.00061	1.01293	1.01739	1.00796		1.00992		0.987438	1.03449	1.13455		0.917951			1.02332					1.06878		1.02986	0.997561		1.00958	0.987796	1.02416	1.01925			1.01463	0.997797	1.02986	1.01014	1.04527
Ser	TCG	0.959216	1.04116	0.995354	0.973189		0.783457		1.01651	0.793533		1.01924	0.998225	1.02666	0.995833	0.981683	1.00426		1.03294		0.939525	1.00257	1.02024	0.999894		1.00953	1.09294	0.972675		1.02665	0.977145		0.793533		1.00537	1.05207		1.00924	1.01886	1.01045	1.03011				1.00265	0.992489
Ser	TCT	0.920721	1.0008	1.04307	0.976447	1.04204		1.02509		0.987992	1.01148	0.998713	0.986902	1.00159	0.967995	1.02337		1.04751	1.02076	1.00539	0.969679	1.11618	0.995512	0.941184	0.968523	1.01937	0.954854	0.954854			1.03161				0.975497	0.983009		1.01281	1.0141	1.03446	1.00187	1.0947		0.975867	1.00345		0.97514		0.954854
Thr	ACA	1.0272	1.02249	0.962484	1.02586	1.00336	1.00762	1.06677	1.02617	0.795806	1.01802	1.01469	1.04413	1.00366	1.01453	1.00637	0.969406	1.06377	1.01052	1.07678	0.90931	1.01717	1.02363	0.954854	0.793533	1.00958	1.00709	1.00862	1.02773	0.793533	1.02647		0.926799		1.03737	1.01972	0.975638	1.02406	1.01719	0.995787	1.02064	1.04186	1.00964	0.979384	1.00574	0.954854	1.07167	1.01195	1.03328
Thr	ACC	1.00442	1.02438	0.969737	1.03858	0.987333	0.999183		1.00467	0.986558	1.02015	1.01398	0.988653	1.00275	1.02059	0.969832	0.998869	1.00402	1.01344	1.00842	0.948979	1.01366	1.01631	0.931773	1.02096	0.830436	1.00149	1.02496	1.06218	0.985605	1.01986		1.02287	1.01578		1.02506		1.02603	1.01556	1.00592		1.01351		1.00827	1.00143	0.988153	1.02912	0.972675	1.03625
Thr	ACG	1.00867	1.03027	1.04915	1.02986	1.06404	1.03556	1.07063	1.02011	1.02475	0.995981	1.02915	0.954854	1.01368	1.0082	0.991074	1.0195	0.985696	1.02055	1.03597	0.954854	1.02986	1.0538	0.965499	1.02057	1.03236	1.0353		1.02757	1.02049	1.01706	1.01858	0.879844		0.996346	1.00741	0.998086	1.00531	1.01669	1.01254	1.02484	1.03034		1.01387	1.00844	0.830436	1.04072	1.00752	1.00959
Thr	ACT	0.997683	1.01327	1.03956	1.00238	1.17017	1.00196	0.830436	1.03863	1.01469	1.02486	1.01088	1.02899	1.01684	1.02724	0.981424	1.0332	1.02047	1.01071	1.00115	0.909507	1.00557	1.03671	0.9333	1.00381	1.01309	1.01504	1.01703	1.03351	1.01213	0.998086			1.00564	1.00184	0.991318	0.793533	1.01553	1.03311	1.02275	1.06677	1.04406			1.0126	1.14564	1.00906	1.00794
Gln	CAA	1.01917	1.0425	0.996494		0.917157	1.02794	0.980456	0.967493	1.00053	1.03305	0.98389	1.0248	1.0054	1.01609	1.00586	0.983497	0.982909	1.0034	1.00799	0.891676	1.05229	0.987815	0.883835	0.985179	1.04116	1.01376	0.991757	0.990454		1.00695	0.971898	1.05225	1.02986	1.00347	1.00791		1.00471	1.01234	1.03029	0.983325	0.98497	0.937033	1.03396	1.02025		0.981901		1.03062
Gln	CAG	0.980196	1.0122	1.02292	0.982819	1.16558	1.02773		1.01523	1.0069	1.01471	0.991892	1.01737	1.00765	1.0208	0.983483	1.0129	0.928873	1.00228	1.0218	0.923084	0.995547	1.02719	0.873237	0.999252	1.01007	1.00426		0.991388	1.03436	1.02647			0.997422	1.03056	1.01303			1.01672	0.996163	1.00156	1.02472		1.00426	1.00835	1.02637	1.02368	0.984321
Asn	AAC	1.00685	1.02565	1.00318	1.05513	1.02279	0.988892	1.19119		0.996359	1.05899	1.03516	1.01236	1.07729	1.00369	0.987428	0.96955	0.991757	0.997043	0.981738	0.979384	1.02986	0.981832	0.905446	1.02922	0.997453	0.954854	0.980281	1.00087	0.972005	1.01627		1.06351			0.977845	1.0259	1.02132	1.00558	1.01073	1.00939			0.99506	0.982602	1.01394	1.00692	0.99041	1.0062
Asn	AAT	0.98178	1.03973	0.982252	1.03347	0.977273	1.03272		1.03606	1.01293	1.0187	1.00457		0.990204	1.0205	0.98178	0.981846	1.06237	0.992765	0.981391	1.01937	0.983012	1.02986	0.917951		1.00192	1.00147	1.02692	1.02773	1.02311	1.01692		1.01998	1.01911			1.00387	0.979968	1.00765	0.999805	1.008	1.00897	1.07607		1.00787		1.01943		0.973151
Asp	GAC	1.01174	1.02732	0.958371	1.01167		1.01423		1.02122	0.988208	1.00212	1.00453	1.03198	1.0029	1.0657	0.999582	0.988244	1.02881	1.03088	1.02474	1.04423	1.01998	0.995622	0.940969	0.959591	1.00189	1.03062	1.02582	1.03136	1.02527	1.02013			1.00021	0.460397	0.99799	1.0121	1.00299	1.00326	1.0146	1.00823	0.998142	1.01468	1.00112	1.00904	1.0062	1.0152	0.954854	1.01099
Asp	GAT	0.987104	1.00692	0.997354	1.00975	0.954854	1.00447	1.01992	1.00919	1.0117	1.0183	1.01567	1.02122	1.00885	0.910054	1.00236	1.00375	0.906806	1.0218	0.992961	1.03285	1.02527	1.00564	0.918958	0.718523	1.01323	1.0029	1.00613		1.05217	1.03302	1.04969	1.00958		1.01788	1.00156		1.02	1.03265	1.01125	0.954854		0.954854	1.01265	1.02186	0.980456	1.0098	1.00703
Glu	GAA	0.991171	1.04149	1.0419	1.01504	1.02618	1.00792		1.03002	1.01547	1.04406	1.00521	1.01685	1.01928	1.13455	1.02181	0.991325	1.0311	0.96983	0.999759	0.999794	1.01217	1.02008		1.01986			0.987418	1.04705	1.0004	1.00449	1.03742	1.00949	1.01998	1.00392		0.951729	1.01921	1.01154	1.01003	1.01164	1.02247	1.04951	0.954854	1.01392			1.06112	1.00276
Glu	GAG	1.00774	1.0155	1.01902	1.14564	1.0301	1.00844	1.04144	1.07267	1.01297	1.0004	1.0118	1.01008	1.00771	1.022	1.00879	1.00925	1.01194	0.996819	1.00507	0.997377	1.0262	1.00825	0.934355	0.975867	1.0102	1.01295	0.991468	0.998995	1.01054	1.04287	1.03423	1.02986	1.01252	1.04538	1.01507	0.984243	1.01399	1.01871	1.00867	1.00125	0.978768	0.887474	0.662927	1.03428	1.06009	1.01289	0.997174	0.882968
His	CAC	1.00676	1.03045	1.00613	1.03734	0.996494	1.03224		1.02331	1.03654	1.01174	1.01555	1.02683	1.02926	1.01051	1.00994	0.993664	0.991184	1.00976	0.99589	0.736343	1.02348	1.00736			1.02771	1.05414	1.06218	1.07654	1.04009	1.00586		0.793533		1.01079	1.02643		1.02964	1.03098	0.998558	1.01524		1.02194	1.0018	1.02001	1.00739	1.0057		0.998358
His	CAT	1.02397	1.02314	0.954854	1.03421		1.00018	0.957113	0.990975	1.03076	0.953041	1.00627	1.0129	0.997296	1.01837	0.964382	1.031	1.02688	1.01704	0.996918	0.828767		1.03369	0.580746	1.01695	1.00193	0.989379	1.02986	1.02309	1.00404	1.05047		0.98702	1.00426		1.01495	0.975867	1.0183	1.01897	1.23424	1.00082	1.08204	0.984793	0.954854	1.0205	1.00385	1.05954		1.03206
Arg	AGA	0.990088	1.0181	1.00426	1.02445	0.974276	0.994097	0.979644		1.01491	1.02321	1.01195	1.03578	1.00762	1.01605	0.976057	0.988853	1.04036	1.05293	0.962358	0.968212	1.04619	0.993789	0.893923		0.928562	0.954854	1.00605	1.03084	1.01878	0.978399		1.0022	1.09164		1.03261	0.718523	0.830748	1.02078	1.01903	0.710989	1.00699	0.793533	0.991297	1.0015	0.999315	0.988853	1.05242
Arg	AGG	0.997509	0.988466	1.01823	0.990088	1.04188	1.01953	1.04017	1.02375	0.987822	1.00933	0.99762	0.999602	0.993487	0.98636	0.984453	0.948345	0.954437	1.01477	0.98723	0.965103	0.996651	1.00257	0.857455	0.995538	1.00015	0.995152	0.995372	0.99548	1.02651	1.03247	1.01862		1.04136	0.960808	1.02332	1.04254	1.03385	1.02556	1.00197	0.998856	1.01529	0.971417	1.0046	1.00872	0.988853	1.00109	0.998248	1.03511
Arg	CGA	1.00501	0.99506	1.01575	1.01339		0.997718	1.05534	1.04285	1.00557	0.990122	0.995753	1.00233	0.98883	1.01482	0.996045			1.01789	0.972278	0.921638	0.998319	0.995808	0.920434	0.933841	0.971186	1.02986	0.954854		0.998812	0.954854	1.00131		0.991442	0.989664	0.998765	0.793533	1.0119	1.05764	0.992337	1.00639			1.02692	1.00217	1.05836	1.0026	0.954854
Arg	CGC	1.00739	1.0285	0.994081	1.03449	1.01937	1.00963	1.03289	1.02727	1.04632	1.01635	0.996514	1.02377	0.988958	1.00241	0.982941			1.01217	0.995653	0.937912	0.97393	1.02198	0.927772	1.00578	1.03465	0.972784	0.954854		1.25395	0.986159				1.04475	1.00972		1.01853	0.994102	1.05439	1.00812	0.991184	0.967055	0.954854	1.01492	1.01387	1.10487
Arg	CGG	1.02242	1.02541	1.01447	0.935409	0.954854		1.01058	1.00817	1.011	1.01418	1.00034	1.00661	0.970918	1.00973	0.985585	0.917951		1.00218	0.981763	0.944252	0.998142	0.986786		0.814546	0.989907	0.999525		1.01148	1.02005			0.793533		1.02158	1.00272		0.999291	1.02003	1.01332	1.00656	0.985611		1.01711	0.998509	1.01559	0.991447	0.977935
Arg	CGT	1.01727	1.01661	1.04003	1.0057	0.995339	1.02643		1.0187	1.01245	1.03922	0.985819	1.17017	0.98849	1.0181	0.980606			1.00297	0.995622	0.961932	0.959002	0.931776	0.91279	1.02541	0.995874	0.966155	1.19119	0.876429	0.917951	0.954854		0.997344	0.989565	0.983965	1.00238		1.05939	1.00942	0.991941	0.954854	1.01591		1.01494	1.01357		1.04298		1.00329
Lys	AAA	0.999726	1.02876	0.996665	1.02958	0.980033	1.02337		0.830436	1.04895	0.976057	0.952087		1.03383	1.01863	0.959141	0.879844	0.98198	0.966989	1.03228	1.02122		1.01883		1.01832	0.985193	1.02182	0.981056		0.940517				1.01651	1.03511	0.997835	1.03554	1.03404	1.0121	1.03362	1.00315	0.793533	0.938257		1.01948	0.793533	1.01156
Lys	AAG	0.97604	1.01495	1.02986	1.02022	1.00992	1.00467		1.00787	0.998022	0.992803	1.01156		1.0434	1.01239	0.998159	0.793533	1.04673	0.982441	1.00256	1.01732	1.00869	1.01558		1.00253	0.99269	0.991757	1.01075	1.01937	0.879844	1.05223		1.01233	1.18769	0.991757	1.03098	1.01011	1.02735	0.995768	0.999214	0.994506	1.02986	0.968025	1.0097	1.03547	1.00385	1.00885	0.966886	0.718523
STOP	TAA	0.984006	1.01553	1.05375	0.963824		1.0127	1.01138	1.00002	1.01497	1.02678	1.0009		1.00381	0.984321	0.986837	1.00443	0.990234	1.00385	1.06333		1.06316	0.999805		1.03487	1.00733	1.0008	0.983597		1.01255	1.03062		0.941184	0.954854	1.02079	1.01453		1.0159	1.00731	0.981384	1.01708	0.954854		0.764066	0.990996	1.03137	0.98734	0.978088
STOP	TAG	0.984763	1.04078	1.00597	0.954854	1.03166	1.03411			1.01804	1.02868	1.01919	1.01319	1.0355	1.0233	1.01044	1.05142	1.04796	1.00315	0.978088	1.08165	0.973827	1.00166	0.990037	0.996102	0.976161	0.925777	1.08743	0.994114	1.00863	1.02136		0.988728	1.0236	1.00353	0.998294	1.08743	1.02331	1.03978	0.995002	0.977923	1.01584		1.00745	1.02189	1.01703	0.998685
STOP	TGA	1.02408	1.01143	1.00627	1.00829	1.02647	1.01953	0.793533		1.03248	0.965163	1.02433		1.02463	1.00593	1.00349	0.954854	0.99962	0.984956	1.01312	1.04116	1.00817	1.01856	1.28209	1.00485	0.996346	1.01058			1.06294				1.02348	1.00094	0.988682		1.00793	1.00715	0.963129	1.02139	0.999113			1.0003	0.998978	0.999816
	WT	M	S	I	Q	H	F	R	V	A	L	I	P	F	F	A	A	F	C	L	P	V	F	A	H	P	E	T	L	V	K	V	K	D	A	E	D	Q	L	G	A	R	V	G	Y	I	E	L	D
	Amino Acid	3	4	5	6	7	8	9	10	11	12	13	14	15	16	17	18	19	20	21	22	23	24	25	26	27	28	29	30	31	32	33	34	35	36	37	38	39	40	41	42	43	44	45	46	47	48	49	50
	W	0.989531	1.02144	1.03027	1.00547			1.03375	1.01714	1.0634	1.01148	1.01331	1.00809	1.00683	1.01368	1.01554	0.94786	1.00885	0.984962		1.01451	1.00908	1.02382	0.937123	1.04575	1.02196				1.00342	1.02738			0.793533	1.00018	1.0113		1.02254	1.01948	1.00819	1.0182			0.952694	1.00274		0.905446
	F	0.993646	1.00512	1.02576	1.013			1.05146	1.00787	1.01074	0.973016	1.01308	1.01936			1.00775			1.01983	1.00029	0.997651	0.997586		0.793533	1.02015		1.03511	1.09263		0.93306				1.03886	1.01535	1.07459		0.987104	1.00085	0.978158	1.00033				1.01168	1.05272	1.03041	0.718523	1.01504
	Y	0.998788	1.05747	1.00653	1.0472	0.996665	1.02263		0.954854	1.02818	1.02766	1.01194		1.03199	1.05316	0.980411	1.0185	0.972949	0.959682	1.00651	1.03571	0.954854	0.984321		1.0008	0.990234	0.97947	0.988892		1.02948	1.01475	0.979704	1.07063	1.01896	1.04456	0.959749	1.06218	1.03411	1.00841	1.01739	1.09023			0.990195			1.00426	1.02035	0.975281
	P	0.996112	1.01673	1.01701	1.02787	0.992263	1.01156	1.02249	1.01997	0.997169	1.02259	1.0105		1.01915	1.01336	1.00606	0.994386	1.00014	1.01138	1.00586		0.990954	1.01153	0.950585	0.955682		1.00729	1.02021	1.02255	1.02668	0.996862	1.0289	1.01932	0.99874	1.00159	1.00815	1.0041	1.00905	1.00615	1.00215	0.999962	1.02796		1.00481	1.01542	1.00771	0.986838	0.973169	0.99389
	M		1.01934	1.00702	0.998513	1.03824	1.00659	0.974728	1.00847	1.00882	1.00715	1.00521	1.01618	1.01395	1.02193	1.0284	0.974909	1.01197	1.01131	1.25197	0.9627	1.04092	1.03182	0.885641	1.01489	1.01435	1.00147	1.01279	1.08785	1.00409	0.998471	0.977061	1.01766	1.00604	0.899129	1.00785	0.985377	1.02114	1.01491	1.01339	1.00712	1.05544	1.0038		0.997289	0.47089	1.02878	0.992748
	I	1.01129	1.02457		1.00653	1.01686	1.00555	1.01852	1.0051	1.02355	1.02005		1.02732	1.01737	1.01981	0.996502	1.01302	0.999312	1.03291	1.03551	0.981582	1.02112	0.889158	0.860135	0.989736	1.0112	1.01976	1.00327	1.01247	1.00118	1.02379	1.01494	1.0077	0.653805	1.02308	1.00661	1.02796	1.02328	1.01844	1.01774	1.00672	1.06199	1.02054	1.00244	1.01486		1.00586	1.00098	1.00303
	L	0.997163	1.01561	1.00952	1.02259	1.00596	1.01385	1.01404	1.02307	1.02796		1.01898	1.02783	1.00772	1.01538	1.00859	1.00816	1.0193	1.01241		0.983168	1.00948	1.00922	0.899693	1.01379	1.0004	1.00311	1.02237		1.01874	1.01371	1.02595	1.04178	0.793533	1.0102	0.995203	1.01216	1.01607		0.998937	1.01419	1.00878	0.99409	1.01629	1.0007	1.00088	1.01514		1.00737
	V	1.00451	1.02558	1.00459	1.02746	1.0173	1.02032	1.02541		1.0176	1.01765	0.99488	1.01831	0.998856	0.996691	0.980271	1.00302	1.00599	1.01346	1.00858	0.973737		1.00996	0.859892	1.0139	1.01825	1.01178	0.991451	1.01204		1.03379		1.0079	1.02927	0.985317	1.01855	1.00663	1.03211	1.01197	1.00906	1.01282	1.01869		1.00468	1.02105	1.02162	1.00283	1.01127	1.02061
	A	1.01693	1.01731	1.02553	1.02896	1.01574	1.01994	1.00512	0.991305		1.02399	0.991775	1.01202	1.00519	1.00223			1.01396	1.00316	0.998955	0.956676	0.981425	1.00939		1.00873	0.993303	1.0002	1.00035	1.00584	1.02844	1.01984	0.966946	1.02244	1.01189		1.01843	1.02183	1.01024	1.01091	1.00897		1.02807	0.957561	1.0049	1.01467	1.00354	0.990668	1.0115	1.00735
	G	1.00748	1.02599	1.01371	1.02687	1.02072	1.01819	1.01151	1.01886	1.0169	0.900776	1.01986	1.01562	1.00597	1.01484	1.00251	1.01097	1.00884	0.999626	1.01775	0.950979	1.00753	0.984775	1.00949	1.01947	1.02656	1.00954	1.00495	1.02354	1.02127	1.04558	1.0037	1.01395	1.03599	1.01783	1.01275	1.00419	1.02035	1.01839		1.01468	1.00978	1.05754		1.00937	1.02112	1.00028	1.00426	1.02224
	C	0.993754	1.01434	1.00799	1.0252	1.0004	1.00823	0.978737	1.0217	1.00781	1.01906	1.00433	1.02698	1.00613	1.0062	1.00397	0.992743	1.02224		1.00685	1.04456	1.0149	1.00529	0.992961	1.00346	1.00217	1.04116	0.999046		1.00642				0.905446	1.00703	1.01153		1.03739	1.03251	1.0129	1.01247		0.990555	0.992176	0.951781	0.954854	1.02228		0.94748
	S	0.986844		1.00806	1.00321	1.03082	0.913227	0.992489	1.0046	1.01119	1.01881	1.00707	1.00299	1.00465	0.99825	0.99901	1.01182	1.01864	1.01391	0.986644	0.958535	1.0062	1.01076	0.986456	1.01673	0.997788	1.02279	0.997679	1.05101	1.01609	1.02403		1.03333	1.04461	1.02974	0.999097	1.03373	1.01629	1.01517	1.01407	0.972966	1.03387	1.03107	1.00511	1.00549	0.987131	1.01076	1.02037	1.00209
	T	1.01016	1.02315	1.026	1.02722	1.00133	1.00787	1.06218	1.02003	0.979141	1.01805	1.01604	1.0328	1.01052	1.01751	0.991236	0.990235	1.02514	1.01412	1.02165	0.923613	1.01442	1.02986	0.940784	1.01232	1.01837	1.01823		1.03003	0.997067	1.01115	1.01858	1.01617	1.00958	1.00687	1.01358	0.990329	1.01932	1.01888	1.00848	1.02377	1.02886	1.00964	1.00958	1.00604	0.98875	1.01671	1.00732	1.01891
	Q	1.00081	1.02624	1.01985		0.964813	1.02795	0.982787	1.01026	1.00397	1.02091	0.988202	1.02082	1.00583	1.01788	0.991889	1.00219	0.964034	1.00261	1.015	0.918547	1.03511	1.01654	0.881848	0.996665	1.01139	1.01379	1.00225	0.990744	1.03436	1.00953	0.971898	1.05225	0.998685	1.01613	1.01115			1.01606	1.00937	0.996683	1.00835	0.940158	1.01979	1.01407	1.03662	1.01791	0.988086	1.03062
	N	0.9982	1.0319	1.00006	1.03912	0.994832	1.00995	1.19119	1.03606	1.00586	1.03147	1.02385	1.01236	1.04704	1.01767	0.984664	0.977145	1.01163	0.996413	0.98158	0.986245	0.986946	0.983435	0.905908	1.02922	1.0004	0.975867	1.00298	1.02099	1.00486	1.01679		1.04944	1.01911		0.977845	1.00807	1.01164	1.00694	1.00416	1.00824	1.00897	1.07607	0.99506	1.00342	1.01394	1.01103	0.99041	0.979384
	D	0.999875	1.018	0.977831	1.01142	0.970744	1.00872	1.01992	1.01482	0.989047	1.00849	1.00925	1.02986	1.00305	0.939866	1.00122	0.996011	1.01495	1.02651	1.01371	1.04146	1.02482	1.0008	0.926921	0.950265	1.00456	1.0129	1.01867	1.03136	1.0435	1.02417	1.04969	1.00958		1.00439	1.00143		1.01283	1.01973	1.01267	1.00479	0.998142	0.995588	1.00557	1.01081	0.986841	1.01114	0.997483
	E	1.00015	1.0332	1.02501	1.02363	1.02806	1.00825	1.04347	1.03188	1.01398	1.00785	1.00798	1.0118	1.0126	1.02353	1.01282	1.00442	1.02416	0.984208	1.00239	0.999391	1.02356	1.01772	0.934355	1.01749	1.01078		0.989325	1.00701	1.00789	1.01092	1.03643	1.01382	1.0156	1.01327		0.977825	1.01621	1.01589	1.00915	1.00762	1.004	0.979487	0.663983	1.01729	1.06009		1.0118	0.995791
	H	1.01142	1.02705	0.981802	1.03578		1.00794	0.959338	1.00477	1.03148	1.00223	1.01349	1.02572	1.00258	1.01282	0.998112	1.00298	1.01762	1.01395	0.996301	0.817077	1.02478	1.01776	0.610213		1.0084	1.02674	1.05376	1.04213	1.00799	1.02019		0.981145	1.00426	1.01354	1.02468	1.02527	1.02288	1.0234	1.10511	1.00221	1.08204	0.999511	1.00144	1.02031	1.00578	1.00929		1.02765
	R	1.00662	1.01805	1.01559	1.00547	1.02397	1.00309		1.02376	1.00818	1.01364	0.998433	1.01882	0.994803	1.00533	0.984346	0.954142	0.982219	1.01391	0.982986	0.94008	1.00466	0.970772	0.904505	1.00253	0.992363	0.985029	0.996781	1.01008	1.02039	1.0218	1.01608	1.00007	1.01132	1.00145	1.01191	1.03062	0.986769	1.02278	1.00752	0.918295		0.968319	1.0147	1.0074	1.01028	1.00036	1.00319	1.00768
	K	0.985254	1.0191	1.02074	1.02328	0.998104	1.01401		0.982468	1.00694	0.989403	0.988034		1.03951	1.01497	0.988931	0.873458	1.01827	0.977379	1.02305	1.018	1.00869	1.01657		1.01467	0.991468	1.00369	0.995303	1.01937	0.926528				1.04499	1.00958	1.01879	1.01598	1.02881	1.00122	1.00951	0.997845	1.01148	0.960361	1.02422	1.02947	1.00097	1.01111	0.966886	0.718523
	STOP	0.998311	1.01824	1.01292	0.996507	1.03114	1.02354	1.00885	1.00071	1.0173	1.022	1.01644	1.01319	1.01808	1.01607	1.00147	0.998451	1.00054	0.997444	1.0243	1.0639	1.01242	1.00207	1.01543	1.01741	0.988973	0.95092	1.02279	0.994114	1.0168	1.02487		0.980661	1.02345	1.01246	0.99878	1.08743	1.01908	1.02416	0.991354	1.01052	1.00482		0.992625	1.00052	1.0191	0.998367	0.978088
[truncated: 239 more columns]

## Sheet: 99% Confidence (replica 1)
		M	S	I	Q	H	F	R	V	A	L	I	P	F	F	A	A	F	C	L	P	V	F	A	H	P	E	T	L	V	K	V	K	D	A	E	D	Q	L	G	A	R	V	G	Y	I	E	L	D
Amino acid	Codon	3	4	5	6	7	8	9	10	11	12	13	14	15	16	17	18	19	20	21	22	23	24	25	26	27	28	29	30	31	32	33	34	35	36	37	38	39	40	41	42	43	44	45	46	47	48	49	50
Trp	TGG	0.0340068	0.0278665	0.0324333	0.0396537			0.0551655	0.0285035	0.089319	0.0560591	0.0153381	0.0638642	0.0277892	0.0832228	0.0256524	0.116769	0.231968	0.0263731		0.0340659	0.0407864	0.0351292	0.0537295	0.250786	0.0314407				0.0404239	0.062231			0.6177	0.0428005	0.0197617		0.0286958	0.0206254	0.0232917	0.0442625			0.0648759	0.0216405		0.313231
Phe	TTC	0.0371832	0.0705622	0.0663798	0.0333326			0.0655842	0.145307	0.0274115	0.0495441	0.0200126	0.0525267	0.0202987	0.0258672	0.0510938		0.0599065	0.0261477	0.0552419	0.0643647	0.0292616	0.0543541		0.137057		0.216467			0.0847497					0.165842	0.0528142		0.119512	0.0492058	0.0471261	0.0293547				0.0294731	0.087172	0.0655105	0.6177
Phe	TTT	0.0432998	0.100937	0.0549545	0.0285248		0.0526121			0.030689	0.0744649	0.0191032	0.0393523			0.0409494			0.0379688	0.036591	0.0486602	0.0745591		0.6177			0.6177	0.231968		0.6177				0.0886239	0.0594003	0.129799		0.158347	0.0334415	0.0560148	0.0373425				0.0341517			0.6177	0.0796767
Tyr	TAC	0.043014	0.039326	0.0636029	0.0460947		0.0366473		0.43678	0.0675246	0.0394338	0.0415941		0.0518065		0.0580349	0.0329356	0.219153	0.0400497	0.0514999		0.28594	0.369147		0.0501612	0.28594	0.166582	0.313231		0.04978	0.0872827				0.159704	0.43678		0.136129	0.0263543	0.0722283	0.0370925						0.313232		0.43678
Tyr	TAT	0.0712139	0.0517318	0.0560819	0.100973	0.0768081	0.0480516			0.0294022	0.0462709	0.0296278		0.0587105	0.063803	0.0705699		0.103396	0.252176	0.6177	0.0367044		0.111783		0.100766	0.0401211	0.0469332	0.168167		0.0616647	0.0807423	0.061184	0.168253	0.0704229	0.43678	0.0993531	0.180587	0.0386568	0.0521479	0.0369241	0.122765			0.0589694	0.0210164			0.0553907	0.0518461
Pro	CCA	0.0327494	0.026048	0.0652706	0.0834301	0.0965812	0.0487136	0.0877051	0.0471198	0.0245968	0.028577	0.0269319	0.0349147	0.0320243	0.0251091	0.0371535	0.026863	0.0302635	0.0203992	0.0314012	0.0500243	0.0451	0.0545687	0.571879	0.124373		0.0648219	0.0972405	0.0329021	0.0432866	0.0493987		0.0910274	0.0418129	0.199104	0.0300669	0.108767	0.0218926	0.0177702	0.0248433	0.020827	0.14184		0.0397883	0.030011	0.0675036	0.0386202	0.6177
Pro	CCC	0.061694	0.0188172	0.131171	0.0850663	0.0639491	0.0270539	0.0352219	0.0807423	0.0512619	0.0376495	0.0225104		0.0311516	0.0401591	0.0322116	0.0594293	0.136161	0.0375606	0.0762424	0.0320439	0.13344	0.0373882	0.04518	0.0446153	0.0394315	0.098229	0.0490841		0.0308526	0.0316379	0.116516	0.0372961		0.390668	0.586001	0.0455795	0.0307782	0.0182123	0.0368809	0.0250066			0.0793404	0.0187166		0.0653237		0.0640747
Pro	CCG	0.0354142	0.0418539	0.0448786	0.0259575		0.0371184	0.033571	0.0637394	0.0429435	0.0433152	0.0189704	0.034044	0.0503894	0.0332231	0.0393048	0.0500984		0.0287936	0.0602995	0.0548684	0.0673375	0.026739	0.0393018	0.0480465	0.0259542	0.0997096	0.0825289	0.0437397	0.0439755	0.0421057	0.128216	0.0568027	0.0637713	0.0382788	0.0202279		0.0306387	0.0168663	0.0278551	0.0205699			0.027357	0.0300736	0.0865614	0.04925	0.0448876
Pro	CCT	0.0565341	0.0322547	0.0616721	0.0400823	0.184768	0.0447476	0.0804631	0.6177	0.0442287	0.0219628	0.0540695	0.0591095	0.0426741	0.0239577	0.0459657	0.0883425	0.0489232	0.01986	0.0634908		0.0285174	0.0365854	0.038976	0.0642301	0.019922	0.121785	0.0655137	0.269587	0.0309051	0.0695994		0.0704229	0.0708814	0.0595648	0.0359932	0.0461048	0.0298099	0.0254342	0.0320848	0.0543367	0.244865		0.0693345	0.0394011	0.0413139	0.119656		0.0651785
Met	ATG		0.0504416	0.0317525	0.0359042	0.0352476	0.0317715	0.0881478	0.0284561	0.0151894	0.0228217	0.0178068	0.0223264	0.0293926	0.0262835	0.030854	0.114318	0.01968	0.0377847	0.0911501	0.0309277	0.0220017	0.0466939	0.0706958	0.0400516	0.0206015	0.0737183	0.0272601	0.145432	0.0451328	0.061243	0.104216	0.0389936	0.0481011	0.192547	0.0287214	0.0432743	0.0218159	0.0163658	0.0197372	0.0181261	0.0482395	0.0734734		0.0511944	0.101159	0.0217107	0.0507467
Ile	ATA	0.029101	0.0308185	0.0626495	0.0396215	0.0872251	0.0456364		0.185621	0.0390101	0.0166617	0.0132108	0.0700559	0.0212161	0.0286218	0.0320984	0.0308651	0.0271799	0.0231691	0.0308011	0.0596668	0.0308585	0.03022	0.104523	0.0219641	0.0861223	0.0565399	0.0584827	0.6177	0.0290827	0.0585126	0.0532257	0.0558434	0.10586	0.0506126	0.0444357	0.0496273	0.0263097	0.017065	0.0293913	0.0187562	0.0501858	0.0742085	0.0486536	0.0228784	0.138819	0.0703685	0.0417149	0.231968
Ile	ATC	0.0312472	0.0330637	0.0532279	0.0334908	0.0543366	0.0454124	0.0574147	0.0660819	0.0184732	0.0497326	0.0222643	0.0577746	0.0386345	0.0434456	0.0348288	0.0520825	0.35663	0.0317817	0.0479299	0.0389954	0.035352	0.110881	0.057041	0.146155	0.0329825	0.0481011	0.0390486	0.051933	0.313232	0.0481724			0.128721	0.033986	0.0323894		0.0190303	0.0225478	0.0267434	0.0344605	0.0392815			0.0223842			0.0796751	0.0725591
Ile	ATT	0.0296133	0.0285987		0.078455	0.0454124	0.0449414	0.0610017	0.0387529	0.0278107	0.0470293		0.0976297	0.0254868	0.0346099	0.0310876		0.0257042	0.0429823	0.0358068	0.0959962	0.0593302	0.0314507			0.0300573	0.0612266	0.0752763		0.045785	0.0235553	0.0687479	0.6177	0.586001		0.0364212	0.12183	0.0382514	0.0314162	0.0493297	0.0240451	0.145594	0.122768	0.0549971	0.0225836	0.0465246	0.0760134	0.111168
Leu	CTA	0.0325201	0.0255856	0.0616753	0.0317833	0.0601906	0.0606177	0.0364759	0.0289553	0.0190448	0.0215704	0.0207959	0.031658	0.0212652	0.0297063	0.0301421	0.0580584	0.0220171	0.0214928	0.0197042	0.0272295	0.0240085	0.0232977	0.0373738	0.0861173	0.0140125	0.109571	0.159704	0.0386965	0.036937	0.0536909	0.0740418	0.0492728		0.0436279	0.0192703		0.0281244	0.0297418	0.052485	0.0150461	0.109547	0.0775996	0.0238656	0.0214392	0.0383468	0.0284114	0.0635722
Leu	CTC	0.0337939	0.0227365	0.0651645	0.0323895	0.101785	0.0343877	0.0559826	0.0277772	0.0366038	0.0208966	0.0188927	0.0471937	0.0173873	0.0241292	0.0347795	0.0925585	0.0394052	0.0222472	0.0344734	0.044223	0.0347364	0.0391143	0.0573966	0.0299284	0.0206203	0.0667254	0.0850838	0.0803495	0.0247308	0.0249227	0.0485622	0.15244		0.0449331	0.0273871	0.0432546	0.0288398	0.0610702	0.0473383	0.0228932	0.0422878		0.046645	0.0139791	0.149664	0.0402714	0.123051	0.0855577
Leu	CTG	0.0338494	0.0281898	0.0312112	0.0486858	0.195335	0.0357348	0.0363224	0.021002	0.0172233	0.0226727	0.0129822	0.0331762	0.0206608	0.0227739	0.0242384	0.114318	0.0304207	0.0202028	0.0342662	0.019971	0.0296594	0.0472299	0.0493017	0.0333988	0.0182337	0.390668	0.0855577		0.0368823	0.0306459	0.6177			0.0894167	0.0168095		0.0188871	0.0135321	0.0217655	0.0158099		0.272151	0.0793404	0.0151909	0.0968165	0.026885		0.110169
Leu	CTT	0.040472	0.017977	0.0557531	0.0418912	0.0984929	0.0371408	0.0674353	0.078247	0.0296973		0.0178202	0.119271	0.0276101	0.0166832	0.0330382	0.0999619	0.0623876	0.0203459		0.0406239	0.0632506	0.0263973	0.054746	0.0608848	0.0375255	0.0650826	0.0873965	0.0759975	0.0440429	0.0364751	0.0654948				0.0299975		0.0324485	0.0193187	0.0323101	0.0277273			0.0625503	0.0232795		0.0758397	0.0568368
Leu	TTA	0.029521	0.0791118	0.0643388	0.0398704		0.0438113		0.153281	0.0298564	0.162814	0.0184556	0.0480689	0.0287904	0.0846647	0.0399962	0.0880798	0.0739874	0.0282253	0.0554818	0.0587731	0.0311606	0.0586121		0.0870407	0.0626087	0.145594			0.0520173		0.276245			0.0475821	0.0453712	0.0542416	0.0412142	0.0644448	0.0492341	0.0305443				0.025771	0.6177
Leu	TTG	0.0305749	0.0519068	0.0381083	0.0227034		0.119956			0.0379956	0.0726258	0.018052	0.0531323	0.0226656	0.0621737	0.0409937	0.079616	0.14766	0.0298169		0.0506974	0.0654212	0.0316553	0.6177		0.0341257			0.0581227	0.129793	0.6177		0.201167	0.6177		0.0188413		0.0373056		0.0383263	0.018383		0.17227	0.0468431	0.0387474	0.0513947	0.213128	0.0847499
Val	GTA	0.0319602	0.0278728	0.0512173	0.0419638	0.0245116	0.0372737	0.0500434	0.0478303	0.0318886	0.0536494	0.022386	0.0369701	0.0171559	0.0256423	0.035747	0.0361147	0.041323	0.0186043	0.0584601	0.0465917	0.0344398	0.0346363	0.0588149	0.033795	0.0368938	0.0494439	0.0583071	0.0521081	0.028802	0.0481047		0.113226	0.0704828	0.0849099	0.0302905	0.0616721	0.0266394	0.0146194	0.0268528	0.0201019	0.0364028	0.0592677	0.0620335	0.0290822	0.0538796	0.0697693	0.0955168	0.0402782
Val	GTC	0.0324683	0.0249579	0.0479423	0.0450838	0.189429	0.0467301	0.0370879		0.0280766	0.0333132	0.0348858	0.0485664	0.0272766	0.0376816	0.0390255	0.0304487	0.0269902	0.0347943	0.0300776	0.0270483	0.0406237	0.0284046	0.0435663	0.0517322	0.0576613	0.0383383	0.0494439	0.0712644	0.0402989	0.0398288	0.187741	0.0681841		0.0883425	0.0206534	0.6177	0.0529135	0.0193269	0.0283588	0.0308621		0.166583		0.0205317	0.0660312	0.174529	0.033682	0.118717
Val	GTG	0.0314885	0.0251384	0.0295193	0.0424744	0.0276336	0.127037	0.0764271	0.0494279	0.0201982	0.0375098	0.0177647	0.036065	0.0186642	0.0228794	0.0218629	0.0226821	0.225553	0.0170249	0.0440916	0.0200754	0.0242979	0.0312245	0.0441588	0.0570194	0.0186481	0.0461006	0.036497	0.037837		0.0326292	0.0668889		0.0465486	0.0334086	0.0160499	0.057491	0.0251635	0.0121149	0.0186778	0.026413	0.044328		0.0279233	0.0157713	0.0385015	0.0438894	0.0242833
Val	GTT	0.0420715	0.0198703	0.0517326	0.159704	0.0614784	0.031329	0.0563146	0.0525326	0.0251616	0.0273514	0.0170977	0.0728272	0.029246	0.0368199	0.044193	0.0605556	0.0336333	0.0347321	0.0846161	0.0345724		0.0273329	0.0238805	0.056905	0.0243859	0.0437194	0.066372	0.35663	0.0300437	0.0718348	0.14766	0.0703685	0.0485653	0.0355356	0.0608794	0.0579568	0.0349488	0.0248901	0.0260258	0.0376511		0.0816301	0.0443278	0.025262	0.0556442	0.0514943	0.0474592	0.0814625
Ala	GCA	0.0295076	0.0252471	0.0540975	0.0592966	0.0470722	0.041973		0.145996	0.0357957	0.0317598	0.0188313	0.0381188		0.0443372	0.0272434		0.149816	0.0819598	0.0959962	0.158347	0.0241487	0.0440413	0.0420615	0.6177	0.0726258	0.0651212	0.101175	0.0529768	0.0248262	0.0917538	0.0708602	0.0638668	0.0672693	0.04238	0.0253732	0.0369974	0.0529581	0.0140595	0.0270274				0.0520818	0.0459305	0.0463198	0.103396	0.0855397	0.0546426
Ala	GCC	0.0328308	0.02015	0.0530114	0.0298279	0.0322978	0.0308882	0.0730698	0.0346746			0.0193416	0.0388582	0.0369352	0.0345296	0.0369665	0.0271921	0.0387874	0.0259466	0.0403462	0.0537734	0.28594	0.0305881	0.0294959	0.0242045	0.0690851	0.0621585	0.0714295	0.145996	0.0324353	0.044919			0.6177	0.0321794	0.0252295	0.0548549	0.0198451	0.0243839	0.029668	0.0336265	0.0708814		0.0799626	0.023991	0.202674	0.0668007	0.0869194
Ala	GCG	0.0414526	0.0291798	0.0343386	0.0402015	0.0786293	0.0616753		0.0383501	0.0419439	0.0906494	0.0446623	0.330175	0.0515822	0.0328633		0.0263106	0.258643	0.0313242	0.0615018	0.0899276	0.02996	0.0534946	0.0608397	0.0838519	0.0501858	0.087723	0.0661083	0.048644	0.042344	0.0380661	0.586001	0.102968	0.0412004	0.0401493	0.0271614	0.040859	0.0226286	0.0118651	0.022375	0.0460427		0.0513619	0.0398059	0.0193819	0.0691365	0.0571356	0.0289801	0.0541886
Ala	GCT	0.0358942	0.0370271	0.0653988	0.0351296	0.193551	0.0354756	0.0936291	0.586001	0.0415711	0.0423853	0.0296285	0.124555	0.0259926	0.0492296	0.0293088	0.0326954	0.0327784	0.0361948		0.0332813	0.0407438	0.0220114		0.0869526	0.0391274	0.0509803	0.0532088	0.0412593	0.0370725	0.0327686	0.0672184	0.0876585	0.0679774		0.0314139	0.18292	0.0547542	0.021007	0.0223196	0.0188911	0.244865		0.0732353	0.0397061	0.0654019	0.0830657		0.149366
Gly	GGA	0.0299433	0.0181228	0.0474723	0.0327005	0.0442782	0.0310739		0.0370279	0.0461332	0.0680284	0.0194112	0.0479735	0.0299181	0.0308386	0.0414544	0.0284137	0.0247981	0.0185959	0.0679819	0.0440598	0.0528602	0.0201725	0.036968	0.0557968	0.0182731	0.0418454	0.0471954		0.036571	0.0498202	0.10941	0.0714509	0.324433	0.0538878	0.0183082	0.0309725	0.0164994	0.0141147	0.0204059	0.0214254	0.158145	0.6177	0.040034	0.0251892	0.0425496	0.0444345	0.0385472	0.0663137
Gly	GGC	0.0315293	0.0164304	0.0423805	0.0291098	0.111304	0.0779862	0.43678	0.0698788	0.0346158	0.0131566	0.0190341	0.0299582	0.0307961	0.0436367	0.0268968	0.0382774	0.0215085	0.0193999	0.0401756	0.0431126	0.0560218	0.0286402		0.0557637	0.244865	0.0417453	0.0467301	0.0496732	0.0229931	0.0319992	0.0586115	0.0705167	0.0470371	0.0308355	0.0236421	0.0504738	0.0187148	0.0249264	0.0219166	0.0370612	0.0855577	0.050497	0.0381501	0.021676	0.0610547	0.031431	0.0504004	0.0559692
Gly	GGG	0.0243943	0.0201859	0.0242833	0.0394658	0.0234753	0.0607812	0.0479735	0.0240323	0.0254093	0.0176878	0.0117278	0.0344022	0.0251434	0.0197758	0.0185087	0.0166078	0.0258357	0.0229445	0.0457751	0.0366975	0.027133	0.0162707	0.0333601	0.0229794	0.0253501	0.0482231	0.0667843	0.0390986	0.0262788	0.0288389	0.051109	0.0665767		0.0382994	0.016958	0.0380067	0.0179589	0.0135331	0.0139924	0.0209298	0.390668	0.078483	0.0199788	0.0200024	0.111013	0.032344	0.0212336	0.0470089
Gly	GGT	0.0339582	0.0220772	0.0469798	0.0284542	0.0338745	0.0407079	0.0409841	0.0519902	0.0185562	0.0206599	0.0195048	0.0528796	0.0296683	0.0168973	0.0214067	0.0253342	0.0546676	0.0223758	0.0731329	0.0377792	0.0334172	0.0349952	0.0563921	0.0387474	0.0295504	0.0279058	0.034289	0.044173	0.043598	0.0516759	0.6177	0.11221	0.0508905	0.054735	0.056434	0.0493826	0.0182635	0.0165604		0.0348194	0.236522	0.586001		0.0227305	0.0659426	0.0415357	0.149664	0.0646691
Cys	TGC	0.0442287	0.0552252	0.0489046	0.0782288	0.1354	0.121302	0.0510531	0.0300993	0.0559826	0.0838945	0.0276999	0.0378955	0.0299201	0.0503954	0.053147		0.369147		0.0377847		0.0496888	0.0412385	0.143591	0.0485779	0.143799	0.143591	0.252176								0.0399354		0.0575219	0.338329	0.132836	0.048196			0.390668	0.0249085	0.43678	0.165088		0.0489545
Cys	TGT	0.0367274	0.024529	0.0774211	0.0396132	0.0987866	0.0278825	0.0538505	0.066697	0.0257228	0.0335397	0.0306869	0.0812049	0.0387159	0.0667254	0.065672	0.0469332	0.0425255	0.0248146	0.220521	0.15244	0.0405024	0.0549241	0.586001		0.0717374	0.0907365	0.0634053		0.0374907				0.313231	0.0805629	0.0452991		0.0341096	0.0272331	0.0421954	0.0314686		0.0684434	0.040617	0.0504882		0.0590897
Ser	AGC	0.0369814	0.0184277	0.0502474	0.044914	0.0428005	0.0390493	0.212351	0.313232	0.0466454	0.0300264	0.0276333	0.0687869	0.6177	0.0372773	0.0340833	0.056336	0.0725591	0.0301721	0.0559614	0.114318	0.103396		0.0429654	0.036593		0.0500739	0.0789922	0.186245	0.0291311	0.076606		0.0802032	0.0738198		0.03112		0.0347646	0.0444852	0.0364372	0.0295637	0.35663		0.058697	0.0453032	0.0338515	0.0360721	0.0557637	0.0578679
Ser	AGT	0.0439773		0.050935	0.076773	0.0592001	0.0405186	0.0546978	0.0429363	0.0421954	0.0170056	0.0231475	0.0734193	0.0286551	0.0252718	0.0345959	0.024569	0.0321206	0.0247991	0.0316923	0.0710792	0.0479696	0.0411262	0.068361	0.0624373	0.0424254	0.0406225	0.0387218		0.0304895	0.0357018			0.219153	0.0280355	0.0375578	0.0580501	0.0282963	0.0163286	0.0242127	0.0214724	0.0511871	0.0686018	0.0465207	0.047425	0.250786	0.0342836	0.0645158	0.0611301
Ser	TCA	0.0589375	0.101175	0.0803301	0.0581818		0.0283568		0.106521	0.057914	0.24044	0.0258051	0.056257	0.0757103	0.104591	0.049485	0.0775996		0.0390465	0.095478		0.0457623	0.0377807	0.6177		0.0825984	0.298378	0.226892	0.0520268	0.0338648			0.0458082	0.0802032	0.0338274	0.269587		0.0300678	0.0432909	0.0439707	0.0443804	0.10453		0.0496592	0.0585394	0.100766
Ser	TCC	0.0791316	0.0442782	0.0692174	0.0574614	0.0594432	0.0408847	0.338329	0.107264	0.0366876	0.137022	0.0385479	0.0678074	0.0370616	0.0273824	0.0647069	0.0520825		0.0297717		0.056582	0.134544	0.272152		0.269587			0.0679056					0.0693097		0.0484609	0.045941		0.0416254	0.0555262	0.0858839	0.0657197			0.0479896	0.0325804	0.390668	0.117421	0.0968417
Ser	TCG	0.0532381	0.0723703	0.0464834	0.0371245		0.0301451		0.143591	0.6177		0.0244971	0.0468966	0.0437721	0.0364231	0.0349728	0.313232		0.0548549		0.0419612	0.0280909	0.0364753	0.0504756		0.0348118	0.0985166	0.131938		0.0476934	0.0933921		0.6177		0.0569126	0.0543254		0.0254901	0.0276884	0.044919	0.0437606				0.0299135	0.0436078
Ser	TCT	0.0692423	0.100557	0.161446	0.0726605	0.109571		0.0786191		0.0807049	0.0970928	0.0383501	0.11221	0.0307502	0.0482864	0.0501729		0.0322014	0.0180748	0.0514166	0.0354779	0.35663	0.0320823	0.115495	0.115495	0.127387	0.43678	0.28594			0.0824863				0.100454	0.0319797		0.0284768	0.0537896	0.0435207	0.0965391	0.089966		0.202708	0.0224202		0.0629789		0.124373
Thr	ACA	0.038507	0.0267423	0.0862452	0.0360036	0.0363178	0.038206	0.0738325	0.0338735	0.0420162	0.0349402	0.017938	0.0284853	0.041973	0.036448	0.043565	0.0187368	0.0267003	0.0236976	0.155471	0.212351	0.024534	0.044886	0.43678	0.6177	0.0471976	0.0687416	0.0284977	0.0357171	0.6177	0.0434242		0.165842		0.085826	0.0283084	0.0559148	0.0230307	0.0177231	0.0291722	0.0253728	0.0972405	0.0335679	0.126529	0.0182227	0.43678	0.0902441	0.0689514	0.163406
Thr	ACC	0.0435158	0.0343817	0.0852272	0.0442341	0.040984	0.0337557		0.0491343	0.0213281	0.0456898	0.0176146	0.0777269	0.0368464	0.02555	0.0604588	0.0695517	0.0535839	0.0555469	0.0552252	0.107012	0.0281128	0.0352952	0.0613531	0.0395937	0.369146	0.0679819	0.0460194	0.180587	0.0253495	0.0429356		0.041181	0.116516		0.0347064		0.0209461	0.0175203	0.030388		0.0535092		0.0559454	0.0247328	0.0432488	0.0762053	0.131938	0.0488298
Thr	ACG	0.0359511	0.025301	0.0505416	0.0320116	0.120663	0.0406653	0.109055	0.0493342	0.031129	0.071242	0.0304485	0.338329	0.0315923	0.0304059	0.0326289	0.0388979	0.029417	0.0249352	0.034589	0.0885465	0.390668	0.0485935	0.0644448	0.0536494	0.0441937	0.0532994		0.0504478	0.040159	0.0721376	0.0522143	0.390668		0.101208	0.023475	0.0387292	0.0253603	0.01422	0.0249108	0.0301356	0.0352102		0.0716673	0.0270497	0.369146	0.0781344	0.0215975	0.0337275
Thr	ACT	0.0399705	0.0290035	0.0466947	0.0560522	0.342639	0.0247141	0.369146	0.185621	0.0241899	0.0478041	0.0369404	0.0237671	0.0322052	0.0368808	0.0658706	0.0344361	0.0307329	0.0288534	0.0437194	0.0499428	0.0468201	0.0473227	0.0459139	0.0325077	0.0503279	0.0796767	0.0445172	0.050919	0.0663567	0.0300022			0.0635522	0.0343414	0.058474	0.6177	0.0350577	0.0232467	0.036667	0.141374	0.0812288			0.0366464	0.34843	0.0236089	0.0464566
Gln	CAA	0.0365274	0.0348725	0.0906892		0.111262	0.03872	0.0708172	0.078523	0.020765	0.0455448	0.0187032	0.0335209	0.0207299	0.0268079	0.0332082	0.0895838	0.0957504	0.0243939	0.0409897	0.0712635	0.0440977	0.0337165	0.0293551	0.043132	0.0827577	0.0787733	0.155647	0.0318708		0.0430302	0.0912303	0.159704	0.390668	0.0340994	0.0234058		0.0324662	0.0342504	0.0288186	0.0278542	0.0649774	0.0761758	0.0410488	0.0272849		0.0767473		0.0770402
Gln	CAG	0.0382117	0.0318561	0.0338502	0.0604621	0.266196	0.0430042		0.0271698	0.0193124	0.0320191	0.0173735	0.0306152	0.044539	0.0350836	0.0255588	0.0695534	0.130252	0.0155606	0.0410896	0.0288495	0.0650219	0.0208163	0.0631293	0.0206604	0.0170381	0.313232		0.053645	0.0321921	0.114878			0.066543	0.0369427	0.018015			0.0147088	0.0225878	0.0169409	0.0554364		0.0422409	0.025979	0.0951802	0.0313036	0.0908796
Asn	AAC	0.0422407	0.0233585	0.0502382	0.0937588	0.0956264	0.0497921	0.338329		0.0379266	0.0677615	0.0269807	0.0629611	0.0417992	0.057819	0.058043	0.0388623	0.0370359	0.0271672	0.0489403	0.0565882	0.225553	0.0663798	0.0759716	0.0709946	0.0402417	0.0661005	0.0511999	0.062954	0.0691814	0.0512059		0.076098			0.0948575	0.101389	0.0293159	0.0277505	0.0393636	0.0440724			0.0629859	0.0646903	0.0661921	0.0455232	0.0836511	0.106521
Asn	AAT	0.0574318	0.0264486	0.115873	0.0530892	0.074047	0.0528123		0.0832791	0.0331088	0.0447938	0.0347086		0.0549971	0.0265298	0.0574318	0.0307414	0.0612424	0.062708	0.0409604	0.127387	0.0651728	0.390668	0.269587		0.0296767	0.0737183	0.0535345	0.037188	0.0525121	0.0380661		0.10453	0.0960929			0.0475771	0.0522755	0.0206826	0.031625	0.01852	0.0358406	0.0881183		0.0303051		0.0669434		0.0505366
Asp	GAC	0.0415014	0.0281236	0.0585489	0.0394392		0.0403603		0.0977597	0.0176801	0.0263552	0.0198371	0.0909971	0.0275117	0.0504985	0.0384154	0.0290146	0.0453785	0.029671	0.0383839	0.0367659	0.10453	0.0634354	0.0672083	0.0960931	0.0333212	0.0770402	0.0670246	0.0624412	0.0629316	0.0289409			0.0687527	0.544089	0.110377	0.0385526	0.0234369	0.023046	0.0260847	0.0815221	0.119437	0.0527957	0.0451375	0.0185587	0.106521	0.0512803	0.165088	0.0504738
Asp	GAT	0.0425509	0.0302879	0.0591591	0.0802578	0.127877	0.0348853	0.0533689	0.0849805	0.0934682	0.0330204	0.0232889	0.149328	0.231968	0.0235472	0.0332984	0.0291864	0.126041	0.0303152	0.051793	0.0623242	0.0377627	0.0635522	0.0511574	0.586001	0.0613823	0.0563705	0.0853451		0.0447094	0.0435993	0.0605462	0.0471976		0.0402989	0.0256306		0.0201613	0.0206721	0.0220423	0.28594		0.0760359	0.0583024	0.0470746	0.0598524	0.028499	0.0805629
Glu	GAA	0.0390086	0.0273038	0.0706626	0.0796767	0.0388078	0.028197		0.0354168	0.0387372	0.0812288	0.0178068	0.0467301	0.0312244	0.272152	0.0319924	0.0473753	0.0245962	0.0197534	0.063565	0.0299821	0.0556442	0.0258934		0.0286965			0.0596235	0.0710304	0.0381446	0.0299443	0.0920697	0.0825179	0.10453	0.0445919		0.0780362	0.0168079	0.0147856	0.0234693	0.0357084	0.0522481	0.0677772	0.43678	0.0257089			0.0613277	0.0382405
Glu	GAG	0.0362889	0.0392339	0.040947	0.34843	0.0427026	0.0241629	0.043148	0.178552	0.0303803	0.0358994	0.0210507	0.0266686	0.026409	0.0283195	0.0212168	0.0291137	0.0322098	0.0185962	0.0689366	0.0618069	0.0273779	0.0509364	0.0447688	0.117035	0.0186754	0.0447645	0.0671296	0.030984	0.0229609	0.0683143	0.0924362	0.174713	0.0779013	0.0849948	0.0244489	0.0389571	0.0143637	0.0119755	0.0168111	0.0442287	0.0600101	0.0768891	0.0368974	0.0587942	0.0822259	0.0335747	0.0323366	0.155861
His	CAC	0.030238	0.0238406	0.0853451	0.0307642	0.0906892	0.0963759		0.0531304	0.102328	0.0264138	0.022206	0.038402	0.0687605	0.0272196	0.0333218	0.0376482	0.0945563	0.0442278	0.0355851	0.223857	0.0574614	0.0381059			0.0528274	0.0696493	0.0682587	0.115161	0.0855397	0.0292007		0.6177		0.0408304	0.0326685		0.0298331	0.0258634	0.0815429	0.0524497		0.0424851	0.0470722	0.0310655	0.0723123	0.0335197		0.131171
His	CAT	0.0504068	0.02522	0.0885465	0.0295465		0.0529581	0.0663563	0.0450774	0.0341004	0.0594423	0.0409474	0.120466	0.0300367	0.0430209	0.0556534	0.0665798	0.0576178	0.0390259	0.0494424	0.0737055		0.0479814	0.185161	0.0362282	0.0301086	0.0785719	0.108354	0.0810145	0.029276	0.0434194		0.102624	0.180845		0.0739874	0.202708	0.0242515	0.0195733	0.110365	0.016959	0.0548792	0.0339467	0.43678	0.0313036	0.0697371	0.130607		0.0535166
Arg	AGA	0.0416359	0.0297157	0.0602847	0.045841	0.0736435	0.0233539	0.0778969		0.0408847	0.0295701	0.0165532	0.0340593	0.0239048	0.0568364	0.0322023	0.0443465	0.0428478	0.0320742	0.0457222	0.16146	0.0276647	0.0408571	0.0672714		0.101502	0.055624	0.0510938	0.0437197	0.0474931	0.0573751		0.0490665	0.175171		0.0281774	0.586001	0.0225195	0.0227447	0.0249199	0.0171744	0.0515807	0.6177	0.0847086	0.0374313	0.0379821	0.0443465	0.0904328
Arg	AGG	0.0283421	0.0367274	0.0288604	0.0416359	0.0373293	0.0431239	0.116286	0.0248304	0.0225071	0.0293684	0.0123352	0.0448686	0.0310557	0.0251343	0.0207502	0.0180471	0.0285189	0.0181953	0.0312884	0.0471317	0.0260214	0.0293375	0.0922056	0.0486033	0.0180054	0.0373571	0.0396029	0.0447777	0.0370248	0.0206187	0.0466196		0.051621	0.0622016	0.0212016	0.0790524	0.022796	0.0119665	0.01707	0.0138763	0.0353439	0.0519223	0.0282368	0.0240959	0.0443465	0.0467032	0.0347694	0.202674
Arg	CGA	0.0541451	0.0629859	0.0515274	0.0255167		0.0920488	0.0869099	0.0309513	0.0198557	0.0232922	0.0117551	0.0613669	0.0280417	0.0371654	0.0399388			0.0331922	0.0652288	0.0335547	0.0358219	0.0342367	0.0983401	0.202708	0.0250151	0.0947531	0.165088		0.0578332	0.43678	0.107264		0.0404691	0.0571062	0.0290459	0.6177	0.0324935	0.0342612	0.0388253	0.0238068			0.0309129	0.0193828	0.0580278	0.0290837	0.43678
Arg	CGC	0.0323442	0.0214992	0.0491715	0.134544	0.0735487	0.0648257	0.046409	0.0344285	0.0349051	0.0248465	0.0165733	0.0498778	0.0334378	0.0224075	0.0366551			0.0248916	0.0423098	0.0262621	0.0557416	0.0436795	0.081455	0.0503126	0.0517408	0.0837021	0.103918		0.328376	0.0715753				0.0990325	0.0245978		0.0261719	0.037519	0.0660192	0.0245608	0.0945563	0.044544	0.43678	0.0215655	0.0716673	0.120061
Arg	CGG	0.0333045	0.0294304	0.0269895	0.0689282	0.338329		0.192547	0.0269787	0.0206961	0.0460589	0.0152497	0.0478367	0.0560109	0.0214088	0.0191895	0.269587		0.0243775	0.0312562	0.0313849	0.0534168	0.0457284		0.281506	0.0320888	0.105123		0.0434251	0.0397745			0.6177		0.03514	0.0173187		0.0221726	0.0206851	0.0248204	0.0174818	0.0709363		0.03138	0.026719	0.0483967	0.0231971	0.106264
Arg	CGT	0.0432546	0.0177019	0.0508004	0.0749413	0.0893894	0.0617904		0.0447938	0.0381815	0.0287609	0.0217177	0.342639	0.071323	0.0290193	0.0410103			0.0214311	0.0818931	0.0830657	0.0402173	0.0190159	0.0494415	0.0657952	0.0488089	0.0857251	0.338329	0.163405	0.269587	0.103918		0.0579568	0.0826328	0.0416034	0.0560522		0.0221415	0.0253819	0.0378507	0.43678	0.0459506		0.0327937	0.0231715		0.0643615		0.0751975
Lys	AAA	0.0434749	0.0378264	0.0768081	0.0472817	0.061591	0.0501729		0.369146	0.0545238	0.071996	0.0189707		0.0788025	0.0226116	0.0646439	0.130224	0.087152	0.0411284	0.0485622	0.0717374		0.0386846		0.0264101	0.0922342	0.0588529	0.0494456		0.118292				0.0542758	0.202674	0.0334415	0.0797338	0.0385468	0.017251	0.0289615	0.0268503	0.6177	0.0680489		0.0318826	0.6177	0.040234
Lys	AAG	0.0344115	0.0244836	0.0484609	0.0322009	0.0505482	0.0491343		0.145307	0.0245238	0.0368791	0.0154891		0.0713406	0.0188239	0.0362997	0.6177	0.0797879	0.0288508	0.0705674	0.0303775	0.0291873	0.024744		0.0474504	0.0426471	0.0469332	0.0521733	0.127387	0.225553	0.0349557		0.0535961	0.142414	0.155647	0.0258634	0.0425187	0.020003	0.0121569	0.0186736	0.0211507	0.174713	0.0400844	0.0954787	0.025066	0.0697371	0.0773251	0.0351555	0.586001
STOP	TAA	0.0451968	0.0317121	0.0749134	0.0661315		0.128542	0.0646691	0.0399633	0.0249255	0.0447024	0.0241903		0.0273503	0.0524719	0.0443124	0.0443804	0.0397821	0.0308881	0.0750914		0.113223	0.031625		0.0596691	0.0571356	0.100557	0.118717		0.050634	0.0770402		0.115495	0.43678	0.0242015	0.0362468		0.0293682	0.0302715	0.0416312	0.0210953	0.43678		0.34843	0.0227148	0.0542502	0.0700731	0.12311
STOP	TAG	0.0415526	0.0510496	0.0426065	0.127877	0.0483504	0.0644678			0.0377781	0.0480443	0.0237829	0.108034	0.033642	0.0230271	0.0377183	0.100515	0.0847353	0.0305075	0.12311	0.107817	0.136161	0.0233005	0.0472589	0.11651	0.0400377	0.0616659	0.163745	0.0440001	0.0399962	0.0485047		0.0526821	0.0372766	0.0292463	0.0229648	0.163745	0.0161208	0.0174382	0.0200633	0.0349348	0.0685864		0.0864869	0.0341488	0.0605918	0.147219
STOP	TGA	0.0423659	0.0326581	0.0409474	0.034785	0.114878	0.0431239	0.6177		0.0714906	0.100268	0.0193416		0.0462507	0.0625018	0.0473851	0.0705488	0.0405106	0.0308741	0.0498019	0.112778	0.0427945	0.0763062	0.2128	0.0585258	0.0584347	0.192547			0.0861723				0.0574614	0.0526034	0.0297855		0.0293216	0.0221679	0.0898206	0.0310727	0.0500223			0.0245021	0.0716591	0.0264799
	WT	M	S	I	Q	H	F	R	V	A	L	I	P	F	F	A	A	F	C	L	P	V	F	A	H	P	E	T	L	V	K	V	K	D	A	E	D	Q	L	G	A	R	V	G	Y	I	E	L	D
	Amino Acid	3	4	5	6	7	8	9	10	11	12	13	14	15	16	17	18	19	20	21	22	23	24	25	26	27	28	29	30	31	32	33	34	35	36	37	38	39	40	41	42	43	44	45	46	47	48	49	50
	W	0.0340068	0.0278665	0.0324333	0.0396537			0.0551655	0.0285035	0.089319	0.0560591	0.0153381	0.0638642	0.0277892	0.0832228	0.0256524	0.116769	0.231968	0.0263731		0.0340659	0.0407864	0.0351292	0.0537295	0.250786	0.0314407				0.0404239	0.062231			0.6177	0.0428005	0.0197617		0.0286958	0.0206254	0.0232917	0.0442625			0.0648759	0.0216405		0.313231
	F	0.0282326	0.0577022	0.0421114	0.0216643			0.0655842	0.145307	0.0204509	0.0411114	0.0138219	0.0314828			0.0319856			0.0215078	0.0304605	0.0388706	0.027226		0.6177	0.137057		0.202674	0.21033		0.0842918				0.0886239	0.0557637	0.0488519		0.0951384	0.0276777	0.0361028	0.023093				0.0223237	0.087172	0.0653725	0.586001	0.0796767
	Y	0.0368545	0.0313189	0.0421057	0.041982	0.0768081	0.0291587		0.43678	0.0269608	0.0300254	0.0241335		0.038902	0.0635934	0.0447518	0.0329356	0.0940155	0.0396082	0.0513355	0.0367044	0.28594	0.10753		0.0449739	0.0397821	0.0448175	0.149366		0.03877	0.0594125	0.061184	0.166583	0.0704229	0.15244	0.0976823	0.180587	0.0372245	0.0235222	0.0329092	0.0355288			0.0589694			0.313232	0.0553907	0.0516032
	P	0.0208263	0.0131131	0.030752	0.0204742	0.0513067	0.0182373	0.0224961	0.0340664	0.0180131	0.0148534	0.012445		0.0184367	0.0143452	0.0188791	0.0213634	0.025316	0.0120946	0.0242212		0.0223796	0.0176966	0.0235595	0.0284183		0.0443806	0.0334024	0.0261467	0.0178243	0.0214219	0.0867466	0.0272324	0.031237	0.0317361	0.0151891	0.03112	0.0136987	0.00944875	0.0147298	0.0123085	0.12183		0.0206928	0.0132419	0.0326112	0.0268797	0.0445922	0.0456154
	M		0.0504416	0.0317525	0.0359042	0.0352476	0.0317715	0.0881478	0.0284561	0.0151894	0.0228217	0.0178068	0.0223264	0.0293926	0.0262835	0.030854	0.114318	0.01968	0.0377847	0.0911501	0.0309277	0.0220017	0.0466939	0.0706958	0.0400516	0.0206015	0.0737183	0.0272601	0.145432	0.0451328	0.061243	0.104216	0.0389936	0.0481011	0.192547	0.0287214	0.0432743	0.0218159	0.0163658	0.0197372	0.0181261	0.0482395	0.0734734		0.0511944	0.101159	0.0217107	0.0507467
	I	0.0173025	0.0177157		0.0243154	0.0323461	0.0261905	0.0418783	0.0329481	0.0143244	0.0149811		0.0406485	0.0150275	0.0196796	0.0187999	0.026561	0.0186579	0.0171614	0.0208341	0.0308653	0.0216202	0.0198536	0.0490993	0.0216884	0.0215289	0.0314661	0.0298331	0.0517588	0.0245009	0.0199067	0.042081	0.0556324	0.0704931	0.0282308	0.0212616	0.0460516	0.0143044	0.0124724	0.018366	0.0136022	0.0300158	0.0633248	0.0364633	0.0130662		0.0516627	0.0351466	0.0691365
	L	0.0134378	0.0109579	0.0190109	0.0134823	0.0446443	0.0175721	0.0220921	0.014197	0.0101011		0.00705865	0.0176175	0.0090251	0.0106835	0.0131789	0.033795	0.0153127	0.00937279		0.0133119	0.013863	0.0132913	0.0238229	0.0198072	0.00901282	0.0409901	0.0472672		0.0156865	0.0162833	0.0342248	0.0456863	0.6177	0.0250564	0.0091341	0.0338481	0.0115394		0.0141895	0.00801437	0.0394702	0.0674686	0.018021	0.00800526	0.0286678	0.0170746		0.0674182
	V	0.0169192	0.0119442	0.0206453	0.0245813	0.0174792	0.0210439	0.0248758		0.0126238	0.0174261	0.0103154	0.0217445	0.0106857	0.0143342	0.0156336	0.0157063	0.0187045	0.0111997	0.0219693	0.0139499		0.0150234	0.0179462	0.0231351	0.0133845	0.021916	0.0244122	0.0280825		0.0212702		0.0450783	0.0303824	0.0226151	0.0114915	0.0340276	0.0155141	0.00797828	0.0119891	0.0132789	0.0281561		0.0220899	0.0104695	0.0252705	0.0296914	0.017878	0.0345528
	A	0.0170752	0.0129909	0.0236993	0.0187933	0.0250302	0.0193604	0.0577022	0.0253216		0.0245005	0.0118306	0.0264808	0.0196619	0.019279			0.024455	0.0170812	0.0318567	0.0266547	0.0169717	0.0158052		0.0224614	0.0262562	0.0314179	0.0337762	0.0266317	0.0160949	0.021177	0.048576	0.0461715	0.031217		0.0134992	0.0243511	0.0139034	0.00789432	0.0124041		0.068166	0.0513619	0.0273499	0.0134899	0.0325905	0.0361352	0.0261955	0.0373343
	G	0.0146515	0.00944368	0.0178303	0.0158278	0.0174787	0.0219687	0.0311075	0.0181331	0.0131865	0.0087021	0.00807527	0.0190819	0.014286	0.0114537	0.0119114	0.0118738	0.0133518	0.0102966	0.0258637	0.0199467	0.0184932	0.0109531	0.0226266	0.0176924	0.0132345	0.0187061	0.0224874	0.0252412	0.0147341	0.0183978	0.0362033	0.0377602	0.034227	0.0203786	0.0108174	0.0198466	0.00891708	0.00798235		0.0129093	0.0705699	0.0419918		0.0111017	0.0296516	0.0180967	0.0173336	0.0284573
	C	0.0282727	0.0224292	0.0409897	0.0353484	0.0802634	0.0271809	0.0370861	0.0274508	0.0233828	0.031169	0.020546	0.0343533	0.0236786	0.0402654	0.0413658	0.0468645	0.0423053		0.0371483	0.15244	0.031409	0.0330125	0.137023	0.0485078	0.0638668	0.0770436	0.0616573		0.0374907				0.313231	0.0805629	0.029982		0.0292615	0.0271581	0.0401602	0.0263493		0.0684434	0.0404249	0.022347	0.43678	0.0556139		0.0489545
	S	0.0209716		0.0246859	0.021384	0.0288514	0.0147001	0.0436078	0.0360614	0.0212651	0.0145231	0.0114152	0.0260317	0.0164528	0.0143076	0.0167718	0.0199591	0.0216056	0.0112634	0.0235145	0.0226456	0.0207246	0.0181822	0.0285834	0.0302255	0.0250811	0.0297546	0.0297007	0.0501393	0.0167585	0.0286902		0.0343409	0.0526964	0.0182898	0.0167886	0.0579568	0.012391	0.0121732	0.0155683	0.0142739	0.0406031	0.0686018	0.0249135	0.0137829	0.0257081	0.022635	0.0387285	0.0398447
	T	0.0196188	0.014165	0.0297432	0.019718	0.0264222	0.0162188	0.0601994	0.0241058	0.0131399	0.0227773	0.0110972	0.0177469	0.0175065	0.0156311	0.0225478	0.0147635	0.0158121	0.0142815	0.0240541	0.039664	0.0171965	0.0214833	0.0318973	0.0227563	0.0270968	0.0327227		0.0250994	0.02038	0.0205286	0.0522143	0.0397155	0.0558434	0.0304051	0.0154694	0.0318136	0.0123849	0.00870968	0.0147353	0.0192325	0.0266445	0.0335679	0.0416254	0.0121807	0.0424452	0.0210663	0.0186696	0.0273768
	Q	0.0263679	0.0235073	0.0317305		0.0985496	0.0288008	0.0705622	0.0256616	0.0141506	0.0262032	0.0127374	0.0226194	0.0188031	0.021314	0.0202529	0.055026	0.0772526	0.0131272	0.0290376	0.0267414	0.0364073	0.0176918	0.0266347	0.0186389	0.0166898	0.0768005	0.153281	0.027421	0.0321921	0.0403471	0.0912303	0.159704	0.0658408	0.0250501	0.014285			0.0135214	0.0177611	0.0144769	0.042152	0.0757494	0.0294295	0.0188226	0.0939513	0.0289748	0.0903605	0.0770402
	N	0.0340382	0.0175146	0.0461661	0.0462709	0.0585646	0.0361777	0.338329	0.0832791	0.0249505	0.0373486	0.0212896	0.0629611	0.0330087	0.0241225	0.0408855	0.0241211	0.0315496	0.0249439	0.0314411	0.0517731	0.0627731	0.0656665	0.0734727	0.0709946	0.0238998	0.0491676	0.0369364	0.032027	0.0417524	0.0305787		0.061608	0.0960929		0.0948575	0.043127	0.0255431	0.0165931	0.0246674	0.0170813	0.0358406	0.0881183	0.0629859	0.0274491	0.0661921	0.0376875	0.0836511	0.0457006
	D	0.0297113	0.0206104	0.0415888	0.0354383	0.124555	0.0264097	0.0533689	0.0643657	0.0173757	0.0206041	0.0151087	0.0781363	0.0273386	0.0209055	0.0251796	0.0205825	0.0423969	0.0212162	0.0308283	0.0316951	0.0355581	0.0449739	0.0407415	0.094579	0.0293059	0.045536	0.0528217	0.0624412	0.0364651	0.0241243	0.0605462	0.0471976		0.0392131	0.024981		0.0152882	0.0153805	0.0168463	0.0787452	0.119437	0.0432471	0.0357286	0.0172711	0.0522706	0.0249269	0.0725667
	E	0.0265799	0.0224078	0.0354528	0.0777393	0.0287449	0.0183589	0.0430423	0.0347669	0.0239218	0.0328211	0.0136041	0.0231757	0.0201728	0.0281664	0.0176884	0.0248124	0.0195512	0.0135354	0.046823	0.0269955	0.0245776	0.0230935	0.0447688	0.0278753	0.0186605		0.0446585	0.0283727	0.0196807	0.0274155	0.0654948	0.0749689	0.062683	0.0394808		0.0348602	0.0109299	0.00931701	0.0136758	0.0278024	0.0393587	0.0491117	0.03676	0.0235625	0.0822259		0.0285162	0.0370158
	H	0.0259409	0.0173348	0.0614222	0.0213241		0.0464566	0.0661083	0.034363	0.0323836	0.0240878	0.0195292	0.0366309	0.0275245	0.0230153	0.0285472	0.0327582	0.0492444	0.0292868	0.0289068	0.070111	0.0573638	0.0298407	0.168829		0.0261594	0.0519576	0.0578782	0.0663137	0.0277003	0.0241906		0.101502	0.180845	0.0406764	0.0299086	0.188786	0.0188267	0.0156147	0.0620663	0.0161408	0.0548792	0.0264916	0.0468866	0.022065	0.0503126	0.0324683		0.0496273
	R	0.0148331	0.0107745	0.0157776	0.0181436	0.0285917	0.0183035		0.0136427	0.0105772	0.0115935	0.00605489	0.0201235	0.0135377	0.0112098	0.0112207	0.0166709	0.0235238	0.0098291	0.0170055	0.0158467	0.0143122	0.0124504	0.0316361	0.030306	0.0123596	0.0256594	0.0293793	0.025028	0.0216842	0.0183853	0.042819	0.0374029	0.0292358	0.0219958	0.0100261	0.0770402	0.0094772	0.00835713	0.0110164	0.00742016		0.0338063	0.0151105	0.00977319	0.021703	0.0152138	0.0309772	0.0707764
	K	0.0269823	0.0205616	0.0409994	0.026633	0.0390817	0.0351299		0.134329	0.0223327	0.0328481	0.0119492		0.0530228	0.014476	0.0316309	0.12918	0.058698	0.023627	0.0400235	0.0279946	0.0291873	0.0208568		0.0230851	0.0387607	0.0366965	0.0358879	0.127387	0.105401				0.0499233	0.124863	0.0204423	0.0375445	0.0177634	0.00994407	0.0156817	0.0166231	0.168167	0.0345418	0.0936291	0.0197111	0.0693415	0.0357345	0.0351555	0.586001
	STOP	0.0247832	0.0207913	0.0274688	0.0299101	0.044647	0.0345961	0.0643393	0.0399234	0.0199939	0.031112	0.0127594	0.108034	0.0192861	0.0199766	0.0245802	0.0351007	0.0269114	0.0177663	0.039289	0.078239	0.038417	0.0182313	0.0449916	0.0393884	0.0286107	0.0505554	0.0956264	0.0440001	0.0294934	0.0410732		0.0479399	0.0312474	0.017583	0.0162634	0.163745	0.0127406	0.0124816	0.0177265	0.0156048	0.040344		0.0822562	0.0149755	0.035256	0.0244528	0.12311
[truncated: 239 more columns]

## Sheet: Variance (replica 1)
		M	S	I	Q	H	F	R	V	A	L	I	P	F	F	A	A	F	C	L	P	V	F	A	H	P	E	T	L	V	K	V	K	D	A	E	D	Q	L	G	A	R	V	G	Y	I	E	L	D
Amino acid	Codon	3	4	5	6	7	8	9	10	11	12	13	14	15	16	17	18	19	20	21	22	23	24	25	26	27	28	29	30	31	32	33	34	35	36	37	38	39	40	41	42	43	44	45	46	47	48	49	50
Trp	TGG	0.000174277	0.000117024	0.000158522	0.00023696			0.000458609	0.000122435	0.00120225	0.000473588	3.54528e-05	0.000614644	0.000116375	0.00104374	9.9166e-05	0.00205477	0.00810895	0.000104817		0.000174884	0.000250691	0.000185971	0.000435045	0.00947798	0.000148968				0.000246255	0.000583608			0.0574994	0.000276061	5.88512e-05		0.000124092	6.4108e-05	8.17545e-05	0.000295243			0.000634272	7.05734e-05		0.0147856
Phe	TTC	0.000208354	0.000750331	0.000664019	0.000167435			0.000648197	0.00318185	0.000113233	0.000369906	6.03554e-05	0.000415785	6.20932e-05	0.000100834	0.000393409		0.000540824	0.000103033	0.000459881	0.000624316	0.000129034	0.000445218		0.0028308		0.0070614			0.00108239					0.00414474	0.000420349		0.00215245	0.000364872	0.000334681	0.000129857				0.000130907	0.00114515	0.000646741	0.0574994
Phe	TTT	0.00028254	0.00153537	0.000455109	0.000122618		0.000417138			0.00014193	0.000835625	5.49946e-05	0.000233372			0.000252699			0.000217252	0.00020177	0.000356826	0.00083774		0.0574994			0.0574994	0.00810895		0.0574994				0.00118361	0.000531723	0.00253893		0.00377858	0.000168531	0.000472839	0.000210143				0.000175766			0.0574994	0.00095669
Tyr	TAC	0.000278823	0.00023306	0.000609624	0.000320191		0.000202391		0.0287497	0.000687119	0.00023434	0.000260718		0.000404462		0.00050756	0.000163471	0.00723773	0.000241717	0.000399687		0.0123213	0.0205356		0.000379179	0.0123213	0.00418181	0.0147856		0.000373438	0.00114806				0.00384361	0.0287497		0.00279259	0.000104668	0.000786181	0.000207339						0.0147856		0.0287497
Tyr	TAT	0.000764254	0.000403296	0.000473974	0.00153644	0.000889041	0.000347956			0.000130277	0.000322644	0.000132284		0.000519445	0.000613467	0.000750493		0.00161107	0.00958328	0.0574994	0.000203022		0.00188304		0.00153015	0.00024258	0.000331947	0.00426178		0.000573036	0.000982449	0.000564136	0.00426615	0.000747371	0.0287497	0.00148755	0.00491455	0.000225196	0.000409809	0.00020546	0.0022712			0.000524036	6.65619e-05			0.000462362	0.00040508
Pro	CCA	0.000161627	0.000102249	0.000642012	0.00104895	0.0014057	0.000357609	0.0011592	0.000334592	9.11725e-05	0.000123067	0.000109305	0.000183707	0.000154549	9.50102e-05	0.000208022	0.000108747	0.000138022	6.27098e-05	0.000148593	0.000377112	0.000306522	0.000448741	0.0492852	0.00233111		0.000633215	0.00142496	0.000163138	0.000282367	0.000367739		0.00124868	0.000263468	0.00597403	0.000136234	0.0017828	7.22278e-05	4.75876e-05	9.30096e-05	6.53675e-05	0.00303184		0.000238571	0.000135728	0.000686692	0.000224769	0.0574994
Pro	CCC	0.000573579	5.33606e-05	0.00259287	0.00109049	0.000616279	0.000110298	0.000186953	0.000982449	0.000396002	0.000213612	7.63617e-05		0.000146241	0.000243039	0.000156362	0.000532243	0.00279391	0.000212605	0.000875995	0.000154739	0.00268337	0.000210658	0.000307611	0.000299969	0.000234312	0.00145408	0.00036307		0.000143448	0.000150843	0.00204586	0.000209621		0.0229998	0.0517494	0.000313074	0.000142756	4.99849e-05	0.00020498	9.42358e-05			0.000948631	5.27911e-05		0.000643057		0.000618702
Pro	CCG	0.000189001	0.000263986	0.000303519	0.000101539		0.000207629	0.000169839	0.000612243	0.00027791	0.000282741	5.42329e-05	0.000174658	0.000382636	0.000166337	0.000232808	0.00037823		0.000124939	0.000547944	0.000453683	0.000683318	0.000107745	0.000232773	0.000347882	0.000101513	0.00149824	0.00102641	0.00028831	0.000291427	0.000267172	0.00247737	0.000486235	0.000612857	0.000220814	6.16612e-05		0.000141465	4.28695e-05	0.000116928	6.37636e-05			0.000112783	0.000136295	0.00112916	0.000365529	0.000303642
Pro	CCT	0.000481647	0.000156781	0.000573173	0.00024211	0.00514473	0.000301751	0.000975667	0.0574994	0.000294792	7.26913e-05	0.000440568	0.000526529	0.000274433	8.64966e-05	0.000318403	0.00117611	0.000360693	5.94386e-05	0.000607477		0.000122554	0.000201708	0.00022893	0.000621707	5.98101e-05	0.00223508	0.000646804	0.0109523	0.000143935	0.000729994		0.000747371	0.000757134	0.000534673	0.000195231	0.000320332	0.000133915	9.74867e-05	0.000155134	0.000444933	0.00903569		0.000724449	0.000233951	0.000257218	0.00215763		0.000640202
Met	ATG		0.00038343	0.000151937	0.000194267	0.000187226	0.00015212	0.00117093	0.000122028	3.47689e-05	7.84882e-05	4.77838e-05	7.51183e-05	0.000130192	0.000104106	0.00014346	0.00196942	5.83658e-05	0.00021515	0.00125205	0.000144146	7.29494e-05	0.00032857	0.000753173	0.00024174	6.39597e-05	0.000818954	0.000111986	0.00318733	0.000306968	0.000565225	0.00163672	0.000229136	0.000348673	0.00558703	0.000124314	0.000282208	7.17226e-05	4.03629e-05	5.87053e-05	4.95125e-05	0.000350682	0.000813521		0.000394959	0.00154212	7.10324e-05	0.000388082
Ile	ATA	0.000127622	0.00014313	0.000591484	0.000236576	0.00114655	0.000313856		0.00519232	0.000229331	4.18354e-05	2.63006e-05	0.000739601	6.78328e-05	0.000123453	0.000155265	0.000143564	0.000111328	8.0896e-05	0.000142969	0.000536505	0.000143502	0.000137625	0.00164639	7.27e-05	0.00111774	0.000481746	0.000515422	0.0574994	0.000127461	0.000515949	0.000426925	0.00046995	0.00168876	0.000386034	0.000297559	0.000371149	0.000104313	4.38857e-05	0.00013018	5.30152e-05	0.00037955	0.00082988	0.000356729	7.88788e-05	0.00290407	0.000746216	0.000262236	0.00810893
Ile	ATC	0.00014714	0.000164745	0.00042696	0.000169028	0.000444932	0.000310782	0.000496768	0.000658072	5.14272e-05	0.000372727	7.47012e-05	0.000503017	0.000224936	0.000284446	0.000182804	0.000408782	0.0191665	0.000152217	0.000346196	0.000229158	0.000188337	0.00185276	0.000490324	0.00321912	0.000163936	0.000348673	0.000229784	0.000406439	0.0147856	0.000349707			0.00249693	0.000174064	0.000158093		5.45758e-05	7.66154e-05	0.000107781	0.000178958	0.000232533			7.5508e-05			0.00095665	0.0007934
Ile	ATT	0.000132154	0.000123254		0.000927576	0.000310782	0.00030437	0.000560779	0.000226316	0.000116555	0.000333307		0.00143639	9.78901e-05	0.000180513	0.000145641		9.95673e-05	0.000278412	0.000193214	0.00138873	0.000530469	0.000149062			0.000136147	0.000564922	0.000853936		0.000315904	8.36155e-05	0.000712241	0.0574994	0.0517494		0.000199901	0.00223676	0.000220498	0.000148736	0.000366712	8.71284e-05	0.00319446	0.00227134	0.000455814	7.68588e-05	0.000326193	0.000870741	0.00186239
Leu	CTA	0.000159372	9.86508e-05	0.000573232	0.000152232	0.000545967	0.000553741	0.000200502	0.000126347	5.46591e-05	7.01169e-05	6.51724e-05	0.000151034	6.81469e-05	0.000132986	0.000136916	0.000507971	7.30512e-05	6.96135e-05	5.85092e-05	0.000111734	8.68636e-05	8.17967e-05	0.000210496	0.00111761	2.95895e-05	0.00180925	0.00384361	0.000225658	0.000205604	0.00043442	0.000826155	0.000365866		0.000286839	5.59607e-05		0.000119199	0.000133304	0.000415125	3.41157e-05	0.00180845	0.00090746	8.58329e-05	6.92666e-05	0.000221599	0.000121645	0.000609036
Leu	CTC	0.000172102	7.79034e-05	0.000639927	0.000158095	0.00156125	0.000178203	0.000472296	0.000116275	0.000201912	6.58051e-05	5.37891e-05	0.000335642	4.55588e-05	8.77391e-05	0.000182286	0.00129104	0.000234	7.45863e-05	0.000179092	0.000294717	0.000181835	0.000230557	0.000496457	0.000134982	6.40767e-05	0.000670951	0.00109094	0.000972915	9.21689e-05	9.36047e-05	0.000355389	0.00350191		0.000304257	0.000113032	0.00028195	0.000125341	0.000562039	0.000337702	7.89808e-05	0.000269487		0.000327882	2.94487e-05	0.00337554	0.0002444	0.0022818	0.00110313
Leu	CTG	0.000172668	0.000119755	0.000146801	0.000357201	0.00574999	0.000192438	0.000198819	6.64706e-05	4.47033e-05	7.74668e-05	2.53983e-05	0.000165867	6.43282e-05	7.81598e-05	8.85354e-05	0.00196942	0.000139459	6.15082e-05	0.000176946	6.01047e-05	0.000132566	0.000336158	0.000366296	0.000168101	5.01022e-05	0.0229998	0.00110313		0.000204995	0.000141532	0.0574994			0.00120488	4.25814e-05		5.37575e-05	2.75957e-05	7.13914e-05	3.76673e-05		0.0111617	0.000948631	3.47757e-05	0.00141256	0.000108925		0.00182905
Leu	CTT	0.000246841	4.87015e-05	0.000468432	0.000264457	0.0014619	0.000207879	0.000685303	0.000922665	0.000132906		4.78555e-05	0.00214376	0.00011488	4.19438e-05	0.000164491	0.00150584	0.000586549	6.23827e-05		0.000248697	0.00060289	0.00010501	0.000451661	0.000558632	0.000212208	0.00063832	0.00115106	0.000870376	0.000292321	0.000200494	0.000646431				0.000135606		0.000158671	5.62425e-05	0.00015732	0.000115857			0.000589614	8.16687e-05		0.000866765	0.000486819
Leu	TTA	0.000131332	0.000943171	0.000623813	0.000239557		0.000289254		0.00354065	0.000134333	0.00399475	5.13291e-05	0.000348206	0.000124912	0.00108022	0.000241071	0.00116912	0.000824943	0.000120056	0.000463884	0.000520554	0.000146326	0.000517705		0.0011417	0.000590714	0.00319446			0.00040776		0.0115			0.00034119	0.000310219	0.000443376	0.000255977	0.00062587	0.000365293	0.000140595				0.000100086	0.0574994
Leu	TTG	0.000140876	0.000406029	0.000218851	7.76763e-05		0.00216847			0.000217558	0.000794858	4.91086e-05	0.000425427	7.74183e-05	0.000582534	0.000253245	0.000955232	0.00328574	0.000133978		0.000387328	0.000644978	0.000151009	0.0574994		0.000175498			0.000509096	0.00253869	0.0574994		0.0060985	0.0574994		5.34969e-05		0.000209728		0.000221362	5.09264e-05		0.00447224	0.000330674	0.000226252	0.000398057	0.00684524	0.0010824
Val	GTA	0.000153931	0.000117077	0.000395314	0.000265374	9.05427e-05	0.000209369	0.000377401	0.000344757	0.000153243	0.000433748	7.55198e-05	0.000205972	4.43544e-05	9.90879e-05	0.00019257	0.000196552	0.000257331	5.21596e-05	0.000515024	0.000327133	0.000178743	0.000180789	0.000521295	0.000172113	0.000205123	0.000368412	0.000512331	0.000409185	0.000125013	0.000348726		0.00193197	0.000748642	0.00108649	0.000138268	0.000573173	0.000106944	3.22082e-05	0.000108664	6.08951e-05	0.0001997	0.000529352	0.00057991	0.000127457	0.000437479	0.000733562	0.00137489	0.000244482
Val	GTC	0.000158865	9.38697e-05	0.000346374	0.000306301	0.00540754	0.00032908	0.000207287		0.000118794	0.00016724	0.000183403	0.000355452	0.000112121	0.000213977	0.000229512	0.000139716	0.000109779	0.000182441	0.000136331	0.000110252	0.000248695	0.000121587	0.000286029	0.000403302	0.000501046	0.0002215	0.000368412	0.000765339	0.000244734	0.000239057	0.0053116	0.000700608		0.00117611	6.42822e-05	0.0574994	0.000421931	5.62904e-05	0.000121194	0.000143535		0.00418185		6.3527e-05	0.000657063	0.00459034	0.000170964	0.00212391
Val	GTG	0.000149422	9.52324e-05	0.000131317	0.000271871	0.000115075	0.00243202	0.000880245	0.000368173	6.14797e-05	0.00021203	4.7558e-05	0.000196011	5.24962e-05	7.88854e-05	7.20317e-05	7.75308e-05	0.00766662	4.36795e-05	0.000292968	6.0735e-05	8.89706e-05	0.000146926	0.000293862	0.000489952	5.24054e-05	0.000320274	0.000200735	0.000215745		0.000160443	0.000674244		0.000326529	0.0001682	3.88197e-05	0.00049809	9.54226e-05	2.2118e-05	5.25729e-05	0.000105134	0.000296118		0.000117501	3.74838e-05	0.00022339	0.000290287	8.88636e-05
Val	GTT	0.000266737	5.95002e-05	0.000403308	0.00384361	0.000569578	0.000147912	0.000477914	0.000415878	9.54083e-05	0.000112737	4.40539e-05	0.000799274	0.000128896	0.000204303	0.000294317	0.000552608	0.000170469	0.00018179	0.00107898	0.000180122		0.000112585	8.59401e-05	0.000487989	8.96158e-05	0.000288043	0.000663862	0.0191665	0.000136024	0.00077764	0.00328574	0.000746216	0.000355435	0.000190298	0.000558534	0.000506193	0.000184065	9.33601e-05	0.000102074	0.000213631		0.00100417	0.000296115	9.61709e-05	0.000466603	0.000399601	0.000339429	0.00100006
Ala	GCA	0.000131213	9.60576e-05	0.000441024	0.000529869	0.000333916	0.00026549		0.00321209	0.000193095	0.000152007	5.34404e-05	0.000218971		0.000296241	0.000111849		0.00338242	0.0010123	0.00138873	0.00377858	8.78809e-05	0.0002923	0.000266611	0.0574994	0.000794858	0.000639076	0.0015426	0.000422942	9.28818e-05	0.00126869	0.000756682	0.000614693	0.000681934	0.000270663	9.70197e-05	0.000206277	0.000422643	2.97885e-05	0.000110082				0.000408772	0.000317914	0.000323326	0.00161107	0.00110267	0.000449956
Ala	GCC	0.000162432	6.11867e-05	0.000423493	0.000134077	0.000157201	0.000143779	0.000804608	0.000181189			5.63757e-05	0.000227549	0.000205584	0.000179676	0.000205933	0.000111428	0.00022672	0.000101454	0.000245309	0.000435756	0.0123213	0.000140998	0.000131108	8.82881e-05	0.000719246	0.000582249	0.000768889	0.00321209	0.000158542	0.000304066			0.0574994	0.00015605	9.59236e-05	0.00045346	5.93494e-05	8.96017e-05	0.000132643	0.000170401	0.000757134		0.000963566	8.67371e-05	0.00619019	0.000672466	0.00113852
Ala	GCG	0.000258947	0.000128314	0.000177694	0.000243552	0.000931702	0.000573232		0.000221637	0.000265122	0.00123833	0.000300602	0.0164285	0.000400967	0.000162754		0.00010432	0.0100811	0.000147866	0.000570011	0.00121869	0.000135267	0.000431249	0.000557806	0.00105958	0.00037955	0.00115967	0.000658598	0.000356587	0.000270205	0.000218366	0.0517494	0.00159777	0.000255806	0.00024292	0.000111177	0.000251585	7.71659e-05	2.12153e-05	7.54454e-05	0.00031947		0.000397549	0.000238783	5.66112e-05	0.000720317	0.000491951	0.000126564	0.000442512
Ala	GCT	0.000194159	0.000206608	0.000644537	0.000185975	0.00564547	0.000189657	0.00132108	0.0517494	0.000260431	0.000270732	0.00013229	0.00233794	0.000101814	0.000365225	0.000129451	0.000161095	0.000161913	0.000197425		0.00016692	0.000250168	7.30136e-05		0.00113939	0.000230712	0.000391664	0.000426654	0.000256538	0.000207115	0.000161817	0.000680902	0.00115797	0.000696365		0.000148714	0.00504232	0.000451796	6.65025e-05	7.50728e-05	5.37803e-05	0.00903569		0.000808257	0.000237587	0.000644599	0.0010398		0.00336209
Gly	GGA	0.000135116	4.94947e-05	0.000339616	0.000161145	0.000295453	0.000145512		0.000206618	0.000320727	0.000697412	5.67822e-05	0.000346826	0.000134889	0.000143317	0.00025897	0.000121664	9.26716e-05	5.21127e-05	0.000696459	0.000292545	0.000421081	6.13234e-05	0.000205949	0.000469166	5.03193e-05	0.000263878	0.000335666		0.00020155	0.000374041	0.00180395	0.000769349	0.015862	0.000437613	5.05126e-05	0.000144564	4.10244e-05	3.00228e-05	6.27507e-05	6.91774e-05	0.00376894	0.0574994	0.000241527	9.56174e-05	0.000272835	0.000297543	0.000223921	0.000662697
Gly	GGC	0.000149809	4.06822e-05	0.00027067	0.000127699	0.00186694	0.000916525	0.0287497	0.000735868	0.000180575	2.60853e-05	5.45973e-05	0.000135251	0.000142922	0.000286954	0.00010902	0.000220797	6.97154e-05	5.67164e-05	0.000243238	0.000280102	0.000472958	0.000123612		0.00046861	0.00903569	0.000262617	0.00032908	0.000371836	7.96717e-05	0.000154307	0.000517695	0.000749363	0.000333419	0.000143288	8.42326e-05	0.00038392	5.27812e-05	9.36324e-05	7.23862e-05	0.000206989	0.00110313	0.000384272	0.00021933	7.08053e-05	0.000561754	0.000148876	0.000382804	0.000472071
Gly	GGG	8.96782e-05	6.14054e-05	8.88634e-05	0.00023472	8.3048e-05	0.000556734	0.000346826	8.7036e-05	9.72957e-05	4.71473e-05	2.07274e-05	0.000178353	9.52701e-05	5.89356e-05	5.1625e-05	4.15655e-05	0.000100589	7.93353e-05	0.000315767	0.000202947	0.000110944	3.98953e-05	0.000167711	7.95766e-05	9.68429e-05	0.000350444	0.000672136	0.000230373	0.000104069	0.000125333	0.000393644	0.000667963		0.00022105	4.33367e-05	0.000217685	4.86037e-05	2.75995e-05	2.95048e-05	6.60145e-05	0.0229998	0.000928238	6.01513e-05	6.02936e-05	0.00185719	0.000157651	6.79447e-05	0.000333018
Gly	GGT	0.000173779	7.34506e-05	0.000332606	0.000122011	0.000172924	0.000249727	0.000253127	0.000407334	5.18901e-05	6.43225e-05	5.73311e-05	0.00042139	0.000132646	4.30269e-05	6.90572e-05	9.67211e-05	0.000450369	7.54513e-05	0.000805998	0.000215086	0.000168286	0.000184555	0.00047923	0.000226252	0.000131594	0.000117354	0.000177182	0.000294051	0.000286446	0.000402425	0.0574994	0.00189746	0.000390286	0.000451479	0.000479943	0.000367498	5.02664e-05	4.13285e-05		0.000182706	0.00843044	0.0517494		7.78622e-05	0.000655301	0.000259987	0.00337554	0.000630234
Cys	TGC	0.000294792	0.000459603	0.000360419	0.000922236	0.00276279	0.0022174	0.000392783	0.000136528	0.000472296	0.00106066	0.000115629	0.000216413	0.000134907	0.000382728	0.000425662		0.0205356		0.00021515		0.00037207	0.000256279	0.00310717	0.000355619	0.00311614	0.00310717	0.00958328								0.000240339		0.000498626	0.0172499	0.00265914	0.00035005			0.0229998	9.34983e-05	0.0287497	0.00410715		0.000361155
Cys	TGT	0.000203277	9.06706e-05	0.00090329	0.000236477	0.00147063	0.000117158	0.000437006	0.000670379	9.97115e-05	0.000169522	0.000141911	0.00099374	0.000225884	0.000670951	0.000649934	0.000331947	0.000272526	9.27948e-05	0.00732839	0.00350191	0.000247212	0.000454605	0.0517494		0.000775531	0.00124072	0.000605842		0.000211814				0.0147856	0.000978089	0.000309234		0.000175333	0.000111764	0.000268312	0.000149232		0.000705946	0.000248612	0.000384139		0.000526177
Ser	AGC	0.000206099	5.1174e-05	0.000380483	0.000303998	0.000276061	0.000229792	0.00679542	0.0147856	0.000327888	0.000135868	0.000115073	0.00071305	0.0574994	0.00020941	0.000175062	0.000478277	0.0007934	0.000137189	0.000471939	0.00196941	0.00161107		0.000278193	0.000201793		0.00037786	0.000940323	0.0052273	0.000127885	0.000884371		0.000969375	0.00082121		0.000145945		0.000182131	0.000298222	0.000200077	0.000131712	0.0191665		0.000519207	0.00030929	0.000172689	0.000196088	0.00046861	0.000504643
Ser	AGT	0.00029145		0.000390968	0.000888229	0.000528144	0.00024741	0.000450866	0.000277816	0.000268312	4.35803e-05	8.07452e-05	0.000812323	0.000123741	9.62456e-05	0.000180368	9.09672e-05	0.00015548	9.26786e-05	0.000151362	0.000761365	0.00034677	0.000254886	0.000704248	0.000587485	0.000271244	0.000248681	0.000225954		0.00014009	0.000192083			0.00723773	0.000118447	0.000212573	0.000507825	0.000120662	4.01798e-05	8.83478e-05	6.94819e-05	0.000394848	0.000709217	0.000326137	0.00033894	0.00947798	0.000177126	0.00062725	0.000563143
Ser	TCA	0.000523469	0.0015426	0.000972444	0.000510131		0.000121177		0.00170992	0.000505447	0.00871207	0.00010035	0.000476938	0.000863811	0.00164853	0.000369025	0.00090746		0.000229759	0.00137377		0.000315591	0.000215104	0.0574994		0.00102814	0.0134166	0.00775794	0.000407908	0.000172824			0.000316224	0.000969375	0.000172443	0.0109523		0.000136242	0.000282424	0.000291363	0.000296819	0.00164661		0.000371628	0.000516422	0.00153015
Ser	TCC	0.000943644	0.000295453	0.000722004	0.000497578	0.000532491	0.000251901	0.0172499	0.00173388	0.000202837	0.00282938	0.000223929	0.000692887	0.000206994	0.000112993	0.000630972	0.000408782		0.000133572		0.000482463	0.00272794	0.0111617		0.0109523			0.000694895					0.00072393		0.000353909	0.00031806		0.000261112	0.000464627	0.00111156	0.000650877			0.000347059	0.000159964	0.0229998	0.00207777	0.0014133
Ser	TCG	0.000427124	0.000789276	0.000325615	0.000207696		0.000136943		0.00310717	0.0574994		9.04356e-05	0.000331429	0.000288738	0.000199923	0.000184319	0.0147856		0.00045346		0.00026534	0.000118916	0.000200497	0.000383947		0.000182626	0.00146261	0.0026233		0.000342788	0.0013144		0.0574994		0.000488118	0.000444749		9.79154e-05	0.000115532	0.000304066	0.000288586				0.000134847	0.000286574
Ser	TCT	0.000722522	0.0015238	0.00392792	0.000795618	0.00180925		0.00093146		0.00098154	0.00142064	0.000221637	0.00189746	0.000142496	0.000351364	0.000379356		0.000156264	4.92331e-05	0.000398396	0.000189681	0.0191665	0.00015511	0.00201019	0.0020102	0.00244544	0.0287497	0.0123213			0.00102535				0.00152069	0.000154119		0.000122205	0.000436018	0.000285431	0.00140448	0.00121973		0.0061923	7.5751e-05		0.000597721		0.00233111
Thr	ACA	0.000223454	0.000107772	0.00112093	0.000195344	0.000198769	0.000219974	0.000821493	0.000172914	0.000266037	0.000183976	4.84903e-05	0.000122278	0.00026549	0.000200196	0.000286012	5.29052e-05	0.000107434	8.46286e-05	0.00364257	0.00679542	9.0708e-05	0.00030362	0.0287497	0.0574994	0.000335697	0.000712111	0.000122385	0.000192247	0.0574994	0.000284166		0.00414474		0.00111006	0.000120765	0.000471154	7.9932e-05	4.73355e-05	0.000128246	9.70161e-05	0.00142496	0.000169807	0.00241262	5.00422e-05	0.0287497	0.00122729	0.000716465	0.00402386
Thr	ACC	0.000285366	0.00017814	0.00109462	0.000294865	0.000253127	0.000171713		0.000363812	6.85505e-05	0.000314591	4.67577e-05	0.00091044	0.000204597	9.83764e-05	0.000550843	0.000728994	0.00043269	0.000464973	0.000459603	0.00172572	0.000119101	0.000187733	0.000567258	0.000236244	0.0205355	0.000696459	0.000319147	0.00491455	9.68382e-05	0.000277807		0.000255565	0.00204586		0.000181521		6.61172e-05	4.62585e-05	0.000139159		0.000431485		0.000471669	9.21836e-05	0.000281874	0.000875141	0.0026233	0.000359317
Thr	ACG	0.000194774	9.64682e-05	0.000384951	0.000154427	0.00219408	0.000249205	0.00179226	0.000366779	0.000146029	0.000764857	0.000139714	0.0172499	0.000150408	0.000139323	0.00016044	0.000228014	0.000130408	9.36988e-05	0.000180295	0.00118155	0.0229998	0.000355848	0.00062587	0.000433748	0.000294327	0.000428107		0.000383524	0.000243038	0.000784208	0.000410854	0.0229998		0.00154361	8.30459e-05	0.00022604	9.69212e-05	3.04723e-05	9.35155e-05	0.000136857	0.000186829		0.000774017	0.000110264	0.0205355	0.00092001	7.02938e-05	0.000171426
Thr	ACT	0.000240761	0.000126768	0.000328581	0.000473471	0.0176922	9.20444e-05	0.0205355	0.00519232	8.81812e-05	0.000344381	0.000205642	8.51254e-05	0.0001563	0.000204979	0.00065387	0.000178705	0.000142336	0.000125459	0.000288043	0.000375884	0.000330349	0.00033748	0.000317685	0.000159251	0.000381704	0.00095669	0.000298651	0.000390722	0.000663555	0.000135648			0.000608653	0.000177723	0.000515269	0.0574994	0.000185214	8.14388e-05	0.000202609	0.00301194	0.000994325			0.000202381	0.0182953	8.39959e-05	0.00032524
Gln	CAA	0.000201069	0.000183263	0.00123942		0.00186554	0.000225932	0.000755764	0.000929184	6.49789e-05	0.000312598	5.27158e-05	0.000169332	6.47595e-05	0.000108301	0.000166188	0.00120939	0.00138162	8.96747e-05	0.000253197	0.000765318	0.000293049	0.000171314	0.00012986	0.000280354	0.00103211	0.000935118	0.00365081	0.000153071		0.000279033	0.00125426	0.00384361	0.0229998	0.000175228	8.25575e-05		0.000158844	0.000176783	0.000125156	0.000116921	0.000636257	0.000874465	0.000253927	0.000112189		0.000887636		0.000894424
Gln	CAG	0.00022004	0.00015293	0.000172676	0.000550903	0.0106785	0.000278696		0.000111245	5.62056e-05	0.000154499	4.54868e-05	0.000141248	0.000298943	0.000185488	9.84442e-05	0.000729029	0.00255669	3.64887e-05	0.000254433	0.000125425	0.00063713	6.53003e-05	0.00060058	6.43259e-05	4.37471e-05	0.0147856		0.000433677	0.000156173	0.00198877			0.000667287	0.000205668	4.89078e-05			3.26033e-05	7.68876e-05	4.32497e-05	0.000463126		0.00026889	0.000101708	0.00136522	0.000147672	0.00124463
Asn	AAC	0.000268888	8.22237e-05	0.000380344	0.00132475	0.00137805	0.000373619	0.0172499		0.000216768	0.000691948	0.000109702	0.000597384	0.000263297	0.00050379	0.000507702	0.000227596	0.000206706	0.000111224	0.000360945	0.00048257	0.00766665	0.000664019	0.000869784	0.000759555	0.00024404	0.000658443	0.000395045	0.000597248	0.000721253	0.000395138		0.000872679			0.00135597	0.00154914	0.000129513	0.000116051	0.000233506	0.000292712			0.000597854	0.000630647	0.000660269	0.000312301	0.00105451	0.00170992
Asn	AAT	0.000497064	0.000105418	0.00202336	0.000424738	0.000826273	0.000420319		0.00104515	0.000165194	0.000302374	0.000181544		0.000455814	0.000106066	0.000497064	0.000142415	0.000565214	0.000592589	0.000252835	0.00244544	0.000640091	0.0229998	0.0109523		0.000132721	0.000818954	0.000431892	0.000208408	0.000415554	0.000218366		0.00164661	0.00139152			0.000341118	0.000411818	6.44641e-05	0.000150719	5.16879e-05	0.000193579	0.00117015		0.000138401		0.000675342		0.000384876
Asp	GAC	0.000259557	0.000119193	0.00051659	0.000234404		0.00024548		0.00144022	4.71064e-05	0.000104675	5.93015e-05	0.00124785	0.000114062	0.000384296	0.000222392	0.000126865	0.000310319	0.00013267	0.000222027	0.000203703	0.00164661	0.000606417	0.000680697	0.00139153	0.000167321	0.000894424	0.000676981	0.000587559	0.000596824	0.000126221			0.000712341	0.0446116	0.00183596	0.000223984	8.27765e-05	8.00383e-05	0.000102537	0.00100152	0.00214973	0.000420054	0.000307032	5.19044e-05	0.00170992	0.000396286	0.00410715	0.00038392
Asp	GAT	0.000272851	0.000138244	0.000527414	0.000970694	0.00246431	0.000183398	0.000429225	0.0010883	0.00131655	0.000164314	8.17347e-05	0.00336042	0.00810895	8.3558e-05	0.000167092	0.000128372	0.00239406	0.000138494	0.000404251	0.000585359	0.000214899	0.000608653	0.00039439	0.0517494	0.000567799	0.000478864	0.00109765		0.000301235	0.000286462	0.000552437	0.000335697		0.000244734	9.89982e-05		6.12558e-05	6.43986e-05	7.32184e-05	0.0123213		0.000871256	0.000512249	0.00033395	0.000539848	0.000122396	0.000978089
Glu	GAA	0.000229313	0.000112345	0.000752468	0.00095669	0.000226959	0.000119816		0.000189028	0.000226134	0.000994325	4.77838e-05	0.00032908	0.000146926	0.0111617	0.000154242	0.00033823	9.11685e-05	5.88019e-05	0.000608898	0.000135467	0.000466603	0.000101039		0.000124098			0.000535727	0.000760321	0.000219267	0.000135125	0.00127744	0.00102614	0.00164661	0.000299654		0.0009177	4.2573e-05	3.29447e-05	8.30061e-05	0.000192154	0.000411387	0.000692269	0.0287497	9.96037e-05			0.000566789	0.000220372
Glu	GAG	0.000198452	0.000231969	0.00025267	0.0182953	0.0002748	8.79848e-05	0.000280563	0.0048044	0.000139088	0.000194215	6.67793e-05	0.000107179	0.000105102	0.000120859	6.78371e-05	0.000127733	0.000156345	5.21142e-05	0.000716157	0.000575682	0.000112955	0.000390989	0.000302036	0.00206414	5.25594e-05	0.000301978	0.000679103	0.000144671	7.94486e-05	0.000703286	0.00128763	0.00460001	0.000914529	0.00108866	9.00798e-05	0.000228709	3.10914e-05	2.1612e-05	4.25891e-05	0.000294792	0.000542696	0.000890919	0.000205163	0.000520927	0.00101889	0.000169876	0.000157579	0.00366087
His	CAC	0.000137789	8.56529e-05	0.00109765	0.000142627	0.00123942	0.00139973		0.000425398	0.00157796	0.000105141	7.43104e-05	0.000222237	0.000712503	0.000111653	0.000167327	0.000213598	0.00134738	0.00029478	0.000190829	0.00755178	0.000497578	0.000218823			0.000420558	0.000731042	0.00070214	0.00199858	0.00110267	0.000128498		0.0574994		0.000251232	0.00016083		0.000134124	0.000100804	0.00100203	0.000414567		0.000272008	0.000333916	0.000145434	0.000788012	0.00016932		0.00259287
His	CAT	0.000382901	9.58517e-05	0.00118155	0.000131559		0.000422643	0.000663547	0.000306215	0.000175238	0.000532475	0.000252674	0.00218696	0.000135961	0.000278912	0.000466757	0.000668026	0.00050029	0.000229517	0.00036839	0.000818669		0.000346939	0.00516661	0.000197789	0.000136612	0.000930342	0.00176928	0.000989086	0.000129161	0.000284103		0.00158711	0.00492858		0.000824943	0.0061923	8.86311e-05	5.77344e-05	0.00183557	4.33421e-05	0.000453861	0.000173661	0.0287497	0.000147671	0.000732885	0.00257063		0.000431605
Arg	AGA	0.000261243	0.00013307	0.000547675	0.000316677	0.000817291	8.21916e-05	0.000914427		0.000251901	0.000131769	4.12927e-05	0.000174816	8.61148e-05	0.000486812	0.000156272	0.000296365	0.000276673	0.000155031	0.000315038	0.00392858	0.000115334	0.000251561	0.000681977		0.00155259	0.000466265	0.000393409	0.000288047	0.000339915	0.000496084		0.000362809	0.00462415		0.000119649	0.0517494	7.64234e-05	7.79594e-05	9.3584e-05	4.44497e-05	0.000400944	0.0574994	0.00108134	0.000211144	0.000217404	0.000296365	0.00123243
Arg	AGG	0.000121052	0.000203277	0.00012552	0.000261243	0.000209995	0.000280249	0.0020378	9.29128e-05	7.63393e-05	0.000129978	2.29299e-05	0.000303384	0.000145342	9.52014e-05	6.48862e-05	4.90819e-05	0.000122567	4.98914e-05	0.000147528	0.000334761	0.00010204	0.000129704	0.00128122	0.000355991	4.88557e-05	0.000210308	0.000236354	0.000302157	0.000206583	6.40667e-05	0.000327525		0.00040157	0.000583058	6.774e-05	0.000941755	7.83113e-05	2.15794e-05	4.39111e-05	2.90172e-05	0.000188251	0.000406271	0.000120154	8.74971e-05	0.000296365	0.000328701	0.000182181	0.00619019
Arg	CGA	0.000441801	0.000597854	0.000400114	9.81197e-05		0.00127686	0.00113827	0.000144367	5.94126e-05	8.1758e-05	2.0824e-05	0.000567514	0.000118499	0.000208154	0.00024038			0.000166027	0.00064119	0.000169674	0.000193377	0.000176641	0.00145737	0.00619229	9.43006e-05	0.00135299	0.00410715		0.000504037	0.0287497	0.00173388		0.000246805	0.000491444	0.000127138	0.0574994	0.000159112	0.000176894	0.000227163	8.54103e-05			0.000144008	5.66162e-05	0.000507435	0.00012747	0.0287497
Arg	CGC	0.000157653	6.96551e-05	0.000364363	0.00272794	0.00081519	0.00063329	0.000324573	0.000178626	0.000183606	9.30331e-05	4.1393e-05	0.000374907	0.000168494	7.56647e-05	0.000202478			9.33714e-05	0.000269767	0.000103936	0.000468238	0.000287517	0.000999872	0.000381471	0.000403436	0.0010558	0.00162739		0.0162499	0.000772031				0.00147796	9.11805e-05		0.000103223	0.000212134	0.000656824	9.09064e-05	0.00134738	0.000299011	0.0287497	7.00852e-05	0.000774017	0.00217228
Arg	CGG	0.000167153	0.000130527	0.000109773	0.000715982	0.0172499		0.00558704	0.000109686	6.45482e-05	0.000319694	3.50456e-05	0.00034485	0.000472774	6.90702e-05	5.54924e-05	0.0109523		8.95542e-05	0.000147224	0.000148439	0.000429995	0.000315123		0.0119422	0.000155172	0.00166534		0.000284178	0.000238407			0.0574994		0.000186086	4.52e-05		7.40872e-05	6.44796e-05	9.28378e-05	4.60552e-05	0.000758307		0.000148393	0.000107584	0.000352971	8.10914e-05	0.00170168
Arg	CGT	0.00028195	4.72223e-05	0.000388905	0.000846352	0.00120415	0.000575373		0.000302374	0.000219693	0.000124656	7.10781e-05	0.0176922	0.000766598	0.000126906	0.000253451			6.92146e-05	0.00101066	0.0010398	0.000243744	5.44933e-05	0.000368376	0.000652373	0.00035901	0.00110745	0.0172499	0.00402383	0.0109523	0.00162739		0.000506193	0.001029	0.000260835	0.000473471		7.3879e-05	9.7086e-05	0.000215902	0.0287497	0.000318194		0.000162065	8.09128e-05		0.000624253		0.000852147
Lys	AAA	0.00028483	0.000215625	0.000889041	0.000336895	0.000571667	0.000379356		0.0205355	0.000448002	0.000781133	5.42346e-05		0.00093581	7.70496e-05	0.000629744	0.00255557	0.00114462	0.000254912	0.000355389	0.000775531		0.000225519		0.000105111	0.00128201	0.000521969	0.000368437		0.0021087				0.000443937	0.00619019	0.000168531	0.000958061	0.000223915	4.48476e-05	0.000126401	0.000108644	0.0574994	0.000697831		0.000153185	0.0574994	0.000243947
Lys	AAG	0.00017845	9.03359e-05	0.000353909	0.000156259	0.000385052	0.000363812		0.00318185	9.06325e-05	0.00020496	3.61541e-05		0.000766977	5.33983e-05	0.00019857	0.0574994	0.000959361	0.000125436	0.000750441	0.000139064	0.00012838	9.22672e-05		0.000339303	0.000274087	0.000331947	0.000410209	0.00244544	0.00766662	0.000184138		0.000432887	0.00305641	0.00365081	0.000100804	0.000272438	6.02975e-05	2.22718e-05	5.2549e-05	6.74155e-05	0.00460001	0.000242136	0.00137379	9.46843e-05	0.000732885	0.00090105	0.00018625	0.0517494
STOP	TAA	0.000307838	0.00015155	0.000845722	0.000659059		0.00249001	0.000630234	0.000240675	9.36262e-05	0.000301141	8.81844e-05		0.000112728	0.000414917	0.00029591	0.000296819	0.000238498	0.000143777	0.000849745		0.00193187	0.000150719		0.000536546	0.000491951	0.0015238	0.00212391		0.00038636	0.000894424		0.00201019	0.0287497	8.82656e-05	0.000197992		0.000129976	0.000138094	0.000261184	6.70625e-05	0.0287497		0.0182953	7.77546e-05	0.000443518	0.000739964	0.002284
STOP	TAG	0.000260198	0.00039273	0.000273564	0.00246431	0.000352296	0.000626318			0.000215074	0.00034785	8.52389e-05	0.00175884	0.000170558	7.99076e-05	0.000214394	0.00152254	0.00108202	0.000140256	0.002284	0.00175178	0.00279391	8.18163e-05	0.000336571	0.00204568	0.000241572	0.000573057	0.00404057	0.000291753	0.000241071	0.000354549		0.000418249	0.000209402	0.0001289	7.94755e-05	0.00404057	3.91636e-05	4.58258e-05	6.06612e-05	0.000183918	0.000708899		0.00112722	0.000175735	0.000553269	0.00326615
STOP	TGA	0.000270484	0.000160728	0.000252674	0.000182344	0.00198877	0.000280249	0.0574994		0.000770205	0.00151506	5.63759e-05		0.000322362	0.0005887	0.000338369	0.000750045	0.000247312	0.000143648	0.000373766	0.00191671	0.000275985	0.000877462	0.00682422	0.000516182	0.000514576	0.00558704			0.00111903				0.000497578	0.000416999	0.000133696		0.000129564	7.40555e-05	0.00121579	0.000145501	0.000377082			9.04721e-05	0.000773839	0.000105667
	WT	M	S	I	Q	H	F	R	V	A	L	I	P	F	F	A	A	F	C	L	P	V	F	A	H	P	E	T	L	V	K	V	K	D	A	E	D	Q	L	G	A	R	V	G	Y	I	E	L	D
	Amino Acid	3	4	5	6	7	8	9	10	11	12	13	14	15	16	17	18	19	20	21	22	23	24	25	26	27	28	29	30	31	32	33	34	35	36	37	38	39	40	41	42	43	44	45	46	47	48	49	50
	W	0.000174277	0.000117024	0.000158522	0.00023696			0.000458609	0.000122435	0.00120225	0.000473588	3.54528e-05	0.000614644	0.000116375	0.00104374	9.9166e-05	0.00205477	0.00810895	0.000104817		0.000174884	0.000250691	0.000185971	0.000435045	0.00947798	0.000148968				0.000246255	0.000583608			0.0574994	0.000276061	5.88512e-05		0.000124092	6.4108e-05	8.17545e-05	0.000295243			0.000634272	7.05734e-05		0.0147856
	F	0.000120119	0.000501757	0.000267243	7.07287e-05			0.000648197	0.00318185	6.30282e-05	0.000254702	2.87902e-05	0.000149367			0.000154177			6.97108e-05	0.000139824	0.000227693	0.000111706		0.0574994	0.0028308		0.00619019	0.00666667		0.00107073				0.00118361	0.00046861	0.000359642		0.00136402	0.000115443	0.000196423	8.03652e-05				7.51001e-05	0.00114515	0.000644019	0.0517494	0.00095669
	Y	0.000204687	0.000147816	0.000267172	0.000265604	0.000889041	0.000128128		0.0287497	0.00010954	0.000135859	8.77708e-05		0.000228062	0.000609441	0.000301808	0.000163471	0.00133201	0.000236417	0.00039714	0.000203022	0.0123213	0.00174246		0.00030481	0.000238498	0.000302693	0.00336209		0.000226517	0.000531941	0.000564136	0.00418185	0.000747371	0.00350191	0.00143794	0.00491455	0.000208817	8.33802e-05	0.000163209	0.000190226			0.000524036			0.0147856	0.000462362	0.000401293
	P	6.53633e-05	2.59131e-05	0.000142513	6.31714e-05	0.000396694	5.01219e-05	7.62643e-05	0.000174888	4.88973e-05	3.32476e-05	2.334e-05		5.1224e-05	3.10115e-05	5.37121e-05	6.87782e-05	9.65823e-05	2.20442e-05	8.84098e-05		7.54766e-05	4.71942e-05	8.36454e-05	0.000121704		0.000296822	0.000168137	0.000103025	4.7878e-05	6.91549e-05	0.001134	0.000111759	0.000147044	0.00015178	3.47673e-05	0.000145945	2.82793e-05	1.34542e-05	3.26964e-05	2.28308e-05	0.00223676		6.45277e-05	2.64248e-05	0.000160266	0.000108882	0.000299659	0.000313567
	M		0.00038343	0.000151937	0.000194267	0.000187226	0.00015212	0.00117093	0.000122028	3.47689e-05	7.84882e-05	4.77838e-05	7.51183e-05	0.000130192	0.000104106	0.00014346	0.00196942	5.83658e-05	0.00021515	0.00125205	0.000144146	7.29494e-05	0.00032857	0.000753173	0.00024174	6.39597e-05	0.000818954	0.000111986	0.00318733	0.000306968	0.000565225	0.00163672	0.000229136	0.000348673	0.00558703	0.000124314	0.000282208	7.17226e-05	4.03629e-05	5.87053e-05	4.95125e-05	0.000350682	0.000813521		0.000394959	0.00154212	7.10324e-05	0.000388082
	I	4.51154e-05	4.72962e-05		8.9099e-05	0.000157671	0.00010337	0.000264293	0.000163595	3.09214e-05	3.38218e-05		0.000248999	3.40316e-05	5.83635e-05	5.32623e-05	0.000106315	5.24608e-05	4.43829e-05	6.5412e-05	0.000143565	7.04413e-05	5.93998e-05	0.000363294	7.08868e-05	6.98475e-05	0.000149209	0.000134124	0.000403717	9.04633e-05	5.97181e-05	0.000266859	0.000466406	0.000748861	0.000120103	6.81238e-05	0.000319594	3.08352e-05	2.34426e-05	5.08319e-05	2.78823e-05	0.000135772	0.000604304	0.000200364	2.57279e-05		0.000402219	0.000186155	0.000720317
	L	2.72122e-05	1.80952e-05	5.44644e-05	2.73929e-05	0.000300359	4.65324e-05	7.355e-05	3.03741e-05	1.5376e-05		7.50848e-06	4.67731e-05	1.22748e-05	1.72003e-05	2.6174e-05	0.000172113	3.53355e-05	1.32387e-05		2.67047e-05	2.89615e-05	2.66222e-05	8.55259e-05	5.91226e-05	1.22414e-05	0.000253202	0.000336688		3.70816e-05	3.99572e-05	0.000176519	0.000314543	0.0574994	9.46116e-05	1.2573e-05	0.000172654	2.00666e-05		3.03417e-05	9.67936e-06	0.000234773	0.00068598	4.89403e-05	9.65737e-06	0.00012385	4.39347e-05		0.000684955
	V	4.31389e-05	2.14992e-05	6.42317e-05	9.1058e-05	4.60418e-05	6.67358e-05	9.32527e-05		2.40152e-05	4.57624e-05	1.60353e-05	7.12534e-05	1.72074e-05	3.09637e-05	3.68319e-05	3.71754e-05	5.27229e-05	1.89025e-05	7.27345e-05	2.93256e-05		3.4013e-05	4.85347e-05	8.06586e-05	2.6997e-05	7.23819e-05	8.98093e-05	0.000118845		6.81791e-05		0.000306228	0.000139108	7.70733e-05	1.99002e-05	0.00017449	3.62711e-05	9.5924e-06	2.1661e-05	2.65725e-05	0.000119468		7.35353e-05	1.65182e-05	9.62354e-05	0.000132852	4.81664e-05	0.000179918
	A	4.39378e-05	2.54324e-05	8.46411e-05	5.32251e-05	9.44139e-05	5.64857e-05	0.000501757	9.6625e-05		9.046e-05	2.1092e-05	0.000105674	5.82584e-05	5.60118e-05			9.01244e-05	4.39689e-05	0.000152936	0.000107067	4.34067e-05	3.7645e-05		7.60295e-05	0.00010389	0.000148752	0.000171921	0.000106883	3.90378e-05	6.75832e-05	0.000355592	0.000321259	0.000146856		2.74614e-05	8.93606e-05	2.91308e-05	9.39155e-06	2.31867e-05		0.000700235	0.000397549	0.000112725	2.74238e-05	0.000160063	0.000196775	0.00010341	0.000210051
	G	3.235e-05	1.34397e-05	4.791e-05	3.77527e-05	4.60389e-05	7.27303e-05	0.000145827	4.95509e-05	2.62042e-05	1.14119e-05	9.82704e-06	5.48723e-05	3.07559e-05	1.97697e-05	2.13813e-05	2.12467e-05	2.68649e-05	1.59772e-05	0.000100807	5.99587e-05	5.15387e-05	1.80794e-05	7.71523e-05	4.71719e-05	2.63953e-05	5.2732e-05	7.62058e-05	9.60127e-05	3.27159e-05	5.1008e-05	0.000197517	0.000214871	0.000176541	6.2583e-05	1.76342e-05	5.9358e-05	1.19827e-05	9.60219e-06		2.51137e-05	0.000750493	0.000265728		1.85731e-05	0.000132497	4.93523e-05	4.52779e-05	0.000122038
	C	0.00012046	7.58113e-05	0.000253197	0.000188299	0.00097083	0.000111336	0.000207267	0.000113558	8.2395e-05	0.000146404	6.36156e-05	0.000177847	8.44926e-05	0.000244327	0.000257864	0.000330976	0.000269711		0.000207963	0.00350191	0.000148667	0.000164235	0.00282939	0.000354594	0.000614693	0.000894503	0.000572897		0.000211814				0.0147856	0.000978089	0.000135466		0.000129034	0.00011115	0.000243052	0.000104627		0.000705946	0.000246267	7.52568e-05	0.0287497	0.000466095		0.000361155
	S	6.6278e-05		9.18347e-05	6.89106e-05	0.000125441	3.25649e-05	0.000286574	0.000195972	6.81467e-05	3.17855e-05	1.96369e-05	0.00010212	4.07933e-05	3.08491e-05	4.23902e-05	6.0033e-05	7.03462e-05	1.91182e-05	8.33259e-05	7.72814e-05	6.47264e-05	4.98197e-05	0.000123122	0.000137675	9.47982e-05	0.000133418	0.000132936	0.000378848	4.2323e-05	0.000124044		0.000177718	0.000418475	5.04109e-05	4.24754e-05	0.000506194	2.31378e-05	2.23315e-05	3.65248e-05	3.07037e-05	0.000248443	0.000709217	9.35354e-05	2.86279e-05	9.95974e-05	7.72094e-05	0.000226032	0.000239249
	T	5.80036e-05	3.02373e-05	0.000133317	5.85917e-05	0.000105207	3.9641e-05	0.000546125	8.75696e-05	2.60191e-05	7.81834e-05	1.85582e-05	4.74629e-05	4.61855e-05	3.68202e-05	7.66154e-05	3.28461e-05	3.76778e-05	3.07366e-05	8.71943e-05	0.000237083	4.45644e-05	6.95523e-05	0.000153327	7.80389e-05	0.000110648	0.000161364		9.49371e-05	6.25917e-05	6.35079e-05	0.000410854	0.000237699	0.00046995	0.000139316	3.60624e-05	0.000152523	2.3115e-05	1.14317e-05	3.2721e-05	5.57416e-05	0.000106985	0.000169807	0.000261112	2.2359e-05	0.000271498	6.68783e-05	5.25267e-05	0.000112946
	Q	0.000104775	8.32747e-05	0.000151727		0.00146359	0.000125002	0.000750331	9.92371e-05	3.01756e-05	0.000103471	2.44496e-05	7.7103e-05	5.32803e-05	6.84603e-05	6.18133e-05	0.000456294	0.000899361	2.59689e-05	0.000127066	0.000107765	0.000199749	4.71685e-05	0.000106906	5.23538e-05	4.19768e-05	0.000888866	0.00354066	0.000113312	0.000156173	0.00024532	0.00125426	0.00384361	0.00065328	9.45641e-05	3.07518e-05			2.75518e-05	4.7539e-05	3.15833e-05	0.00026776	0.000864703	0.000130519	5.3391e-05	0.00133019	0.000126517	0.00123046	0.000894424
	N	0.000174599	4.62286e-05	0.000321185	0.000322644	0.000516868	0.000197238	0.0172499	0.00104515	9.38141e-05	0.000210212	6.83038e-05	0.000597384	0.000164197	8.76908e-05	0.000251911	8.76806e-05	0.000150001	9.37645e-05	0.000148971	0.000403939	0.000593822	0.000649824	0.000813505	0.000759555	8.60789e-05	0.000364307	0.000205597	0.000154575	0.000262706	0.000140911		0.000571982	0.00139152		0.00135597	0.00028029	9.83231e-05	4.1492e-05	9.16973e-05	4.39695e-05	0.000193579	0.00117015	0.000597854	0.000113544	0.000660269	0.000214044	0.00105451	0.00031474
	D	0.000133031	6.40151e-05	0.000260652	0.000189258	0.00233794	0.000105108	0.000429225	0.000624334	4.54979e-05	6.39758e-05	3.44003e-05	0.000920056	0.000112632	6.58609e-05	9.55443e-05	6.38418e-05	0.00027088	6.78336e-05	0.000143221	0.000151388	0.00019054	0.00030481	0.00025014	0.00134802	0.000129425	0.000312477	0.000420467	0.000587559	0.000200384	8.77035e-05	0.000552437	0.000335697		0.000231724	9.40433e-05		3.52224e-05	3.56492e-05	4.27677e-05	0.000934451	0.00214973	0.000281852	0.000192372	4.49518e-05	0.00041174	9.36362e-05	0.000793566
	E	0.000106467	7.56672e-05	0.000189413	0.00091073	0.000124517	5.07926e-05	0.00027919	0.000182155	8.62372e-05	0.000162336	2.78899e-05	8.09422e-05	6.13257e-05	0.000119556	4.71503e-05	9.27782e-05	5.76046e-05	2.76089e-05	0.00033039	0.000109822	9.10309e-05	8.03688e-05	0.000302036	0.000117098	5.24752e-05		0.00030055	0.000121313	5.83697e-05	0.000113266	0.000646431	0.000846974	0.000592118	0.000234899		0.000183133	1.80027e-05	1.30816e-05	2.81848e-05	0.000116486	0.000233448	0.000363477	0.000203638	8.36664e-05	0.00101889		0.000122544	0.000206483
	H	0.000101409	4.52843e-05	0.000568537	6.8525e-05		0.00032524	0.000658598	0.000177947	0.000158037	8.74386e-05	5.74749e-05	0.00020221	0.000114168	7.98256e-05	0.00012281	0.000161715	0.000365445	0.000129257	0.000125924	0.000740765	0.000495889	0.000134192	0.00429541		0.000103125	0.000406824	0.000504822	0.000662697	0.000115632	8.81862e-05		0.0015526	0.00492858	0.00024934	0.000134803	0.00537088	5.34141e-05	3.6743e-05	0.000580524	3.92608e-05	0.000453861	0.00010576	0.000331288	7.33697e-05	0.000381471	0.000158865		0.000371149
	R	3.31568e-05	1.74946e-05	3.75135e-05	4.96087e-05	0.000123193	5.04869e-05		2.80486e-05	1.68597e-05	2.02552e-05	5.52485e-06	6.10262e-05	2.76185e-05	1.89366e-05	1.89736e-05	4.18817e-05	8.33918e-05	1.45591e-05	4.35799e-05	3.78431e-05	3.08689e-05	2.33599e-05	0.000150825	0.000138409	2.30207e-05	9.92202e-05	0.000130074	9.43976e-05	7.08589e-05	5.09387e-05	0.0002763	0.000210824	0.000128807	7.29102e-05	1.51487e-05	0.000894424	1.35353e-05	1.0525e-05	1.82889e-05	8.29725e-06		0.000172228	3.44087e-05	1.4394e-05	7.09817e-05	3.48808e-05	0.000144609	0.000754894
	K	0.000109715	6.37122e-05	0.000253316	0.000106893	0.000230174	0.000185978		0.00271924	7.51604e-05	0.000162603	2.15172e-05		0.000423675	3.15796e-05	0.000150776	0.00251479	0.000519224	8.41248e-05	0.000241401	0.000118102	0.00012838	6.55548e-05		8.03106e-05	0.000226408	0.000202935	0.00019409	0.00244544	0.00167416				0.00037559	0.0023495	6.2975e-05	0.000212423	4.75512e-05	1.49017e-05	3.70592e-05	4.16422e-05	0.00426178	0.000179803	0.00132108	5.85506e-05	0.000724594	0.000192435	0.00018625	0.0517494
	STOP	9.256e-05	6.51434e-05	0.000113708	0.000134817	0.000300395	0.000180369	0.000623823	0.000240195	6.02427e-05	0.00014587	2.45341e-05	0.00175884	5.60528e-05	6.01382e-05	9.10497e-05	0.000185669	0.000109139	4.75668e-05	0.000232621	0.000922476	0.00022241	5.00889e-05	0.00030505	0.0002338	0.000123358	0.000385162	0.00137805	0.000291753	0.000131087	0.000254229		0.00034634	0.000147142	4.65901e-05	3.98595e-05	0.00404057	2.44619e-05	2.34774e-05	4.73538e-05	3.66963e-05	0.000245282		0.00101964	3.37963e-05	0.000187316	9.01084e-05	0.002284
[truncated: 239 more columns]

## Sheet: P value (replica 1)
		M	S	I	Q	H	F	R	V	A	L	I	P	F	F	A	A	F	C	L	P	V	F	A	H	P	E	T	L	V	K	V	K	D	A	E	D	Q	L	G	A	R	V	G	Y	I	E	L	D
Amino acid	Codon	3	4	5	6	7	8	9	10	11	12	13	14	15	16	17	18	19	20	21	22	23	24	25	26	27	28	29	30	31	32	33	34	35	36	37	38	39	40	41	42	43	44	45	46	47	48	49	50
Trp	TGG	0.43025	0.0457794	0.0154072	0.715527			0.110535	0.118476	0.0612109	0.588533	0.0236261	0.733454	0.521249	0.65775	0.115698	0.251629	0.879256	0.141553		0.267842	0.559451	0.0782315	0.00239093	0.583098	0.0698499				0.820483	0.249508			0.243544	0.98441	0.136826		0.041514	0.014137	0.359929	0.283754			0.0599429	0.739612		0.425092
Phe	TTC	0.618829	0.536981	0.48702	0.822297			0.0401333	0.863647	0.674684	0.692638	0.652892	0.934283	0	0.00413332	0.751935		0.220733	0.503242	0.148308	0.907804	0.775354	0.101966		0.679685		0.397128			0.0521965					0.253128	2.55621e-05		0.664236	0.69973	0.178192	0.929231				0.54789	0.111115	0.249951	0.243544
Phe	TTT	0.761164	0.20896	0.0102681	0.0263222		0.517041			0.116807	0.0137186	0.00310732	0.0416254			0.577637			0.00147657	0.329345	0.921752	0.174204		0.243544			0.243544	0.879256		0.243544				0.246933	0.248057	0.887636		0.247918	0.872445	0.414064	0.964142				0.168632			0.243544	0.613278
Tyr	TAC	0.736197	0.00137705	0.811891	0.0170567		0.0502925		0.827228	0.0409946	0.209915	0.0972996		0.0906911		0.0760731	0.144569	0.413944	0.00949609	0.676472		0.705401	0.481939		0.818349	0.705401	0.00830964	0.425092		0.265903	0.962211				0.370069	0.827228		0.236966	0.754404	0.371885	3.31359e-11						0.914459		0.827228
Tyr	TAT	0.685613	0.00025239	0.453702	0.0716543	0.922824	0.455925			0.0397942	0.0278133	0.700689		0.19042	0.0391904	0.709188		0.668143	0.662455	0.243544	0.0115043		0.559978		0.731069	0.560188	0.656817	0.829889		0.0791514	0.40045	0.397537	0.316341	0.476911	0.827228	0.302365	0.340956	0.0327154	0.154669	0.278614	0.286305			0.675948	0.986654			0.336376	0.224971
Pro	CCA	0.256764	0.211973	0.00955115	0.614422	0.665467	0.69133	0.959046	0.00723709	0.77181	0.000163147	0.419792	0.417032	0.189258	0.00305253	0.446233	0.340483	0.894226	0.199055	0.317573	0.119913	0.330399	0.199858	0.043395	0.354388		0.877233	0.254042	0.00301063	0.404536	0.0889689		0.064973	0.37513	0.478574	0.134059	0.825356	0.415899	0.608616	0.259444	0.22954	0.958713		0.048063	0.410624	0.274623	0.124793	0.243544
Pro	CCC	0.793746	0.00975893	0.995316	0.539237	0.700848	0.264582	0.533615	0.40045	0.236745	0.7016	0.239973		0.0596096	0.948448	0.139603	0.81165	0.634154	0.43056	0.939687	0.684145	0.403435	0.0718583	0.186541	0.050034	0.740858	0.164027	0.203126		0.000413534	0.582309	0.706335	0.248842		0.751334	0.0991014	0.725316	0.0587482	0.277099	0.983848	0.589189			0.767628	0.00712233		0.669586		0.455117
Pro	CCG	0.0894587	0.400026	0.519417	0.00490006		0.805132	0.00649551	0.137598	0.571684	0.129027	0.0692998	0.252263	0.801825	0.00849874	0.814251	0.509567		0.818677	0.974202	0.395793	0.384635	0.997681	0.000312243	0.00876445	0.879714	0.620478	0.996902	0.799681	0.997089	0.682302	0.37284	0.750285	0.0192626	0.596388	0.00260377		0.2533	0.118878	0.237676	0.16596			0.415319	0.641655	0.572931	0.720898	0.100603
Pro	CCT	0.728793	0.1267	0.236335	0.012658	0.261305	0.13055	0.193884	0.243544	0.934867	0.0565401	0.922659	0.626924	0.0935083	0.469778	0.43844	0.62431	0.675686	0.0288909	0.683782		0.203162	0.401239	4.18901e-05	0.0197533	0.0502697	0.768121	0.549123	0.979351	0.0107901	0.456076		0.476911	0.411527	0.41765	0.824685	0.948591	0.0626966	0.972128	0.48625	0.0748845	0.428431		0.755898	0.10373	0.264201	0.422616		0.206699
Met	ATG		0.316678	0.563626	0.92057	0.00482564	0.587548	0.467428	0.437899	0.129679	0.414557	0.445284	0.0597882	0.21746	0.0303237	0.0168979	0.582873	0.113789	0.434718	6.66134e-16	0.00181418	1.30959e-06	0.0761949	1.87851e-05	0.33272	0.0702519	0.94696	0.222727	0.102818	0.807929	0.958402	0.581128	0.238543	0.73824	0.167105	0.476125	0.387285	0.0118281	0.0175788	0.0776574	0.306089	0.00273259	0.881739		0.899369	0	0.000573361	0.719559
Ile	ATA	0.0741789	0.00392898	0.850417	0.394246	0.0393059	0.609755		0.554687	0.0193666	0.000227525	0.000548799	0.389363	0.0554762	0.0477411	0.787339	0.228671	0.558491	5.30881e-07	0.465092	0.0149501	0.0248222	0	1.76488e-11	0.380742	0.288662	0.355524	0.346168	0.243544	0.729224	0.088849	0.967368	0.649365	0	0.082024	0.582055	0.146634	0.596825	4.20584e-08	0.111467	0.672424	0.428734	0.153627	0.527293	0.0197511	0.789126	0.652695	0.966866	0.25931
Ile	ATC	0.735281	0.33452	0.231043	0.120731	0.738677	0.615807	0.391197	0.715708	0.000349135	0.456353	0.00722479	0.101549	0.778374	0.0516116	0.110301	0.684937	0.311323	0.0397023	0.819242	0.6683	0.0208247	0.0461625	1.70613e-06	0.0189431	0.267649	0.73824	0.534156	0.475784	0.914459	0.920532			0.836942	0.167416	0.160259		1.21209e-05	0.316307	0.0160908	0.201139	2.03905e-10			0.021829			0.925625	0.638118
Ile	ATT	0.453157	0.0225919		0.794343	0.615807	0.345198	0.442441	0.571915	0.21737	0.845791		0.826052	0.00319187	0.528501	0.378426		0.446941	0.754824	7.54521e-11	0.859228	0.183799	0.508156			0.617993	0.0852639	0.490195		0.749363	0.00347125	0.151043	0.243544	0.0991014		0.507992	0.532707	0.0899127	0.396364	0.679137	0.406577	0.431274	0.439806	0.653218	0.632466	0.0780597	0.899113	0.786902
Leu	CTA	0.0674093	0.0473855	0.505932	0.0134812	0.223751	0.0157413	0.0167192	0.00832776	3.81837e-05	0.958462	0.236896	0.0297164	0.0211121	0.505925	0.0813039	0.629227	0.00730312	0.0225098	0.000896574	0.795128	0.0884216	0.150611	3.67262e-13	0.990578	1.6891e-05	0.306146	0.370069	0.348124	0.527996	0.953975	0.765818	0.078647		0.546934	0.728771		0.000651716	0.967659	0.673469	0.00238248	0.921016	0.820716	0.293121	0.00161249	0.43299	0.0949532	0.515271
Leu	CTC	0.614119	0.54476	0.618518	0.374366	0.843622	0.0332823	0.81072	0.437709	2.94289e-05	0.921766	0.00017502	0.720791	0.0767919	0.000601112	0.155079	0.880174	0.943782	0.0172128	0.858757	0.265638	0.425814	0.573774	0.000104236	0.176087	0.246362	0.555605	0.0204376	0.0812271	0.0124922	0.547354	0.0835498	0.423336		0.1858	0.705662	0.2981	0.0706286	0.0339848	0.227945	0.411956	0.589809		0.068567	0.00317186	0.273223	0.0610096	0.0850149	0.655164
Leu	CTG	0.578786	0.932682	0.77164	0.00524123	0.563613	0.274075	0.429512	6.79851e-05	0.0713555	0.147065	0.000401954	0.00141304	0.123365	0.000120008	0.626424	0.582873	0.0108296	0.740271	0.604959	0.00108622	0.0875671	0.0934861	7.14581e-10	0.832501	0.00697319	0.394489	0.655164		0.00186124	0.00986656	0.243544			0.579213	0.106448		0.0491966	0.00089666	0.0806251	0.0119857		0.016042	0.767628	0.186392	0.429982	0.748764		0.361648
Leu	CTT	0.431039	0.000560406	0.232866	0.990736	0.239752	0.00233947	0.515066	0.807214	0.000316528		1.05194e-06	0.000178503	0.523227	0.905855	0.0499751	0.0379955	0.886152	0.126101		0.404764	0.70221	0.553825	2.82975e-05	0.0251515	0.198137	0.680506	0.775574	0.15085	0.349703	0.318197	0.145609				0.333265		0.434253	0.0721265	0.607462	0.369167			0.123667	0.219533		0.419262	0.48745
Leu	TTA	5.30187e-05	0.830183	0.898646	0.000687993		0.185415		0.113565	0.00790857	0.964241	0.00227539	0.355653	0.777863	0.270579	0.571823	0.855277	0.590314	0.150696	0.0146984	0.152169	0.966156	0.173513		0.231228	0.00408832	0.431274			0.901455		0.221161			0.564471	0.896301	0.849276	0.856046	0.16917	0.318985	0.372704				0.0229241	0.243544
Leu	TTG	0.551282	0.0186347	0.516259	0.108579		0.147036			0.0160728	0.459662	0.622411	0.919981	0.886834	0.634833	0.506149	0.541158	0.57464	0.746862		0.248604	0.362332	0.100494	0.243544		8.26235e-05			0.693972	0.0011548	0.243544		0.0428659	0.243544		4.73043e-09		0.890513		0.332906	0.0286249		0.504525	0.400445	0.236694	0.0856457	0.295952	0.422114
Val	GTA	0.796009	0.000113883	0.748425	0.000714114	0.000513221	0.8577	0.186664	0.628939	0.490666	0.316204	0.540895	0.187853	0.966654	0.675252	0.130828	0.700086	0.762532	0.245206	0.452174	0.00215909	0.443375	0.470535	0.00116626	0.80219	0.0260793	0.509912	0.933247	0.854972	0.0321875	0.60716		0.679151	0.193692	0.565285	0.887158	0.236335	0.00144776	0.315688	0.310878	0.277567	0.210936	0.957332	0.322455	0.572408	0.124727	0.310114	0.938095	0.178067
Val	GTC	0.455458	5.61256e-06	0.0204762	0.528473	0.156607	0.34637	0.571406		0.704279	0.235836	0.198437	0.0293462	0.583582	0.732793	0.0729985	0.868702	0.447721	0.151205	0.359979	0.0127871	0.27254	0.647113	1.98302e-09	0.0122316	0.343739	0.115306	0.509912	0.503133	0.248005	4.21813e-07	0.115841	0.613082		0.62431	0.000129179	0.243544	0.0220579	0.0111835	0.56893	0.00816265		0.246536		0.246485	0.528734	0.858882	0.0183764	0.736734
Val	GTG	0.812043	0.00292583	0.539413	0.503054	0.55089	0.0702255	0.00286145	0.232779	3.45712e-05	0.797735	0.000406418	0.188293	0.216661	0.722423	4.17727e-10	0.288351	0.153534	0.0178207	0.00811894	0.00218428	0.821236	0.221333	0	0.271115	0.00552078	0.125559	0.998399	0.245575		0.0579842	0.0444789		0.0552524	0.798605	0.00984473	0.948614	0.000834451	0.0029687	0.676144	0.00160502	0.234859		0.986598	1.4156e-07	0.130382	0.8128	0.866075
Val	GTT	0.441516	0.659031	0.0564844	0.370069	0.306019	0.0141486	0.190494	0.147625	0.258184	0.00514551	0.896269	0.192409	0.517498	0.0644916	0.511605	0.952076	0.608419	0.210195	0.0043527	0.172919		0.0560892	0	0.587414	0.346482	0.93873	0.137192	0.311323	0.0265051	0.568825	0.57464	0.652695	0.272736	0.0131074	0.404667	0.914981	0.0779062	0.239083	0.0308479	0.20599		0.27397	0.751962	0.0245739	0.564314	0.13965	0.49658	0.333188
Ala	GCA	0.0146919	0.284363	0.105313	0.472546	0.913953	0.815228		0.696464	0.151389	0.0251245	0.309575	0.350865		0.985933	0.230903		6.90254e-05	0.23803	0.859228	0.247918	0.956249	0.0127677	0.648561	0.243544	0.459662	0.106851	0.757223	0.208593	4.80116e-07	0.458572	0.082477	0.919826	0.891588	0.898345	0.0041117	0.201471	0.984607	0.693911	0.871326				0.8333	0.963567	0.0847027	0.668143	0.216628	0.957068
Ala	GCC	0.0734445	0.0213953	0.0132667	0.00274381	0.236286	0.0292983	0.809669	0.346571			8.97657e-06	0.560361	0.659404	0.157175	0.554875	0.511219	0.816781	0.263434	0.868894	0.0510181	0.705401	0.522351	0.0661715	0.437763	0.159747	0.355647	0.95372	0.696464	0.289615	0.541772			0.243544	0.339709	0.99137	0.117292	0.142273	0.154763	0.117085	0.0138067	0.411527		0.675432	0.0955918	0.614068	0.676858	0.6382
Ala	GCG	0.86974	0.00282419	0.686619	0.0197912	0.116245	0.505932		0.937066	0.532303	0.794295	0.88044	0.0254854	0.867451	0.760023		0.149343	0.780265	0.00604276	0.555242	0.0758238	6.83722e-08	0.237286	0.543191	0.174742	0.428734	0.15499	0.113436	0.788371	0.418955	0.247552	0.0991014	0.187593	0.211709	0.634247	0.00431565	0.251893	0.0879209	0.000463835	0.743537	0.596377		0.0329864	0.851009	0.0247507	0.898488	0.731564	0.49641	0.392262
Ala	GCT	0.759538	0.817166	0.068637	0.142755	0.279432	0.0727081	0.489698	0.0991014	0.688694	0.201192	0.473018	0.556005	0.271662	0.0237061	0.455968	0.819813	0.565979	0.225005		0.00160184	0.633999	0.0721272		0.853371	0.222405	0.733883	0.275947	0.819566	0.307389	0.0405147	0.567135	0.308089	0.74441		0.17727	0.437608	0.497453	0.00569675	0.017927	0.0124063	0.428431		0.817898	0.361151	0.0264432	0.240229		0.869285
Gly	GGA	0.186643	0.00213106	0.0609338	0.985084	0.595594	0.0141586		0.41944	0.00505083	0.0119169	0	0.936249	0.30801	0.933416	0.52875	0.500471	0.24167	0.355578	0.943788	0.0217492	0.781471	0.58722	0.103472	0.352795	5.52954e-08	0.953291	0.856965		0.249903	0.381241	0.133334	0.498105	0.00512988	0.0421134	0.0693984	0.217773	0.000490007	0.894459	0.0103538	0.302642	0.29383	0.243544	0.824964	0.29463	0.272724	0.388818	0.106704	0.0965098
Gly	GGC	0.96125	2.23221e-07	0.545643	0.00154912	0.0580185	0.470837	0.827228	0.349982	0.374264	0	0.103862	0.197675	0.00814038	0.0334143	0.504864	0.468446	0.769008	0.247281	0.140291	0.202185	0.650765	0.0399254		0.469692	0.428431	0.026448	0.34637	0.102661	0.00158495	5.82251e-07	0.170645	0.331856	0.0211851	0.50754	0.1041	0.566814	0.0620791	1.02268e-05	0.634153	0.456239	0.655164	0.0379964	0.372643	0.448343	0.0141911	0.188393	0.530169	0.123206
Gly	GGG	0.3604	0.0176324	0.11903	0.00917207	0.00663517	0.638601	0.936249	0.0157998	0.550984	0.00925397	0.202104	0.272421	0.235754	0.00186158	0.673995	0.0588559	0.0622407	0.766048	0.377487	4.79463e-11	0.419855	1.15463e-14	0.216075	0.0199723	0.0777663	0.654211	0.40304	0.0416979	0.362022	5.62623e-05	0.945226	0.12642		0.249547	0.0157952	0.624019	0.0317353	2.96831e-09	0.367917	0.00564351	0.394489	0.000312005	0.89949	0.117195	0.191291	0.723188	0.584052	0.60796
Gly	GGT	0.809501	0.000505455	0.749422	0.00368182	0.305746	0.501001	0.243878	0.00481731	0.00894226	0.0337134	0.106994	0.0709957	0.020586	0.156116	0.483866	0.0193236	0.794107	0.00295442	0.393696	0.0328689	0.315028	0.163226	0.0465323	0.236694	0.509818	0.49798	0.698537	0.643589	0.0298941	0.0722423	0.243544	0.778595	0.388298	0.243111	0.124427	0.0667621	1.57557e-05	0.0184313		0.330186	0.223226	0.0991014		0.331124	0.250913	0.186555	0.273223	0.639496
Cys	TGC	0.934867	0.685149	0.277658	0.0846229	0.960611	0.533176	0.465731	0.0364216	0.81072	0.79485	0.35027	0.0270466	0.917834	0.951054	0.920187		0.481939		0.434718		0.161621	0.693871	0.740863	0.888817	0.165669	0.740863	0.662455								0.342086		0.777504	0.757575	0.093904	0.103244			0.394489	1.84619e-06	0.827228	0.490043		0.00548731
Cys	TGT	0.421333	0.10209	0.0122528	0.234759	0.999893	0.34335	0.169389	0.733324	0.287811	0.108774	0.0676747	0.95029	0.220649	0.555605	0.597531	0.656817	0.193958	2.76808e-06	0.0885557	0.423336	0.659338	0.860911	0.0991014		0.434938	0.149705	0.940763		0.652603				0.425092	0.808403	0.665729		7.19281e-05	0.00170985	0.751978	0.695693		0.731406	0.677978	0.00280422		0.180166
Ser	AGC	0.146167	0.0016848	0.987597	0.124833	0.98441	0.34208	0.263202	0.914459	0.518493	0.167274	0.834869	0.0606276	0.243544	0.968995	0.344918	0.665537	0.638118	0.705516	0.333813	0.140167	0.668143		0.465682	0.027473		0.278382	0.34609	0.0851203	0.0140197	0.228305		0.0244926	0.216631		0.728973		0.00687056	0.737591	0.443297	0	0.311323		0.777096	0.586718	0.179137	0.563819	0.469692	0.410242
Ser	AGT	0.364532		0.812074	0.0571658	0.0155296	0.86564	0.409567	0.842525	0.751978	0.000819693	0.154379	0.00994853	0.992433	0.565267	0.550356	0.0715667	0.333992	0.968393	0.495489	0.0124789	0.659812	0.181381	0.330936	0.703484	0.606906	0.646654	0.6055		0.673501	0.0592915			0.413944	0.179883	0.407909	0.144417	0.0660542	0.020422	0.570372	0.316164	0.520914	0.234988	0.566079	0.032258	0.583098	0.00536401	0.590057	0.829923
Ser	TCA	0.13277	0.757223	0.528851	0.985567		0		0.862602	0.299892	0.423537	0.951481	0.269862	0.806615	0.786354	0.396166	0.820716		0.0529832	0.00590383		0.47607	0.522005	0.243544		0.0819009	0.654051	0.0558261	0.0244511	0.518585			0.748664	0.0244926	7.4071e-07	0.979351		0.241179	0.0336607	0.118546	0.789583	0.604223		0.895317	0.247397	0.731069
Ser	TCC	0.498993	0.595594	0.122556	0.285156	0.0101729	0.341833	0.757575	0.95734	0.259176	0.113096	0.92252	0.32115	0.959886	0.21979	0.478531	0.684937		0.385436		0.573714	0.484695	0.152188		0.429072			0.366458					0.00922047		0.108586	0.898269		0.546567	0.577537	0.454848	0.440451			0.425121	0.866478	0.751334	0.803436	0.215903
Ser	TCG	0.0482206	0.135905	0.803492	0.0627663		0		0.740863	0.243544		0.0414716	0.929639	0.113101	0.773168	0.177983	0.914459		0.117292		0.000183275	0.808314	0.149329	0.996169		0.474987	0.0121751	0.606308		0.14568	0.537306		0.243544		0.798447	0.0123989		0.345373	0.077009	0.541772	0.0735599				0.813905	0.662687
Ser	TCT	0.00283465	0.967273	0.461244	0.409214	0.306146		0.399076		0.71194	0.743729	0.937066	0.778595	0.888744	0.0879772	0.224373		0.000125032	0.00280517	0.778444	0.0274692	0.311323	0.72258	0.189302	0.491435	0.672156	0.827228	0.705401			0.311898				0.539092	0.171512		0.242294	0.49125	0.0395014	0.944312	0.00523571		0.78268	0.687321		0.312819		0.354388
Thr	ACA	0.0665209	0.0290826	0.265444	0.0621147	0.805446	0.600741	0.0175652	0.0448409	0	0.180212	0.0330883	5.65355e-05	0.815228	0.299437	0.699138	2.23611e-05	4.58208e-10	0.248233	0.180172	0.263202	0.0692724	0.170517	0.827228	0.243544	0.593413	0.778998	0.430535	0.0437635	0.243544	0.112859		0.253128		0.250635	0.0706294	0.264353	0.00667676	0.0116058	0.713286	0.0347491	0.254042	0.45393	0.689163	0.411771	0.827228	0.0360032	0.643764	0.568325
Thr	ACC	0.786074	0.0655543	0.365461	0.0233124	0.429314	0.955545		0.798147	0.103301	0.25034	0.0388538	0.717035	0.84119	0.0364403	0.200455	0.977661	0.837938	0.524206	0.685149	0.22054	0.206662	0.229568	0.00386174	0.168695	0.186661	0.943788	0.157994	0.340956	0.143053	0.228494		0.148721	0.706335		0.0608349		0.00124149	0.0208287	0.610369		0.506996		0.694123	0.876772	0.484516	0.31431	0.606308	0.0532879
Thr	ACG	0.528419	0.00189143	0.0112679	0.0154492	0.156433	0.0230423	0.0852554	0.28729	0.0390564	0.895316	0.0129577	0.757575	0.260356	0.481647	0.483677	0.192354	0.210743	0.0324013	0.00692236	0.19023	0.751334	0.00390218	0.16917	0.316204	0.0568489	0.0842846		0.154307	0.184479	0.530733	0.352136	0.394489		0.941631	0.41102	0.90462	0.58478	0.00216984	0.190695	0.0324313	0.0252535		0.606298	0.416411	0.186661	0.170908	0.364438	0.458146
Thr	ACT	0.887322	0.234381	0.0274625	0.903657	0.132603	0.833333	0.186661	0.554687	0.11466	0.175483	0.441969	0.00153443	0.17439	0.0550502	0.473587	0.0123009	0.0837742	0.334107	0.93873	2.07183e-06	0.751257	0.0434832	0.000159219	0.756981	0.494913	0.613278	0.318351	0.0864736	0.626692	0.873811			0.808423	0.884483	0.70987	0.243544	0.249353	0.00021516	0.106901	0.202819	0.153757			0.370296	0.202549	0.318192	0.651824
Gln	CAA	0.172559	0.00153988	0.934752		0.0521144	0.0608435	0.483657	0.289739	0.943583	0.0590812	0.0256072	0.0547551	0.496975	0.119191	0.643394	0.645547	0.656837	0.714888	0.608792	6.07853e-05	0.00201297	0.353788	0	0.379229	0.190391	0.639516	0.914626	0.442635		0.670177	0.434195	0.370069	0.751334	0.787513	0.379283		0.702719	0.348023	0.00636799	0.122817	0.558284	0.0322045	0.0315654	0.0540808		0.551461		0.295283
Gln	CAG	0.182793	0.31889	0.0787163	0.469748	0.0715129	0.0936209		0.145565	0.351831	0.232437	0.226755	0.140668	0.650835	0.123465	0.0954223	0.621185	0.157023	0.701191	0.167541	3.26938e-12	0.869744	0.000686135	9.14965e-08	0.92857	0.123748	0.914459		0.68615	0.00557813	0.532614			0.930871	0.031656	0.0598405			0.00300895	0.663318	0.807998	0.24408		0.787794	0.40285	0.4598	0.0496123	0.66763
Asn	AAC	0.668963	0.00434754	0.862011	0.120472	0.52318	0.571061	0.0872709		0.810072	0.0226127	0.000714237	0.602822	1.29456e-06	0.859776	0.583468	0.0433943	0.570324	0.78258	0.339654	0.351846	0.686652	0.48702	0.0010991	0.279733	0.876547	0.0783209	0.324326	0.961452	0.300794	0.405453		0.0283765			0.55673	0.493435	0.059043	0.599348	0.47639	0.575724			0.849243	0.494646	0.576554	0.687916	0.779306	0.862602
Asn	AAT	0.418526	9.49998e-05	0.707127	0.100353	0.435139	0.106363		0.253734	0.309567	0.276426	0.728383		0.653218	0.044871	0.418526	0.128258	0.00771032	0.775127	0.24357	0.672156	0.50836	0.751334	0.429072		0.862123	0.94696	0.189581	0.052753	0.250637	0.247552		0.604223	0.591819			0.825856	0.326876	0.33533	0.9924	0.260381	0.513109	0.0226516		0.498361		0.444304		0.172414
Asp	GAC	0.459805	0.0116826	0.0668765	0.439592		0.358084		0.559229	0.0838432	0.83087	0.551	0.351458	0.780745	0.000676148	0.983751	0.297476	0.0986004	0.00690422	0.093957	0.00176591	0.604223	0.868423	0.022948	0.281901	0.878426	0.295283	0.311962	0.188959	0.292595	0.0710557			0.982565	1.27916e-05	0.980135	0.412817	0.737335	0.710482	0.145956	0.780905	0.987105	0.465757	0.941597	0.204574	0.862602	0.437355	0.490043	0.566814
Asp	GAT	0.438604	0.550461	0.917435	0.740588	0.368114	0.735277	0.328968	0.766075	0.730966	0.150016	0.0805273	0.68641	0.879256	0	0.849169	0.735186	0.0526123	0.0619523	0.733286	0.168216	0.0820587	0.808423	3.54201e-05	0.0991014	0.568718	0.885131	0.838773		0.00237241	0.048884	0.0320665	0.593413		0.248005	0.870585		0.00994963	4.0064e-05	0.184677	0.705401		0.126421	0.566872	0.22628	0.404983	0.370923	0.808403
Glu	GAA	0.564031	7.84296e-05	0.12034	0.613278	0.0795868	0.463936		0.0277123	0.298362	0.153757	0.445284	0.34637	0.108925	0.152188	0.0767818	0.642966	0.00102373	7.40951e-05	0.997551	0.99068	0.564314	0.0441498		0.0723892			0.593561	0.0827117	0.972385	0.693722	0.28207	0.753029	0.604223	0.813269		0.110981	0.00291292	0.0415356	0.266388	0.395506	0.261543	0.0558978	0.827228	0.15964			0.00913939	0.846021
Glu	GAG	0.576314	0.30357	0.226599	0.202549	0.0668739	0.363188	0.0124984	0.262744	0.266947	0.971403	0.145094	0.325669	0.446794	0.0437651	0.28117	0.408206	0.334632	0.659828	0.838035	0.922557	0.0129958	0.668197	0.000138549	0.607104	0.155246	0.449207	0.752571	0.93816	0.232483	0.100431	0.32638	0.625563	0.665615	0.159695	0.109488	0.299491	0.0109539	4.09899e-05	0.179072	0.934867	0.366308	0.000109654	0	0.127922	0.0545711	0.317804	0.82641	0.0459894
His	CAC	0.559245	0.000910585	0.838773	0.00162252	0.934752	0.373724		0.251912	0.341789	0.247951	0.0688163	0.0694943	0.26425	0.315374	0.43686	0.669245	0.823643	0.562407	0.770903	0.000436579	0.285156	0.612361			0.171261	0.0417481	0.0169838	0.0765664	0.216628	0.599532		0.243544		0.489435	0.0356932		0.00992516	0.0018724	0.976653	0.446239		0.178928	0.913953	0.0944015	0.780221	0.655373		0.995316
His	CAT	0.214918	0.0172267	0.19023	0.00264421		0.984607	0.0959945	0.61132	0.0191893	0.0414269	0.686479	0.761236	0.820692	0.265958	0.0995507	0.222506	0.222876	0.255639	0.879934	2.23773e-10		0.067613	6.66134e-16	0.22379	0.863341	0.738168	0.459351	0.449949	0.71672	0.0024767		0.758086	0.92042		0.590314	0.78268	0.0500614	0.0117402	9.77963e-10	0.897689	8.71398e-05	0.249691	0.827228	0.0891182	0.875388	0.220989		0.11828
Arg	AGA	0.54408	0.113807	0.845416	0.164926	0.373166	0.515921	0.508212		0.341833	0.0415917	0.0600665	0.00636536	0.406255	0.458308	0.0552376	0.52182	0.0143117	1.74995e-05	0.0337124	0.626634	1.41679e-05	0.700636	3.24724e-05		0.0676829	0.0361788	0.751935	0.0665634	0.302235	0.335799		0.899885	0.151717		0.0026633	0.0991014	0	0.0176602	0.0474648	0	0.718479	0.243544	0.80322	0.911411	0.968963	0.52182	0.126278
Arg	AGG	0.824713	0.421333	0.101062	0.54408	0.00354816	0.238316	0.354579	0.0130382	0.162465	0.407871	0.615195	0.988976	0.592117	0.161682	0.0525901	8.41549e-14	3.45496e-05	0.0347336	0.29426	0.0564008	0.743159	0.816369	3.29949e-05	0.820134	0.97932	0.743141	0.768833	0.801236	0.0628706	4.21378e-05	0.297524		0.0368544	0.104867	0.00426813	0.15734	0.000114157	1.99124e-08	0.761689	0.831934	0.260457	0.157271	0.669258	0.346619	0.52182	0.944593	0.901999	0.614068
Arg	CGA	0.802395	0.849243	0.42327	0.172785		0.963612	0.0934859	0.000321575	0.464153	0.27424	0.344604	0.912026	0.305587	0.299286	0.804316			0.161462	0.276689	1.06458e-09	0.909244	0.756984	0.0350291	0.402524	0.00288484	0.401789	0.490043		0.966976	0.827228	0.95734		0.590451	0.648101	0.91713	0.243544	0.340575	1.17511e-05	0.615605	0.484144			0.0238243	0.7682	0.00859059	0.812853	0.827228
Arg	CGC	0.550683	0.000571761	0.763329	0.484695	0.485767	0.690954	0.065148	0.0397	0.000560847	0.0874508	0.586842	0.213958	0.397151	0.776688	0.231866			0.204066	0.797292	7.51304e-10	0.230466	0.190119	0.0211759	0.759001	0.081022	0.408181	0.265659		0.0170134	0.626844				0.231136	0.303831		0.0661282	0.690198	0.0310876	0.389476	0.823643	0.0566903	0.827228	0.0723004	0.606298	0.019106
Arg	CGG	0.0804177	0.0250631	0.163807	0.0150713	0.757575		0.8524	0.430146	0.1668	0.421011	0.95092	0.713991	0.182553	0.237355	0.0517364	0.429072		0.813394	0.132944	3.99344e-06	0.936985	0.460791		0.0618281	0.419961	0.992308		0.488837	0.18976			0.243544		0.110733	0.680305		0.937614	0.0118723	0.163327	0.328224	0.609481		0.156551	0.88948	0.399461	0.342125	0.603761
Arg	CGT	0.2981	0.0146339	0.0401369	0.831987	0.906774	0.262853		0.276426	0.395295	0.000396365	0.0914936	0.132603	0.686715	0.105404	0.224657			0.716703	0.902953	0.240229	0.0084416	0	3.92975e-06	0.310982	0.834821	0.31316	0.0872709	0.0435503	0.429072	0.265659		0.914981	0.756137	0.323286	0.903657		2.51288e-12	0.334227	0.587494	0.827228	0.365967		0.23612	0.128244		0.0808188		0.897631
Lys	AAA	0.994011	0.0482534	0.922824	0.103458	0.408535	0.224373		0.186661	0.0192136	0.39689	4.82403e-11		0.258428	0.0324114	0.103715	0.0141809	0.603878	0.0385006	0.0835498	0.434938		0.205435		0.0717888	0.690598	0.331572	0.326782		0.194892				0.425303	0.614068	0.872445	0.240663	0.0217749	0.0677387	0.00258302	0.757296	0.243544	0.0187053		0.112525	0.243544	0.452773
Lys	AAG	0.0728112	0.11287	0.108586	0.103007	0.604796	0.798147		0.863647	0.838557	0.619366	0.0515551		0.110942	0.0867822	0.901559	0.243544	0.123777	0.116764	0.913955	0.138642	0.43781	0.101913		0.882972	0.664123	0.656817	0.586975	0.672156	0.153534	0.000101046		0.544955	0.00022384	0.914626	0.0018724	0.533131	0.000378799	0.363065	0.916059	0.503633	0.625563	0.0397192	0.777038	0.000236631	0.875388	0.754949	0.015031	0.0991014
STOP	TAA	0.365195	0.203241	0.0598191	0.159914		0.776235	0.639496	0.99257	0.118905	0.119052	0.918984		0.71424	0.446094	0.448033	0.789583	0.531151	0.742358	0.0267952		0.137618	0.9924		0.12702	0.731564	0.967273	0.736734		0.515188	0.295283		0.189302	0.827228	0.0257373	0.296845		0.159774	0.52838	0.251161	0.0354147	0.827228		0.0423155	0.306841	0.131524	0.650213	0.660094
STOP	TAG	0.347592	0.0374382	0.711051	0.368114	0.0882511	0.166248			0.21412	0.120124	0.0361667	0.734054	0.00614583	0.00858917	0.469716	0.175357	0.136233	0.784993	0.660094	0.0440349	0.634154	0.849988	0.592514	0.949442	0.125584	0.00172804	0.145799	0.73632	0.571823	0.250809		0.58753	0.100057	0.750505	0.851139	0.145799	0.0001641	2.67201e-09	0.521046	0.103687	0.540789		0.809545	0.0959888	0.459869	0.994561
STOP	TGA	0.139251	0.36204	0.686479	0.53354	0.532614	0.238316	0.243544		0.233105	0.376335	0.00107336		0.165562	0.796398	0.84144	0.0992466	0.987192	0.209962	0.489628	0.329267	0.61586	0.518474	5.17824e-05	0.82124	0.880909	0.8524			0.0543507				0.285156	0.954569	0.32884		0.480793	0.400666	0.293889	0.0739385	0.971508			0.970553	0.982121	0.989953
	WT	M	S	I	Q	H	F	R	V	A	L	I	P	F	F	A	A	F	C	L	P	V	F	A	H	P	E	T	L	V	K	V	K	D	A	E	D	Q	L	G	A	R	V	G	Y	I	E	L	D
	Amino Acid	3	4	5	6	7	8	9	10	11	12	13	14	15	16	17	18	19	20	21	22	23	24	25	26	27	28	29	30	31	32	33	34	35	36	37	38	39	40	41	42	43	44	45	46	47	48	49	50
	W	0.43025	0.0457794	0.0154072	0.715527			0.110535	0.118476	0.0612109	0.588533	0.0236261	0.733454	0.521249	0.65775	0.115698	0.251629	0.879256	0.141553		0.267842	0.559451	0.0782315	0.00239093	0.583098	0.0698499				0.820483	0.249508			0.243544	0.98441	0.136826		0.041514	0.014137	0.359929	0.283754			0.0599429	0.739612		0.425092
	F	0.564475	0.80968	0.111725	0.119006			0.0401333	0.863647	0.172046	0.0910959	0.0133576	0.110355			0.526768			0.0166426	0.975627	0.882131	0.822926		0.243544	0.679685		0.614068	0.218271		0.0394209				0.246933	0.469692	6.42606e-05		0.739372	0.932215	0.119432	0.966386				0.173869	0.111115	0.223067	0.0991014	0.613278
	Y	0.938221	1.75073e-06	0.682302	0.0034427	0.922824	0.0439961		0.827228	0.0066589	0.0167885	0.198541		0.0326204	0.0288174	0.261615	0.144569	0.46606	0.00854153	0.735221	0.0115043	0.705401	0.720612		0.956271	0.531151	0.239875	0.869285		0.0482292	0.512935	0.397537	0.246536	0.476911	0.423336	0.291909	0.340956	0.0172951	0.352018	0.169855	2.49221e-11			0.675948			0.914459	0.336376	0.219133
	P	0.631544	0.000837554	0.150866	0.000401835	0.704461	0.0990737	0.00942079	0.127897	0.685901	7.1619e-05	0.02697		0.00689566	0.0149952	0.403032	0.498743	0.984135	0.013561	0.527659		0.297271	0.0898289	5.05023e-08	5.31517e-05		0.664855	0.116157	0.0252076	9.74168e-05	0.707544	0.377543	0.0655385	0.922014	0.891987	0.161188	0.728973	0.0839453	0.0840875	0.701716	0.995528	0.532707		0.544045	0.00231383	0.536853	0.207192	0.121728	0.736242
	M		0.316678	0.563626	0.92057	0.00482564	0.587548	0.467428	0.437899	0.129679	0.414557	0.445284	0.0597882	0.21746	0.0303237	0.0168979	0.582873	0.113789	0.434718	6.66134e-16	0.00181418	1.30959e-06	0.0761949	1.87851e-05	0.33272	0.0702519	0.94696	0.222727	0.102818	0.807929	0.958402	0.581128	0.238543	0.73824	0.167105	0.476125	0.387285	0.0118281	0.0175788	0.0776574	0.306089	0.00273259	0.881739		0.899369	0	0.000573361	0.719559
	I	0.0893446	0.000305018		0.483767	0.175715	0.579901	0.2495	0.684448	1.73168e-05	0.000478282		0.0806982	0.00255827	0.00887558	0.631966	0.202891	0.926824	5.7741e-07	9.2874e-06	0.124284	0.011176	0	2.30926e-14	0.221807	0.176143	0.103058	0.772152	0.526749	0.897028	0.00189114	0.35451	0.712289	0	0.0338252	0.417674	0.114121	2.1087e-05	0.000105822	0.0119889	0.195963	7.21855e-08	0.394155	0.85689	0.00289758		0.761548	0.936798	0.898488
	L	0.583301	0.000175649	0.192274	1.16437e-05	0.723214	0.0401368	0.0986398	2.17067e-05	2.34257e-13		2.72671e-13	3.88892e-05	0.0228869	0.000146424	0.087837	0.528249	0.00100939	0.000442421		0.000961206	0.0738764	0.0694049	0	0.0702954	0.903796	0.838044	0.217458		0.0018389	0.0281979	0.0490298	0.0173427	0.243544	0.289971	0.163863	0.349737	0.000252216		0.847334	2.01888e-06	0.560168	0.83136	0.0186885	0.813724	0.931882	0.0209584		0.767004
	V	0.486656	1.8322e-08	0.561671	0.00373024	0.00999279	0.012139	0.00801988		0.00025831	0.00836563	0.19134	0.0287331	0.779661	0.549227	0.00102718	0.614758	0.403529	0.0015694	0.309488	8.90294e-07		0.0834241	0	0.118598	0.000359334	0.162445	0.367403	0.264902		3.61521e-05		0.644048	0.0123941	0.0934956	2.17851e-05	0.609571	6.52195e-08	5.65928e-05	0.0471558	0.0115184	0.0848521		0.580222	1.10305e-07	0.0263379	0.800819	0.100669	0.121255
	A	0.00984187	0.00048551	0.00515918	6.08459e-05	0.102452	0.00740666	0.80968	0.377032		0.0110311	0.0686674	0.238268	0.49144	0.761446			0.138028	0.627747	0.937545	2.516e-05	0.00448074	0.121422		0.311727	0.512795	0.981639	0.973054	0.567153	4.07072e-06	0.0149219	0.0797733	0.205525	0.321714		0.000354757	0.0199423	0.0540747	0.000205164	0.0578346		0.279828	0.0329864	0.639107	0.00444014	0.774193	0.509253	0.253728	0.605497
	G	0.182249	2.63789e-13	0.0454021	9.48033e-06	0.00203043	0.0314765	0.335685	0.00680677	0.00079546	0	4.14591e-11	0.0332443	0.274709	0.000660052	0.579607	0.0153055	0.0830427	0.925315	0.0748481	1.59181e-10	0.289021	0.000257976	0.275084	0.00417258	1.46773e-07	0.184563	0.56533	0.0154739	0.000163355	1.02477e-10	0.786039	0.335723	0.00631937	0.0229584	0.00189401	0.580917	1.20485e-09	6.1239e-10		0.00289434	0.709188	0.000355882		0.0262611	0.0644271	0.964908	0.520702	0.0425337
	C	0.571719	0.0966897	0.608792	0.0641267	0.976785	0.430281	0.140222	0.0402307	0.384855	0.112286	0.581694	0.0414275	0.499812	0.684777	0.797769	0.696061	0.171298		0.628264	0.423336	0.217644	0.674149	0.915285	0.846243	0.919826	0.160542	0.978037		0.652603				0.425092	0.808403	0.31717		0.000905734	0.0018868	0.401868	0.218842		0.731406	0.622824	2.05069e-08	0.827228	0.294819		0.00548731
	S	0.104844		0.395615	0.694475	0.0055505	0	0.662687	0.736478	0.171402	0.000719908	0.103425	0.762614	0.459921	0.75197	0.880805	0.123699	0.0250239	0.00115524	0.142649	2.01578e-06	0.435296	0.123522	0.222581	0.150493	0.823479	0.046848	0.844603	0.00800627	0.0124045	0.0297066		0.0117253	0.0273509	2.31381e-05	0.891471	0.128729	0.000565159	0.0010804	0.0184356	7.74642e-07	0.0301845	0.234988	0.592097	0.296884	0.197002	0.216556	0.171451	0.885988
	T	0.177918	1.93994e-05	0.0233089	0.00033154	0.891936	0.205671	0.0069002	0.0309799	3.34957e-05	0.0395488	0.000141482	1.47143e-06	0.117636	0.00348051	0.316307	0.0853272	3.37565e-05	0.0097971	0.0194441	5.07503e-07	0.0289801	0.000303128	1.4097e-06	0.15949	0.0783684	0.147909		0.0018961	0.712189	0.158014	0.352136	0.288974	0.649365	0.555284	0.0220164	0.43578	4.28601e-05	7.37276e-09	0.132987	0.00131077	0.00492601	0.45393	0.546567	0.192715	0.498849	0.0393135	0.306892	0.0729023
	Q	0.932536	0.00374826	0.104367		0.362914	0.0117866	0.536981	0.298369	0.462381	0.0383225	0.0154964	0.0168585	0.418803	0.0293283	0.30104	0.909319	0.232781	0.600942	0.179669	1.55431e-15	0.0122541	0.0149765	0	0.645124	0.0754083	0.630835	0.944109	0.385707	0.00557813	0.536129	0.434195	0.370069	0.969419	0.0945508	0.0414998			0.00189491	0.169698	0.552322	0.602695	0.0408735	0.0808478	0.0519312	0.301738	0.108417	0.746084	0.295283
	N	0.896787	2.07692e-06	0.989839	0.0278133	0.828783	0.472807	0.0872709	0.253734	0.540255	0.028621	0.00360638	0.602822	0.000211314	0.0572144	0.336459	0.014302	0.337364	0.713626	0.131374	0.498831	0.599422	0.522455	0.000785686	0.279733	0.961825	0.207782	0.829186	0.0888171	0.757317	0.153893		0.0360224	0.591819		0.55673	0.622612	0.236072	0.275492	0.659095	0.20874	0.513109	0.0226516	0.849243	0.742803	0.576554	0.444787	0.779306	0.247221
	D	0.996098	0.0232577	0.170705	0.400788	0.556005	0.390018	0.328968	0.54278	0.102211	0.283304	0.10986	0.313864	0.768935	6.35048e-14	0.896024	0.61838	0.357778	0.00116776	0.247636	0.000677565	0.069903	0.956271	2.96049e-06	0.17613	0.683433	0.458458	0.355065	0.188959	0.00193155	0.00929864	0.0320665	0.593413		0.766195	0.878215		0.0285187	0.000820415	0.0500276	0.862195	0.987105	0.798891	0.681767	0.103158	0.522063	0.245523	0.940162
	E	0.984342	0.000117873	0.066956	0.42158	0.0112882	0.241651	0.00861538	0.0172834	0.128944	0.532349	0.124836	0.185766	0.104481	0.0301796	0.0592187	0.641261	0.00131638	0.00232922	0.887816	0.957792	0.0128298	0.0462932	0.000138549	0.103215	0.132785		0.54276	0.519197	0.296364	0.300468	0.145609	0.622416	0.511477	0.380645		0.101418	9.33487e-05	5.92639e-06	0.0802286	0.474702	0.786934	0.284568	0	0.0567117	0.0545711		0.281847	0.77467
	H	0.252508	4.82866e-05	0.450753	1.28229e-05		0.651824	0.113436	0.714848	0.0116283	0.807159	0.0724025	0.0681934	0.804418	0.14793	0.868767	0.809226	0.349819	0.215707	0.745206	6.96554e-13	0.258763	0.122138	2.88658e-15		0.402913	0.179572	0.0152809	0.0965098	0.452202	0.0302534		0.643749	0.92042	0.385047	0.0322113	0.693183	0.00157525	9.28232e-05	7.3766e-06	0.718946	8.71398e-05	0.96619	0.929318	0.0168295	0.759001	0.455458		0.146634
	R	0.243258	1.0015e-05	0.00999109	0.431639	0.0295915	0.658781		5.20002e-06	0.0413481	0.0019944	0.475024	0.0150683	0.317444	0.210415	0.000248464	7.27196e-13	0.0508335	0.000179566	0.00939197	0	0.39382	7.7308e-10	2.22045e-15	0.824195	0.106239	0.132399	0.781554	0.295099	0.0145722	0.00203651	0.327351	0.99033	0.313954	0.861279	0.00167791	0.295283	0.000219009	2.90878e-13	0.072067	0		0.0155514	0.0111582	0.0448639	0.218212	0.948292	0.784993	0.767823
	K	0.158992	0.0157796	0.188034	0.0232755	0.906536	0.299225		0.75343	0.418124	0.408122	0.0087256		0.0521304	0.00691464	0.369098	0.00898194	0.413932	0.0132982	0.134348	0.0950362	0.43781	0.0389271		0.0988936	0.574877	0.789532	0.740699	0.672156	0.0701528				0.0189159	0.821442	0.016903	0.267935	2.40397e-05	0.743297	0.113504	0.738721	0.829889	0.00300705	0.489698	0.000101131	0.960038	0.417534	0.015031	0.0991014
	STOP	0.864006	0.0226527	0.221569	0.767376	0.0696503	0.077246	0.712249	0.956837	0.0245426	0.0664623	0.000736415	0.734054	0.0147847	0.0365488	0.873165	0.914835	0.954265	0.711392	0.108	0.0318319	0.399055	0.765045	0.370532	0.249933	0.321727	0.0120713	0.52318	0.73632	0.139105	0.115449		0.301467	0.0514531	0.0651218	0.847944	0.145799	8.70482e-05	3.83014e-07	0.206583	0.0787978	0.751483		0.829232	0.925371	0.159286	0.866673	0.660094
[truncated: 239 more columns]

[truncated: 6 more sheets: Seq. Counts Initial (replica 2), Seq. Counts Final (replica 2), Fitness (replica 2), 99% Confidence (replica 2), Variance (replica 2), P value (replica 2)]
