# Supplementary material for: Environmental and mutational modulation of collateral fitness effects informs their mechanisms
Source: Mol Biol Evol. 2026 Apr 21;43(5):msag106. doi: 10.1093/molbev/msag106 (PMC13160053; doi:10.1093/molbev/msag106)
Supplement: msag106_Supplementary_Data [file msag106_supplementary_data.zip › Data S2- 37C.xlsx]

## Sheet: Wildtype Seq. Counts
Region	Ambler positions	Replica	Wildtype sequencing counts initial	Total Sequencing Counts initial	Wildtype sequencing counts final	Total Sequencing Counts final
1	3-97	1	99657	885901	128577	1191755
		2	88536	540213	113962	694266
2	98-192	1	92609	1019178	93066	981018
		2	141974	899816	205875	1010027
3	193-290	1	369555	1870357	485491	2338114
		2	402437	2025412	417958	2003212

## Sheet: KEY (to data tabs)
		M	S	I	Q	H	F	R	V	A	L	I	P	F	F	A	A	F	C	L	P	V	F	A	H	P	E	T	L	V	K	V	K	D	A	E	D	Q	L	G	A	R	V	G	Y	I	E	L	D
Amino acid	Codon	3	4	5	6	7	8	9	10	11	12	13	14	15	16	17	18	19	20	21	22	23	24	25	26	27	28	29	30	31	32	33	34	35	36	37	38	39	40	41	42	43	44	45	46	47	48	49	50
Trp	TGG
Phe	TTC
Phe	TTT
Tyr	TAC
Tyr	TAT
Pro	CCA
Pro	CCC
Pro	CCG
Pro	CCT
Met	ATG
Ile	ATA
Ile	ATC
Ile	ATT
Leu	CTA
Leu	CTC
Leu	CTG
Leu	CTT
Leu	TTA
Leu	TTG
Val	GTA
Val	GTC
Val	GTG
Val	GTT
Ala	GCA
Ala	GCC
Ala	GCG
Ala	GCT
Gly	GGA
Gly	GGC
Gly	GGG
Gly	GGT
Cys	TGC
Cys	TGT
Ser	AGC
Ser	AGT
Ser	TCA
Ser	TCC
Ser	TCG
Ser	TCT
Thr	ACA
Thr	ACC
Thr	ACG
Thr	ACT
Gln	CAA
Gln	CAG
Asn	AAC
Asn	AAT
Asp	GAC
Asp	GAT
Glu	GAA
Glu	GAG
His	CAC
His	CAT
Arg	AGA
Arg	AGG
Arg	CGA
Arg	CGC
Arg	CGG
Arg	CGT
Lys	AAA
Lys	AAG
STOP	TAA
STOP	TAG
STOP	TGA
	WT	M	S	I	Q	H	F	R	V	A	L	I	P	F	F	A	A	F	C	L	P	V	F	A	H	P	E	T	L	V	K	V	K	D	A	E	D	Q	L	G	A	R	V	G	Y	I	E	L	D
	Amino Acid	3	4	5	6	7	8	9	10	11	12	13	14	15	16	17	18	19	20	21	22	23	24	25	26	27	28	29	30	31	32	33	34	35	36	37	38	39	40	41	42	43	44	45	46	47	48	49	50
	W
	F
	Y
	P
	M
	I
	L
	V
	A
	G
	C
	S
	T
	Q
	N
	D
	E
	H
	R
	K
	STOP
[truncated: 239 more columns]

## Sheet: Fitness (weighted mean)
		M	S	I	Q	H	F	R	V	A	L	I	P	F	F	A	A	F	C	L	P	V	F	A	H	P	E	T	L	V	K	V	K	D	A	E	D	Q	L	G	A	R	V	G	Y	I	E	L	D
Amino acid	Codon	3	4	5	6	7	8	9	10	11	12	13	14	15	16	17	18	19	20	21	22	23	24	25	26	27	28	29	30	31	32	33	34	35	36	37	38	39	40	41	42	43	44	45	46	47	48	49	50
Trp	TGG	0.887788	1.00324	0.997707	1.00994	1.06986	0.874644	1.07554	1.02905	1.02884	1.0159	1.00383	0.998391	1.01049	0.999381	1.02008	0.923871	0.966822	0.798366	0.99181	0.439468	0.765546	1.02681	0.500863	0.988068	1.00631	0.825775		0.781753	0.9911	0.984641	0.789274	1.02914		0.987446	0.960198		0.996662	0.992034		0.961687	0.765357	0.781753	0.983001	0.999273	0.857153	0.999445	0.935168	0.919083
Phe	TTC		1.05474	0.789274	1.01504	1.08036		0.959711	0.97215	1.02509	1.02691	1.0128	1.03337	0.890997	0.978153	0.994808	0.997707	0.962769	0.948535	0.97578	0.366082	0.854315	0.965949		0.99999	1.148				0.93422	0.785509				1.00819	0.960919		0.978877	0.953576		0.97135			0.948837	0.999762	0.948507	0.974031
Phe	TTT	0.789274	1.00068	0.983329	1.04162		0.989606	1.06043	1.04296	1.03316	0.986966	1.02082	1.00771						0.849111	0.971477	0.263667	0.858723		0.781753	0.953097	1.02234	0.666212			1.01432	0.789274			1.05495	0.981422	0.979718	1.02441	1.05761	0.9955		0.992473			0.78981	1.00892	1.07223	1.00181		0.895313
Tyr	TAC	0.781753	1.01374	1.1084	0.991936	1.04737	1.02074	1.03203	0.967395	1.00512	1.01742	1.0106		1.04669	0.997583		0.995053	0.961723	0.864978	1.02339	0.781753	0.764163	1.00449	0.564769	1.00786	0.985001				0.986446	0.959715		1.05241		0.977589	1.04407		1.00166	1.03174	0.948837	0.992811			0.919296		0.951018	0.974084
Tyr	TAT		1.01604		1.02316	0.969223	1.01927			1.02485	0.991681	0.957041	1.0608	1.01855	0.983236		0.781753	1.01019	0.816589	0.961735	0.440493	0.552981	1.04108	0.422905	1.10005	1.00968	0.919692		0.960847	1.03206	0.972996	0.983739	0.93388	1.03403	0.805181	0.919543	1.03938	0.995353	1.00585		0.959207	0.781753		0.944022	1.00636	1.01325	0.991014	0.940705	0.881016
Pro	CCA	0.781753	1.01753		1.03709	1.0093	0.994991	0.895719	1.02076	0.988803	0.991976	1.00437	0.964785	1.01089	1.02147	1.05619	0.995531	1.01167	0.9978	1.02012	0.979025	0.960201	0.988479	0.336499	0.534649		1.06335		1.04727	0.961258	0.967049	0.948837	0.964629	1.00913	1.0113	0.978992	0.95141	0.990248	1.00714		0.963403	0.976735	0.948837	0.9788	0.961699	0.945087	0.999444	1.08321	0.930639
Pro	CCC		1.00968		1.02206	1.06242	0.996461	0.985626	0.99881	1.01295	0.993508	1.04043		1.00617	1.00341	0.994988	0.996656	0.946416	1.00362	0.999961	0.97907	0.983371	1.00287	0.561612	0.662814	1.03041			1.01667	1.00886	0.98173	0.950286	1.00083		1.04063	0.981408	0.967281	0.960092	1.00666		0.980916			1.00212	1.00205	0.989086	0.943066		0.983632
Pro	CCG	0.948837	1.01469		1.01285		1.0103	0.989272	0.984249	0.9964	1.03395	1.01092	0.982317	1.01859	0.989888	0.897901	1.02116		0.976106	0.978649	1.00036	0.959907	1.01206	0.509291	0.457915	1.00929		0.997792	0.947594	1.00548	0.986021	0.944725	1.0252	0.992471	0.931377	0.989446	0.966463	0.963746	0.991496		0.980846			1.00369	0.991622	1.00112	0.964107	0.994228
Pro	CCT	0.941136	1.01161		1.01164	0.978938	1.02504	0.972092	0.999263	1.02718	0.999807	0.970072	0.980045	1.02989	1.02496	0.940329	1.02215	1.01738	1.00592	1.01801		0.908522	0.995104	0.652822	0.592069	1.01624			1.02666	1.02777	0.998223	0.843237	1.0106	0.926472	0.974191	0.975639	0.995151	1.00477	1.01071	0.919692	1.00416	1.10585	0.984632	0.993231	0.993355	0.993043	0.960393		0.929311
Met	ATG		1.01458	0.956457	1.00732	0.993883	1.01532	1.00675	1.0216	1.01666	1.02744	1.00945	0.996973	1.0049	1.02733	1.02397	0.978263	1.00952	1.01761	0.879345	0.198055	0.862184	1.00588	0.615195	0.9894	1.0091	0.715081	0.987737	0.985865	0.984583	0.983287	0.994741	1.0015	1.02997	1.04679	1.01869	0.956574	1.00469	0.998395	1.02303	0.989041	0.978297	0.97256	0.968167	1.01161	0.997135	1.0026	1.00126	0.983376
Ile	ATA	1.04458	1.012	0.992834	1.00772	1.05984	1.00291		0.98298	1.01234	1.00857	1.01949	1.04806	1.01878	1.00718		1.01933	1.01266	0.993149	1.00616	0.25614	0.875677	0.737409	0.590462	1.01529	0.96195	0.948837		0.954373	1.00957	1.01962	1.01105	0.990804	0.92088	1.00837	0.987593	1.02278	1.01526	1.00062		1.0129	0.981684	1.04583	0.835395	1.00688	0.888325	0.986722	0.997375	0.864436
Ile	ATC	0.897543	1.02004	0.985542	0.993455	1.01497	1.00193	1.0114	1.028	1.01579	1.01134	1.01559	1.0353	1.02103	1.01273	1.04212	0.996327	0.948837	0.983712	1.00721	0.405825	0.735724	0.993724	0.529063	0.952208	1.02441	0.858927	1.0767	1.01798	0.997978	1.03079	0.947521	0.927074	0.975948	1.00046	0.991147	0.944353	0.999999	1.01488	0.789274	1.02776	1.03077	1.03295	0.921436	0.991168		1.02225	0.985088	0.827175
Ile	ATT	0.930168	1.01411		1.01601	1.02433	1.00374	0.984076	1.0234	1.02006	1.0058		1.0025	1.00898	1.01392	1.02021	0.970269	0.978828	0.992514	0.980539	0.423489	0.857726	1.00423	0.336499	1.04229	0.990602	1.20077	0.895428	0.922532	0.995389	1.00129	1.02794	0.969845	1.08183	1.0249	0.943276	1.00314	0.975964	1.01883	0.789274	0.995436	1.00789	0.972575	0.881552	1.00128	0.995474	0.970665	1.00874	0.851532
Leu	CTA	0.707644	1.01151	0.874644	0.997	1.09472	1.0233	1.0125	1.01427	1.01322	1.03307	0.998905	1.00808	1.0023	1.01342		1.04029	1.00517	0.773927	1.00296	0.523692	0.980646	1.01962	0.423464	0.927946	0.999314	1.01448		1.00787	1.02014	0.994568	1.0423	0.991358	0.945024	0.991772	0.967194		1.00258	0.993034		0.975908	0.989566	1.06358	0.88459	1.01135	1.05487	0.993749	0.968405	0.824777
Leu	CTC	0.941136	0.989613		1.0144	1.01248	0.984439	0.998038	1.00499	1.04889	1.00626	1.00203	1.00372	1.02248	1.01997	1.08215	1.01995	1.0363	0.922472	0.994633	0.440721	0.978417	1.01759	0.559975	1.00807	0.997467			1.01262	1.01366	1.02835	0.978333	0.966272		1.00824	1.00926	0.967795	1.02229	1.00335		1.01684	1.02487		0.950176	1.0001	0.988557	0.993297	1.04598	0.919178
Leu	CTG	1.05409	1.01334		0.977034	1.03508	1.05519	0.994554	1.02986	1.00785	0.998738	0.984086	0.993273	1.00811	1.01399	1.03443	1.03249	1.01546	0.741455	1.0072	0.475689	0.964879	1.01205	0.508014	0.992526	1.00755	0.948837			1.00505	0.996734	1.00775	1.00076	1.00721	1.03681	0.988197		0.997757	1.018		0.996242	1.02027	0.974144	0.915317	1.00254	1.01819	1.00874		0.873885
Leu	CTT		1.01614	0.880977	1.009	1.04086	0.998842	1.01114	0.996353	1.01459		0.996757	1.00648	1.00561	1.00927	1.05058	1.1197	0.967626	0.844451		0.680126	0.932344	1.02319	0.372452	1.00955	1.01353			0.972341	1.04058	1.00328	1.00621	1.01086		0.998921	1.01639	1.12095	0.98716	1.01477	0.89372	1.00429	1.00253		0.847081	1.01246	0.983536	1.03983	0.994938	0.977718
Leu	TTA		0.991978	0.948837	1.04175	1.19172	0.953404		1.03387	0.995171	1.0172	1.00737	1.02338	1.01739	1.01544	1.03715	0.976524	1.04478	0.692642	0.950436	0.221482	1.00835	0.975945	0.667223	1.02129	1.03877	0.781753		0.65883	0.961099		1.06669	1.0225		1.03551	0.966575	1.03107	1.00882	1.01424		0.986606	0.950903			1.01741			0.781753	1.02552
Leu	TTG	0.959874	1.00738	1.01206	1.03202	0.947222	0.98184		0.895713	1.01299	0.988033	1.0024	1.00814	0.989916	1.02192	0.781753	1.06105	0.982315	0.723992	0.996896	0.477724	0.9151	1.00704	0.6337	0.904549	1.00931	0.970394		0.979652	0.962717	1.06986	0.941136	1.00146		1.01714	0.773097		0.996104		0.948837	1.00243	1.02864	0.965193	0.870088	1.03509	0.92363	0.98852	1.01856
Val	GTA		1.01199		1.01252	1.00829	1.00031	0.994082	1.01582	1.00274	0.989902	1.01233	1.01573	1.0081	1.03199	0.982807	1.0005	1.00339	1.0003	0.991529	0.243428	0.993261	1.03048	0.467934	1.01376	1.00428	0.924546		1.01909	0.999269	1.01242		0.987569	0.992808	1.01462	0.977637	1.00887	0.989102	0.996325	1.04381	0.997476	1.01433	0.966297	0.912307	0.9848	1.0166	0.981893	0.981667	0.852551
Val	GTC		1.0006		0.999734	0.982259	1.00882	1.03524		1.00605	1.00627	1.02022	1.02308	0.996203	1.01061	0.789274	0.999589	1.00968	1.01645	1.009	0.246663	1.00587	0.99954	0.446536	1.00523	0.976282			1.04047	1.02302	0.995508	1.02057	0.964022		0.994913	0.967618	0.957798	0.982782	1.0004	1.03609	0.942444	0.968969	1.0125	0.840637	0.999347	0.92969	1.02146	1.01257	0.741876
Val	GTG	0.97848	1.02551		1.008	1.00944	0.996041	1.00431	1.00057	1.02011	1.00957	0.998262	1.01104	1.01923	1.00492	0.93432	1.02766	0.994033	1.00859	0.959482	0.388169	0.997598	1.00073	0.305357	0.992996	0.991719	0.9878		1.00747		1.00189	0.98833	1.10156	1.00584	0.97507	0.975057	1.09119	0.98241	0.980605	1.1355	1.01348	1.04788		0.87876	1.01142	1.00737	1.00859	1.00971	0.941136
Val	GTT		1.03264	0.9706	1.0186	0.986713	1.01489	0.983365	0.999819	1.02011	1.03209	0.985911	1.00311	0.998836	1.00174	1.03875	1.02327	0.988476	0.98992	1.04321	0.475008		0.992595	0.838405	0.940633	1.00168			1.0343	1.02768	0.992632	0.972215	1.03013	1.02152	1.01045	0.975075	0.963275	0.983491	0.97774	0.987596	1.01317	1.0025	0.971183	0.856474	0.982925	1.00703	0.997792	1.00766	0.949861
Ala	GCA		1.00985		0.974133	0.983194	1.0077		1.06883	0.995881	1.00424	1.01144	0.997213	0.975257	1.01312	0.957023		0.893058	0.993947	0.855597	0.40148	1.00408	1.01849	0.970567	0.974973	0.95293	1.00296		0.995398	0.994477	0.995728	0.917706	0.982949	1.00516	1.00885	0.960791	0.96957	1.00498	0.988299	0.98317		0.999813	1.08246	0.972222	0.986313	0.978625	1.02785	0.972511	1.06432
Ala	GCC		1.00554		1.01228	1.0016	1.00367	0.989338	1.01837		1.04379	0.98218	0.982319	0.9987	0.985794	1.00653	1.01703	1.00074	1.02449	1.00434	0.397475	0.986532	1.01365	0.985626	1.00028	0.983876	0.997707		1.06555	0.990525	1.02823	0.815059	1.10273	1.08104	0.975028	0.995285	1.0529	0.988434	0.987181	1.09067	1.05192	0.893977		0.981727	0.996348	1.12582	1.00733	1.01706	1.04587
Ala	GCG	0.987299	1.01154	0.874644	1.01064	1.04077	1.03496	1.02517	1.01427	1.01187	0.971451	0.998902	0.994267	1.005	1.01985		1.00709	1.05669	1.01575	1.00711	0.525632	0.980157	0.974602	0.999002	0.965456	0.943162	0.9878	0.978009	0.988667	0.993713	1.01775	0.789274	1.02466	0.97729	0.942096	0.975893	0.990297	1.00366	0.99745	0.928053	1.00142		0.946723	0.979736	0.991768	1.03106	1.01669	1.0115	0.997218
Ala	GCT		1.00251		1.02323	1.00509	1.015	1.02441	0.982248	1.01056	0.997531	1.007	0.960594	0.998542	1.02201	0.96325	1.00291	1.00749	0.989607	1.00845	0.573099	1.00239	0.99865		0.988922	0.983416	1.1084		0.95539	1.02734	1.00059	1.01239	0.956884	1.00821		0.984986	0.914291	0.994254	0.992538	0.981784	1.01221	0.98739	0.990807	0.959794	1.0012	0.969065	0.911384	1.04377	0.849914
Gly	GGA		1.01562		0.98975	1.00791	1.02719	1.01169	1.00167	0.994715	0.979147	1.00443	1.03186	1.00266	0.995959	1.02204	0.99871	0.973427	0.994381	0.997391	0.360778	1.02522	1.01548	0.97812	0.996597	0.996862	0.991932		0.932307	1.05504	0.965802	0.952914	1.02958	1.00912	0.964183	0.996622	1.02666	0.983596	0.991661	1.01017	1.00684	0.976465	0.981192	1.00725	0.989063	0.980762	0.982247	0.97773	0.952677
Gly	GGC		1.0101		1.02014	1.05377	1.04041	0.987147	1.02718	1.0091	0.999424	1.00692	0.995636	0.965881	1.02604	1.03012	0.993893	0.995994	1.02326	0.97254	0.485787	0.902923	1.01691	0.929986	1.01074	1.0244	0.997707		0.997604	1.00305	0.955828	0.88575	0.997014	0.989047	0.974424	0.976369	0.997971	0.981362	1.00478	0.985689	1.01691	0.894084	0.976728	0.99836	0.998178	0.963763	0.988786	1.00241	0.924612
Gly	GGG		0.996506		1.0122	0.994917	0.998766	0.999191	1.02992	1.01884	1.01005	1.00107	1.02954	0.999184	1.00444	0.979847	1.0118	0.990429	0.995633	0.999786	0.308792	0.952523	1.01406	1.00394	1.01036	0.991043	0.918939	0.838143	0.970102	0.995808	0.947735	0.948297	0.978645	1.00404	0.896198	0.965888	0.974637	1.00477	0.989726	1.02979	1.00946	1.0536	0.98769	1.01192	0.99831	1.01759	0.976145	0.960644	0.963654
Gly	GGT		1.02576	0.9878	1.00897	1.02949	0.996748	1.00305	1.02008	1.00291	1.0226	1.00927	1.04874	0.995289	1.00419	0.980281	1.00248	1.01053	0.990463	0.988386	0.2932	0.970186	0.98042	0.937946	0.971705	0.975643	0.810058		0.989605	1.03186	0.980594	0.97309	0.992725	0.995185	0.981453	1.01058	1.00064	0.986595	0.982924		1.00917	0.942109	0.990909		0.965766	0.940619	0.983075	0.99904	0.975917
Cys	TGC		0.989371	1.01206	1.0099	0.984588	0.966921	1.01686	1.02985	0.983688	0.989085	0.989536	1.03605	1.03517	0.970482	0.98995	1.00268	0.789274		1.01397	0.305629	0.986358	1.0243	0.730159	1.04342	0.909721				0.965905			0.848869		1.00344	0.928076		1.01459	0.967246		0.96619			0.896472	0.724522		0.879229		0.586855
Cys	TGT	0.781753	1.00719	1.18259	1.00976	0.999747	0.992847	1.03158	0.99035	1.00899	0.977728	1.01519	0.996322	0.999789	1.02993		0.965988	1.03161	0.979238	0.908561	0.48501	1.01238	1.03322	0.66689	0.981997	1.00674				0.995881	0.881028		1.10686		0.966193	0.951337		0.999272	0.965883	0.978593	0.971686	0.617256	0.83934	0.877642	0.723778	0.98317	0.83288		0.781753
Ser	AGC	0.781753	1.0148	0.948837	1.00898	1.03316	0.995617	1.06186	1.02663	1.02262	1.01264	0.994667	0.99269	1.00491	1.01652	1.01683	1.0104	0.936701	1.00456	0.990049	0.476123	0.946289	0.960984	0.755262	1.029	0.960262	0.9731	0.810058	1.01038	1.01148	1.00663		1.02788	0.991876	0.976909	0.961328	0.95722	0.978962	1.03236	0.957918	1.01406	1.06975		1.00075	1.00889	0.996873	0.979645	1.00184	1.02108
Ser	AGT			0.95231	1.01001	1.00382	1.00028	1.00078	0.974788	0.997668	0.991664	1.00154	0.994411	1.00791	0.973775	1.02124	0.999845	0.998912	1.00745	0.995544	0.460886	1.05947	0.994964	0.657714	0.990685	0.968974	0.874644		0.978606	1.0097	1.01935	0.941136	0.789274	1.02454	0.996032	0.989922	0.979469	1.00891	0.9814	1.03194	1.00494	1.00119	0.975313	0.971579	0.987254	0.851036	1.0126	1.01362	1.03154
Ser	TCA		0.95692	0.789274	1.03916		1.00465		0.962046	1.00717	1.01421	1.00127	0.994668	0.993652	0.939793		1.00019	0.84556	0.992526	0.971865	0.404563	1.01269	1.03618		0.933921	1.01661			1.03645	1.01924			0.997059	1.0228	0.982447	0.997393		1.02259	0.99345		0.999787	1.08853		1.00673	0.979241	0.963091	1.01178
Ser	TCC		0.99542	1.04121	1.01044	1.06964	0.974456		1.07058	0.995803	1.05121	0.998687	0.982128	0.995387	0.972099	0.868019	1.01878	1.04547	1.02693	1.02286	0.523818	1.027	1.01927	0.853809	1.02303				1.06623	1.02303	1.00194		0.91804		0.991026	1.00208		1.01017	0.979863		1.02231			1.03482	0.980688	0.947951	0.97771	0.916311
Ser	TCG		0.977681	0.600565	1.01875		0.709338	1.13278	1.02426	1.05478	0.956331	0.990127	0.995724	0.994921	1.01397	0.985658	0.934904	0.666212	1.01503	1.0227	0.387851	1.00137	1.02323	0.649968	0.989215	0.994825		1.04253	1.04142	0.96255	0.936779		0.919483	0.735865	1.00174	0.981853	0.789274	0.994684	1.0111	0.895428	1.0076				1.00289	1.04468		1.05204
Ser	TCT		1.01204		0.94201	1.14407	1.02775	1.02184	0.951927	1.03774	0.960785	1.00989	1.0704	0.985361	1.00458			0.994893	0.998668	1.01892	0.621394	0.946957	0.970069	0.931344	0.999262	0.992009			1.01329	1.01055	1.0077		0.994028		0.944174	0.990512	1.08781	1.01027	1.00437		0.984025	1.06726		0.983065	0.99994	1.09253	1.00034		0.996839
Thr	ACA	0.781753	1.01506		1.01414	1.03332	1.00648	1.06196	0.995749	0.711174	0.995152	1.009	0.971653	1.0261	1.00667		0.991193	1.00527	0.985589	0.962268	0.549273	1.01792	1.00015	0.526675	0.967492	1.00383	1.01206	0.917451	1.02694	1.02162	0.981946	0.886924	1.01863	0.94783	0.998854	0.996254	0.993556	1.00488	1.00907		1.0252	0.995721	0.989411	0.913898	0.982336	1.02096	0.940989	1.01877	0.795614
Thr	ACC		1.0275		0.996752	1.0164	1.0122		0.978045	1.01382	1.0244	1.02562	0.960801	1.01088	1.00514	1.02428	1.02462	0.994427	1.02793	0.991532	0.42741	1.01206	0.96837	0.48591	1.01651	1.004		0.98414	1.00055	1.00087	1.01863		1.02314	0.931298	1.05267	1.00239	1.02078	0.993146	0.991971	0.948837	0.992721	1.00176	0.941136	0.944655	0.993008	1.01987	0.980155	1.00976	0.898289
Thr	ACG	0.983731	1.01843	0.948837	1.01427	1.02465	1.00684	0.985609	1.03253	0.995909	0.997133	0.993649	0.983948	1.01281	0.997124	0.938698	0.993481	0.996901	1.01728	0.966901	0.463409	1.00202	0.988985	0.491709	1.04902	1.02558			0.968083	1.03593	1.03371	1.04267	1.03811	0.999869	0.98619	0.971042	0.995205	1.00166	1.00356	0.924574	1.00745	0.979686	1.00071	0.990671	0.998733	1.02054	0.944969	1.00736	0.918754
Thr	ACT		1.01113	1.01339	1.05148	1.03253	1.01489	1.06286	1.06717	1.01833	1.00444	0.999163	1.00688	0.976303	1.01745	0.970576	1.01494	0.991006	0.989026	1.0088	0.72092	0.964213	0.994863	0.842687	1.01753	1.05549		0.987746	0.970835	1.02427	1.00465			1.0207	1.00382	0.994183	1.01214	0.991111	0.999294		1.01965	1.02101	0.99987	0.843902	0.97731	0.941136	0.927125	1.00191	0.843412
Gln	CAA		0.957435			1.04876	1.02093	1.00375	0.98973	0.942871	1.00164	1.00814	1.0125	0.988336	1.01226		0.949827	0.99118	1.00565	0.989097	0.449641	0.979517	1.01189	0.411154	1.01261	1.01957	1.05993		0.980744	1.01995	1.01396	1.02386	0.99056	1.02303	0.98118	1.00345	1.04751	0.993432	0.967243		0.984283	0.952409	0.973509	0.981732	0.94051	0.936503	0.989574		1.02876
Gln	CAG		1.01027		1.00241	1.12533	1.01965	1.14166	1.0257	0.952169	0.992967	0.999665	0.99964	1.01554	0.995587	1.01075	0.949866	0.822031	0.997532	0.999127	0.336605	0.916822	1.00805	0.367033	0.99794	1.01544			0.96259	1.01697	0.982124		0.949444	1.04313	0.981983	1.00064	0.937858		1.00269	1.01092	0.998286	1.00955	0.970483	1.00109	0.993509	0.927917	0.998415	0.990088	0.789274
Asn	AAC		1.01024		0.993707	1.00652	0.981201	0.941136	0.936541	0.842723	0.996835	0.989098	1.0721	0.985326	1.02028		0.973668	1.02283	0.986587	1.00371	0.707144	0.756328	0.973569	0.367891	0.985329	1.05039	0.90379	0.948837	0.969776	0.995744	1.00925	0.789274	1.03347	0.983371	0.966685	0.999631	1.01045	1.02244	0.993843	0.838143	1.01367	1.00116		0.959479	1.0048	0.994205	0.953967	0.970548	0.999742
Asn	AAT		1.02297	1.06385	0.983192	0.999794	0.992172	1.05703	1.02661	0.898297	1.00089	1.00755	0.94407	1.00391	0.982652	0.988787	1.0177	1.02872	1.00423	1.01868	0.603257	0.971898	0.972141	0.472164	0.909303	0.994263			1.00093	0.979284	0.957373	1.05377	1.00597	1.01355	1.03125	1.04844	0.979584	1.00949	0.992935		1.01391	0.997382	0.93606	0.95999	0.977314	0.781753	0.97732	0.970815	0.981272
Asp	GAC		1.01748		0.985221	1.02691	0.977027		1.03899	0.85198	0.985751	0.99859	0.891188	0.995851	1.00876	0.993747	0.988412	1.04069	0.992632	1.02793	0.790704	0.798497	1.01338	0.454614	1.0341	1.02276	1.01025		0.976528	1.04553	0.994051	0.966007	0.939442	0.977986	0.828243	0.974901	0.967184	0.997343	1.00352	0.917594	1.00577	1.03666	1.02687	1.00301	1.00345	0.988699	0.962719	0.960581	1.02413
Asp	GAT		0.980038		0.983258	1.01432	0.965379	0.994597	1.00742	1.01133	0.972096	0.981569	0.839915	0.970799	1.00693	0.982725	1.04331	0.978189	0.969894	1.0444	0.889387	0.825982	0.999966	0.652241	1.03663	0.99548	0.96633	0.629711	0.870157	0.953239	0.986989	0.959261	0.973729		1.00405	0.979956		1.00176	0.986538	0.974687	0.95887	1.04171	0.991172	1.007	0.993697	0.972619	0.991091	0.974091
Glu	GAA		1.01345	1.18259	0.987179	1.0116	0.980272	0.62237	1.03421	0.954873	1.01501	0.997128	1.01286	1.00015	0.990322	0.926327	1.01625	0.999969	0.992199	1.03639	0.274123	0.9691	0.997434	0.665307	0.998385	0.984992			0.99038	1.00157	0.984393	1.00182	0.986331	0.890641	0.991002		1.00658	1.00505	0.989502		1.03087	0.978279	0.896264	0.951548	0.96489	1.00866		0.971178	1.01859
Glu	GAG	0.941136	1.00744		0.999248	0.975727	0.999378	1.01249	1.04697	0.963818	0.997384	1.00458	1.00485	1.00546	0.996687	1.04609	1.0015	0.997084	0.974325	1.0023	0.328701	0.940505	1.01938	0.494368	1.01846	1.01675	1.0664		0.992594	1.0011	0.953373	1.04995	1.00938	1.00763	0.90523	1.01144	0.995914	0.995328	0.992496	0.984771	1.00611	0.920785	0.963063	0.801424	0.961395	1.00992	0.989999	0.99691	0.871267
His	CAC	0.781753	1.00146		0.977807	1.03626	1.04613	0.941136	1.05816	0.907634	0.851114	0.999614	1.02196	1.00993	1.01852		0.743766	0.992667	0.980393	1.01619	0.737004	0.753693	1.04082	0.746265		1.02411		1.16181	0.89011	0.975666	1.00973	0.98995	1.04963	0.928404	0.969945	0.97226	0.781753	1.01114	1.00861		0.98152	0.984476	0.945162	0.976075	0.995059	0.949953	1.02594		0.872282
His	CAT		1.00671		0.992916		0.9995	1.01528	1.00771	0.971704	0.895298	1.01587	1.00981	0.999627	0.962912		0.816559	0.981357	0.993618	0.999909	0.620414	0.878765	1.00226	0.601945	0.989701	1.04601	0.977983		0.982689	1.01529	1.01375	1.0352	1.01279	0.919831	0.982762	0.996688	0.970611	1.01254	0.998939		0.987302	0.985332	0.945203	0.944329	0.981403	0.943555	1.03873	1.0815	0.841681
Arg	AGA		1.0097	1.03875	0.978564	1.02254	0.910721	0.996006	1.01304	0.932065	1.00127	0.983901	0.979492	0.990674	1.00403		0.853036	0.997105	0.979957	0.967451	0.379783	0.995195	0.960787	0.568491	0.977108	1.0029	1.0719		1.01326	0.981907	1.03937	1.07687	0.998223	0.961963	1.05248	0.976784		0.787173	0.971281	1.13755	0.948166	0.990494	0.975562	0.931313	0.965297	0.936518	0.936926	0.996764	0.892007
Arg	AGG	0.715081	1.00405	1.07771	1.01951	0.993851	0.997147	0.968921	1.00637	0.923223	1.01672	0.976445	0.951769	1.01236	0.831811	0.963036	0.836865	0.962549	0.999911	0.995645	0.608739	0.93358	0.979053	0.594895	0.996451	0.987822	0.967016	1.11753	0.976222	0.974287	1.02333	0.987285	1.04044	1.00527	0.884267	0.982653	1.00075	0.977917	0.989045	0.897474	0.971334	0.984418	0.966691	0.922898	0.976678	0.990645	0.936757	0.955269	0.836211
Arg	CGA		1.0168		1.00173	0.999113	1.03148	1.01358	1.0121	0.824486	0.992252	0.971314	0.988752	0.986162	1.02472	0.88319	0.83327	0.979376	0.999538	1.00282	0.564485	0.974937	1.02429	0.595557	0.979052	0.989288			0.781753	1.00797	1.0266	1.06662	1.08588	1.01632	0.952576	0.893986		1.0163	0.990277	1.02303	0.991599			0.92088	0.978568	1.00027	0.942955	0.941136	0.868725
Arg	CGC	1.07486	1.02084		1.01817	0.976536	1.00011	0.99078	1.01623	0.913159	1.00026	0.983807	0.980285	0.958833	1.01364	0.963479	0.683832		0.98506	1.00568	0.578623	1.00538	0.985307	0.728208	0.987287	0.97682			0.62237	0.999443	0.986022				0.967382	0.98698		1.01117	1.0105	1.02303	0.984414	0.979344	1.00861	0.845092	0.98943	1.00443	0.967254	0.789274
Arg	CGG		0.989958	1.0719	0.955629	1.0719	1.03749	1.03684	1.01948	0.881346	0.986403	0.986434	0.94057	1.00682	1.00595	0.974158	0.775341		0.986059	1.02307	0.610723	1.00096	1.04153	0.948995	0.996092	1.02243	0.912336		0.958545	0.983334	0.95542			0.956708	0.955458	0.965681		1.00451	0.994149	1.03421	0.96484	0.975797	0.789274	0.958628	0.989598	0.97242	0.941107	1.00488	0.944094
Arg	CGT		1.02178	1.07771	0.998209	1.03019	1.01056		0.995429	0.818916	0.994104	1.00307	0.916404	1.00901	1.03419		0.729388		1.0052	0.987444	0.710825	0.955266	0.959151	0.627332	1.03233	1.01299	1.07771		0.963702	1.03802	1.03255	1.00024	1.01995	0.988461	0.99946	0.965284		1.01665	0.978342	0.994223	0.963939	0.969094		0.95505	0.982296	0.925014	0.954253	0.976008	0.820383
Lys	AAA		1.01934		1.02453	1.0152	0.984659		1.02696	0.999812	1.01696	0.997568	0.996514	1.03826	0.985495	0.957541	0.652852	1.00819	0.932045	0.97568	0.82667	0.998462	1.01673	0.737261	1.01454	1.02111	0.929377		1.09382	1.04644				0.989028	1.03889	0.966853	1.02382	0.987522	0.986319		0.995109	1.07889	0.954809		0.982882	1.0414	0.985731	0.976645
Lys	AAG	0.914246	1.01715	1.05953	0.996118	0.998888	0.985668	1.00785	1.01753	0.960424	0.981158	0.990375	1.00938	0.978845	1.01143	1.04037	0.701973	0.989193	0.916698	0.970245	0.840157	0.952146	1.00843	0.693591	1.02981	1.0281	0.789274	0.983212	0.995567	1.00798	0.99149	0.970812	0.995536	0.990387	0.961579	0.976971	1.01458	1.01062	0.976389	0.967016	0.986384	0.980703	0.965189	0.944342	0.95716	0.987258	0.926438	1.01247	0.789274
STOP	TAA	0.911487	1.02775	1.1084	1.03926	1.02755	1.03886	1.04149	1.04828	1.00488	1.02515	1.01926	1.04921	1.01883	1.03582	0.951364	0.983459	1.01457	1.04724	1.04186	0.781753	1.05722	1.03138	1.01784	0.982961	1.0182	0.944933	0.948837	0.902432	0.998341	0.935377	0.789274	1.00045	0.937835	1.00322	1.01487	0.930398	1.01378	0.999703		1.0254			1.03374	1.02349	1.04494	0.997164	1.04077	1.02029
STOP	TAG		1.00848		0.980055	1.02436	1.03554		1.03746	1.011	0.996761	1.0352	1.06016	1.01545	1.0106		1.01711	0.986664	1.00958	1.08731	1.03259	0.99232	1.00696	0.962165	0.990903	1.00051	1.20415		0.999599	1.02462	1.01447		1.0173	1.03901	0.999805	1.0127	1.08345	1.00581	1.0228	0.874644	1.03876	1.00263		1.04277	1.00306	1.04396	1.00125	1.02002
STOP	TGA		1.00469	0.912336	0.98005	0.999093	0.995304	1.01874	1.03624	1.01137	1.00155	1.01678	1.06009	1.02868	1.01375		1.01782	1.03495	1.00779	1.00668	0.97855	0.991956	1.02034	0.975346	1.01487	1.02273	0.789274			1.0238	1.02552		0.977596	1.01852	1.07384	1.00616	1.05636	1.0087	1.01075	0.715081	1.00514	0.996268		0.98345	1.01936	1.03216	1.00294		1.0314
	WT	M	S	I	Q	H	F	R	V	A	L	I	P	F	F	A	A	F	C	L	P	V	F	A	H	P	E	T	L	V	K	V	K	D	A	E	D	Q	L	G	A	R	V	G	Y	I	E	L	D
	Amino Acid	3	4	5	6	7	8	9	10	11	12	13	14	15	16	17	18	19	20	21	22	23	24	25	26	27	28	29	30	31	32	33	34	35	36	37	38	39	40	41	42	43	44	45	46	47	48	49	50
	W	0.887788	1.00324	0.997707	1.00994	1.06986	0.874644	1.07554	1.02905	1.02884	1.0159	1.00383	0.998391	1.01049	0.999381	1.02008	0.923871	0.966822	0.798366	0.99181	0.439468	0.765546	1.02681	0.500863	0.988068	1.00631	0.825775		0.781753	0.9911	0.984641	0.789274	1.02914		0.987446	0.960198		0.996662	0.992034		0.961687	0.765357	0.781753	0.983001	0.999273	0.857153	0.999445	0.935168	0.919083
	F	0.789274	1.02905	0.983245	1.02849	1.08036		0.986666	0.993626	1.0287	1.01261	1.01637	1.01766			0.994808	0.997707		0.917809	0.972837	0.295877	0.854255		0.781753	0.991929	1.05457	0.666212			0.975787	0.7467			1.05495	0.986277	0.971269	1.02441	1.00081	0.985531		0.980923			0.799279	1.00396	0.960449	0.989323		0.895313
	Y	0.781753	1.01487	1.1084	0.997789	1.0119	1.02045	1.03203	0.967395	1.02164	1.00626	0.980242	1.06245	1.03359	0.990115		0.994244	1.00405	0.855703	1.00964	0.43987	0.744135	1.03135	0.379654	1.01712	1.00378	0.919692		0.960847	1.00787	0.970875	0.983739	1.00979	1.03403	0.957509	0.926529	1.03938	0.998015	1.01806	0.948837	0.976605	0.781753		0.939929		0.963512	0.988205	0.940705	0.881016
	P	0.903341	1.01295		1.0172	1.02911	1.00472	0.979464	1.00388	1.00463	1.00337	1.01292		1.01678	1.01624	0.975877	1.00378	1.00786	0.998025	1.00309		0.945296	1.00228	0.532688	0.564309		1.06335	0.997792	1.01186	1.0039	0.982142	0.904722	1.00333	0.981133	0.971694	0.982882	0.982529	0.982663	1.00238	0.919692	0.978362	1.04587	0.990109	0.99691	0.989649	0.982966	0.972049	1.00664	0.955176
	M		1.01458	0.956457	1.00732	0.993883	1.01532	1.00675	1.0216	1.01666	1.02744	1.00945	0.996973	1.0049	1.02733	1.02397	0.978263	1.00952	1.01761	0.879345	0.198055	0.862184	1.00588	0.615195	0.9894	1.0091	0.715081	0.987737	0.985865	0.984583	0.983287	0.994741	1.0015	1.02997	1.04679	1.01869	0.956574	1.00469	0.998395	1.02303	0.989041	0.978297	0.97256	0.968167	1.01161	0.997135	1.0026	1.00126	0.983376
	I	0.976674	1.01571		1.00435	1.02571	1.00323	1.00065	1.01952	1.01611	1.00867		1.03397	1.01638	1.0114	1.0271	1.00524	0.99506	0.989711	0.998323	0.35357	0.838166	0.862008	0.488924	1.01204	1.00505	1.00485	1.02502	0.995777	1.00464	1.0125	1.01812	0.984838	0.939241	1.00602	0.970034	1.00691	0.999276	1.00933	0.715081	1.01342	1.00311	1.0365	0.855592	0.99955		0.992731	0.996148	0.842188
	L	1.00445	1.00656	0.937215	1.01589	1.0667	1.00289	1.003	1.01638	1.0121		0.996316	1.00652	1.00855	1.01416	1.05079	1.03277	1.01324	0.808409		0.488434	0.971699	1.01568	0.464095	1.00143	1.00421	0.985826			1.012	1.00971	1.00244	0.998501	1.00881	1.01619	0.943612	0.995167	1.00254		0.97615	0.995882	1.0136	1.02056	0.905075	1.00802	1.00968	1.00196		0.91569
	V	0.992954	1.0213	0.984876	1.0093	1.00453	1.00702	1.00953		1.01391	1.01319	1.00311	1.01512	1.00834	1.01481	0.94169	1.01503	1.00144	1.0056	0.992799	0.362321		1.00675	0.748029	0.995655	0.996317	0.94645		1.01894		1.00054		1.01119	1.00524	0.99198	0.973681	1.0094	0.984879	0.988092	1.04711	0.990656	1.02949		0.874611	0.998232	0.995357	1.00311	1.00752	0.857
	A	0.993551	1.00758	0.948837	1.01049	1.00505	1.01194	1.00959	1.0185		1.00092	0.998277	0.991706	0.99886	1.01084			1.01543	1.0081	0.997675	0.496204	0.994196	1.00026		0.992801	0.967461	1.01603	0.989655	0.991018	0.999988	1.01087	0.97385	0.991396	0.997892		0.981819	0.986804	0.99757	0.99313	1.00066		0.966072	0.973725	0.97421	0.995212	0.99593	1.00951	1.00871	1.02637
	G		1.01386	1.00395	1.00732	1.00751	1.01739	1.00306	1.02231	1.00736	1.0057	1.00427	1.02227	0.991375	1.00666	0.994235	1.00528	0.988837	1.00094	0.987546	0.305413	0.966761	1.00954	0.97597	1.00094	0.991107	0.95896	0.838143	0.979544	1.01604	0.961755	0.934894	0.996559	0.999268	0.94714	0.980169	1.00154	0.989645	0.990628		1.00944	0.983941	0.983774		0.987896	0.984667	0.982049	0.970475	0.957844
	C	0.941136	1.00254	1.09488	1.01014	0.997922	0.991221	1.02378	1.02543	1.00043	0.979182	1.00168	1.01629	1.02246	0.994008	0.98995	0.970504	1.03047		0.99022	0.270242	1.00497	1.02917	0.700913	1.03861	0.995773				0.991085	0.881028		1.04801		0.972434	0.936429		1.00469	0.966081	0.984105	0.969232	0.617256	0.83934	0.88265	0.72267	0.98317	0.846718		0.584407
	S	0.781753		0.940516	1.01094	1.03847	0.886948	1.03218	1.0054	1.01531	1.00135	0.998345	0.996304	0.997228	0.987769	0.999657	1.00459	0.989105	1.00517	1.00068	0.504605	1.01364	1.00113	0.75356	1.01082	0.990644	0.948837	0.977505	1.02012	1.00808	1.01114	0.941136	0.996465	1.01136	0.989013	0.984303	0.985943	1.00549	0.99538	1.00139	1.00712	1.01773	0.975313	0.996257	0.993252	1.00365	0.997528	1.00654	1.02341
	T	0.989694	1.018	1.00848	1.01577	1.02557	1.01078	1.0186	1.00955	0.897794	1.00464	1.00955	0.988616	1.00656	1.00645	0.981432	1.00115	0.997605	1.00288	0.985986	0.621503	1.00931	0.988831	0.677681	1.02361	1.02315	1.01206		0.999428	1.01717	1.00772	0.990849	1.02583	1.00413	1.0046	0.987187	1.00012	0.998915	1.0016	0.932683	1.01359	0.997072	0.994183	0.958483	0.987451	1.02029	0.939789	1.00783	0.896595
	Q		0.987286			1.08229	1.02076	1.02357	1.01975	0.94814	0.997341	1.00409	1.00592	0.996716	1.00625	1.0122	0.95071	0.973483	1.00075	0.992393	0.353101	0.962143	1.00945	0.39159	1.00418	1.01653	1.05993		0.972608	1.01801	1.0021	1.02386	0.971175	1.04339	0.981613	1.00186	1.00406		0.995586	1.05427	0.993484	0.995353	0.972832	0.990663	0.967764	0.929235	0.995096	0.992666	1.01999
	N		1.01675	1.06385	0.987231	1.00362	0.986077	1.03358	1.0034	0.872409	0.999296	0.994112	1.02624	0.99546	0.988673	0.988787	0.993479	1.02557	0.993086	1.01058	0.641943	0.911973	0.973284	0.386358	0.956734	1.00579	0.90379	0.948837	0.994823	0.989096	0.972593	1.05056	1.01967	1.00791	0.989242	1.02922	0.989256	1.01901	0.993251	0.838143	1.01389	0.998668	0.93606	0.9599	0.992219	0.989175	0.9607	0.971121	0.988667
	D		1.00421		0.984829	1.02042	0.971986	0.994597	1.0224	0.879441	0.980174	0.992432	0.882823	0.989051	1.00749	0.986767	1.01287	1.03047	0.980705	1.03644	0.829753	0.816144	1.00511	0.586188	1.03899	1.00746	0.982793	0.629711	0.964061	1.0021	0.992478	0.962633	0.971914		0.957791	0.97815		0.999617	0.995407	0.962998	1.00136	1.04023	1.01707	1.00447	1.0013	0.976207	0.982155	0.96858
	E	1.06406	1.01153	1.18259	0.99354	0.993014	0.991404	1.00663	1.03943	0.960684	1.00123	1.0007	1.00791	1.00334	0.994278	1.02069	1.00569	0.998867	0.98255	1.02195	0.229712	0.948997	1.00903	0.501953	1.00559	1.01486			0.992403	1.00164	0.972195	1.04029	0.997921	0.982422	0.961458		0.99772	0.999541	0.991574	0.984771	1.01903	0.958882	0.944635	0.808768	0.963879	1.01018		0.990009	1.00965
	H	0.941136	1.0042		0.985791		1.01941	1.00997	1.0293	0.951358	0.861974	1.00462	1.01773	1.00347	1.00552		0.762069	0.986031	0.987837	1.01078	0.616955	0.797839	1.01908	0.595145		1.04062	0.977983	1.16181	0.970852	0.998977	1.01152	1.04024	1.03665	0.921228	0.975029	0.98227	0.970235	1.01198	1.00261		0.985877	0.985508	0.945188	0.972185	0.988696	0.944893	1.03236	1.0815	0.842503
	R	1.06621	1.01323	1.07771	0.999601	1.0064	0.969413		1.011	0.890738	0.999569	0.981854	0.96587	0.991338	0.946642	0.968881	0.833357	0.974018	0.993133	1.0014	0.59455	0.969055	0.987882	0.612933	0.996305	0.9976	1.00296	1.11753	0.982537	0.993196	1.02481	1.0081	1.01893	1.00363	0.960472	0.961079	1.00132	0.946928	0.986592	0.995154	0.970934		0.987305	0.939015	0.982081	0.979656	0.943492	0.967208	0.8541
	K	0.914246	1.01814	1.05953	1.00939	1.00415	0.985384	1.00785	1.02411	0.975396	0.991992	0.993347	1.00777	1.01583	1.00043	0.994187	0.694548	0.999142	0.921198	0.973401	0.835844	0.96353	1.01139	0.672918	1.01957	1.02663	0.922145	0.983212	1.01465	1.02351		0.970812		0.990052	0.995519	0.973684	1.01835	1.00577	0.979678	0.967016	0.990095	1.00232	0.960729	0.947254	0.968594	0.994967	0.974148	1.00475	0.789274
	STOP	0.911487	1.01359	1.01206	0.996586	1.01849	1.01575	1.03663	1.04368	1.00851	1.00619	1.02359	1.05734	1.02078	1.01656	0.951364	1.00343	1.01805	1.0173	1.03244	0.990972	1.01559	1.01475	0.967726	1.00308	1.0118	0.998169	0.948837	0.991854	1.01703	0.99206	0.948837	1.01932	1.02447	1.01052	1.01152	0.998003	1.00875	1.01338	0.840311	1.02153	1.00068		1.00013	1.0165	1.04237	1.0018	1.03491	1.03004
[truncated: 239 more columns]

## Sheet: 99% Confidence (weighted mean)
		M	S	I	Q	H	F	R	V	A	L	I	P	F	F	A	A	F	C	L	P	V	F	A	H	P	E	T	L	V	K	V	K	D	A	E	D	Q	L	G	A	R	V	G	Y	I	E	L	D
Amino acid	Codon	3	4	5	6	7	8	9	10	11	12	13	14	15	16	17	18	19	20	21	22	23	24	25	26	27	28	29	30	31	32	33	34	35	36	37	38	39	40	41	42	43	44	45	46	47	48	49	50
Trp	TGG		0.00787023		0.0596638			0.020581	0.0496304	0.0952951	0.0401785	0.00274733	0.0346103	0.0172891	0.0910187	0.0704273	0.00560092	0.0413617	0.0794673	0.0166812	0.12806	0.0435854	0.0309466	0.0417181	0.0267765	0.00821999				0.0364879	0.0300223		0.0694494		0.117587	0.0378482		0.00751883	0.030362		0.0214641	0.0278528		0.131437	0.000700009	0.247712	0.0548641	0.523112	0.0981846
Phe	TTC		0.0277018		0.0161729	0.108796		0.0631164	0.0543174	0.014481	0.0721474	0.024167	0.021088	0.0458027	0.0472045	0.106103		0.0946138	0.026757	0.0116962	0.164755	0.135847	0.0120828		0.00252211	0.146695				0.084716	0.00968669				0.104921	0.0239941		0.0200686	0.0921041		0.0299616				0.00914019	0.0873244	0.0775416
Phe	TTT		0.0392742	0.013208	0.0121308		0.0906649	0.0275181	0.10613	0.00875605	0.0638945	0.0343711	0.00296496						0.11314	0.0158352	0.0938214	0.0326467			0.385636	0.167107				0.057867				0.146954	0.0290198	0.0231726	0.0826907	0.00418953	0.0261033		0.00588729			0.152195	0.00695452	0.489512	0.0241895		0.228331
Tyr	TAC		0.0288753		0.0787901	0.0965193	0.00791958	0.115024	0.231296	0.02117	0.0372311	0.0166013		0.0210571	0.0422037		0.0431781	0.0763678	0.0947463	0.088734		0.0256611	0.111108	0.0907546	0.090304	0.147145				0.0076166	0.108353		0.0599173		0.0313271	0.253278		0.087334	0.0319706		0.0192874			0.215204		0.0710102	0.0278419
Tyr	TAT		0.0541268		0.0827818	0.0214428	0.0463119			0.0536705	0.0514299	0.0344346	0.117394	0.0610286	0.0385652			0.140324	0.074592	0.0138702	0.154402	0.0595038	0.0789131	0.120586	0.22641	0.0284829			0.0703004	0.107037	0.0130509	0.100057	0.0524146	0.0337611	0.0364566	0.0661578	0.0910519	0.00305837	0.0186686		0.00787984			0.251759	0.00139608	0.00203389	0.224782	0.0470117	0.0348333
Pro	CCA		0.00545401		0.00454024	0.0657658	0.02582	0.0860625	0.00455942	0.0098972	0.016854	0.00360701	0.0432219	0.0626193	0.0275954	0.114893	0.0108107	0.0116003	0.00382855	7.30203e-06	0.0309394	0.0138084	0.0240397	0.120616	0.0348752				0.0546019	0.0387504	0.0136158		0.125575	0.0682066	0.0355507	0.030464	0.052885	0.010333	0.0218584		0.0619166	0.153801		0.000819861	0.000838109	0.043114	0.000311465	0.0928314	0.145366
Pro	CCC		0.0252554		0.072907	0.0278059	0.0164254	0.0115269	0.0307064	0.0417656	0.0476476	0.00289327		0.0572115	0.00136162	0.158606	0.0300819	0.079809	0.0170708	0.0862841	0.0190582	0.0178019	0.0538326	0.147911	0.316437	0.031595			0.196616	0.0777854	0.074903	0.242583	0.00188057		0.0289838	0.0163383	0.00212455	0.00189836	0.0375338		0.0135055			0.15701	0.00660207	0.0170745	0.0570248		0.0147457
Pro	CCG		0.0474151		0.0158103		0.00179525	0.00217903	0.03639	0.0415478	0.0183979	0.0366149	0.0401274	0.00276798	0.0513157	0.266899	0.128006		0.0215237	0.0311959	0.0972351	0.0355275	0.078968	0.266717	0.407944	0.0537701		0.105479	0.0107876	0.0706413	0.106281	0.149055	0.0203457	0.0240583	0.00648536	0.018054	0.152493	0.00630769	0.00582668		0.0305264			0.0188682	0.00787902	0.0796015	0.00477939	0.150471
Pro	CCT		0.0151854		0.0544463	0.141686	0.024966	0.0671596	0.0656995	0.0131808	0.032531	0.0976969	0.00747389	0.00675173	0.0350289	0.389397	0.0233746	0.0345181	0.0204732	0.0586784		0.0426051	0.0278104	0.258377	0.118543	0.0224303			0.00651318	0.00146405	0.0731362	0.0391662	0.0949214	0.0521835	0.0634266	0.0252589	0.0603321	0.0247452	0.0249845		0.0190627	0.0688788	0.13947	0.0693889	0.01069	0.175402	0.0541212		0.21833
Met	ATG		0.00866705	0.0855329	0.049967	0.0246176	0.00107108	0.0248837	0.0371116	0.0264043	0.0350457	0.00115743	0.0190325	0.0105125	0.0293006	0.011574	0.00537114	0.00511316	0.00388608	0.105885	0.0180818	0.0546646	0.0658854	0.0710399	0.076688	0.010052		0.0313595	0.0353093	0.0157215	0.048436	0.0571219	0.04268	0.0388781	0.0470877	0.0241615	0.0290425	0.0376954	0.0206816		0.051795	0.0490026	0.00601347	0.0737605	0.00468914	0.00390549	0.0329557	0.024385	0.13564
Ile	ATA	0.0909155	0.00642452	0.014908	0.0528128	0.148409	0.0448766		0.0951623	0.0294661	0.0369293	0.00296764	0.0273087	0.0122391	0.00398114		0.0242414	0.0131455	0.0194827	0.0195577	0.13966	0.0244481	0.0237429	0.058959	0.0485413	0.212313			0.0913277	0.0933851	0.057775	0.0536311	0.0756602	0.0332327	0.0593637	0.0329541	0.0789356	0.0437639	0.00406566		0.0376037	0.0291365	0.0325104	0.108148	0.0390958	0.0992153	0.0557664	0.0425465	0.222446
Ile	ATC	0.215789	0.0356981	0.12141	0.0161161	0.0585079	0.0456735	0.00860334	0.0160718	0.0282484	0.0053804	0.024039	0.0606503	0.0171517	0.00696532	0.136755	0.0991388		0.0630558	0.0323774	0.271207	0.0607399	0.0702647	0.0368819	0.0491176	0.0121115			0.00243464	0.0630748	0.0573328	0.242559	0.166765	0.10983	0.00272894	0.0118296	0.0503323	0.0053253	0.018103		0.00867051	0.0443329	0.275483	0.0221732	0.0158054		0.0755338	0.023537	0.0802135
Ile	ATT	0.033444	0.053323		0.0466532	0.0345048	0.0692424	0.210665	0.082952	0.0203656	0.0155137		0.111915	0.00339842	0.0268803	0.140382	0.0826665	0.00984686	0.0548218	0.00482235	0.206227	0.00368718	0.0176851	0.120616	0.127757	0.0423517			0.162442	0.0607943	0.0417519	0.0987889	0.123936	0.251749	0.187379	0.0667142	0.0538096	0.0683747	0.0546907		0.0108469	0.152935	0.13365	0.163019	0.0523502	0.0564154	0.147205	0.00963811	0.0898048
Leu	CTA		0.0192982		0.015218	0.118336	0.0957687	0.0776421	0.0241169	0.00200538	0.00111986	0.03281	0.0156647	0.0278719	0.0201996		0.0277464	0.0149517	0.0649157	0.0247945	0.276966	0.0155937	0.0206794	0.27912	0.0355801	0.00709958			0.0372572	0.0784845	0.0313105	0.105225	0.0259847	0.181093	0.0505824	0.0123493		0.0374826	0.00483514		0.0302356	0.0537311	0.0475066	0.0037931	0.0122473	0.074357	0.0303203	0.0923654	0.373637
Leu	CTC		0.0408756		0.0570702	0.0680689	0.0132144	0.0333712	0.016326	0.0434026	0.00974813	0.0292601	0.00421836	0.00520408	0.0273808	0.035803	0.0201324	0.0420362	0.00313159	0.0227515	0.0531507	0.0273439	0.00133501	0.215241	0.000278213	0.0149644			0.0766485	0.00560505	0.0064278	0.0183061	0.00672768		0.0258333	0.0313908	0.173422	0.0363844	0.00592526		0.0461272	0.0479433		0.128065	0.0143671	0.0900814	0.00423955	0.021607	0.26406
Leu	CTG	0.162997	0.0375241		0.0370207	0.169189	0.0587553	0.0435068	0.0279142	0.000690024	0.0872294	0.032648	0.0359135	0.00767692	0.0425706	0.169023	0.058231	0.0696416	0.0117417	0.0218392	0.101152	0.0128539	0.0143192	0.0584385	0.0468786	0.013044				0.0230661	0.0341201	0.0285607	0.190528	0.00489198	0.0113439	0.000589607		0.0213984	0.0161227		0.0451664	0.215437	0.0109061	0.10097	0.0318218	0.0249034	0.00470843		0.157249
Leu	CTT		0.00413108	0.252636	0.017463	0.0300475	0.0329987	0.0188361	0.121258	0.00595763		0.0113807	0.046857	0.0159894	0.00243671	0.103134	0.0937062	0.130208	0.0443363		0.0655295	0.0553434	0.0227361	0.106464	0.048967	0.0215434			0.0282201	0.0221865	0.0351083	0.0595869	0.240664		0.273897	0.015427	0.218646	0.00774552	0.0469409		0.0198077	0.0700632		0.0862253	0.0228823	0.0916356	0.0782053	0.0679052	0.0531768
Leu	TTA		0.0699656		0.0134207	0.0852292	0.0247788		0.176565	0.0186935	0.0998267	0.0522735	0.108701	0.0167288	0.0139212	0.0542485	0.0143731	0.0138223	0.0209789	0.0113098	0.153859	0.0573391	0.117112	0.100379	0.210454	0.0169924				0.0185215		0.0795621	0.0637095		0.0341593	0.0133186	0.0892375	0.0264625	0.0197735		0.0317779	0.0269373			0.0222258				0.0854617
Leu	TTG	0.0782201	0.0130091		0.0310629	0.233042	0.019908		0.0537226	0.0107499	0.0337961	0.00213734	0.0351533	0.0411772	0.198114		0.0358338	0.0051678	0.0587651	0.000100226	0.440673	0.0382697	0.0452546	0.239621	0.335979	0.0824361			0.0704905	0.235363			0.0381524		0.00631524	0.00314995		0.0592722			0.00884147	0.0255563	0.0177822	0.236307	0.0246306	0.174396	0.0796931	0.275237
Val	GTA		0.0252184		0.0206605	0.0433278	0.0127199	0.064371	0.0427624	0.0517737	0.0286275	0.0155191	0.00116514	0.0191799	0.0135112	0.0353954	0.00879044	0.042586	0.00524305	0.0249397	0.1543	0.0182921	0.0227773	0.291482	0.0294405	0.0736988	0.040265		0.0303446	0.0156945	0.0242503		0.058901	0.0103984	0.0469589	0.0327325	0.0429585	0.0099885	0.020531		0.0011163	0.0390445	0.138992	0.183194	0.0444838	0.0682836	0.0222019	0.0416069	0.00405717
Val	GTC		0.0199408		0.029606	0.015456	0.0315812	0.00848463		0.0117344	0.0564634	0.012555	0.0341548	0.0766224	0.00637021		0.0707662	0.0157095	0.0160864	0.00777041	0.134544	0.029996	0.0131838	0.0347292	0.0694109	0.022126			0.228882	0.00532418	0.0534891	0.0310083	0.183511		0.0579146	0.0313989	0.268165	0.0347062	0.00487323		0.00643168	0.0257171	0.302108	0.0259265	0.0189931	0.015627	0.0202803	0.0376076	0.0827292
Val	GTG	0.161043	0.0283684		0.0267216	0.045266	0.0445843	0.0214925	0.0433034	0.0120276	0.0120103	0.00395554	0.0454835	0.0279025	0.0167806	0.117663	0.0218465	0.0153442	0.0575164	0.068016	0.0242728	0.0458124	0.00713666	0.103308	0.00390867	0.000319635			0.0598551		0.0117196	0.0326332	0.0380763	0.0460426	0.0815641	0.0196501	0.149038	0.0258871	0.0124243		0.0896149	0.0507817		0.0493028	0.00118811	0.0593161	0.0691529	0.0430685
Val	GTT		0.00836131	0.125723	0.0578319	0.0758832	0.0520473	0.0970993	0.0352893	0.0621288	0.031998	0.00945825	0.0629699	0.00105182	0.0743464	0.381192	0.0736463	0.0129419	0.0199138	0.0186267	0.0165711		0.0137976	0.0382746	0.0804277	0.0489922			0.102831	0.0386207	0.00633011	0.304376	0.0479889	0.0557175	0.0135621	0.0630021	0.0938928	0.0654618	0.010709	0.260057	0.015643	0.0834274	0.0595229	0.00373948	0.00392498	0.0850308	0.0552094	0.0400713	0.108793
Ala	GCA		0.0132529		0.0121503	0.0130921	0.0362217		0.0471087	0.0250967	0.0273147	0.0184316	0.035812	0.0838564	0.0398703	0.0375759		0.215204	0.0393806	0.0753781	0.0612609	0.020511	0.0164288	0.0266651	0.481103	0.116129			0.0320951	0.0247685	0.0773282	0.117904	0.015288	0.0561618	0.00596584	0.0331301	0.0379671	0.0210242	0.00670955			0.00615132	0.137303	0.0142681	0.0541181	0.110699	0.0354409	0.187867	0.0446836
Ala	GCC		0.0227674		0.00897915	0.0355463	0.016579	0.0548398	0.0828864		0.0527155	0.0234583	0.0847463	0.107222	0.0877074	0.0853807	0.00215819	0.0302813	0.0422985	0.0203283	0.111306	0.00757585	0.0390515	0.0402314	0.0210402	0.0427887			0.081225	0.0491955	0.00565027		0.0346451	0.411088	0.0586904	0.0130218	0.0280413	0.0814619	0.00209767		0.0120446	0.100144		0.129146	0.0424377	0.0243033	0.0086251	0.0772353	0.105376
Ala	GCG	0.0821998	0.0144633		0.0752297	0.00950727	0.0119389	0.00435355	0.0294054	0.034715	0.0177722	0.0183899	0.0447612	0.0135057	0.0193472		0.0142625	0.0183427	0.074155	0.0443428	0.0961923	0.0112655	0.0106924	0.0591992	0.105382	0.0397579		0.175274	0.00446652	0.00129615	0.0675241		0.19737	0.0332616	0.024537	0.0190911	0.0464056	0.0288584	0.00703295		0.0384755		0.016601	0.0163763	0.0345649	0.000385867	0.0758844	0.000976115	0.0429964
Ala	GCT		0.0165433		0.021168	0.0730499	0.0141266	0.0106526	0.00828716	0.0175875	0.0250051	0.0393169	0.290132	0.0501255	0.015922	0.157488	0.042028	0.0586758	0.0104723	0.0425722	0.270685	0.015207	0.0446019		0.017697	0.0373495			0.0137382	0.0691228	0.013944	0.0737087	0.0377367	0.0736717		0.0530155	0.185419	0.0748359	0.00833551	0.105444	0.000949133	0.13403	0.155789	0.0596981	0.0340168	0.151092	0.112411	0.276735	0.438655
Gly	GGA		0.0122141		0.0205555	0.0852599	0.021432	0.0858081	0.042365	0.0496455	0.0852012	0.0273998	0.0347224	0.0400126	0.0093349	0.0775843	0.0132492	0.0300771	0.0217501	0.0546685	0.18586	0.0178963	0.0364553	0.0718741	0.137257	0.0105319	0.0344658		0.0873043	0.0216853	0.0575744	0.10196	0.114912	0.0273037	0.0423268	0.00284695	0.0515641	0.0250695	0.0108004	0.0123398	0.000128397	0.00688081	0.021587	0.0243272	0.00920491	0.0259194	0.0162246	0.046566	0.0922168
Gly	GGC		0.000281923		0.0350224	0.0745297	0.0415428	0.471258	0.0397686	0.0377099	0.00661826	0.0290082	0.0305887	0.131913	0.0162159	0.0949779	0.00438192	0.03733	0.0498503	0.0302737	0.218215	0.0143959	0.027361	0.0467634	0.00276992	0.0742708			0.018804	0.0218525	0.0261646	0.0767361	0.123575	0.00608795	0.11514	0.0236443	0.0816077	0.0278783	0.041061	0.0225992	0.00278115	0.0951574	0.0678049	0.000930526	0.00221907	0.0332769	0.131237	0.0116713	0.108173
Gly	GGG		0.0323624		0.0227956	0.00853151	0.0419872	0.0636541	0.0292473	0.00666939	0.012679	0.00551928	0.0285218	0.00165155	0.0413619	0.00184465	0.0385935	0.0337028	0.0539865	0.0191141	0.216002	0.0199998	5.04605e-06	0.0172255	0.0523315	0.0550735			0.0238332	0.0101498	0.0095204	0.0390955	0.047349	0.027817	0.0256051	0.020275	0.0526628	0.0108807	0.0114416		0.0136409	0.0895622	0.190253	0.0703387	0.0178639	0.0341329	0.0303147	0.00742428	0.0375007
Gly	GGT		0.0416727		0.0585388	0.0194846	0.051782	0.0656522	0.0524339	0.0192716	0.00773848	0.00405354	0.0467086	0.000292275	0.000855179	0.0744911	0.00758177	0.00425151	0.0395766	0.0297879	0.331163	0.0496221	0.0406494	0.0166317	0.0292525	0.0460752			0.147724	0.0153628	0.000880662	0.00305058	0.0389572	0.0979679	0.0147285	0.0413098	0.0544631	0.00207743	0.00459057		0.0700584	0.110368	0.119976		0.0183752	0.0594111	0.10513	0.150084	0.00883033
Cys	TGC		0.0410957		0.069127	0.121551	0.169804	0.125281	0.0321418	0.0162752	0.0143154	0.0026359	0.0197376	0.0185769	0.0904035		0.348494			0.00277773	0.143438	0.0216544	0.0186219	0.21012	0.130942	0.186822				0.116403					0.128228	0.0486941		0.0253191	0.0617408		0.000655283			0.0663391	0.0717558		0.0350654		0.385909
Cys	TGT		0.0220946		0.00312362	0.0792954	0.0906975	0.0717713	0.0304585	0.036725	0.0180495	0.0202864	0.0687063	0.118539	0.105048		0.074967	0.0167646	0.025929	0.0448578	0.178055	0.0203135	0.0495407	0.119411	0.0714237	0.0778366				0.0595431	0.0157175		0.122963		0.00352156	0.0319076		0.0363033	0.0286883	0.195831	0.00558454	0.139482	0.0500895	0.0137153	0.0532309	0.207285	0.172035
Ser	AGC		0.0037431		0.050827	0.0115753	0.109216	0.290818	0.0326388	0.013876	0.0504385	0.0467214	0.0323012	0.095683	0.0292512	0.0227035	0.0590755	0.0256639	0.020536	0.00616235	0.380953	0.033872	0.0368315	0.00894958	0.027983	0.141372			0.0212602	0.02743	0.0280504		0.029375	0.0832354	0.0755798	0.0568182	0.0626451	0.0383245	0.0750921		0.0199993	0.195258		0.0215981	0.0599589	0.0395183	0.0738478	0.00253765	0.0297938
Ser	AGT			0.171337	0.0216358	0.0706673	0.0037626	0.0819334	0.00556887	0.0634445	0.014941	0.0166921	0.0824327	0.0643445	0.0496865	0.095666	0.035966	0.0213507	0.0251271	0.0242892	0.379107	0.095167	0.0417733	0.0485009	0.000691353	0.0740725			0.078643	0.00317527	0.013557			0.0151707	0.0425436	0.044664	0.0365234	0.0434177	0.00870864	0.0897865	0.0279468	0.00960174	0.0387449	0.0531386	0.0696045	0.131917	0.0205727	0.012965	0.00753406
Ser	TCA		0.00342495		0.0298643		0.00940516		0.0962508	0.0300723	0.0682138	0.0117896	0.0609364	0.0144842	0.0177061		0.123398	0.0582866	0.0315338	0.142497	0.116327	0.0616666	0.00431162		0.527861	0.0338991			0.0432855	0.0349454			0.153873	0.0339654	0.00975302	0.0109895		0.0335958	0.0388532		0.0682827	0.0476487		0.0268392	0.016872	0.172972	0.00341514
Ser	TCC		0.00198797		0.0250786	0.0757821	0.0382999		0.0857448	0.000653084	0.125714	0.0438649	0.00387001	0.0499303	0.0244646	0.0383171	0.0604963	0.0300488	0.0106774	0.290997	0.415956	0.0517152	0.089524	0.441076					0.0461424		0.112273		0.0402885		0.054426	0.00121157		0.0421952	0.0322824		0.144725			0.0579223	0.0267132	0.246879	0.000498428	0.0648576
Ser	TCG		0.0201972		0.0291473		0.00819028	0.0471635	0.0714486	0.0113239	0.0569326	0.026394	0.0579142	0.0879449	0.00311921	0.00247968	0.026918		0.00266047	0.576439	0.395797	0.0617121	0.0484647	0.0783978	0.438488	0.0340901		0.118391	0.152433	0.0247882	0.140345		0.195598		0.0371827	0.00511622		0.0121536	0.0117188		0.0308137				0.0144016	0.0237687		0.192142
Ser	TCT		0.0496522		0.0405677	0.430549	0.105111	0.0676629	0.116611	0.0543963	0.0396957	0.0102726	0.189439	0.0562786	0.0185711			0.0481155	0.0161	0.042494	0.0186029	0.216282	0.106129	0.0752972	0.0638759	0.0410069			0.223468	0.0167426	0.0544821		0.134926		0.132302	0.0298191	0.034965	0.0246698	7.76522e-05		0.074924	0.0595838		0.0796931	0.0474009	0.151939	0.0611655		0.00760667
Thr	ACA		0.0065935		0.00414625	0.00718481	0.0320995	0.0165948	0.0161716	0.0426028	0.013274	0.0357277	0.0613286	0.0211112	0.000558626		0.0432273	0.0312126	0.0102137	0.0820994	0.200358	0.0193961	0.00281156	0.0911373	0.115897	0.0588159		0.0883724	0.00610854	0.116607	0.0294565	0.140559	0.00107799	0.107109	0.0354169	0.0705838	0.00020636	0.0317303	0.0110339		0.0112605	0.06067	0.0516797	0.342971	0.0247135	0.0496845	0.0958215	0.0335731	0.137534
Thr	ACC		0.031423		0.0115574	0.0183567	0.0318363		0.0780911	0.0526881	0.00316854	0.00198217	0.00695874	0.0210642	0.00978432	0.0569823	0.0236678	0.0192373	0.00384326	0.0832814	0.0828109	0.0205208	0.0304582	0.0242614	0.00555913	0.0635935		0.37921	0.0936422	0.00201878	0.00729705		0.0802976	0.371816	0.0884621	0.0453613	0.0238854	0.00395398	0.0201534		0.0493263	0.0327305		0.0472209	0.0256114	0.042072	0.0477944	0.0336607	0.00302897
Thr	ACG	0.052043	0.00416552		0.0437468	0.0433406	0.0114026	0.0632228	0.0127107	0.0331922	0.0582748	0.00862517	0.117652	0.0109401	0.0368234	0.0698567	0.00597347	0.0448166	0.0309698	0.00871763	0.159697	0.0416163	0.0203445	0.0330615	0.0275004	0.0137095			0.0892597	0.0126362	0.023409	0.0349173	0.192386	0.158585	0.00875657	0.0436065	0.0208402	0.00915767	0.0229395		0.0345185	0.000814394	0.0238983	0.0556816	0.0244125	0.0115943	0.0690836	0.0103777	0.0510714
Thr	ACT		0.0264104	0.0502389	0.0338405	0.00215281	0.00529082	0.156978	0.0900715	0.0330797	0.0322478	0.0595621	0.0138551	0.0387474	0.0102682	0.195474	0.0292049	0.00200757	0.0168773	0.000465006	0.204937	0.0673261	0.0630001	0.0504142	0.0382801	0.0975346		0.130884	0.0576758	0.0219957	0.0174303			0.0685099	0.0013129	0.0438157	0.00561409	0.0124518	0.0542665		0.0416926	0.0188521	0.0863026	0.0337388	0.0312228		0.0585964	0.0133719	0.043809
Gln	CAA		0.0010695			0.152994	0.00857043	0.0752873	0.052926	0.0289984	0.012068	0.0283995	0.0124636	0.0402918	0.00878254		0.257757	0.00118691	0.0197747	0.0204418	0.042133	0.000416551	0.0342845	0.107143	0.0352268	0.0388194	0.294178		0.00464856	0.0192008	0.0645332	0.0144896	0.281827		0.0293644	0.00502034	0.0585405	0.0407851	0.025211		0.044991	0.0493603	0.135991	0.0452431	0.046153	0.0572638	0.0591378		0.152003
Gln	CAG		0.0137504		0.0965139	0.120056	0.0698079	0.171632	0.0102801	0.00631588	0.04578	0.0115931	0.0311454	0.036444	0.0242153	0.0980803	0.0190873		0.0352599	0.0172332	0.10758	0.0499501	0.0044759	0.00929309	0.0109476	0.0194286			0.0555988	0.0126639	0.0379863		0.130006	0.0797612	0.0112188	0.0176311	0.0852163		0.00243962		0.00782571	0.00827448	0.0454406	0.0852681	0.0323379	0.182276	0.0341486	0.0215623
Asn	AAC		0.0265248		0.0665768	0.0744687	0.0753567		0.343747	0.0115082	0.0725435	0.0100914	0.117251	0.0198467	0.0199435		0.0182857	0.0630954	0.00206037	0.0139849	0.0903678	0.00675118	0.176036	0.0719863	0.0177894	0.00172029			0.0164661	0.00520429	0.0444513		0.0169433	0.0237686	0.116936	0.103068	0.0815734	0.0188889	0.0440463		0.048823	0.160825		0.0551628	0.0116258	0.0419831	0.0890514	0.123032	0.0210146
Asn	AAT		0.00146161	0.132422	0.0456354	0.0889993	0.0490019	0.0603207	0.0997108	0.057554	0.0668081	0.0249626	0.14392	0.0128255	0.0410079	0.124214	0.0645709	0.0565245	0.0647047	0.074948	0.103571	0.0345646	0.0257171	0.220803	0.0268648	0.0268647			0.0653519	0.0139723	0.0101188	0.285576	0.115112	0.104068	0.223921	0.0843264	0.061212	0.0636565	0.0196609		0.038703	0.0768577	0.0458598	0.0979325	0.0228821		0.044825	0.173612	0.0134538
Asp	GAC		0.00800312		0.00137737	0.0680303	0.0210204		0.0586401	0.00494735	0.0274964	0.00221977	0.254004	0.0368239	0.0142356	0.223454	0.022264	0.0337847	0.0308227	0.0439802	0.0444635	0.0338055	0.0613858	0.307475	0.207443	0.0339447			0.0477532	0.013529	0.0156335	0.156769	0.335147	0.0994463	0.217523	0.00421153	0.00765528	0.0251493	0.0167023		0.0234771	0.138638	0.115272	0.00621507	0.0294319	0.147902	0.0130499	0.16013	0.0206425
Asp	GAT		0.0345697		0.0131754	0.057867	0.0453692	0.0395803	0.0208833	0.0555326	0.0823791	0.0425438	0.264389	0.0144673	0.023339	0.0447307	0.0150243	0.00934236	0.0486834	0.0904929	0.117853	0.0423666	0.0498754	0.178404	0.0100526	0.0154226	0.0269584		0.0666668	0.0351959	0.0401018	0.0212963	0.0635452		0.032342	0.0328272		0.0240489	0.00385875	0.18305	0.0804944	0.130979	0.229929	0.11727	0.0672934	0.010101	0.0537386	0.0151225
Glu	GAA		0.0114333		0.0449058	0.0290118	0.0059805		0.0140551	0.0987031	0.000980025	0.0430843	0.0626106	0.0331361	0.0527439	0.058411	0.000628573	0.000458063	0.0426764	0.0653572	0.0648187	0.0332173	0.0443733	0.321505	0.0378981	0.0402525			0.0857488	0.121493	0.00409687	0.102756	0.0728458	0.0393254	0.0196514		0.067715	0.0327677	0.0106627		0.0332802	0.101071	0.156007	0.102185	0.000484761	0.0557		0.0693247	0.00130179
Glu	GAG		0.0174459		0.148045	0.0400101	0.0158249	0.0606274	0.00647742	0.0235553	0.00375142	0.00416663	0.0324242	0.0288881	0.00416117	0.0640058	0.0142013	0.062988	0.0270271	0.00233229	0.140513	0.0397171	0.0771686	0.0561164	0.00330375	0.0357906	0.0508895		0.0425871	0.0324804	0.0749968	0.0138146	0.00690082	0.0461347	0.0639541	0.010971	0.0141479	0.0172364	0.00260687		0.00221296	0.072188	0.0528649	0.0127667	0.0717707	0.0404947	0.0364436	0.0468867
His	CAC		0.0381824		0.0963501	0.0265735	0.0571536		0.017708	0.00175368	0.0708604	0.00689664	0.0237088	0.0750758	0.0275518		0.173178	0.016654	0.00704413	0.053564	0.565234	0.159406	0.0431557	0.105139		0.0289047			0.11653	0.0105503	0.00579476		0.0371575	0.0530247	0.0242421	0.0809406		0.0358123	0.0362135		0.0375103	0.0385163	0.0241889	0.0104004	0.00184258	0.0366891	0.0621089		0.348261
His	CAT		0.0628266		0.001431		0.0284607	0.000113956	0.0499261	0.00265838	0.118552	0.0196519	0.0263134	0.0459066	0.0926302		0.158322	0.0273256	0.0396612	0.00407312	0.00333629	0.00732088	0.0433228	0.0297698	0.00610379	0.00744254			0.134467	0.00238809	0.0349807	0.127825	0.0194658	0.0277731	0.112286	0.0506093	0.112329	0.0250225	0.00923768		0.0378118	0.0781923	0.00753117	0.0824965	0.00196354	0.0422858	0.00777709	0.301202	0.102897
Arg	AGA		0.00102998		0.00364603	0.0412523	0.0236811	0.0677746	0.0144476	0.0148927	0.0285367	0.0364176	0.0396592	0.0489263	0.00675111		0.0671108	0.0191497	0.00782792	0.00170249	0.1792	0.0524428	0.0293478	0.100734	0.138822	0.16978			0.0544341	0.0174502	0.0162352	0.0384114	0.0470604	0.0776546	0.067839	0.0262595		0.00855828	0.000114374		0.0348207	0.020274	0.00952858	0.23403	0.000105781	0.0370591	0.0143647	0.0284772	0.351054
Arg	AGG		0.0223332		0.00835036	0.0224763	0.0332532	0.0528018	0.0562542	0.0105876	0.0237075	0.0433807	0.0653896	0.0089123	0.055695	0.141027	0.0487454	0.00753564	0.0126379	0.00757394	0.198135	0.0161993	0.0375656	0.135012	0.0164953	0.0335384		0.274379	0.0083462	0.0412579	0.00022397	0.0678556	0.180556	0.01318	0.134185	0.0177612	0.0283699	0.0336516	0.00882157		0.0289446	0.0145405	0.152839	0.0446833	0.0468726	0.0934378	0.0355875	0.0334644	0.154697
Arg	CGA		0.00789275		0.00996714	0.188667	0.176266	0.0166426	0.0111681	0.00376803	0.0105089	0.0212782	0.0447172	0.0294902	0.0156755		0.150235	0.0494753	0.00338072	0.0736916	0.0401602	0.0466002	0.0172125	0.196063	0.174757	0.0275509				0.0499256	0.0667603	0.179736	0.154121	0.0127905	0.0257867	0.0389037		0.00399626	0.0632968		0.00239583			0.0205862	0.0259056	0.0642751	0.0710766		0.155987
Arg	CGC	0.091521	0.00772635		0.0311106	0.0289817	0.122397	0.00935526	0.0390739	0.0159397	0.0380876	0.0488355	0.0329864	0.0133079	0.0203615	0.0308634	0.320861		0.0209045	0.0123305	0.103588	0.0260213	0.0102391	0.233115	0.0352495	0.00931881				0.0853345	0.0194173				0.0746971	0.00244958		0.0592313	0.0450928		0.0160389	0.0582611	0.0544651	0.348249	0.00955137	0.125283	0.0976403
Arg	CGG		0.0569009		0.099268		0.087553	0.0101934	0.0151616	0.00843601	0.00574562	0.0334955	0.00669829	0.0512211	0.0232414	0.121861	0.180033		0.0159376	0.0142443	0.117625	0.0659504	0.0227038	0.43856	0.0854798	0.021518			0.0330295	0.069319	0.195163			0.208011	0.0368429	0.0305223		0.00456432	0.0273861		0.035913	0.00394261		0.0334345	0.0141093	0.0306762	0.00906703	0.0357576	0.088148
Arg	CGT		0.00648916		0.0317225	0.0805441	0.0828968		0.0633017	0.012898	0.0856047	0.00535573	0.0369178	0.0255097	0.0116703		0.23337		0.0270064	0.00552733	0.0582036	0.0525811	0.0138783	0.201857	0.098957	0.0425498			0.0875655	0.0481531	0.0709409	0.0325277	0.0440041	0.236544	0.0887368	0.0622892		0.00165731	0.0328117	0.502548	0.103081	0.0863483		0.00245666	0.0392074	0.15732	0.0112002	0.0529535	0.100967
Lys	AAA		0.0141647		0.0032974	0.0897167	0.0123932		0.185071	0.0689818	0.0298164	0.0289876	0.0499027	0.0554245	0.0114058	0.0755952	0.105031	0.017549	0.098144	0.0296855	0.0174113	0.0890453	0.046733	0.338351	0.00753974	0.0486418	0.0700163		0.0288531	0.0052127				0.0358549	0.0272445	0.00414363	0.0893334	0.0027863	0.0102005		0.00698439	0.0946281	0.193405		0.00845186	0.168626	0.0184751	0.00941259
Lys	AAG	0.238716	0.0184774		0.0694184	0.00213235	0.0307034	0.0806653	0.134907	0.0324545	0.00175672	0.0103202	0.0149709	0.0546438	0.0284087	0.235519	0.0966074	0.0217942	0.00610049	0.131013	0.0463191	0.0611938	0.0649662	0.115451	0.0186011	0.00709075		0.138715	0.10736	0.100508	0.0302322	0.104166	0.141362	0.0919063	0.175349	0.00171543	0.020894	0.00303718	0.0128085		0.00952639	0.0129344	0.0881157	0.0881286	0.0616782	0.0431366	0.0709773	0.0596092
STOP	TAA	0.0727919	0.0481357		0.0243216	0.0609139	0.0347356	0.0892614	0.0408626	0.000806855	0.0126157	0.0307179	0.0456967	0.013106	0.079016	0.0600079	0.0708198	0.0132617	0.0115063	0.0210146		0.00341904	0.0465065	0.444946	0.166719	0.0392088	0.229709		0.0732985	0.0102115	0.135736		0.125525	0.0197561	0.00158002	0.011363	0.0751149	0.0227923	0.00841464		0.0164581			0.0136206	0.0587318	0.0288971	0.00118744	0.158867	0.186942
STOP	TAG		0.00921719		0.105537	0.0269738	0.0541583		0.0885761	0.0468486	0.0456636	0.0398747	0.0331862	0.0269367	0.0180771		0.0681446	0.0969128	0.0382437	0.0342147	0.205028	0.0778278	0.0143692	0.0161291	0.110784	0.0012002			0.0416289	0.0522084	0.160623		0.026542	0.0319993	0.020599	0.0285476	0.139626	0.0205435	0.0129244		0.018936	0.150271		0.0239552	0.0122691	0.0404866	0.358551	0.100378
STOP	TGA		0.0113044		0.00935331	0.064573	0.00865461	0.0726986	0.00421244	0.0395865	0.0194957	0.0333258	0.213791	0.00196659	0.0378083		0.0640319	0.00155357	0.0136048	0.0194933	0.0535361	0.0401442	0.0721608	0.225314	0.0231878	0.0369277				0.119405	0.0854617			0.0590439	0.0926386	0.018952	0.258238	0.050384	0.0453429		0.0160516	0.0343171		0.0356169	0.0206205	0.261222	0.0183914		0.0932651
	WT	M	S	I	Q	H	F	R	V	A	L	I	P	F	F	A	A	F	C	L	P	V	F	A	H	P	E	T	L	V	K	V	K	D	A	E	D	Q	L	G	A	R	V	G	Y	I	E	L	D
	Amino Acid	3	4	5	6	7	8	9	10	11	12	13	14	15	16	17	18	19	20	21	22	23	24	25	26	27	28	29	30	31	32	33	34	35	36	37	38	39	40	41	42	43	44	45	46	47	48	49	50
	W		0.00787023		0.0596638			0.020581	0.0496304	0.0952951	0.0401785	0.00274733	0.0346103	0.0172891	0.0910187	0.0704273	0.00560092	0.0413617	0.0794673	0.0166812	0.12806	0.0435854	0.0309466	0.0417181	0.0267765	0.00821999				0.0364879	0.0300223		0.0694494		0.117587	0.0378482		0.00751883	0.030362		0.0214641	0.0278528		0.131437	0.000700009	0.247712	0.0548641	0.523112	0.0981846
	F		0.00512715	0.013318	0.017112	0.108796		0.058013	0.0745991	0.0114189	0.0742899	0.0292397	0.0127686			0.106103			0.0144317	0.0083454	0.181489	0.108805			0.0861507	0.180951				0.0174477	0.0858735			0.146954	0.00834579	0.0239781	0.0826907	0.0191683	0.000842429		0.0184096			0.166427	0.00895816	0.12607	0.0238502		0.228331
	Y		0.0400174		0.0811786	0.0303977	0.0126326	0.115024	0.231296	0.040165	0.0445185	0.02912	0.121848	0.0408886	0.00247117		0.0415673	0.133786	0.0733677	0.0694028	0.155972	0.0381235	0.0180322	0.114444	0.106733	0.0573774			0.0703004	0.0443583	0.0311182	0.100057	0.0107691	0.0337611	0.0739787	0.0654213	0.0910519	0.03467	0.0050847		0.0154732			0.211481		0.0502525	0.117635	0.0470117	0.0348333
	P	0.105371	0.00971523		0.00373843	0.00264081	0.017111	0.0178212	0.00658142	0.00618099	0.0240288	0.00858482		0.0293775	0.00962619	0.0500039	0.0199834	0.0142731	0.00588268	0.0137213		0.00349142	0.0174898	0.0505683	0.20157			0.105479	0.000623604	0.04663	0.0273839	0.0744489	0.027643	0.0186864	0.0149003	0.00380876	0.0519407	0.00455501	0.00264579		0.0228574	0.127379	0.136892	0.00425354	0.00232963	0.0367959	0.0137637	0.156543	0.0811197
	M		0.00866705	0.0855329	0.049967	0.0246176	0.00107108	0.0248837	0.0371116	0.0264043	0.0350457	0.00115743	0.0190325	0.0105125	0.0293006	0.011574	0.00537114	0.00511316	0.00388608	0.105885	0.0180818	0.0546646	0.0658854	0.0710399	0.076688	0.010052		0.0313595	0.0353093	0.0157215	0.048436	0.0571219	0.04268	0.0388781	0.0470877	0.0241615	0.0290425	0.0376954	0.0206816		0.051795	0.0490026	0.00601347	0.0737605	0.00468914	0.00390549	0.0329557	0.024385	0.13564
	I	0.061472	0.00592501		0.0130589	0.0243703	0.00644794	0.0620562	0.0482965	0.00900299	0.0199737		0.0208806	0.0103888	0.0100647	0.129543	0.0327224	0.000743076	0.0059434	0.00821996	0.341833	0.00419198	0.00967147	0.020583	0.0541901	0.0283417			0.00262049	0.0746049	0.00342634	0.0774138	0.0623335	0.00441795	0.0343519	0.026824	0.0568395	0.0330648	0.0081212		0.0188351	0.026358	0.0644037	0.10361	0.00468384		0.00601139	0.0181676	0.0611153
	L	0.0204282	0.00875501	0.310656	0.00444291	0.0560832	0.0280125	0.0453041	0.0199383	0.00166521		0.00389797	0.0239063	0.0113905	0.00610772	0.0870695	0.00787902	0.00410758	0.0298726		0.0171387	0.0128047	0.024952	0.0734003	0.0179429	0.00183279	0.273225			0.0235108	0.00195313	0.0241702	0.0360863	0.00744856	0.000320503	0.0103939	0.134965	0.0153375			0.0103488	0.0138466	0.0292121	0.0679697	0.0150422	0.00259747	0.0165899		0.0401171
	V	0.125722	0.0112141	0.175907	0.000139227	0.00656041	0.00203496	0.0132329		0.00130664	0.0294088	0.00386913	0.0286201	0.0310695	0.00316095	0.112093	0.0152141	0.0162825	0.0236185	0.0268431	0.0388489		0.00641969	0.0263219	0.00968518	0.00397191	0.00991917		0.00258161		0.0179285		0.0719431	0.0296085	0.0558762	0.0129964	0.0726314	0.021385	0.0139443	0.0955905	0.0187781	0.00847386		0.00754493	0.00437347	0.0574759	0.0288413	0.016656	0.0185416
	A	0.068847	0.0121863		0.00366295	0.0311265	0.00088013	0.0232868	0.0273395		0.0121947	0.0239676	0.0110512	0.0219027	0.032535			0.0358852	0.0112759	0.0111395	0.203208	0.00841164	0.00904626		0.0187163	0.0298698		0.200823	0.012596	0.0219611	0.0445409	0.0262622	0.0581524	0.030914		0.0146337	0.0434159	0.0260908	0.00292818	0.116486		0.0160622	0.0648814	0.0227431	0.0147873	0.086859	0.0367128	0.0411476	0.0299686
	G		0.0149235		0.0158496	0.0259999	0.0172807	0.025838	0.00512128	0.00669277	0.00848331	0.010901	0.0132425	0.023653	0.0169204	0.0142517	0.0177182	0.029801	0.0404531	0.0290909	0.189452	0.00728861	0.0200903	0.00366229	0.0509659	0.0329715	0.0193594		0.0222743	0.00939248	0.0157063	0.0221804	0.0335356	0.0207128	0.0246779	0.00855307	0.00277425	0.0170734	0.0110639		0.00553982	0.00562208	0.0502297		0.00113114	0.0237563	0.0698991	0.000700552	0.0208933
	C		0.0274037		0.0294289	0.054327	0.0898307	0.0929281	0.0320811	0.0311834	0.0142213	0.0103358	0.0460691	0.0623377	0.0264911		0.0992499	0.0125128		0.00900402	0.152479	0.0190226	0.0336747	0.182675	0.103271	0.0974748				0.0726805	0.0157175		0.219865		0.0175087	0.0194073		0.0321225	0.0200608	0.180233	0.00316005	0.139482	0.0500895	0.010613	0.0402509	0.207285	0.133312		0.382383
	S			0.133873	0.0046198	0.0496893	0.00835551	0.0494386	0.0421887	0.0161403	0.000118579	0.0181307	0.0177844	0.0240103	0.0198684	0.000554681	0.0204262	0.00328144	0.00810993	0.00180915	0.140096	0.0229657	0.0310441	0.028138	0.0111481	0.0182375		0.236396	0.0101303	0.000559755	0.00120542		0.0345667	0.00597814	0.0248215	0.0156209	0.0502422	0.0278641	0.0145682	0.123103	0.0235794	0.0010731	0.0387449	0.0024072	0.029278	0.0161454	0.0459579	0.00881908	0.00374951
	T	0.0546414	0.00417799	0.0334123	0.0101448	0.0024082	0.000512167	0.0334786	0.0155455	0.0239893	0.0201997	0.0041326	0.0234721	0.00458652	0.00856276	0.0594489	0.0111941	0.0088355	0.000965994	0.0254427	0.213095	0.013961	0.0123488	0.0317457	0.0211583	0.0377748			0.00156252	0.0225259	0.00956816	0.0811339	0.0178751	0.00192103	0.0161823	0.0166675	0.00982906	0.0150604	0.00320966		0.0017806	0.0223492	0.0505268	0.0533771	0.026621	0.0226064	0.053472	0.00243184	0.0307559
	Q		0.00563817			0.0772369	0.0232137	0.0897007	0.00501988	0.0161051	0.0173666	0.0202588	0.0103776	0.0174898	0.001993	0.0961525	0.0593848	0.0426774	0.0292114	0.00852683	0.0693659	0.0154184	0.0147831	0.111421	0.00764867	0.0238376	0.294178		0.0228323	0.0144743	0.0247644	0.0144896	0.185005	0.07264	0.0122842	0.00803557	0.0160898		0.00199866		0.0206047	0.0265749	0.104829	0.0642088	0.00661752	0.140719	0.0433297	0.0282441	0.167601
	N		0.0124431	0.132422	0.0540561	0.0174866	0.0254007	0.0618121	0.155427	0.0336714	0.00738955	0.0146437	0.0552388	0.00209537	0.0325761	0.124214	0.0174654	0.0604461	0.0235455	0.0228293	0.106194	0.0142065	0.0865864	0.247615	0.0186644	0.0231486			0.0565854	0.00392515	0.00495484	0.222632	0.0710199	0.087045	0.160227	0.0998765	0.0671481	0.00426934	0.0262734		0.0421826	0.0484694	0.0458598	0.00532123	0.00506298	0.05182	0.0770214	0.0711004	0.0024991
	D		0.0182608		0.00445375	0.0106991	0.0318574	0.0395803	0.0360885	0.00313088	0.0502868	0.0166027	0.19336	0.0286381	0.0210399	0.0102552	0.0129273	0.0189842	0.0413551	0.019568	0.0268628	0.0409678	0.0112118	0.21078	0.0731603	0.00474665	0.05125		0.0330892	0.00512309	0.0019771	0.0883623	0.0839836		0.0225439	0.0188282		0.0246133	0.0100934	0.146278	0.0126041	0.148604	0.000591858	0.027971	0.00591255	0.0256543	0.0311237	0.053289
	E		0.00217194		0.0909033	0.00647402	0.0102828	0.049551	0.00712512	0.021474	0.00222846	0.0248695	0.0438796	0.0303899	0.0232169	0.0443063	0.00996453	0.027046	0.0046328	0.0338857	0.0644124	0.0198956	0.0157277	0.10478	0.0249889	0.0296232			0.0101334	0.0666605	0.0267488	0.0124652	0.0420623	0.0265103	0.00629527		0.023024	0.023796	0.0013149		0.0178291	0.089366	0.00808721	0.00369077	0.0227459	0.0419131		0.0143364	0.0286012
	H		0.0095411		0.0456813		0.00339981	0.0105339	0.020263	0.00565549	0.0231656	0.0109638	0.00455412	0.00665438	0.00135069		0.163238	0.00981262	0.0265236	0.0365539	0.051215	0.114779	0.0058498	0.0248447		0.0101959			0.101618	0.00968252	0.0109061	0.156166	0.0194435	0.00818265	0.0576794	0.0694187	0.0986281	0.0300402	0.00758309		0.0380072	0.0463354	0.0145816	0.000588885	0.00114727	0.0259375	0.0372716	0.301202	0.122463
	R	0.0496518	0.00821522		0.00743865	0.00417641	0.00640632		0.013545	0.00238147	0.0185615	0.0309572	0.00578163	0.0262015	0.0330568	0.0355173	0.0463096	0.00198001	0.00711771	0.0161578	0.0389908	0.0434308	0.00342628	0.00628085	0.000470376	0.00651111		0.274379	0.00681064	0.00992866	0.0109829	0.0543411	0.0218184	0.0105214	0.04598	0.0179094	0.0270446	0.000296042	0.00976123	0.235956	0.022267		0.0130026	0.0152743	0.0179559	0.0465454	0.00364397	0.0181387	0.109342
	K	0.238716	0.00560422		0.0321296	0.0264697	0.0240745	0.0806653	0.0215553	0.0478459	0.00911785	0.0178644	0.00450279	0.0649157	0.0121388	0.0315281	0.0991826	0.020331	0.0283092	0.0434987	0.0384463	0.0665411	0.0564418	0.0149001	0.000840335	0.0175297	0.0856145	0.138715	0.087638	0.0603442		0.104166		0.0648646	0.0902939	0.00162411	0.0146809	0.00365547	0.0119552		0.00889451	0.014137	0.00972648	0.0959243	0.0303939	0.0203858	0.00310451	0.0485365
	STOP	0.0727919	0.0144803		0.0172242	0.0412738	0.0212723	0.0445858	0.0415298	0.0251732	0.0225239	0.00734645	0.0618073	0.0137652	0.0343024	0.0600079	0.0313729	0.0249324	0.0150783	0.00940921	0.114711	0.0126885	0.0159277	0.0344166	0.00721897	0.0198977	0.299865		0.0425602	0.0495837	0.0681904		0.0232723	0.00923041	0.0128288	0.0123323	0.00599722	0.00186057	0.0231496		0.00745022	0.104772		0.0231708	0.00595677	0.0767999	0.0231141	0.0298993	0.0304027
[truncated: 239 more columns]

## Sheet: Seq. Counts Initial (replica 1)
		M	S	I	Q	H	F	R	V	A	L	I	P	F	F	A	A	F	C	L	P	V	F	A	H	P	E	T	L	V	K	V	K	D	A	E	D	Q	L	G	A	R	V	G	Y	I	E	L	D
Amino acid	Codon	3	4	5	6	7	8	9	10	11	12	13	14	15	16	17	18	19	20	21	22	23	24	25	26	27	28	29	30	31	32	33	34	35	36	37	38	39	40	41	42	43	44	45	46	47	48	49	50
Trp	TGG	6	161	0	124	3	0	35	152	44	93	716	71	166	107	37	19	9	311	86	150	73	148	56	26	195	0	0	1	118	40	0	20	0	113	406	0	384	376	0	173	1	1	19	409	2	22	3	16
Phe	TTC	0	56	0	193	2		61	19	225	60	467	49	515	224	23	0	15	267	53	113	169	90	0	31	2	0	0	0	26	1	0	0	0	7	100	0	148	55	0	268	0	0	0	226	22	39	0	0
Phe	TTT	0	67	11	201	0	33	14	6	158	31	338	97			0	0		186	116	68	31		1	14	9	0	0	0	16	0	0	0	11	57	116	4	37	147	0	204	0	0	22	202	1	35	0	38
Tyr	TAC	1	166	0	100	11	123	7	3	38	122	155	0	82	51	0	115	7	69	50	1	63	19	8	57	25	0	0	0	86	11	0	22	0	22	1	0	65	108	0	101	0	0	1		52	8	0	0
Tyr	TAT	0	121	0	22	10	71	0	0	145	110	263	20	75	56	0	1	40	19	17	118	8	20	24	4	80	0	0	21	54	46	57	16	42	1	118	15	112	140	0	111	1	0	34	309	12	20	56	64
Pro	CCA	1	319	0	53	66	153	33	114	224	183	345	112	204	325	5	181	164	348	99	98	92	99	44	7		0	0	77	134	88	0	45	60	55	256	24	506	565	0	365	30	0	80	272	66	119	4	15
Pro	CCC	0	514	0	56	52	289	108	45	116	142	239		159	101	8	98	33	248	87	150	49	119	89	120	81	0	0	36	171	126	31	87	0	30	150	34	249	497	0	284	0	0	25	474	45	119	0	45
Pro	CCG	0	129	0	285	0	144	149	86	122	129	495	112	110	151	6	65	0	227	129	61	45	162	178	93	186	0	2	73	137	82	15	51	44	150	390	17	237	729	0	339	0	0	144	217	46	60	59	0
Pro	CCT	1	283	0	121	13	127	58	43	125	445	93	45	180	318	22	35	95	360	63		146	102	98	39	381	0	0	15	146	43	49	25	60	71	195	104	280	326	0	104	18	8	40	141	63	29	0	31
Met	ATG		176	1	125	181	232	80	194	504	320	530	263	230	285	8	65	284	233	1	245	293	99	28	133	395	0	12	87	108	102	28	127	65	17	171	152	434	661	0	589	60	74	12	238	82	249	112	12
Ile	ATA	7	224	5	200	17	93	0	31	219	398	852	40	446	260	0	177	186	269	108	81	267	637	31	210	37	0	0	25	211	97	42	35	119	122	60	45	303	554	0	530	99	52	122	357	20	54	146	19
Ile	ATC	3	255	19	162	69	152	38	17	389	123	409	23	191	199	9	126	0	243	109	116	191	64	88	19	185	0	0	69	24	91	3	4	15	126	162	11	444	370	0	248	59	12	18	422		37	76	24
Ile	ATT	17	224		61	124	99	25	142	234	127		30	273	273	40	42	238	110	122	73	55	163	44	8	199	0	0	10	107	279	38	6	6	16	195	77	267	230	0	213	37	11	37	287	69	69	39	24
Leu	CTA	2	415	0	239	29	105	88	183	421	274	581	215	374	269	0	74	256	504	327	205	390	265	133	30	672	0	0	89	163	58	23	84	1	97	424	0	292	369	0	680	10	31	210	455	64	335	22	10
Leu	CTC	1	530	0	195	29	159	66	219	136	307	575	77	401	344	20	76	82	422	174	87	186	94	111	209	352	0	0	22	274	175	74	11	0	111	242	75	232	187	0	355	34	0	103	854	29	204	2	30
Leu	CTG	7	294	0	137	4	67	161	322	561	343	1359	179	469	343	40	30	95	500	210	461	330	148	99	106	490	0	0		165	158	24	31	13	40	483	0	615	887	0	863	2	35	116	672	84	242		16
Leu	CTT	0	481	2	140	10	135	76	86	232		472	48	219	533	13	7	26	395		76	105	263	65	120	127	0	0	22	122	145	25	1	0	15	209	1	209	417	0	253	15	0	35	329	18	69	30	12
Leu	TTA	0	74	0	166	2	89	0	12	327	33	625	106	277	66	4	32	31	280	122	107	104	25	2	40	41	1	0	3	102	0	2	6	0	87	93	29	214	88	0	199	12	0	0	271	0	0	1	1
Leu	TTG	15	91	0	300	3	12	0	8	166	61	649	96	293	22	1	22	19	270	72	85	83	127	16	23	117	0	0	30	17	3	2	42	0	53	786	0	158		0	469	25	7	21	142	68	6	2	0
Val	GTA	0	366	0	151	275	153	67	103	259	107	492	143	425	309	11	159	98	347	116	92	146	181	41	177	204	6	0	77	205	75		75	65	51	199	41	380	786	0	424	88	35	55	365	43	51	50	93
Val	GTC	0	340	0	109	32	114	99		237	186	238	83	233	176	0	234	187	203	156	257	166	186	70	95	90	0	0	31	133	88	22	40	0	32	354	6	318	489	0	356	16	24	34	491	45	55	106	25
Val	GTG	11	387	0	132	164	37	92	129	440	165	570	146	377	290	117	342	60	710	137	450	207	244	104	79	415	0	0	176		253	27	12	95	217	598	12	351	1191	0	282	112		221	625	103	76	256	2
Val	GTT	0	697	10	44	75	116	62	61	218	205	384	34	150	130	1	85	113	190	22	167		187	247	99	257	0	0	19	197	137	13	43	35	95	98	34	150	355	4	167	9	43	105	295	28	86	68	12
Ala	GCA	0	367	0	48	126	130	0	39	149	131	339	115	27	211	82		1	123	23	17	229	88	125	10	71	0	0	66	172	121	34	35	33	68	231	93	224	785	0		9	1	118	174	116	24	26	24
Ala	GCC	0	492	0	176	139	202	49	126		32	429	79	159	189	24	198	108	236	90	85	20	175	140	199	94	0	0	29	192	100	15	8	2	128	384	40	429	332	0	79	23	0	18	315	2	39	30	15
Ala	GCG	11	241	0	104	65	59	2	170	85	53	192	77	61	142		253	40	142	69	56	228	182	59	60	132	0	15	130	92	142	0	25	83	95	260	87	342	1299	0	109	0	36	90	329	45	81	151	37
Ala	GCT	0	188	0	87	82	137	46	68	114	168	164	12	196	159	39	188	106	219	47	124	110	332		49	118	0	0	81	107	122	38	71	37		184	46	164	471	6	275	26	36	33	334	39	16	5	2
Gly	GGA	0	596	0	260	114	169	18	130	152	105	688	90	184	156	14	233	320	428	64	115	116	426	131	107	510	8	0	29	103	195	31	40	38	61	426	142	741	976	9	424	23	22	122	355	94	73	154	57
Gly	GGC	0	756	0	216	11	80	3	85	243	900	555	144	281	151	44	137	242	393	132	69	131	188	96	78	9	0	0	90	254	128	55	55	71	121	265	73	509	476	15	129	16	69	116	456	84	141	42	66
Gly	GGG	0	441	0	163	302	100	68	256	303	455	1209	135	293	320	106	527	352	357	88	236	207	566	255	323	432	0	0	154	208	214	99	78	60	178	734	165	599	1354	0	395	26	36	289	539	79	220	388	90
Gly	GGT	0	678	0	236	113	101	96	78	506	324	393	37	187	444	101	299	101	478	30	163	129	244	134	133	245	0	0	58	130	138	8	63	52	54	92	58	647	884		139	26	30		528	25	164	18	74
Cys	TGC	0	138	0	100	10	8	40	162	97	32	300	60	116	118	2	5	0		66	58	95	95	22	50	8	0	0	0	18	0	0	8	0	12	161	0	88	18	0	168	0	0	25	329	0	35	0	52
Cys	TGT	1	349	0	125	42	183	22	24	163	257	233	64	51	31	0	65	80	253	29	18	197	80	4	5	35	0	0	0	112	58	0	9	0	71	84	0	170	233	6	189	11	37	78	116	25	65	0	1
Ser	AGC	1	543	0	135	74	83	1	12	246	260	439	36	19	165	89	129	49	271	36	66	33	76	89	117	10	0	0	72	161	65	0	42	21	69	233	49	231	108	0	239	1	0	93	117	93	117	97	51
Ser	AGT	0		9	75	70	130	45	68	176	424	291	23	190	341	11	325	167	264	160	61	57	163	49	76	106	0	0	20	161	148	1	0	30	153	174	91	331	701	5	254	126	72	114	172	19	113	62	52
Ser	TCA	0	55	0	51	0	187	0	8	76	21	260	43	157	24	0	32	3	210	22	27	89	107	0	5	63	0	0	35	116	0	0	81	14	104	44	0	292	123	0	132	5	0	38	147	27	12	0	0
Ser	TCC	0	162	0	108	42	101	0	16	93	22	145	60	110	189	13	73	6	185	10	55	53	6	14	0	0	0	0	9	0	6	0	28	0	72	123	0	140	56	0	41	0	0	53	231	9	10	9	0
Ser	TCG	0	92	0	138	0	870	6	47	25	7	373	47	77	75	45	11	0	59	4	109	163	107	63	2	114	0	4	5	59	23	0	4	0	84	145	0	236	185	0	82	0	0	0	192	43	0	3	0
Ser	TCT	0	100	0	45	4	20	13	11	67	30	181	14	156	40	0	0	89	534	74	146	37	119	9	50	60	0	0	5	7	43	0	17	0	28	160	10	215	135	0	61	15	0	6	260	8	54	0	18
Thr	ACA	1	271	0	195	145	197	23	105	1180	133	439	218	126	263	0	356	158	331	18	12	237	117	52	7	134	0	17	105	62	136	31	28	22	53	164	89	397	564	0	204	41	114	2	368	17	50	35	14
Thr	ACC	0	182	0	92	182	200	0	84	230	69	391	17	138	319	15	49	97	135	82	21	218	111	60	93	19	0	1	12	178	80	0	70	8	15	127	19	292	620	0	91	64	2	97	233	68	67	50	59
Thr	ACG	16	292	0	155	29	84	54	97	224	68	318	17	158	215	25	133	213	227	96	61	47	174	73	56	130	0		77	81	112	32	16	34	44	329	111	289	890	0	198	104	48	56	248	30	20	264	84
Thr	ACT	0	205	15	56	26	200	13	12	268	96	166	205	160	196	2	166	151	184	65	72	66	101	61	133	70	0	8	36	92	163	0	0	81	95	126	45	196	461	0	22	47	32	9	235	5	220	79	15
Gln	CAA	0	222	0		2	152	53	50	338	177	552	126	421	269	0	30	41	313	217	80	132	196	250	131	109	5	0	92	70	48	18	17	0	173	375	14	195	203	0	276	18	21	101	358	10	88	0	5
Gln	CAG	0	228	0	48	1	111	4	292	424	220	542	139	147	169	73	106	12	504	93	313	67	390	77	228	419	0	0	83	178	31	0	18	18	115	512	14		743	0	492	57	14	88	285	62	148	21	0
Asn	AAC	0	343	0	52	25	146	3	11	147	93	305	21	76	43	0	153	85	198	72	28	26	30	31	33	38	0	0	26	118	49	0	19	7	34	19	37	207	152	0	158	7	0	87	191	18	120	19	21
Asn	AAT	0	326	3	95	57	94	3	22	125	95	102	19	82	310	17	92	63	103	55	58	30	49	30	27	195	0	0	97	99	158	9	28	25	17	19	99	80	385	0	327	85	54	54	194	1	41	31	29
Asp	GAC	0	402	0	139	7	178	0	24	416	205	455	43	192	101	7	259	61	184	110	127	44	61	48	15	108	0	0	55	79	194	40	2	17	63	112	101	385	422	0	181	15	49	171	418	10	66	24	47
Asp	GAT	0	265	0	52	16	150	61	37	34	172	269	2	72	311	25	152	12	240	72	59	79	130	58	20	143	9	0	9	96	66	38	92		89	220		389	432	19	19	3	19	60	147	53	142	40
Glu	GAA	0	342	0	58	120	250	4	81	147	37	526	96	189	114	17	98	210	363	36	136	79	185	11	122	30		0	54	162	131	14	28	25	98		16	628	645	0	217	73	30	11	251	9		77	84
Glu	GAG	1	175	0	57	141	292	65	42	238	142	447	175	282	177	41	267	145	489	41	49	181	199	111	61	515	10	0	119	249	98	50	22	55	71	276	113	841	1360	0	211	43	71	361	93	80	103	158	0
His	CAC	1	398	0	216	40	24	4	45	142	245	330	107	104	234	0	81	71	118	89	21	60	99	2		58	0	0	11	131	171	2	32	6	75	225	1	191	230	0	133	32	132	123	240	15	65	0	5
His	CAT	0	320	0	189		51	25	71	224	93	136	60	191	81	0	27	116	135	52	140	16	159	48	97	193	0	0	43	182	106	15	19	22	37	133	42	252	429	0	426	107	155	18	240	55	46	3	58
Arg	AGA	0	309	0	134	80	295	33	78	185	188	674	154	324	100	0	90	92	288	108	38	138	132	59	39	36	0	0	72	139	78	4	49	16	5	237	0	1042	511	0	472	63	34	19	253	71	88	27	15
Arg	AGG	0	202	0	230	151	127	34	353	520	284	1178	82	200	1015	128	466	237	540	151	207	243	336	69	120	505	0	1	98	155	280	74	29	70	52	355	99	477	1480	0	637	184	41	134	404	86	100	204	29
Arg	CGA	0	136	0	207	5	32	50	199	428	290	1466	68	270	167	0	17	7	197	90	171	188	200	22	38	266	0	0	1	77	13	12	1	55	94	457	0	273	208	0	421		0	139	343	59	130	1	29
Arg	CGC	7	413	0	79	42	51	44	98	153	248	805	79	207	308	20	18	0	354	133	218	41	131	30	117	89	0	0	4	53	34	0	0	0	20	336	0	260	95	0	305	17	41	17	545	43	54	0	0
Arg	CGG	0	265	0	109	0	37	43	216	343	193	952	105	89	321	50	16	0	413	179	307	72	138	3	37	239	0	0	71	98	7	0	0	5	185	651	0	296	353	0	525	10	0	143	392	139	349	23	6
Arg	CGT	0	486	0	82	38	35		112	125	268	548	45	77	181	0	4	0	303	68	65	117	463	45	43	50	0	0	16	58	42	43	36	32	79	146	0	215	322	5	42	101	0	141	473	5	58	2	35
Lys	AAA	0	204	0	112	32	99	0	23	114	35	443	12	93	325	19	12	90	110	98	53	62	122	3	174	49	7	0	10	27		0		44	20	131	19	143	466	0	267	5	41	0	195	2	125	39	0
Lys	AAG	8	298	0	148	76	148	34	52	210	89	690	72	85	404	4	101	85	287	64	133	215	276	18	77	136	0	9	61	56	141	37	91	36	26	293	57	435	984	0	403	28	65	30	249	25	48	115	0
STOP	TAA	3	210	0	38	4	20	42	74	247	71	339	24	238	78	50	86	79	132	50	4	67	104	1	48	44	13	0	7	68	45	0	15	19	228	139	37	198	234	0	299	0	0	22	218	41	38	14	10
STOP	TAG	0	244	0	19	51	82	0	25	223	126	352	31	120	268	0	43	44	187	20	16	48	274	102	30	188	0	0	57	99	63	0	54	89	138	415	7	363	410	0	129	38	0	19	224	62	11	10	0
STOP	TGA	0	212	0	129	20	118	19	29	51	59	524	5	130	73	0	51	88	316	85	48	88	34	16	84	142	0	0	0	48	1	0	3	30	28	208	2	200	321	0	236	19	0	125	366	32	217	0	16
	WT	M	S	I	Q	H	F	R	V	A	L	I	P	F	F	A	A	F	C	L	P	V	F	A	H	P	E	T	L	V	K	V	K	D	A	E	D	Q	L	G	A	R	V	G	Y	I	E	L	D
	Amino Acid	3	4	5	6	7	8	9	10	11	12	13	14	15	16	17	18	19	20	21	22	23	24	25	26	27	28	29	30	31	32	33	34	35	36	37	38	39	40	41	42	43	44	45	46	47	48	49	50
	Trp	6	161	0	124	3	0	35	152	44	93	716	71	166	107	37	19	9	311	86	150	73	148	56	26	195	0	0	1	118	40	0	20	0	113	406	0	384	376	0	173	1	1	19	409	2	22	3	16
	Phe	0	123	11	394	2		75	25	383	91	805	146			23	0		453	169	181	200		1	45	11	0	0	0	42	1	0	0	11	64	216	4	185	202	0	472	0	0	22	428	23	74	0	38
	Tyr	1	287	0	122	21	194	7	3	183	232	418	20	157	107	0	116	47	88	67	119	71	39	32	61	105	0	0	21	140	57	57	38	42	23	119	15	177	248	0	212	1	0	35		64	28	56	64
	Pro	2	1245	0	515	131	713	348	288	587	899	1172		653	895	41	379	292	1183	378		332	482	409	259		0	2	201	588	339	95	208	164	306	991	179	1272	2117	0	1092	48	8	289	1104	220	327	63	91
	Met		176	1	125	181	232	80	194	504	320	530	263	230	285	8	65	284	233	1	245	293	99	28	133	395	0	12	87	108	102	28	127	65	17	171	152	434	661	0	589	60	74	12	238	82	249	112	12
	Ile	27	703		423	210	344	63	190	842	648		93	910	732	49	345	424	622	339	270	513	864	163	237	421	0	0	104	342	467	83	45	140	264	417	133	1014	1154	0	991	195	75	177	1066		160	261	67
	Leu	25	1885	2	1177	77	567	391	830	1843		4261	721	2033	1577	78	241	509	2371		1021	1198	922	426	528	1799	1	0		843	539	150	175	14	403	2237	105	1720		0	2819	98	73	485	2723	263	856		69
	Val	11	1790	10	436	546	420	320		1154	663	1684	406	1185	905	129	820	458	1450	431	966		798	462	450	966	6	0	303		553		170	195	395	1249	93	1199	2821	4	1229	225		415	1776	219	268	480	132
	Ala	11	1288	0	415	412	528	97	403		384	1124	283	443	701			255	720	229	282	587	777		318	415	0	15	306	563	485	87	139	155		1059	266	1159	2887	6		58	73	259	1152	202	160	212	78
	Gly	0	2471	0	875	540	450	185	549	1204	1784	2845	406	945	1071	265	1196	1015	1656	314	583	583	1424	616	641	1196	8	0	331	695	675	193	236	221	414	1517	438	2496	3690		1087	91	157		1878	282	598	602	287
	Cys	1	487	0	225	52	191	62	186	260	289	533	124	167	149	2	70	80		95	76	292	175	26	55	43	0	0	0	130	58	0	17	0	83	245	0	258	251	6	357	11	37	103	445	25	100	0	53
	Ser	1		9	552	190	1391	65	162	683	764	1689	223	709	834	158	570	314	1523	306	464	432	578	224	250	353	0	4	146	504	285	1	172	65	510	879	150	1445	1308	5	809	147	72	304	1119	199	306	171	121
	Thr	17	950	15	498	382	681	90	298	1902	366	1314	457	582	993	42	704	619	877	261	166	568	503	246	289	353	0		230	413	491	63	114	145	207	746	264	1174	2535	0	515	256	196	164	1084	120	357	428	172
	Gln	0	450	0		3	263	57	342	762	397	1094	265	568	438	73	136	53	817	310	393	199	586	327	359	528	5	0	175	248	79	18	35	18	288	887	28		946	0	768	75	35	189	643	72	236	21	5
	Asn	0	669	3	147	82	240	6	33	272	188	407	40	158	353	17	245	148	301	127	86	56	79	61	60	233	0	0	123	217	207	9	47	32	51	38	136	287	537	0	485	92	54	141	385	19	161	50	50
	Asp	0	667	0	191	23	328	61	61	450	377	724	45	264	412	32	411	73	424	182	186	123	191	106	35	251	9	0	64	175	260	78	94		152	332		774	854	19	200	18	68	231	565	63	208	64
	Glu	1	517	0	115	261	542	69	123	385	179	973	271	471	291	58	365	355	852	77	185	260	384	122	183	545		0	173	411	229	64	50	80	169		129	1469	2005	0	428	116	101	372	344	89		235	84
	His	1	718	0	405		75	29	116	366	338	466	167	295	315	0	108	187	253	141	161	76	258	50		251	0	0	54	313	277	17	51	28	112	358	43	443	659	0	559	139	287	141	480	70	111	3	63
	Arg	7	1811	0	841	316	577		1056	1754	1471	5623	533	1167	2092	198	611	336	2095	729	1006	799	1400	228	394	1185	0	1	262	580	454	133	115	178	435	2182	99	2563	2969	5	2402		116	593	2410	403	779	257	114
	Lys	8	502	0	260	108	247	34	75	324	124	1133	84	178	729	23	113	175	397	162	186	277	398	21	251	185	7	9	71	83		37		80	46	424	76	578	1450	0	670	33	106	30	444	27	173	154	0
	STOP	3	666	0	186	75	220	61	128	521	256	1215	60	488	419	50	180	211	635	155	68	203	412	119	162	374	13	0	64	215	109	0	72	138	394	762	46	761	965	0	664	57	0	166	808	135	266	24	26
[truncated: 239 more columns]

## Sheet: Seq. Counts Final (replica 1)
		M	S	I	Q	H	F	R	V	A	L	I	P	F	F	A	A	F	C	L	P	V	F	A	H	P	E	T	L	V	K	V	K	D	A	E	D	Q	L	G	A	R	V	G	Y	I	E	L	D
Amino acid	Codon	3	4	5	6	7	8	9	10	11	12	13	14	15	16	17	18	19	20	21	22	23	24	25	26	27	28	29	30	31	32	33	34	35	36	37	38	39	40	41	42	43	44	45	46	47	48	49	50
Trp	TGG	4	251	0	177	8	1	85	257	100	170	1109	98	278	197	56	17	12	97	126	5	23	283	2	38	311	0	0	0	156	57	0	43	0	123	434	0	555	574	0	207	0	0	33	610	0	29	5	11
Phe	TTC	0	129	0	332	8		63	27	413	127	735	89	329	264	27	5	23	299	66	2	114	104	0	47	13	0	0	0	22	0	0	0	0	15	120	0	185	48	0	348	0	0	0	346	18	43	0	0
Phe	TTT	0	95	16	410	0	37	31	16	304	51	549	153			0	0		74	148	0	19		0	7	24	0	0	0	30	0	0	0	36	71	158	9	84	226	0	294	0	0	5	327	0	56	0	36
Tyr	TAC	0	260	0	170	19	210	10	2	57	192	242	0	178	69	0	180	10	30	105	0	19	26	0	112	47	0	0	0	116	10	0	43	0	30	7	0	117	215	0	139	0	0	0		48	11	0	0
Tyr	TAT	0	183	0	46	13	134	0	0	290	142	275	35	147	82	0	0	90	9	19	2	0	50	0	20	137	0	0	21	126	56	69	17	86	0	113	26	164	211	0	124	0	0	48	486	20	19	61	45
Pro	CCA	0	535	0	102	91	210	26	196	317	253	530	120	370	598	15	269	261	518	171	136	108	131	0	0		0	0	177	143	108	0	43	107	83	354	23	697	855	0	383	30	1	104	314	63	178	9	19
Pro	CCC	0	793	0	116	127	412	144	72	175	188	472		275	155	19	137	39	395	112	202	63	164	7	5	142	0	0	45	236	150	21	132	0	63	192	41	285	835	0	383	0	0	55	713	65	108	0	59
Pro	CCG	0	233	0	482	0	233	207	125	196	254	856	137	189	191	1	140	0	278	157	74	48	309	3	0	337	0	2	78	189	97	20	95	66	142	527	17	273	1020	0	422	0	0	213	303	61	71	65	0
Pro	CCT	1	448	0	177	24	216	62	57	233	625	95	58	328	530	11	59	150	541	124		125	157	16	4	670	0	0	28	265	75	23	34	50	101	258	134	454	503	0	167	50	13	49	206	125	37	0	37
Met	ATG		288	2	216	249	388	133	362	896	542	851	373	350	550	14	85	460	398	1	1	186	137	2	160	644	0	15	128	141	149	46	210	131	33	307	162	624	1025	0	743	71	91	17	391	120	358	161	21
Ile	ATA	20	361	7	352	51	131	0	34	382	680	1454	79	745	407	0	291	313	399	175	0	178	163	2	383	26	0	0	22	406	188	76	60	110	174	89	93	465	829	0	810	139	114	69	608	11	83	199	13
Ile	ATC	4	414	19	226	102	211	61	30	616	202	717	52	320	331	27	151	0	288	162	3	41	104	5	23	336	0	0	117	32	189	4	2	15	191	224	10	660	637	0	459	101	40	15	577		76	108	9
Ile	ATT	17	414		93	206	179	45	298	389	192		54	433	426	86	62	303	173	159	2	31	243	0	22	260	0	0	12	178	392	84	9	12	21	222	131	299	353	0	303	44	10	31	395	112	67	61	15
Leu	CTA	0	699	0	363	114	225	169	319	695	518	815	352	539	426	0	141	409	176	479	13	498	476	1	25	990	0	0	132	244	79	40	113	2	150	520	0	415	523	0	815	16	80	143	756	164	452	21	2
Leu	CTC	1	688	0	360	41	221	105	329	314	472	923	120	710	562	50	136	144	369	241	2	228	160	9	332	504	0	0	43	448	323	99	13	0	168	411	67	439	284	0	652	68	1	131	1318	33	290	5	36
Leu	CTG	26	453	0	163	14	170	253	628	890	607	1942	239	733	614	108	65	182	123	348	21	379	235	4	138	755	0	0		245	219	36	78	21	76	669	0	871	1461	0	1162	2	45	116	1092	151	389		7
Leu	CTT	0	813	0	216	19	189	128	151	381		709	69	353	857	37	30	22	217		10	87	484	1	215	218	0	0	29	254	239	35	6	0	12	362	8	292	757	0	408	20	0	15	515	28	119	51	14
Leu	TTA	0	119	0	323	17	102	0	19	457	70	896	157	453	114	7	40	62	48	133	0	186	47	0	110	84	0	0	0	113	0	7	13	0	179	114	46	323	140	0	290	12	0	0	479	1	1	0	3
Leu	TTG	14	141	0	528	5	15	0	5	279	90	994	143	373	68	0	48	25	67	106	0	65	224	2	10	218	0	0	35	12	8	2	59	0	91	245	0	206		0	704	49	8	18	286	43	10	11	0
Val	GTA	0	624	0	237	405	225	108	190	358	159	828	240	701	564	14	235	137	517	156	0	217	352	0	277	369	6	0	125	316	130		93	91	78	275	71	539	1196	0	627	157	55	60	538	81	64	72	50
Val	GTC	1	532	0	154	44	170	187		380	328	401	136	397	281	1	310	291	352	246	1	276	285	2	168	110	0	0	103	237	141	36	35	0	42	403	3	395	743	0	355	19	63	18	708	40	92	164	7
Val	GTG	20	730	0	220	288	49	137	212	740	259	839	217	683	434	84	648	90	1022	135	9	278	373	1	114	588	0	0	248		393	35	41	162	232	782	51	442	1606	0	399	215		130	1017	182	138	449	2
Val	GTT	0	1290	10	87	119	215	69	86	423	409	533	47	224	235	0	133	153	276	47	6		260	112	85	357	0	0	45	388	198	27	73	69	149	141	50	178	467	14	284	17	46	58	391	52	143	99	17
Ala	GCA	1	576	0	62	165	222	0	106	206	193	532	157	29	322	100		0	193	14	0	341	155	146	3	60	0	0	90	260	151	22	48	47	110	248	105	334	1073	0		14	5	150	213	126	40	50	62
Ala	GCC	0	735	0	293	200	302	75	188		72	546	125	191	221	46	333	156	456	145	1	27	314	176	311	138	0	0	60	247	181	6	24	18	144	571	92	515	458	0	175	14	0	33	500	8	61	47	26
Ala	GCG	13	402	0	150	132	116	4	265	151	68	276	101	93	254		411	93	207	119	2	292	225	78	59	124	0	12	179	132	213	0	32	101	91	319	115	500	1942	0	179	0	36	114	439	84	160	246	59
Ala	GCT	0	279	0	160	110	222	84	92	191	261	240	9	320	269	31	316	151	312	68	3	173	454		66	147	0	0	92	171	180	75	74	52		227	26	279	682	5	450	43	39	43	475	36	16	22	2
Gly	GGA	0	1019	0	349	152	319	36	181	245	157	1009	181	305	224	19	338	377	593	106	2	215	664	194	126	735	10	0	22	237	207	28	62	58	66	628	282	946	1356	14	667	30	28	184	503	118	94	183	73
Gly	GGC	0	1217	0	399	29	173	13	141	360	1362	824	199	264	263	98	199	330	633	173	3	98	303	80	127	19	0	0	138	373	148	43	98	98	189	351	93	638	684	23	219	13	100	172	673	93	157	66	66
Gly	GGG	0	610	0	256	431	164	91	500	525	751	1847	264	436	457	138	926	464	467	136	3	232	936	380	476	548	0	0	179	297	220	112	109	99	124	839	188	908	1853	2	617	47	73	540	774	126	264	450	99
Gly	GGT	0	1122	0	419	201	133	130	149	745	560	624	85	272	687	116	463	162	625	40	0	141	294	135	155	286	0	0	113	236	181	10	97	62	74	137	98	882	1190		257	34	32		648	28	180	39	96
Cys	TGC	1	180	0	142	16	5	83	282	126	46	421	120	230	124	3	4	0		110	0	135	175	3	84	5	0	0	0	28	0	0	4	0	15	134	0	140	25	0	200	0	0	21	62	0	24	0	5
Cys	TGT	0	530	0	202	53	225	50	32	240	320	404	107	105	79	0	67	145	311	21	0	336	171	0	8	47	0	0	0	180	37	0	24	0	85	95	0	237	262	15	236	1	17	49	28	23	41	0	0
Ser	AGC	0	909	0	235	137	150	7	24	419	389	581	55	39	264	145	234	45	437	50	0	36	94	24	228	17	0	0	112	249	107	0	81	26	76	240	49	278	239	0	412	7	0	146	210	149	177	147	92
Ser	AGT	0		14	116	123	197	58	85	231	618	458	40	344	387	24	457	239	438	223	0	163	219	7	107	148	0	0	21	260	247	1	0	52	208	227	111	487	940	14	414	187	98	122	272	7	193	105	96
Ser	TCA	0	61	0	94	0	285	0	7	113	41	386	70	232	23	0	38	1	318	21	0	129	208	0	7	115	0	0	74	212	0	0	90	26	141	64	0	482	190	0	173	13	0	57	198	22	20	0	0
Ser	TCC	0	235	0	167	121	137	0	34	136	65	199	79	147	244	7	111	14	342	22	0	106	15	9	2	0	0	0	24	1	12	0	25	0	94	187	0	206	69	0	101	0	0	111	288	12	13	8	0
Ser	TCG	0	115	0	225	0	173	26	73	54	7	500	63	95	125	61	10	1	98	11	0	222	171	7	5	157	0	11	15	65	19	0	4	3	138	194	0	350	308	0	138	0	0	1	302	93	0	13	0
Ser	TCT	0	180	0	49	28	30	20	9	148	37	297	31	238	65	0	0	140	772	136	15	26	115	11	65	78	0	0	11	12	76	0	36	0	21	238	26	331	209	0	98	42	0	10	426	34	92	0	27
Thr	ACA	0	457	0	320	278	329	55	149	219	198	751	244	235	413	0	461	262	442	24	0	417	177	3	10	183	0	11	192	89	192	17	48	28	85	274	128	584	921	0	356	68	175	4	512	34	43	64	3
Thr	ACC	1	351	0	132	297	308	0	95	426	122	703	20	233	506	32	93	135	248	99	0	370	142	2	155	34	0	9	23	270	135	0	142	4	41	179	35	415	849	0	119	104	2	108	348	108	83	85	44
Thr	ACG	19	501	0	238	57	129	84	187	348	111	449	29	265	341	29	193	287	408	113	1	78	234	3	125	226	0		78	152	204	61	22	71	59	375	168	431	1429	0	335	136	76	89	386	51	17	409	78
Thr	ACT	1	317	22	127	49	336	25	34	486	160	220	315	189	325	4	294	214	247	104	8	68	130	34	241	132	0	8	50	158	260	0	0	122	147	166	73	270	624	0	42	85	58	4	320	5	176	117	8
Gln	CAA	0	248	0		9	268	94	80	323	276	927	202	541	432	1	20	58	471	290	2	172	341	7	232	206	6	0	122	126	69	33	14	0	216	571	26	303	231	0	340	22	36	147	327	11	108	0	16
Gln	CAG	0	377	0	57	3	169	25	514	452	289	830	220	265	257	143	108	5	696	144	5	52	624	1	331	725	0	0	87	308	45	0	13	42	156	798	16		1141	0	719	93	19	153	436	37	207	28	0
Asn	AAC	0	526	0	65	48	166	3	4	76	158	416	43	99	78	0	185	171	272	108	4	7	25	0	47	81	0	0	33	174	87	0	35	9	55	24	72	351	202	0	288	16	0	109	304	24	110	18	33
Asn	AAT	0	575	10	116	74	146	8	32	105	127	153	23	130	382	18	179	130	141	106	4	40	58	0	23	269	0	0	167	126	173	13	35	33	48	33	147	144	530	0	581	109	47	53	238	0	48	53	37
Asp	GAC	0	671	0	188	11	219	0	54	227	264	679	16	264	157	6	373	115	246	187	41	15	113	0	19	178	0	0	65	167	288	61	7	18	16	140	119	541	670	0	269	26	75	259	682	10	79	36	80
Asp	GAT	0	327	0	68	30	163	82	61	65	185	383	2	86	471	37	318	16	267	177	49	32	178	4	40	215	10	0	6	97	84	45	129		147	306		565	595	12	26	5	40	119	184	67	179	49
Glu	GAA	2	552	0	72	185	331	0	150	129	62	711	141	266	178	13	165	315	557	81	1	90	297	0	195	45		0	67	200	178	26	33	16	144		21	916	918	0	378	78	27	14	296	16		83	144
Glu	GAG	1	285	0	64	193	451	117	89	292	208	687	257	418	262	99	394	242	586	63	0	196	299	4	105	811	20	0	184	356	92	104	35	97	48	438	160	1181	1928	0	329	32	75	134	124	138	157	256	0
His	CAC	0	565	0	238	73	58	4	98	113	149	488	179	148	379	0	13	105	153	170	0	10	214	0		96	0	0	6	170	272	3	73	6	96	244	0	335	394	0	190	47	130	153	347	15	104	0	1
His	CAT	1	563	0	271		72	42	124	275	55	220	102	311	111	0	8	145	180	79	15	10	223	4	134	393	0	0	74	305	187	23	30	18	63	178	62	433	628	0	626	126	157	22	318	60	89	18	23
Arg	AGA	1	497	0	175	130	229	55	124	169	302	843	217	414	152	0	42	141	371	130	0	220	143	3	63	37	1	0	132	190	149	12	65	20	10	318	1	354	629	0	529	93	44	25	299	74	88	42	6
Arg	AGG	2	327	0	389	227	199	45	503	470	457	1381	77	322	539	114	206	271	790	217	11	238	407	4	182	654	0	1	123	179	494	115	48	112	44	488	140	657	2025	0	829	242	39	127	560	145	90	210	11
Arg	CGA	0	226	0	321	5	78	85	318	190	421	1733	104	348	288	7	9	8	293	162	13	259	368	2	35	393	0	0	0	136	28	43	6	95	106	354	0	455	262	0	599		0	117	465	80	148	1	13
Arg	CGC	16	706	0	127	51	60	61	178	130	349	983	95	228	489	25	1	0	460	213	14	67	175	3	150	112	0	0	0	70	45	0	0	0	20	459	0	379	142	0	399	26	73	4	746	91	52	0	0
Arg	CGG	0	338	0	98	0	60	82	360	231	267	1216	106	126	524	78	6	0	546	324	36	123	289	5	47	439	0	0	76	115	6	0	0	9	219	815	0	463	538	0	660	13	0	171	562	183	354	40	5
Arg	CGT	0	837	0	130	87	67		183	55	327	849	41	130	337	0	1	0	497	95	11	143	538	6	99	91	0	0	22	125	70	62	69	33	144	153	0	361	391	2	60	147	0	156	672	3	65	3	17
Lys	AAA	0	359	0	198	47	137	0	59	194	56	693	20	160	451	18	1	149	83	118	23	79	228	1	285	79	8	0	28	57		0		66	38	155	43	198	624	0	382	11	62	0	256	6	177	51	0
Lys	AAG	4	486	0	246	113	216	63	69	256	117	988	112	101	621	18	15	125	245	102	60	206	489	2	147	245	0	10	70	72	188	55	99	64	41	374	91	698	1224	0	541	38	62	25	313	32	39	215	1
STOP	TAA	2	351	0	80	9	42	102	169	383	124	613	58	417	176	48	130	135	269	105	1	149	211	9	50	80	7	0	6	103	32	0	19	18	349	237	31	315	357	0	551	0	0	41	436	79	56	20	21
STOP	TAG	0	382	0	31	96	144	0	60	398	202	728	76	212	449	0	64	74	322	52	19	81	444	115	56	284	0	0	93	161	142	0	96	167	214	717	28	545	739	0	243	80	0	41	335	136	22	23	0
STOP	TGA	0	336	0	172	35	169	28	57	90	94	833	22	239	131	0	100	169	514	129	56	117	51	27	146	269	0	0	0	68	3	0	4	57	88	314	10	349	569	0	379	31	1	179	604	103	343	0	25
	WT	M	S	I	Q	H	F	R	V	A	L	I	P	F	F	A	A	F	C	L	P	V	F	A	H	P	E	T	L	V	K	V	K	D	A	E	D	Q	L	G	A	R	V	G	Y	I	E	L	D
	Amino Acid	3	4	5	6	7	8	9	10	11	12	13	14	15	16	17	18	19	20	21	22	23	24	25	26	27	28	29	30	31	32	33	34	35	36	37	38	39	40	41	42	43	44	45	46	47	48	49	50
	Trp	4	251	0	177	8	1	85	257	100	170	1109	98	278	197	56	17	12	97	126	5	23	283	2	38	311	0	0	0	156	57	0	43	0	123	434	0	555	574	0	207	0	0	33	610	0	29	5	11
	Phe	0	224	16	742	8		94	43	717	178	1284	242			27	5		373	214	2	133		0	54	37	0	0	0	52	0	0	0	36	86	278	9	269	274	0	642	0	0	5	673	18	99	0	36
	Tyr	0	443	0	216	32	344	10	2	347	334	517	35	325	151	0	180	100	39	124	2	19	76	0	132	184	0	0	21	242	66	69	60	86	30	120	26	281	426	0	263	0	0	48		68	30	61	45
	Pro	1	2009	0	877	242	1071	439	450	921	1320	1953		1162	1474	46	605	450	1732	564		344	761	26	9		0	2	328	833	430	64	304	223	389	1331	215	1709	3213	0	1355	80	14	421	1536	314	394	74	115
	Met		288	2	216	249	388	133	362	896	542	851	373	350	550	14	85	460	398	1	1	186	137	2	160	644	0	15	128	141	149	46	210	131	33	307	162	624	1025	0	743	71	91	17	391	120	358	161	21
	Ile	41	1189		671	359	521	106	362	1387	1074		185	1498	1164	113	504	616	860	496	5	250	510	7	428	622	0	0	151	616	769	164	71	137	386	535	234	1424	1819	0	1572	284	164	115	1580		226	368	37
	Leu	41	2913	0	1953	210	922	655	1451	3016		6279	1080	3161	2641	202	460	844	1000		46	1443	1626	17	830	2769	0	0		1316	868	219	282	23	676	2321	121	2546		0	4031	167	134	423	4446	420	1261		62
	Val	21	3176	10	698	856	659	501		1901	1155	2601	640	2005	1514	99	1326	671	2167	584	16		1270	115	644	1424	6	0	521		862		242	322	501	1601	175	1554	4012	14	1665	408		266	2654	355	437	784	76
	Ala	14	1992	0	665	607	862	163	651		594	1594	392	633	1066			400	1168	346	6	833	1148		439	469	0	12	421	810	725	103	178	218		1365	338	1628	4155	5		71	80	340	1627	254	277	365	149
	Gly	0	3968	0	1423	813	789	270	971	1875	2830	4304	729	1277	1631	371	1926	1333	2318	455	8	686	2197	789	884	1588	10	0	452	1143	756	193	366	317	453	1955	661	3374	5083		1760	124	233		2598	365	695	738	334
	Cys	1	710	0	344	69	230	133	314	366	366	825	227	335	203	3	71	145		131	0	471	346	3	92	52	0	0	0	208	37	0	28	0	100	229	0	377	287	15	436	1	17	70	90	23	65	0	5
	Ser	0		14	886	409	972	111	232	1101	1157	2421	338	1095	1108	237	850	440	2405	463	15	682	822	58	414	515	0	11	257	799	461	1	236	107	678	1150	186	2134	1955	14	1336	249	98	447	1696	317	495	273	215
	Thr	21	1626	22	817	681	1102	164	465	1479	591	2123	608	922	1585	65	1041	898	1345	340	9	933	683	42	531	575	0		343	669	791	78	212	225	332	994	404	1700	3823	0	852	393	311	205	1566	198	319	675	133
	Gln	0	625	0		12	437	119	594	775	565	1757	422	806	689	144	128	63	1167	434	7	224	965	8	563	931	6	0	209	434	114	33	27	42	372	1369	42		1372	0	1059	115	55	300	763	48	315	28	16
	Asn	0	1101	10	181	122	312	11	36	181	285	569	66	229	460	18	364	301	413	214	8	47	83	0	70	350	0	0	200	300	260	13	70	42	103	57	219	495	732	0	869	125	47	162	542	24	158	71	70
	Asp	0	998	0	256	41	382	82	115	292	449	1062	18	350	628	43	691	131	513	364	90	47	291	4	59	393	10	0	71	264	372	106	136		163	446		1106	1265	12	295	31	115	378	866	77	258	85
	Glu	3	837	0	136	378	782	117	239	421	270	1398	398	684	440	112	559	557	1143	144	1	286	596	4	300	856		0	251	556	270	130	68	113	192		181	2097	2846	0	707	110	102	148	420	154		339	144
	His	1	1128	0	509		130	46	222	388	204	708	281	459	490	0	21	250	333	249	15	20	437	4		489	0	0	80	475	459	26	103	24	159	422	62	768	1022	0	816	173	287	175	665	75	193	18	24
	Arg	19	2931	0	1240	500	693		1666	1245	2123	7005	640	1568	2329	224	265	420	2957	1141	85	1050	1920	23	576	1726	1	1	353	815	792	232	188	269	543	2587	141	2669	3987	2	3076		156	600	3304	576	797	296	52
	Lys	4	845	0	444	160	353	63	128	450	173	1681	132	261	1072	36	16	274	328	220	83	285	717	3	432	324	8	10	98	129		55		130	79	529	134	896	1848	0	923	49	124	25	569	38	216	266	1
	STOP	2	1069	0	283	140	355	130	286	871	420	2174	156	868	756	48	294	378	1105	286	76	347	706	151	252	633	7	0	99	332	177	0	119	242	651	1268	69	1209	1665	0	1173	111	1	261	1375	318	421	43	46
[truncated: 239 more columns]

## Sheet: Fitness (replica 1)
		M	S	I	Q	H	F	R	V	A	L	I	P	F	F	A	A	F	C	L	P	V	F	A	H	P	E	T	L	V	K	V	K	D	A	E	D	Q	L	G	A	R	V	G	Y	I	E	L	D
Amino acid	Codon	3	4	5	6	7	8	9	10	11	12	13	14	15	16	17	18	19	20	21	22	23	24	25	26	27	28	29	30	31	32	33	34	35	36	37	38	39	40	41	42	43	44	45	46	47	48	49	50
Trp	TGG	0.887788	1.0054		0.992589	1.06986		1.06866	1.01713	1.05933	1.02829	1.00458	0.987612	1.01577	1.02938	1.0006	0.925437	0.98095	0.772623	0.996279	0.461047	0.775707	1.03495	0.488795	0.995324	1.00872			0.781753	0.981488	0.991983		1.05028		0.953386	0.9508		0.994513	1.00244		0.967098	0.781753	0.781753	1.01964	0.999071	0.707644	0.980433	1.00671	0.888761
Phe	TTC		1.06147		1.01967	1.11868		0.945779	0.991009	1.0291	1.04929	1.00688	1.02706	0.876205	0.964923	0.96394		1.00151	0.957529	0.972693	0.387595	0.884226	0.962003		1.00072	1.18579				0.917397	0.781753				1.04645	0.967466		0.973411	0.921577		0.97897				1.00281	0.912738	0.95513
Phe	TTT		0.991477	0.99351	1.04437		0.9575	1.05369	1.07628	1.03586	1.01245	1.01142	1.00698						0.808009	0.976345	0.227363	0.871561		0.781753	0.845495	1.07858				1.03027				1.10869	0.97275	0.9858	1.04954	1.059	1.00336		0.994047			0.736757	1.01088	0.781753	1.00855		0.933397
Tyr	TAC	0.781753	1.00607		1.01782	1.01775	1.0185	0.98995	0.892322	0.99933	1.00671	1.0056		1.0531	0.984622		1.00591	0.98995	0.821651	1.04802	0.781753	0.769855	0.985635	0.530103	1.03851	1.03138				0.984332	0.927938		1.03678		0.98527	1.17463		1.02592	1.04069		0.987271			0.781753		0.929639	0.98499
Tyr	TAT		1.00095		1.04645	0.977596	1.0328			1.04145	0.978033	0.947597	1.0208	1.03829	0.996056		0.781753	1.05778	0.836808	0.956835	0.381341	0.530103	1.07193	0.376524	1.16112	1.0188			0.941136	1.0633	0.969395	0.968634	0.949672	1.04423	0.781753	0.934882	1.01894	0.996259	1.00047		0.957135	0.781753		0.99055	1.00675	1.0129	0.933881	0.953438	0.890511
Pro	CCA	0.781753	1.01606		1.03546	0.987435	0.986949	0.90713	1.01949	0.99142	0.988017	1.00335	0.951102	1.02735	1.0295	1.09145	0.998486	1.00838	0.998775	1.02012	0.98847	0.964282	0.98159	0.289941	0.548262				1.06136	0.950533	0.970695		0.934615	1.02453	1.00039	0.98808	0.93509	0.987557	1.00119		0.94811	0.941136		0.978991	0.961932	0.934439	0.999351	1.04954	0.974442
Pro	CCC		1.00399		1.04612	1.06986	0.992505	0.982705	1.00872	1.00058	0.981722	1.03971		1.02043	1.00302	1.0616	0.989529	0.965038	1.00855	0.977596	0.984191	0.97727	0.987501	0.581443	0.493299	1.0222			0.973111	0.987758	0.966339	0.885726	1.00133		1.04752	0.976844	0.967936	0.96069	1.01635		0.984457			1.05396	1.00032	0.993993	0.927126		0.980055
Pro	CCG		1.02666		1.01726		1.01076	0.988697	0.995128	1.00969	1.03915	1.02053	0.970248	1.01939	0.975128	0.728405	1.05185		0.97048	0.969534	0.968956	0.950399	1.03461	0.370721	0.182225	1.02719		0.941136	0.950684	0.987671	0.965372	0.981697	1.03073	0.999415	0.933212	0.984763	0.941136	0.961611	0.989836		0.972866			0.997768	0.989473	0.981697	0.965372	0.955074
Pro	CCT	0.941136	1.00768		0.996128	1.0276	1.01795	0.950731	0.981616	1.03121	0.990368	0.944206	0.977596	1.02801	1.01515	0.843765	1.01606	1.00712	1.00016	1.03881		0.91869	1.00346	0.681928	0.625997	1.02295			1.0295	1.0274	1.02113	0.833058	0.98499	0.914925	0.991965	0.981661	0.97775	1.01115	1.00398		1.00958	1.08682	1.00825	0.970248	0.995975	1.03997	0.975947		0.96643
Met	ATG		1.01242	1.01524	1.02024	0.9873	1.01562	1.01452	1.03146	1.02454	1.01749	1.00978	0.991748	1.00194	1.03639	1.01862	0.979794	1.011	1.01868	0.941136	0.201561	0.875352	0.988063	0.588076	0.967858	1.01198		0.972343	0.996887	0.979661	0.995893	1.01216	1.01387	1.04225	1.03534	1.02584	0.95035	0.993763	1.00474		0.974807	0.965372	0.970955	0.98995	1.01304	0.996098	0.993722	0.993589	1.01981
Ile	ATA	1.08701	1.01025	0.986132	1.02299	1.09773	0.990614		0.954334	1.02171	1.01877	1.01864	1.03898	1.0155	1.00605		1.0131	1.01648	0.998245	1.0109	0.202153	0.882448	0.743724	0.573556	1.02816	0.890766			0.922978	1.03592	1.03678	1.02641	1.01848	0.929776	0.992466	0.997947	1.04563	1.00319	0.999566		1.00262	0.990158	1.05426	0.858909	1.0183	0.85727	1.00303	0.985934	0.887788
Ile	ATC	0.977596	1.01133	0.941136	0.989311	0.997503	0.988585	1.00909	1.02173	1.00775	1.01288	1.0225	1.05775	1.01585	1.01481	1.09534	0.967299		0.965738	0.998405	0.432624	0.719286	1.01114	0.538077	0.968205	1.02754			1.01732	0.98213	1.04676	0.977596	0.855862	0.941136	1.00129	0.988024	0.927938	0.998593	1.01987		1.03031	1.01862	1.11168	0.915467	0.986475		1.04457	0.991834	0.803693
Ile	ATT	0.941136	1.0301		1.00191	1.01454	1.02673	1.02514	1.04841	1.01475	1.0009		1.02535	1.00796	1.00559	1.05123	0.997086	0.976101	1.00659	0.979426	0.450633	0.858965	0.99892	0.289941	1.08236	0.979841			0.96643	1.0147	0.990394	1.05518	0.996191	1.03601	0.979537	0.959904	1.01784	0.957529	1.00318		0.992166	0.965965	0.927938	0.915841	0.987405	1.01101	0.9369	1.00537	0.874715
Leu	CTA	0.707644	1.0167		1.00167	1.13789	1.05134	1.03541	1.02159	1.01379	1.0334	0.990199	1.01253	0.994096	1.00773		1.0342	1.009	0.78877	0.996447	0.546128	0.97656	1.02598	0.289941	0.91516	0.997311			0.998056	0.999515	0.985635	1.0201	0.983941	1.01524	1.00412	0.970714		0.99206	0.991679		0.967391	1.00671	1.07726	0.88555	1.01473	1.07696	0.984538	0.93454	0.732939
Leu	CTC	0.941136	0.978957		1.02991	0.990651	0.988776	1.00809	1.00007	1.06223	1.00346	1.00975	1.00517	1.02394	1.01227	1.07193	1.02514	1.02245	0.92169	0.988278	0.425339	0.970602	1.01798	0.583851	1.00815	0.993148			1.03678	1.01236	1.02986	0.983115	0.964398		1.00104	1.01785	0.924887	1.03351	1.00163		1.02924	1.04064		0.975872	1.00406	0.959583	0.992063	1.05552	0.96719
Leu	CTG	1.12426	1.00377		0.966262	1.11089	1.07556	1.00654	1.03794	1.00804	1.02385	0.992908	0.982973	1.00586	1.02552	1.0841	1.05202	1.03509	0.738121	1.01428	0.496269	0.961192	1.00803	0.491968	0.979251	1.0038				0.998343	0.988372	0.998969	1.07361	1.00865	1.0334	0.988355		0.991591	1.0135		0.984272	0.941136	0.977141	0.941136	1.01153	1.02584	1.00988		0.826749
Leu	CTT		1.01722	0.707644	1.00386	1.03094	0.989797	1.01638	1.02244	1.01298		1.00011	0.993329	1.01027	1.00998	1.08935	1.14465	0.917397	0.854387		0.653026	0.913996	1.0295	0.393242	1.02547	1.01928			0.980433	1.04721	1.01344	0.989135	1.15387		0.909928	1.02068	1.19279	0.989554	1.02756		1.01036	0.981697		0.820912	1.00607	1.00383	1.01977	1.01713	0.962668
Leu	TTA		1.00969		1.0375	1.22344	0.960812		1.00565	0.989633	1.04908	0.993356	0.997901	1.01239	1.01997	1.01524	0.973062	1.04054	0.686525	0.953611	0.161983	1.02517	1.03138	0.707644	1.08675	1.04429	0.781753		0.65883	0.955925		1.10052	1.04717		1.04538	0.97053	1.00715	1.00075	1.00819		0.995654	0.941136			1.02365			0.781753	1.06406
Leu	TTG	0.931461	1.00438		1.02305	1.00671	0.972343		0.877981	1.01629	0.997181	1.00294	0.998701	0.976105	1.10265	0.781753	1.05256	0.980055	0.739749	0.996926	0.195202	0.905912	1.02321	0.667367	0.824259	1.03113			0.963159	0.892322	1.06986	0.941136	0.98995		1.01899	0.772224		0.979515			1.00001	1.03736	0.959294	0.919333	1.04246	0.875261	1.01071	1.16253
Val	GTA		1.01845		1.00636	0.997213	0.996935	1.00999	1.02964	0.988021	0.998376	1.01659	1.01605	1.01367	1.02832	0.974765	0.997667	0.989529	0.998912	0.983957	0.183785	0.998466	1.03744	0.300066	1.00596	1.02696	0.941136		1.01107	1.00379	1.02053		0.972157	0.989633	1.00229	0.987963	1.02006	0.99179	1.002		0.997836	1.02476	1.00596	0.95365	0.997356	1.03222	0.97379	0.993597	0.851771
Val	GTC		1.00601		0.991081	0.986726	0.9989	1.03306		1.00951	1.02326	1.0167	1.01244	1.01832	1.00886		0.981863	1.00515	1.02084	1.00704	0.194637	1.01472	1.00291	0.456679	1.02351	0.970103			1.11372	1.02471	1.00922	1.01132	0.922019		0.980055	0.959919	0.851328	0.972549	1.00178		0.940728	0.965372	1.0793	0.850726	0.994189	0.924247	1.01524	1.00421	0.763595
Val	GTG	1.025	1.03312		1.01503	1.02264	0.981414	0.998646	1.01299	1.01649	1.00639	0.997178	0.998466	1.02726	0.999543	0.893306	1.03375	0.999559	0.993949	0.93901	0.381276	0.98383	1.00261	0.325472	0.994062	0.991636			0.99077		1.00493	0.978181	1.11522	1.01825	0.950811	0.980026	1.14654	0.974537	0.984491		0.99141	1.03544		0.864383	1.01172	1.02342	1.02725	1.02252	0.941136
Val	GTT		1.0304	0.941136	1.03923	1.00775	1.03037	0.956537	0.990623	1.03714	1.04116	0.988651	0.987527	0.999154	1.02678	0.781753	1.00578	0.984934	0.995185	1.04954	0.469756		0.988841	0.826749	0.919136	0.988738			1.06406	1.03929	0.994403	1.04436	1.01723	1.0386	1.00615	0.993689	0.996412	0.96589	0.980869	1.11089	1.01799	1.02976	0.950811	0.855587	0.981948	1.02976	1.01457	0.995296	0.98995
Ala	GCA		1.00646		0.977928	0.980122	1.01854		1.08503	0.987996	0.997175	1.00644	0.986132	0.951321	1.00234	0.969768		0.781753	1.00628	0.871085	0.425339	0.998796	1.02291	0.963582	0.781753	0.9169			0.985841	1.00094	0.97315	0.879124	0.986404	0.991794	1.01051	0.951416	0.958654	0.998987	0.986452			1.00248	1.12963	0.975816	0.9704	0.953083	1.01406	1.03469	1.077
Ala	GCC		0.99932		1.01492	0.993762	0.999361	1.00238	0.999		1.05754	0.976087	1.00737	0.967662	0.963773	1.0341	1.01641	0.994278	1.03654	1.01002	0.354584	0.983754	1.02577	0.97423	1.00578	0.996594			1.04534	0.977596	1.02689	0.815059	1.09471	1.2315	0.958161	0.998633	1.06096	0.967615	0.987752		1.05602	0.871085		1.02728	1.00808	1.11868	1.00537	1.00541	1.01894
Ala	GCG	0.964398	1.01524		0.994056	1.04335	1.03861	1.02641	1.00539	1.02413	0.976992	0.99367	0.980275	1.00191	1.02527		1.01142	1.06252	0.995654	1.01977	0.488795	0.976959	0.97183	0.98134	0.938718	0.932101		0.909928	0.987387	0.993273	0.99979		0.976326	0.969457	0.934928	0.970754	0.981414	0.996169	0.999456		1.01284		0.941136	0.975261	0.982927	1.03094	1.03945	1.01176	1.00811
Ala	GCT		0.998282		1.02915	0.98353	1.01096	1.02779	0.984713	1.01575	1.0049	0.996237	0.901322	1.01211	1.01723	0.908303	1.01632	0.992267	0.992384	0.994249	0.422989	1.00659	0.986481		0.983967	0.972895			0.959503	1.0089	0.99737	1.03884	0.947099	0.98995		0.97153	0.859558	1.01804	0.994791	0.9169	1.01248	1.01304	0.952595	0.979032	0.992164	0.929677	0.941136	1.14551	0.941136
Gly	GGA		1.0189		0.983774	0.982713	1.0331	1.03972	0.988994	1.01021	0.99927	0.996656	1.0421	1.0143	0.993482	0.984117	0.995009	0.964883	0.988394	1.01389	0.385061	1.03037	1.00547	0.997922	0.964747	0.994112	0.971792		0.901838	1.06164	0.949778	0.926616	1.00408	1.00183	0.952476	0.997385	1.04042	0.976548	0.988821	1.00248	1.0068	0.978961	0.97543	1.00055	0.991631	0.973969	0.977596	0.966092	0.976752
Gly	GGC		1.01017		1.03001	1.0778	1.05254	1.13698	1.01422	0.99806	1.00122	0.998428	0.987928	0.932099	1.02143	1.05641	0.995132	0.986052	1.01022	0.980248	0.507566	0.899216	1.01023	0.914836	1.0115	1.04546			1.00287	0.99679	0.962122	0.905792	1.02436	0.987612	1.00562	0.981844	0.976052	0.973878	0.993686	1.00151	1.01769	0.912023	0.994645	0.998079	0.997556	0.955819	0.956677	1.00609	0.941136
Gly	GGG		0.988155		1.00647	0.992665	1.01262	0.983136	1.03812	1.02078	1.01377	1.00259	1.03817	0.998718	0.992768	0.979251	1.02285	0.981164	0.980055	1.004	0.329902	0.95764	1.01406	0.998915	0.997319	0.975607			0.962895	0.992707	0.945138	0.958951	0.989421	1.01331	0.888867	0.96052	0.960014	1.00144	0.986638		1.00577	1.0258	1.04269	1.03171	0.993592	1.00852	0.967532	0.962617	0.95489
Gly	GGT		1.01417		1.02428	1.02441	0.980893	0.984924	1.03459	0.997212	1.02043	1.00814	1.0607	0.995374	1.00441	0.961132	1.00449	1.00941	0.980001	0.982276	0.101149	0.953992	0.968129	0.942211	0.963266	0.963542			1.03729	1.02739	0.980362	0.971792	1.00335	0.96643	0.986487	0.998646	1.01673	0.986057	0.984239		1.03006	0.979409	0.95035		0.970821	0.957272	0.954602	1.05118	0.978674
Cys	TGC		0.979561		0.991794	1.00671	0.877981	1.04611	1.02136	0.978912	0.993104	0.990226	1.04109	1.04013	0.948302	0.98995	0.912023			1.01481	0.250257	0.99189	1.02942	0.671185	1.01582	0.877981				1.00383			0.848869		0.972343	0.914595		1.00819	0.987692		0.966362			0.916382	0.699959		0.887333		0.613834
Cys	TGT	0.781753	1.00168		1.01055	0.974529	0.971037	1.05842	0.98213	0.997122	0.972888	1.02085	1.01524	1.04517	1.07544		0.945499	1.02701	0.971027	0.895243	0.417277	1.01844	1.05086	0.62237	1.00429	0.983382				1.00972	0.876622		1.07858		0.967078	0.95889		0.989219	0.95812	1.06721	0.973279	0.645632	0.830567	0.874237	0.73687	0.929286	0.874929		0.781753
Ser	AGC	0.781753	1.01583		1.02133	1.03004	1.0266	1.17463	1.03876	1.01827	0.999494	0.981753	1.00193	1.04354	1.00916	1.01163	1.02728	0.928912	1.01035	0.988237	0.231661	0.953579	0.971792	0.75318	1.03763	1.01524			1.00488	1.00424	1.01301		1.0356	0.97147	0.955058	0.945421	0.941136	0.967952	1.05601		1.02001	1.17463		1.00628	1.02572	1.00923	1.00098	1.00119	1.0261
Ser	AGT			1.00248	1.00406	1.02247	1.00125	0.977596	0.973297	0.980489	0.995741	1.00684	1.0201	1.02709	0.959469	1.05086	0.990522	0.993011	1.01447	0.989173	0.243001	1.09274	0.983867	0.667367	0.990491	0.989365			0.948046	1.0105	1.01524	0.941136		1.01992	0.985564	0.979614	0.969815	0.997086	0.983671	1.08177	1.0119	0.998229	0.985597	0.950934	1.00747	0.802514	1.01853	1.01709	1.02945
Ser	TCA		0.956029		1.0292		1.00214		0.922978	0.99837	1.03654	0.998373	1.01119	0.997638	0.93509		0.965714	0.818213	1.00122	0.93454	0.359766	0.994733	1.03724		0.986132	1.02793			1.04868	1.02833			0.956332	1.02862	0.98511	0.994985		1.01375	1.00401		0.980248	1.07141		0.99933	0.984218	0.912023	1.0129
Ser	TCC		0.994964		1.00413	1.09353	0.985176		1.04814	0.996027	1.09616	0.986928	0.980758	0.983036	0.978105	0.855862	1.00159	1.05754	1.0301	1.0517	0.257894	1.04102	1.06721	0.879789					1.07858		1.03601		0.925		0.979583	1.00171		0.997004	0.971179		1.07089			1.04767	0.973069	0.98095	0.977596	0.925
Ser	TCG		0.973352		1.01185		0.707144	1.14502	1.00447	1.05132	0.941136	0.983598	0.983253	0.971435	1.01486	0.984851	0.927938		1.01427	1.07726	0.159309	0.985836	1.0089	0.631233	1.05552	0.987394		1.07726	1.09145	0.955074	0.914067		0.941136		1.01282	0.983245		0.998211	1.01493		1.0163				1.00671	1.05215		1.13698
Ser	TCT		1.02609		0.95336	1.20892	0.998775	1.00174	0.913418	1.05552	0.971111	1.01283	1.05369	1.00226	1.01088			1.00656	0.994568	1.02898	0.615267	0.890766	0.936197	0.968854	0.978867	0.978922			1.04814	1.01524	1.02304		1.04778		0.900246	0.998597	1.07544	1.00362	1.00435		1.00947	1.08747		1.01071	1.01266	1.14437	1.01788		0.998646
Thr	ACA	0.781753	1.01684		1.01285	1.03533	1.01539	1.06581	0.991707	0.697068	0.998686	1.01896	0.957447	1.0313	1.00651		0.978587	1.01433	0.983036	0.981888	0.474153	1.02298	1.00098	0.548262	0.98995	0.986204		0.880225	1.02838	0.993229	0.991009	0.855862	1.01827	0.97543	1.00915	1.01542	0.993609	0.997072	1.01223		1.02176	1.01384	1.00309	1.02641	0.988991	1.03961	0.919489	1.02777	0.734926
Thr	ACC		1.03623		0.993273	1.01203	1.00365		0.95889	1.03041	1.02336	1.02616	0.96409	1.01691	1.00798	1.04855	1.0334	0.988883	1.02912	0.968317	0.395474	1.01775	0.976726	0.478871	1.01493	1.02391		1.20892	1.03272	1.00144	1.01668		1.04323	0.848869	1.08401	0.990761	1.02805	0.99206	0.986708		0.979868	1.01114	0.941136	0.956644	0.999233	1.00786	0.971996	1.01752	0.898993
Thr	ACG	0.965372	1.01935		1.00319	1.03796	1.00307	1.00476	1.03601	1.00494	1.01182	0.991117	1.01689	1.01598	1.00793	0.962275	0.994985	0.984309	1.02606	0.964676	0.402384	1.01402	0.98401	0.499447	1.05692	1.02113			0.942996	1.03204	1.02784	1.03367	0.986132	1.04686	0.983279	0.960095	1.00104	0.999038	1.0098		1.01728	0.979891	1.00725	1.00787	1.00521	1.01713	0.918181	1.00455	0.930451
Thr	ACT		1.00425	0.995202	1.05921	1.03178	1.01625	1.0334	1.08842	1.02737	1.01494	0.981888	1.00333	0.965232	1.01436	1.02641	1.02387	0.991582	0.983754	1.00891	0.630162	0.945435	0.977596	0.85727	1.02713	1.03267		0.941136	0.988237	1.01927	1.00871			1.00026	1.0042	0.980996	1.01071	0.987504	0.985017		1.0334	1.02641	1.02641	0.832733	0.985844	0.941136	0.908845	0.997815	0.853978
Gln	CAA		0.957169			1.13481	1.0232	1.02367	1.00878	0.93456	1.00544	1.01629	1.00939	0.977481	1.00976		0.883497	0.990945	1.00034	0.983122	0.437435	0.979409	1.02132	0.432127	1.02381	1.03317	0.965372		0.981888	1.02595	0.993329	1.02728	0.913854		0.973258	1.00207	1.02862	1.00494	0.959838		0.971341	0.969534	1.01792	0.995361	0.928015	0.954334	0.970695		1.10052
Gln	CAG		1.01397		0.965831	1.06406	1.0019	1.19279	1.02307	0.950403	0.980634	1.00292	1.00756	1.02641	1.0018	1.0382	0.943835	0.822031	0.987923	1.00429	0.354584	0.904676	1.00925	0.368837	0.995118	1.02061			0.947924	1.02051	0.994484		0.895425	1.0618	0.985208	1.00547	0.959881		1.00333		0.996129	1.01167	0.984117	1.02103	1.00273	0.867027	0.989671	0.982026
Asn	AAC		1.00309		0.973232	1.0344	0.959701	0.941136	0.805015	0.845888	1.01771	0.9861	1.04337	0.979272	1.02678		0.968607	1.04212	0.987103	0.999625	0.67335	0.758014	0.91516	0.340065	0.991794	1.04994			0.975142	0.997282	1.02378		1.02805	0.97543	1.01011	0.974251	1.03678	1.0176	0.982276		1.02803	1.05552		0.973674	1.00842	0.981888	0.928567	0.933499	1.00548
Asn	AAT		1.02337	1.10052	0.969972	0.978713	1.00474	1.06986	0.994484	0.915951	0.983062	0.999723	0.968205	1.00766	0.971391	0.949198	1.03732	1.04564	0.986505	1.03569	0.569022	0.982276	0.965372	0.344745	0.918332	0.987707			1.01964	0.975967	0.954254	0.992115	0.972999	0.980722	1.08902	1.01964	0.998248	1.02601	0.987456		1.02443	0.977029	0.921192	0.938449	0.970722	0.781753	0.963749	1.01798	0.975947
Asp	GAC		1.01539		0.984809	1.00315	0.971132		1.05713	0.853403	0.977752	0.999161	0.800499	0.987233	1.00488	0.920375	0.993967	1.03257	0.983166	1.01785	0.778299	0.788131	1.03003	0.277453	0.974442	1.01336			0.96517	1.04925	0.998334	1.00174	1.10052	0.949198	0.745619	0.97338	0.964821	0.990433	1.00814		0.998486	1.01894	1.00238	1.00122	1.01209	0.941136	0.96704	0.998969	1.01767
Asp	GAT		0.971584		0.979729	1.03027	0.953155	0.983754	1.0129	1.03414	0.951677	0.992315	0.941136	0.96675	1.00127	0.997086	1.04798	0.981414	0.956572	1.07104	0.914441	0.811363	0.986576	0.569022	1.03992	1.00013	0.955656		0.886081	0.942632	0.975889	0.965372	0.98995		1.01361	0.988912		0.995227	0.987534	0.876622	0.985635	1.00671	1.04717	1.03989	0.973607	0.974858	0.974624	0.970248
Glu	GAA		1.01051		0.972263	1.00372	0.981782	0.62237	1.03012	0.922255	1.01524	0.984822	0.996665	0.990605	1.00555	0.903487	1.01642	0.999844	1.00318	1.05767	0.286716	0.959937	1.00966	0.48625	1.00895	0.999164			0.972172	0.971622	0.985469	1.02862	0.964586	0.877981	0.996733		0.979537	0.995862	0.992307		1.02151	0.950684	0.926115	0.974765	0.965016	1.02123		0.951954	1.01897
Glu	GAG	0.941136	1.01173		0.957802	0.986542	1.00412	1.02592	1.04918	0.970745	0.996352	1.00343	0.996755	0.998151	0.997901	1.068	0.997498	1.01524	0.967364	1.00284	0.274492	0.952656	1.00008	0.475448	1.01943	1.00696	1.0382		1.00415	0.99291	0.932018	1.04664	1.00729	1.02288	0.884827	1.00804	0.991404	0.990368	0.991752		1.00546	0.898843	0.949033	0.797699	0.982678	1.01986	1.00205	1.01097
His	CAC	0.781753	0.991913		0.955176	1.0276	1.0674	0.941136	1.05318	0.908125	0.869178	0.997822	1.01551	0.992115	1.01098		0.680301	0.997573	0.97868	1.03464	0.395474	0.687068	1.05258	0.707644		1.01375			0.858363	0.978816	1.00831	0.98995	1.05952	0.941136	0.976739	0.952872	0.781753	1.02249	1.0191		0.992718	0.996191	0.938929	0.972684	0.99453	0.941136	1.00891		0.752641
His	CAT		1.023		0.993301		0.990753	1.01524	1.0216	0.970835	0.865467	1.01071	1.01762	1.01172	0.986606		0.770799	0.973384	0.982738	1.00133	0.621334	0.875563	0.99008	0.596219	0.987809	1.04411			1.01919	1.01588	1.0232	1.00151	1.00603	0.912738	1.01755	0.983279	0.997086	1.01955	0.996369		0.996923	0.964747	0.94299	0.969534	0.981888	0.95365	1.03613	1.18269	0.808822
Arg	AGA		1.00999		0.979737	1.01122	0.904466	1.01438	1.00805	0.92805	1.00975	0.973573	0.990753	0.976649	1.00163		0.83148	1.00281	0.977819	0.96792	0.310952	1.0086	0.952706	0.530103	1.01001	0.945057			1.02862	0.98634	1.03459	1.08935	0.981769	0.972627	1.03495	0.983709		0.784646	0.971251		0.957659	0.997269	0.978062	0.980055	0.965327	0.947099	0.941136	1.00429	0.815059
Arg	AGG		1.01088		1.01724	1.00012	1.00609	0.981286	0.992449	0.926484	1.01005	0.964193	0.932066	1.01009	0.849376	0.924401	0.822905	0.960546	0.99629	0.993597	0.521461	0.938126	0.96891	0.544026	1.00136	0.978613		0.941136	0.97395	0.961959	1.02339	1.00475	1.01326	1.00894	0.917151	0.987243	0.991194	0.987543	0.986608		0.97933	0.980793	0.93397	0.933382	0.988457	1.01658	0.925931	0.945331	0.804468
Arg	CGA		1.01461		1.00466	0.941136	1.06907	1.01752	1.009	0.823531	0.995136	0.965402	1.00241	0.977893	1.02002		0.852507	0.959294	0.998606	1.02605	0.572367	0.987511	1.02943	0.62237	0.929366	0.997673			0.781753	1.02326	1.04954	1.12205	1.15387	1.01988	0.958479	0.904131		1.01514	0.974549		0.992243			0.916237	0.985228	0.98499	0.959881	0.941136	0.82773
Arg	CGC	1.05552	1.01885		1.00966	0.969002	0.964502	0.988075	1.02739	0.917586	0.990616	0.970101	0.967738	0.955122	1.00811	0.972799	0.57666		0.979089	1.00925	0.547596	1.01171	0.98301	0.627051	0.977046	0.974317			0.62237	0.981167	0.981286				0.941136	0.986333		0.995721	0.999198		0.980055	1.00133	1.02406	0.744104	0.986645	1.04901	0.935712
Arg	CGG		0.976376		0.925777		1.01053	1.03399	1.01511	0.883888	0.988118	0.976628	0.942505	0.991333	1.01214	1.00513	0.805989		0.981594	1.02704	0.631954	1.01841	1.0481	1.00671	0.97543	1.02921			0.950942	0.964234	0.920375			1.02043	0.965552	0.973709		1.00595	1.0022		0.974307	0.977596		0.966996	0.993342	0.980909	0.943197	1.0201	0.9169
Arg	CGT		1.01994		1.00766	1.06024	1.03436		1.01212	0.822765	0.969953	1.0046	0.927786	1.01673	1.03113		0.781753		1.01283	0.989344	0.688746	0.970136	0.962895	0.65883	1.06117	1.02736			0.986132	1.05187	1.01456	0.993712	1.03457	0.945532	1.02782	0.947907		1.01618	0.969264	0.826749	0.992368	0.995361		0.955753	0.992036	0.875563	0.957533	0.98995	0.838519
Lys	AAA		1.02298		1.02352	0.996191	0.988063		1.07591	1.01801	1.00855	1.00599	1.0129	1.01953	0.988607	0.933499	0.633536	1.01396	0.90049	0.967954	0.821784	0.97604	1.03158	0.818213	1.01256	1.00987	0.959294		1.086	1.04814				0.999415	1.03257	0.965456	1.05754	0.988207	0.983454		0.993017	1.04814	1.00054		0.980534	1.07976	0.991429	0.979622
Lys	AAG	0.848869	1.012		1.01466	0.99837	0.995831	1.02964	0.981832	0.969809	0.980626	0.993185	1.00488	0.966023	1.00344	1.14623	0.668506	0.996815	0.918225	1.00833	0.826314	0.934947	1.024	0.650768	1.0345	1.02629		0.955656	0.96095	0.97731	0.982744	0.998012	0.953296	1.02374	1.00621	0.976493	1.00853	1.00968	0.972785		0.983813	0.984768	0.934334	0.91516	0.974263	0.976326	0.911357	1.03162
STOP	TAA	0.892322	1.01552		1.04814	1.04954	1.04691	1.06886	1.0604	1.00467	1.0216	1.02698	1.0674	1.02237	1.05868	0.935273	1.0008	1.01849	1.04414	1.04802	0.781753	1.0565	1.04342	1.20892	0.946998	1.02713	0.855862		0.920375	1.00101	0.892322		0.974442	0.933499	1.00279	1.01833	0.915841	1.00836	1.00231		1.02971			1.02995	1.04153	1.03544	0.996785	0.991372	1.04511
STOP	TAG		1.00606		1.01071	1.03224	1.02245		1.06648	1.02503	1.00939	1.04645	1.06986	1.02344	1.01589		0.998282	1.0159	1.01981	1.07756	0.965372	1.01644	1.01106	0.958459	1.03058	1.00085			1.01167	1.0114	1.0584		1.02402	1.03206	1.0046	1.02039	1.13481	1.00003	1.02653		1.03274	1.04814		1.05071	0.99942	1.05446	1.03851	1.05801
STOP	TGA		1.00782		0.982732	1.0208	0.993065	0.996191	1.03796	1.02293	1.00825	1.00833	1.14551	1.02922	1.02553		1.03813	1.03541	1.01162	1.00137	0.963286	0.982256	0.999257	1.01524	1.02097	1.03358				0.991226	1.06406		0.977596	1.03312	1.10552	1.00077	1.14933	1.02175	1.02408		1.00974	1.01071		0.993054	1.01373	1.10918	1.00743		1.00429
	WT	M	S	I	Q	H	F	R	V	A	L	I	P	F	F	A	A	F	C	L	P	V	F	A	H	P	E	T	L	V	K	V	K	D	A	E	D	Q	L	G	A	R	V	G	Y	I	E	L	D
	Amino Acid	3	4	5	6	7	8	9	10	11	12	13	14	15	16	17	18	19	20	21	22	23	24	25	26	27	28	29	30	31	32	33	34	35	36	37	38	39	40	41	42	43	44	45	46	47	48	49	50
	W	0.887788	1.0054		0.992589	1.06986		1.06866	1.01713	1.05933	1.02829	1.00458	0.987612	1.01577	1.02938	1.0006	0.925437	0.98095	0.772623	0.996279	0.461047	0.775707	1.03495	0.488795	0.995324	1.00872			0.781753	0.981488	0.991983		1.05028		0.953386	0.9508		0.994513	1.00244		0.967098	0.781753	0.781753	1.01964	0.999071	0.707644	0.980433	1.00671	0.888761
	F		1.02784	0.99351	1.03288	1.11868		0.973701	1.01862	1.03202	1.03808	1.00884	1.01425			0.96394			0.91298	0.975295	0.319488	0.882131		0.781753	0.96732	1.11262				0.971792	0.781753			1.10869	0.983713	0.97767	1.04954	0.995324	0.98527		0.985722			0.736757	1.00674	0.906429	0.983115		0.933397
	Y	0.781753	1.00402		1.02375	1.00108	1.02407	0.98995	0.892322	1.03377	0.993907	0.97194	1.0208	1.04645	0.990911		1.00466	1.04986	0.824102	1.02995	0.380122	0.752641	1.03703	0.335531	1.05249	1.02222			0.941136	1.02032	0.962232	0.968634	1.00671	1.04423	0.978961	0.942345	1.01894	1.00804	1.0195		0.972343	0.781753		0.986404		0.949865	0.950975	0.953438	0.890511
	P	0.867027	1.01053		1.01831	1.02992	1.00013	0.974794	1.00579	1.00644	0.996835	1.0152		1.0247	1.01348	0.95764	1.00892	1.00379	0.996423	0.999126		0.946279	1.00734	0.543947	0.461301			0.941136	1.01204	0.991631	0.975588	0.884199	0.996081	0.985602	0.975903	0.983911	0.967654	0.983965	1.00165		0.972429	1.01465	1.01862	0.995636	0.989028	0.992651	0.968139	0.964313	0.974929
	M		1.01242	1.01524	1.02024	0.9873	1.01562	1.01452	1.03146	1.02454	1.01749	1.00978	0.991748	1.00194	1.03639	1.01862	0.979794	1.011	1.01868	0.941136	0.201561	0.875352	0.988063	0.588076	0.967858	1.01198		0.972343	0.996887	0.979661	0.995893	1.01216	1.01387	1.04225	1.03534	1.02584	0.95035	0.993763	1.00474		0.974807	0.965372	0.970955	0.98995	1.01304	0.996098	0.993722	0.993589	1.01981
	I	1.00084	1.01733		1.00801	1.01878	1.00129	1.01616	1.03447	1.01351	1.01439		1.04053	1.01342	1.00839	1.06152	0.996058	0.995271	0.988107	0.996281	0.375987	0.837001	0.864715	0.494023	1.02675	0.997705			0.995017	1.02641	1.01343	1.03951	1.00671	0.938005	0.996162	0.977248	1.02287	0.990378	1.00713		1.00805	0.995565	1.05412	0.878797	0.998203		0.991108	0.990898	0.855862
	L	1.01179	1.00427	0.707644	1.01458	1.0861	1.01162	1.01591	1.02214	1.01258		0.997378	0.999725	1.00516	1.01592	1.07862	1.03477	1.01445	0.815932		0.492911	0.96812	1.02341	0.477847	1.00671	1.00369	0.781753			1.00572	1.01021	0.995886	1.0102	1.01119	1.01611	0.946483	0.961621	0.998021			0.993012	1.01816	1.0288	0.921315	1.01225	1.00894	0.99731		0.925735
	V	1.03191	1.02431	0.941136	1.00934	1.00632	1.00643	1.00609		1.01353	1.02162	1.00419	1.0071	1.01741	1.01576	0.902905	1.01083	0.99649	0.999408	0.985165	0.350628		1.00851	0.73986	0.99309	0.99741	0.941136		1.01967		1.00549		0.992241	1.01375	0.975585	0.977143	1.03249	0.978747	0.992224	1.11089	0.985169	1.02734		0.876706	0.9994	1.01109	1.01197	1.01226	0.861447
	A	0.974765	1.00438		1.00948	0.997297	1.01219	1.01613	1.01064		1.00436	0.9918	0.988333	0.992865	1.00191			1.00635	1.01128	1.0009	0.393926	0.991877	0.997734		0.987853	0.958862		0.909928	0.987358	0.993869	0.99941	0.965499	0.976901	0.990482		0.977945	0.975831	0.990414	0.99395	0.9169		0.970248	0.954334	0.980547	0.991203	0.974295	1.02057	1.01981	1.03459
	G		1.00984		1.01165	1.00045	1.02253	0.995861	1.02381	1.00538	1.00806	1.00119	1.02597	0.984796	1.00213	0.989872	1.01024	0.980658	0.989913	0.994874	0.327611	0.96472	1.00403	0.977019	0.987736	0.982249	0.971792		0.986278	1.01327	0.957566	0.941136	1.00469	0.993371	0.954181	0.977925	1.00078	0.984856	0.987595		1.01102	0.985815	0.998261		0.988208	0.978506	0.962927	0.970664	0.963102
	C	0.941136	0.995783		1.00262	0.981832	0.968028	1.05124	1.01695	0.990664	0.975351	1.00447	1.02859	1.04191	0.985873	0.98995	0.943179	1.02701		0.987543	0.211338	1.0104	1.03982	0.647446	1.01524	0.968418				1.00911	0.876622		1.01189		0.96802	0.931359		0.996073	0.960544	1.06721	0.970101	0.645632	0.830567	0.885433	0.709906	0.929286	0.879028		0.611097
	S	0.781753		1.00248	1.00973	1.05216	0.88916	1.01831	0.993104	1.01037	1.00131	0.993357	1.00136	1.00416	0.982327	0.999807	0.999067	0.990016	1.0074	1.00114	0.447858	1.00732	0.99219	0.74603	1.0142	0.995867		1.07726	1.02296	1.00793	1.01081	0.941136	0.986915	1.01301	0.982409	0.980103	0.97225	0.997683	0.999422	1.08177	1.01388	1.01739	0.985597	0.996991	1.00144	1.00855	1.01082	1.00885	1.02427
	T	0.971	1.01907	0.995202	1.0129	1.02493	1.01092	1.02783	1.0056	0.904654	1.01058	1.01072	0.982515	1.00784	1.00895	1.00389	0.99785	0.995077	1.00315	0.979433	0.52568	1.01309	0.985477	0.686112	1.02928	1.01184			0.999012	1.01104	1.01026	0.971901	1.03085	1.0047	1.00954	0.98275	1.00277	0.994826	1.00073		1.01411	1.00322	1.00798	0.973421	0.994484	1.01355	0.924832	1.00717	0.903953
	Q		0.988749			1.12581	1.01469	1.04726	1.02114	0.943588	0.992278	1.00984	1.00853	0.991869	1.0068	1.03921	0.932374	0.965996	0.992837	0.989883	0.366607	0.958264	1.01345	0.411401	1.00634	1.02336	0.965372		0.966827	1.0222	0.994062	1.02728	0.904091	1.0618	0.978209	1.00407	0.999108		0.995049		0.987722	1.00281	1.00596	1.00802	0.965943	0.882812	0.982948	0.982026	1.10052
	N		1.01337	1.10052	0.971229	0.998486	0.979129	1.02391	0.953579	0.882179	1.00136	0.989696	1.01308	0.994836	0.979498	0.949198	0.998474	1.04388	0.986964	1.0166	0.604547	0.915964	0.948258	0.243001	0.963328	1.00006			1.01144	0.988032	0.974137	0.992115	0.998424	0.980055	1.0424	0.99933	1.01005	1.02011	0.986042		1.02568	0.985398	0.921192	0.961211	0.990701	0.974251	0.938416	0.991582	0.989539
	D		0.99956		0.983533	1.02364	0.963215	0.983754	1.03257	0.878478	0.966461	0.996685	0.810576	0.981978	1.00223	0.983429	1.01644	1.02553	0.968749	1.0415	0.836234	0.802514	1.00209	0.482104	1.01606	1.00608	0.955656		0.956083	1.00065	0.99302	0.985391	0.994484		0.95124	0.983904		0.99289	0.998108	0.876622	0.997404	1.01835	1.01693	1.01246	1.00305	0.970041	0.972321	0.982026
	E	1.06406	1.01098		0.965372	0.994783	0.994278	1.01732	1.03722	0.954088	1.00063	0.993691	0.996808	0.995216	1.00103	1.03601	1.00291	1.00641	0.983741	1.03152	0.242217	0.954938	1.00484	0.461798	1.01269	1.00659			0.994998	0.984928	0.964982	1.04337	0.985364	0.990976	0.959596		0.99011	0.992758	0.991941		1.01388	0.933465	0.942558	0.807716	0.970057	1.02034		0.994199	1.01897
	H	0.941136	1.00663		0.974258		1.02053	1.00715	1.03501	0.949593	0.868024	1.00176	1.01645	1.00518	1.00515		0.706301	0.983162	0.980927	1.02342	0.601125	0.75009	1.01747	0.590356		1.03775			0.997724	1.00157	1.0143	1.00133	1.0424	0.919196	0.991781	0.964966	0.993712	1.02089	1.00476		0.995972	0.972779	0.941136	0.972377	0.988389	0.951077	1.02111	1.18269	0.80297
	R	1.07976	1.01097		0.997438	1.00762	0.967691		1.00726	0.891426	0.994348	0.973015	0.967654	0.98397	0.956702	0.958993	0.820099	0.973466	0.991122	1.00609	0.583418	0.980747	0.986945	0.611154	0.996172	0.995675		0.941136	0.984315	0.990449	1.0218	1.02162	1.0122	1.0009	0.973275	0.965831	0.992223	0.947014	0.9839	0.826749	0.977011		0.983957	0.942837	0.9869	0.992899	0.944448	0.961596	0.828011
	K	0.848869	1.01662		1.01866	0.99794	0.992852	1.02964	1.01829	0.988731	0.989283	0.998351	1.0064	0.996533	0.997047	1.00501	0.661364	1.00603	0.913476	0.985416	0.824555	0.945259	1.02645	0.67778	1.01979	1.02227	0.959294	0.955656	0.987612	1.0048		0.998012		1.01122	1.01894	0.973201	1.023	1.00469	0.976312		0.987582	0.997778	0.963791	0.91516	0.977087	0.98995	0.973258	1.02023
	STOP	0.892322	1.00974		1.00189	1.03124	1.01043	1.05028	1.05746	1.01563	1.01285	1.02552	1.07902	1.02462	1.02668	0.935273	1.01216	1.02557	1.02146	1.02979	0.957161	1.01877	1.0192	0.975558	1.00508	1.0174	0.855862		1.00403	1.00405	1.01121		1.01363	1.0224	1.01391	1.01498	0.999438	1.00826	1.02024		1.02364	1.03721		1.00663	1.01823	1.06513	1.00765	1.02442	1.02271
[truncated: 239 more columns]

## Sheet: 99% Confidence (replica 1)
		M	S	I	Q	H	F	R	V	A	L	I	P	F	F	A	A	F	C	L	P	V	F	A	H	P	E	T	L	V	K	V	K	D	A	E	D	Q	L	G	A	R	V	G	Y	I	E	L	D
Amino acid	Codon	3	4	5	6	7	8	9	10	11	12	13	14	15	16	17	18	19	20	21	22	23	24	25	26	27	28	29	30	31	32	33	34	35	36	37	38	39	40	41	42	43	44	45	46	47	48	49	50
Trp	TGG	0.229183	0.0377105		0.0437098	0.237355		0.0746322	0.038213	0.0673084	0.0481139	0.0179656	0.0580788	0.0366377	0.0448156	0.078729	0.123064	0.160862	0.0433804	0.0521594	0.16224	0.0885687	0.0378845	0.241532	0.0943394	0.0341282			0.610278	0.0455289	0.0766769		0.100129		0.0486122	0.0258213		0.0248308	0.0248195		0.0384689	0.610278	0.610278	0.106458	0.0239116	0.57896	0.104611	0.255538	0.143564
Phe	TTC		0.059604		0.0338208	0.268885		0.0668738	0.110648	0.0309707	0.0583615	0.0221496	0.0662122	0.026386	0.0339401	0.104994		0.122294	0.0314673	0.0686482	0.238948	0.045224	0.0536798		0.0858838	0.257321				0.107141	0.610278				0.166237	0.0505028		0.0411732	0.0734694		0.0303771				0.0319631	0.117296	0.0821476
Phe	TTT		0.0594429	0.143566	0.0321791		0.088855	0.118609	0.173071	0.0366324	0.0845441	0.0258603	0.0484179						0.0512321	0.0462728	0.530441	0.107692		0.610278	0.168093	0.142844				0.114218				0.126387	0.0662126	0.0456276	0.21387	0.0733445	0.0395658		0.0340457			0.177769	0.0334386	0.610278	0.0800507		0.0863465
Tyr	TAC	0.610278	0.037107		0.0470198	0.138957	0.0423839	0.178676	0.309469	0.0778365	0.0432159	0.0384195		0.0497746	0.0687267		0.0445527	0.178676	0.0811784	0.0639658	0.610278	0.0967613	0.11151	0.543838	0.0606013	0.0917574				0.0530596	0.159523		0.0970571		0.103867	0.334267		0.0576452	0.0440164		0.0487756			0.610278		0.0744418	0.169049
Tyr	TAT		0.0437328		0.0959843	0.153781	0.0547159			0.0379841	0.0473906	0.0322288	0.103678	0.0529041	0.0645504		0.610278	0.0706679	0.147868	0.123064	0.23884	0.543838	0.0978815	0.533881	0.194556	0.0524664			0.11399	0.0605718	0.0740086	0.0666356	0.128246	0.0700212	0.610278	0.0490997	0.119511	0.0457428	0.0406982		0.0487458	0.610278		0.0832455	0.0272086	0.134119	0.118224	0.0688813	0.0723627
Pro	CCA	0.610278	0.0264567		0.0630494	0.0602369	0.0396892	0.0971647	0.0439609	0.0326175	0.0362483	0.0258739	0.0490125	0.032588	0.025778	0.18549	0.0359119	0.0372168	0.025924	0.0471175	0.0494265	0.0529046	0.049675	0.531476	0.545849				0.0509036	0.0448708	0.0535459		0.0792583	0.0600812	0.0647382	0.0306653	0.107914	0.0218601	0.020302		0.0273499	0.0957079		0.0554374	0.0309578	0.0655844	0.044194	0.21387	0.12718
Pro	CCC		0.0211996		0.0606046	0.061302	0.0286865	0.0474934	0.070696	0.0446832	0.0415076	0.0296792		0.0372104	0.0477087	0.153609	0.0493512	0.0877877	0.0302843	0.0532866	0.0402439	0.0708716	0.0449405	0.142066	0.16295	0.0519212			0.0830529	0.0375073	0.0450983	0.104553	0.0514993		0.0823453	0.0406862	0.086113	0.0324151	0.021211		0.029274			0.0894186	0.0221816	0.0721369	0.0495741		0.0736118
Pro	CCG		0.0409717		0.0279404		0.039581	0.0401146	0.0522436	0.0430448	0.0403656	0.0211414	0.047529	0.0447546	0.0406574	0.338522	0.055933		0.0334246	0.0443515	0.0644007	0.0771424	0.0362329	0.201709	0.529927	0.0341284		0.334265	0.0606719	0.0418884	0.0559209	0.125799	0.0646255	0.0723925	0.0437007	0.0249858	0.126346	0.0331736	0.0181715		0.0272721			0.0402819	0.0332296	0.0726385	0.0652965	0.0669427
Pro	CCT	0.431533	0.0283905		0.0440257	0.126681	0.0417436	0.0679984	0.0751098	0.0413893	0.0232095	0.0543865	0.0738838	0.0346552	0.0265289	0.135474	0.0792686	0.0489124	0.0254417	0.0576485		0.045473	0.0474478	0.0994141	0.185938	0.024009			0.117954	0.0384895	0.0711517	0.0936265	0.0976071	0.071244	0.057717	0.0354477	0.0487518	0.0284111	0.0265914		0.0466079	0.101575	0.163642	0.0791948	0.0408079	0.057571	0.0919815		0.0903325
Met	ATG		0.0357407	0.385976	0.0419523	0.0364851	0.0310195	0.0527555	0.033248	0.0208488	0.0263673	0.0207189	0.0300977	0.0317228	0.0272947	0.161447	0.061381	0.0282168	0.0308323	0.431533	0.306069	0.0350164	0.0492066	0.246509	0.0437968	0.0239129		0.142076	0.0518167	0.0477085	0.0479448	0.0889158	0.041963	0.0565376	0.110236	0.0356457	0.0421548	0.0233878	0.0186891		0.0206542	0.0652965	0.0583343	0.138405	0.03073	0.0534215	0.0308426	0.0459148	0.132933
Ile	ATA	0.15949	0.0317875	0.209803	0.0330882	0.103417	0.0505739		0.0921074	0.0316773	0.0236164	0.0161825	0.0721623	0.0224087	0.0296789		0.0356084	0.0345888	0.0294917	0.0456621	0.530134	0.0361385	0.0327757	0.245561	0.0320895	0.0948484			0.108102	0.031718	0.0466421	0.0715119	0.0790236	0.0493387	0.0440726	0.0622168	0.0675679	0.0276073	0.0205471		0.0209174	0.0490585	0.0623076	0.0561341	0.0249442	0.137692	0.065094	0.0406852	0.132323
Ile	ATC	0.26635	0.0297585	0.119692	0.0384445	0.0580867	0.0397249	0.0768153	0.11208	0.0242299	0.0426917	0.0231895	0.0927666	0.0341628	0.033517	0.140651	0.0450304		0.0325494	0.0462264	0.202739	0.0639968	0.0591931	0.164232	0.114487	0.0342055			0.0565704	0.099999	0.0475978	0.26635	0.294794	0.134249	0.0428407	0.0385159	0.159523	0.0229693	0.0244555		0.0294627	0.0610354	0.12093	0.128692	0.0239643		0.0745131	0.0558105	0.14284
Ile	ATT	0.126346	0.0310021		0.061373	0.0424281	0.0467311	0.0924588	0.0380808	0.0309218	0.0426952		0.0845213	0.028893	0.0289842	0.0711708	0.0743154	0.0323668	0.0455069	0.0449177	0.240346	0.0833764	0.0378116	0.531476	0.150468	0.0351861			0.156449	0.0456469	0.0292818	0.0726819	0.190237	0.180726	0.122321	0.0366588	0.0535371	0.0314673	0.0316696		0.0334103	0.0828535	0.159523	0.0903313	0.0289966	0.0570351	0.0638774	0.076215	0.121296
Leu	CTA	0.57896	0.0231908		0.0311338	0.07718	0.0441062	0.0490327	0.0346451	0.0231119	0.0279329	0.0203307	0.0323465	0.0251739	0.0291148		0.0535146	0.0297916	0.0326992	0.0268263	0.105002	0.0252915	0.0286566	0.306848	0.100288	0.0187246			0.0511517	0.0377806	0.0643901	0.0969211	0.0537143	0.385976	0.0486047	0.0244775		0.0285574	0.0254298		0.0194498	0.147539	0.078556	0.0404749	0.022209	0.0549241	0.0269594	0.112716	0.262998
Leu	CTC	0.431533	0.0216326		0.0332248	0.0900094	0.0388338	0.0585322	0.0325897	0.0383339	0.0274177	0.0198972	0.0544346	0.0233768	0.0256066	0.0978815	0.0533939	0.0515895	0.0266487	0.0371561	0.239712	0.036904	0.0484781	0.126311	0.032995	0.0259799			0.0970571	0.0286739	0.0350658	0.0572732	0.149973		0.0456443	0.0302879	0.0626145	0.030341	0.0351814		0.0246776	0.0780337		0.0491257	0.016472	0.0943675	0.0341413	0.285064	0.0916917
Leu	CTG	0.154579	0.028003		0.0432637	0.201671	0.0537637	0.0376524	0.0256397	0.0201878	0.0252693	0.0132868	0.03692	0.0221325	0.0252176	0.0688335	0.0819366	0.0472211	0.0375615	0.0326535	0.0824555	0.0281492	0.0391858	0.180112	0.0481836	0.0217154				0.0376128	0.0389786	0.0976163	0.0788367	0.129782	0.0726379	0.0223463		0.0197249	0.0159665		0.016845	0.334265	0.0836994	0.0489832	0.0183714	0.0507618	0.0306021		0.164583
Leu	CTT		0.0215351	0.57896	0.0405106	0.143058	0.0420671	0.0539868	0.0503838	0.0311255		0.0222345	0.0699367	0.0321459	0.0206554	0.118626	0.152328	0.107141	0.0315691		0.122995	0.0540515	0.0286421	0.308613	0.0425345	0.0416729			0.104611	0.0411224	0.039307	0.0970213	0.338525		0.142075	0.0324649	0.330974	0.0338531	0.0228246		0.0299136	0.125799		0.113781	0.0263963	0.111588	0.0563944	0.0853997	0.144246
Leu	TTA		0.0551852		0.0356744	0.252685	0.0540818		0.135416	0.0270855	0.0784366	0.0195187	0.0469051	0.0285177	0.057637	0.222846	0.0880209	0.0816734	0.0581236	0.0467764	0.529743	0.0456883	0.0917574	0.57896	0.0686642	0.0708546	0.610278		0.565007	0.0509397		0.272929	0.178422		0.0487481	0.0521087	0.0879766	0.0329361	0.0507361		0.0343913	0.149492			0.0284206			0.610278	0.364713
Leu	TTG	0.136544	0.0501535		0.0270385	0.255538	0.142076		0.204514	0.0366132	0.0617749	0.0189056	0.0492189	0.0291826	0.0908219	0.610278	0.0953371	0.112433	0.0508562	0.0569186	0.530058	0.0616964	0.0414676	0.253635	0.138729	0.0427774			0.0922775	0.138403	0.237355	0.334265	0.0750694		0.0643347	0.0273408		0.0394886			0.0223083	0.0911078	0.187229	0.11852	0.0383369	0.0724637	0.186521	0.260793
Val	GTA		0.0246321		0.0388832	0.0292113	0.0391298	0.0579509	0.0456578	0.0304905	0.0466559	0.0213112	0.0394462	0.0230071	0.0264714	0.147576	0.0383487	0.0493512	0.0259563	0.0457507	0.529942	0.0399676	0.0341734	0.53169	0.0359458	0.0326036	0.207305		0.054009	0.0335092	0.0540566		0.0578395	0.0605025	0.0670301	0.0347693	0.0729437	0.0250566	0.017212		0.0235268	0.0496682	0.0803284	0.0694745	0.0253654	0.0701885	0.0698505	0.0685124	0.065274
Val	GTC		0.0259696		0.0467049	0.0862425	0.0451758	0.0463748		0.030937	0.0342939	0.0305853	0.0519404	0.0308466	0.0359085		0.0323612	0.0350137	0.0329326	0.0382228	0.306026	0.0366871	0.0352138	0.240514	0.0478891	0.0529999			0.0760636	0.040451	0.0506669	0.100178	0.085932		0.0870944	0.0272373	0.247775	0.0281684	0.0217971		0.0280413	0.125014	0.088895	0.107699	0.0219818	0.0807444	0.0634694	0.0465014	0.155242
Val	GTG	0.137694	0.0235309		0.0411032	0.0365399	0.0809181	0.0502748	0.0416861	0.0225317	0.037203	0.0203249	0.0399676	0.0240077	0.0283575	0.0533194	0.0250047	0.0620781	0.018305	0.0452565	0.122522	0.0342992	0.0307751	0.307321	0.0545754	0.0239866			0.0368134		0.0301303	0.094946	0.120586	0.0482073	0.0352784	0.0203394	0.117846	0.0267356	0.0143535		0.0290841	0.0434931		0.041257	0.0190404	0.046008	0.0532555	0.0292788	0.334265
Val	GTT		0.017622	0.163109	0.0688244	0.0549597	0.043	0.0651609	0.0623496	0.0311623	0.0319815	0.0250382	0.0836088	0.0393961	0.0408085	0.610278	0.0517845	0.0462846	0.0352162	0.0956544	0.149402		0.0358177	0.0425088	0.0551249	0.0305768			0.101163	0.0326921	0.041488	0.124203	0.0715044	0.0771095	0.0489758	0.0490596	0.0825578	0.041379	0.0263338	0.201671	0.0364245	0.150613	0.0788412	0.0609311	0.0288312	0.0869646	0.050891	0.0586896	0.138405
Ala	GCA		0.0249854		0.0715272	0.0441567	0.0412305		0.0696386	0.0401551	0.0422586	0.0259929	0.0458023	0.0990697	0.0330963	0.0555374		0.610278	0.0430654	0.124806	0.536013	0.0319291	0.0497828	0.0454751	0.230665	0.065295			0.0603767	0.0367114	0.0455324	0.101277	0.0825576	0.0843284	0.0574875	0.0341622	0.0530973	0.0322735	0.0176007			0.155998	0.344246	0.0459177	0.0381621	0.0480066	0.0956613	0.0896553	0.0890927
Ala	GCC		0.0218038		0.0356253	0.041227	0.0339608	0.0683616	0.0429759		0.0789048	0.0241366	0.0535875	0.0400843	0.0370045	0.0933071	0.033532	0.0467072	0.0299766	0.0500512	0.307804	0.109057	0.0352412	0.042275	0.0339175	0.0498825			0.0839347	0.0359398	0.0464893	0.174639	0.148775	0.25183	0.045334	0.0246891	0.0704315	0.0244521	0.0269544		0.0505449	0.124806		0.108262	0.0269017	0.268885	0.076215	0.0867261	0.119511
Ala	GCG	0.149973	0.0304519		0.0476069	0.0564667	0.0595672	0.294795	0.0367035	0.050571	0.0682003	0.0351077	0.0563913	0.061373	0.0391271		0.029872	0.0703169	0.0406829	0.0563944	0.241532	0.0330234	0.0372351	0.064252	0.0682457	0.0466639		0.142075	0.0430137	0.0506543	0.04045		0.0988748	0.0552307	0.0546855	0.0312263	0.0529833	0.026244	0.0134652		0.0453381		0.0874901	0.0525819	0.0272674	0.0687347	0.0508524	0.0386064	0.0779337
Ala	GCT		0.0352498		0.0496831	0.0543939	0.0405639	0.0682527	0.0595873	0.0441713	0.0369448	0.0378374	0.160861	0.0338898	0.0373616	0.0892813	0.0344124	0.0472777	0.0329411	0.070577	0.202549	0.0455069	0.027004		0.0701683	0.0461226			0.0567919	0.0459951	0.0437699	0.0740244	0.0618849	0.0799159		0.0370501	0.0909684	0.0367523	0.0224224	0.216522	0.0286175	0.0921033	0.0858135	0.0859163	0.026705	0.085813	0.130118	0.177774	0.334265
Gly	GGA		0.0193172		0.0306205	0.0462328	0.0355415	0.106668	0.042914	0.0385579	0.0470375	0.0185237	0.0481132	0.0348734	0.0389416	0.1296	0.0318221	0.028417	0.0237307	0.0589808	0.238904	0.043	0.0232295	0.0422147	0.0490413	0.0215728	0.172436		0.10461	0.0440419	0.0372719	0.0966225	0.0753995	0.0775694	0.066128	0.0234864	0.0384267	0.0183779	0.015744	0.155998	0.0232425	0.102587	0.105402	0.043578	0.025926	0.0515592	0.0581375	0.0408274	0.0658101
Gly	GGC		0.0173585		0.0315717	0.129928	0.0504194	0.22417	0.0512106	0.0310309	0.0161104	0.0205608	0.0408472	0.0320285	0.0381306	0.0675176	0.0414455	0.0316291	0.0240287	0.0431382	0.204729	0.0498148	0.0346855	0.0564255	0.0536336	0.147871			0.0505333	0.0304078	0.0450462	0.0756881	0.062741	0.0580788	0.0434566	0.0304177	0.0582732	0.0222415	0.0223395	0.122294	0.0414342	0.137155	0.0583195	0.0448376	0.022699	0.0561098	0.0433074	0.0734057	0.0648237
Gly	GGG		0.023388		0.0374257	0.0280585	0.0473362	0.0597256	0.0287343	0.0269812	0.0222366	0.0138931	0.0395079	0.0282445	0.0272572	0.0481836	0.0204341	0.0264337	0.026292	0.0510222	0.201233	0.0357147	0.0199418	0.0302592	0.0269585	0.0240704			0.0410345	0.0337819	0.0358639	0.0514479	0.0552859	0.0609439	0.0436544	0.0189283	0.0398319	0.019714	0.0134292		0.0241096	0.090624	0.0756885	0.0272564	0.0210027	0.0535054	0.0341061	0.0259093	0.0543015
Gly	GGT		0.0182282		0.0304224	0.0438827	0.0492345	0.0501936	0.0521101	0.0215642	0.0261076	0.0240945	0.0732127	0.0354869	0.0227884	0.0507603	0.0277418	0.0473018	0.0227379	0.0896076	0.529323	0.0454671	0.0323615	0.0455063	0.0441148	0.0325294			0.0601669	0.0407778	0.0421872	0.172436	0.0602814	0.0699764	0.0666274	0.0502748	0.0617037	0.0193864	0.0166459		0.0393146	0.0965424	0.0942244		0.0219418	0.101879	0.0403054	0.105297	0.0576527
Cys	TGC		0.0422376		0.0487001	0.147539	0.204514	0.0715771	0.0368225	0.0503822	0.0854565	0.0282492	0.0589039	0.0425073	0.0479804	0.30947	0.237553			0.0580185	0.530769	0.0499509	0.0475429	0.214737	0.0664866	0.204514				0.111588			0.217874		0.142076	0.0436436		0.0507361	0.114142		0.0390799			0.109429	0.0515685		0.0981644		0.167494
Cys	TGT	0.610278	0.0257842		0.04248	0.0768023	0.037179	0.0947372	0.099999	0.037906	0.0313046	0.030748	0.0588774	0.0635445	0.0786947		0.0648312	0.0519318	0.0316404	0.105981	0.53561	0.0335296	0.0505124	0.557105	0.204515	0.0829239				0.0449133	0.0781872		0.142844		0.0599053	0.0558305		0.0375379	0.0336444	0.174642	0.0364607	0.32443	0.108196	0.0678386	0.0781042	0.106873	0.0741559		0.610278
Ser	AGC	0.610278	0.0203111		0.0403215	0.053782	0.0510165	0.334267	0.129907	0.0300256	0.0299441	0.0236605	0.0796545	0.103442	0.0370662	0.0502233	0.0409406	0.0767638	0.0289073	0.0812031	0.530499	0.0894273	0.0574928	0.0852177	0.0424495	0.145891			0.0563012	0.0377694	0.0585959		0.0707247	0.108481	0.0619434	0.0343593	0.0751311	0.0332654	0.0432732		0.0303934	0.334267		0.0494878	0.0430601	0.0492943	0.0444681	0.0487983	0.0649913
Ser	AGT			0.155998	0.0552327	0.055803	0.0421821	0.0738838	0.0606153	0.0373691	0.0235953	0.0280304	0.0969211	0.033773	0.0277698	0.133594	0.0271339	0.0376679	0.0291297	0.0386907	0.530659	0.0573195	0.0386312	0.146438	0.0559176	0.0474741			0.115372	0.0374556	0.0388176	0.431533		0.0850968	0.0397692	0.0376315	0.0527332	0.0266407	0.0186939	0.187157	0.0297946	0.0430218	0.0578463	0.0485965	0.0363889	0.160578	0.0442077	0.0596697	0.0641065
Ser	TCA		0.0692039		0.0647451		0.035157		0.187229	0.0553004	0.0993153	0.0299904	0.0720674	0.0385926	0.107914		0.0890326	0.364712	0.0332256	0.112716	0.533299	0.0513897	0.0443978		0.209803	0.0584013			0.0762303	0.0431062			0.0570848	0.122084	0.0482224	0.0728408		0.0277298	0.0431971		0.0431382	0.189054		0.0778365	0.040649	0.106243	0.134119
Ser	TCC		0.0381372		0.046076	0.066619	0.0489246		0.11187	0.050188	0.0913344	0.0407657	0.0637741	0.047039	0.036195	0.170202	0.056167	0.176412	0.0340993	0.139681	0.530891	0.0626424	0.174642	0.155997					0.142844		0.180726		0.101878		0.0583625	0.0433325		0.040894	0.0669575		0.0688743			0.0621715	0.0330034	0.160862	0.153781	0.176449
Ser	TCG		0.0521624		0.0403702		0.0310846	0.163584	0.0695877	0.0896764	0.192991	0.02559	0.071705	0.0571523	0.0544493	0.0730916	0.159523		0.0613776	0.207806	0.529721	0.0385201	0.0459951	0.144298	0.285064	0.0459175		0.207806	0.18549	0.0669427	0.114486		0.249148		0.0516065	0.0409857		0.0314793	0.034751		0.0519934				0.0344847	0.0686046		0.22417
Ser	TCT		0.0465351		0.0767645	0.189578	0.106743	0.130997	0.163853	0.0548798	0.0911337	0.0352272	0.118609	0.0384703	0.0747179			0.050562	0.0210715	0.0538511	0.0998224	0.0948484	0.0487813	0.163854	0.0699983	0.0639493			0.193753	0.172618	0.0709816		0.108671		0.106762	0.03818	0.136286	0.0327316	0.0412231		0.0607524	0.110902		0.186521	0.0294211	0.143115	0.0638322		0.112384
Thr	ACA	0.610278	0.0286654		0.0339435	0.0382554	0.0336606	0.0919885	0.0475389	0.0274844	0.0418534	0.0224867	0.0348163	0.0412213	0.0294918		0.0263864	0.0376194	0.0271809	0.115117	0.538982	0.0304077	0.0444681	0.206312	0.178676	0.0424428		0.14187	0.0452927	0.0616201	0.0418403	0.111427	0.0882168	0.105402	0.0651615	0.0368758	0.0514712	0.0243357	0.0200242		0.032814	0.0735275	0.044917	0.294795	0.0255619	0.109687	0.0773169	0.0781128	0.222569
Thr	ACC		0.034128		0.0506543	0.0351672	0.0339301		0.0558305	0.0305853	0.0561402	0.0236077	0.121637	0.0401068	0.0267367	0.11537	0.0657064	0.0496495	0.0399353	0.0556629	0.534626	0.0319089	0.0472708	0.241194	0.0489275	0.105889		0.32835	0.130837	0.0360652	0.052609		0.0544361	0.217874	0.111258	0.0433056	0.10535	0.0285574	0.0197831		0.0519324	0.0591931	0.334265	0.0521674	0.0316359	0.0576897	0.0611845	0.0663411	0.0740766
Thr	ACG	0.125014	0.0275318		0.0385449	0.0846489	0.0522807	0.0649418	0.0466844	0.032013	0.0573889	0.0274065	0.112771	0.0375395	0.0325429	0.10106	0.0420698	0.0337909	0.0309493	0.0517649	0.308837	0.0687129	0.0373874	0.204462	0.0598915	0.0410959			0.059858	0.051299	0.0438917	0.0810581	0.121135	0.0774838	0.0740789	0.0282414	0.0456443	0.028426	0.0160163		0.0334948	0.0485956	0.0686099	0.063517	0.0304195	0.0853997	0.121636	0.0295136	0.0585972
Thr	ACT		0.0334884	0.123369	0.0597457	0.0899663	0.0333713	0.125796	0.123384	0.0284483	0.048161	0.0383938	0.03353	0.0401121	0.0337911	0.294795	0.0362645	0.0396849	0.0363752	0.0589131	0.135492	0.0643492	0.049478	0.0795019	0.0403306	0.0551109		0.181284	0.0812031	0.048919	0.037314			0.053439	0.0491049	0.0440993	0.0705105	0.0350566	0.0229814		0.0974454	0.0676451	0.0817731	0.213867	0.0321045	0.225364	0.0377657	0.0542895	0.159509
Gln	CAA		0.0345179			0.26565	0.0379215	0.0639572	0.0671012	0.0290858	0.0359711	0.020134	0.0423762	0.0243128	0.0290369		0.10674	0.0758599	0.02727	0.0335376	0.240002	0.0431922	0.0334928	0.13849	0.0408024	0.044203	0.216523		0.0514962	0.0555623	0.0699367	0.108262	0.132719		0.0381039	0.0248651	0.122084	0.0343006	0.0359357		0.0302837	0.117297	0.101609	0.0482162	0.0285949	0.159524	0.0535459		0.184012
Gln	CAG		0.0313559		0.0728726	0.364713	0.0455908	0.191093	0.0274041	0.025286	0.0334318	0.0206777	0.0404543	0.0384054	0.0369907	0.0536244	0.0509934	0.191227	0.0218917	0.0496208	0.160745	0.0687816	0.0241511	0.308077	0.0321629	0.0229667			0.0571883	0.0351736	0.0866328		0.133778	0.104105	0.0458641	0.0211987	0.13453		0.0176678		0.0219001	0.0626472	0.1296	0.0499002	0.0284799	0.0772036	0.040193	0.106763
Asn	AAC		0.0259579		0.0692414	0.0914265	0.0423548	0.282506	0.207804	0.0526675	0.0487536	0.0281846	0.0985334	0.0568435	0.0706533		0.0407992	0.0494975	0.0349	0.056706	0.189573	0.154574	0.100288	0.532694	0.0843284	0.0730991			0.0971662	0.0445073	0.0664809		0.10535	0.182552	0.0810352	0.113423	0.0751857	0.0327481	0.0400923		0.0369774	0.164586		0.0536047	0.0344958	0.115117	0.0492403	0.121299	0.103281
Asn	AAT		0.0259324	0.230668	0.0516052	0.0656161	0.0493278	0.237355	0.102502	0.0493789	0.0505937	0.0476905	0.114487	0.0525842	0.0285789	0.124627	0.0478546	0.0571997	0.0483562	0.0618868	0.182823	0.0896076	0.0721853	0.53283	0.104993	0.0351357			0.0476266	0.0500955	0.0410839	0.158268	0.0940028	0.0982241	0.104225	0.106458	0.0485023	0.0519957	0.0250489		0.0258589	0.0539519	0.0741927	0.0719366	0.0361313	0.610278	0.0790371	0.0839426	0.0919815
Asp	GAC		0.0236006		0.0417609	0.17541	0.0376899		0.0909144	0.0308314	0.0347779	0.0226736	0.108057	0.0354322	0.0475891	0.200276	0.0302333	0.0590107	0.0364066	0.0448422	0.0667973	0.110228	0.0591909	0.531233	0.12718	0.0455155			0.0681949	0.0509192	0.0347002	0.07564	0.272929	0.124627	0.103271	0.0473005	0.0504631	0.0249422	0.023256		0.0359119	0.119511	0.0683616	0.0368038	0.0232455	0.163109	0.0621192	0.0976163	0.0683906
Asp	GAT		0.030892		0.068564	0.114218	0.0422369	0.0629741	0.0774425	0.0786296	0.039551	0.0297376	0.334265	0.0595215	0.0273225	0.095934	0.0368306	0.140141	0.0332353	0.0521105	0.0719053	0.077816	0.0430643	0.182823	0.101309	0.0402902	0.167346		0.190236	0.0536791	0.0612771	0.0818473	0.0508947		0.0500936	0.0330297		0.0246468	0.0236504	0.135414	0.11151	0.255538	0.103019	0.0589861	0.0413	0.0684213	0.0419524	0.0791948
Glu	GAA		0.02574		0.0656936	0.0437482	0.0313163	0.557105	0.0514174	0.0450219	0.0772076	0.0215276	0.0493584	0.0355384	0.044768	0.13538	0.0475796	0.0332882	0.0252328	0.0744466	0.30681	0.0574613	0.0349907	0.539883	0.043087	0.0874679			0.0680703	0.0394698	0.0429697	0.122084	0.0952437	0.11808	0.0488505		0.122321	0.0194043	0.0192439		0.0318302	0.0606719	0.0982827	0.147576	0.0320648	0.152211		0.0589617	0.0511995
Glu	GAG	0.431533	0.0358746		0.0677941	0.0413604	0.0280851	0.0576452	0.0696339	0.0326327	0.0406433	0.022742	0.0366076	0.0288105	0.0363431	0.0690747	0.0296322	0.0392152	0.0229183	0.074611	0.531178	0.0384967	0.0341809	0.179692	0.0599735	0.0210951	0.141832		0.0439054	0.030878	0.0541243	0.0640647	0.100715	0.0628567	0.0695304	0.0287331	0.0458542	0.0169138	0.0133034		0.0329573	0.0866577	0.0616841	0.0377608	0.0511605	0.0523965	0.0473088	0.0377843
His	CAC	0.610278	0.0244817		0.0351061	0.0731489	0.0899458	0.249148	0.0670048	0.0470337	0.0387879	0.0266537	0.0455992	0.0477379	0.031074		0.109818	0.0572635	0.0457199	0.048803	0.534626	0.124943	0.0453537	0.57896		0.0619413			0.183393	0.0433944	0.0364537	0.30947	0.0787386	0.207305	0.0574369	0.0345299	0.610278	0.0338769	0.0310157		0.0422046	0.0850858	0.0461083	0.0451948	0.0313775	0.134249	0.0589131		0.344244
His	CAT		0.0261852		0.0354026		0.0681192	0.093623	0.0554724	0.0336284	0.0633371	0.0407255	0.0606061	0.0343463	0.0544807		0.146666	0.0464817	0.0425013	0.0664756	0.100026	0.147537	0.0387612	0.184165	0.0497266	0.0328458			0.0713259	0.0349923	0.0453687	0.122294	0.108367	0.117296	0.0769795	0.042784	0.0743154	0.0296198	0.0234376		0.0235015	0.0490413	0.0422683	0.117297	0.0319545	0.0694745	0.0675731	0.217845	0.0912785
Arg	AGA		0.0270919		0.0428492	0.0529828	0.0329049	0.0817775	0.0538789	0.0397306	0.0347074	0.0193511	0.0393447	0.0277341	0.0480361		0.0695034	0.0499886	0.029358	0.0485721	0.531936	0.0405436	0.0450452	0.205552	0.0757445	0.0869051			0.0546126	0.0416678	0.0521101	0.205456	0.0703963	0.123609	0.196715	0.0320692		0.0230007	0.0222874		0.0236877	0.0607873	0.0847857	0.112433	0.0319227	0.0618849	0.0561956	0.0914706	0.174639
Arg	AGG		0.0334386		0.0310887	0.0392138	0.0423963	0.084378	0.0259689	0.0238074	0.0282519	0.0148791	0.0591326	0.0336397	0.0199432	0.0480445	0.0312562	0.0332302	0.0209045	0.0395717	0.113217	0.0340711	0.0275606	0.181787	0.0438893	0.0221704		0.431533	0.0505037	0.0409635	0.0279712	0.0555505	0.08727	0.0567846	0.0761602	0.0260893	0.0489858	0.022512	0.0128518		0.0197307	0.0365346	0.0830835	0.046211	0.0244201	0.0507594	0.0541717	0.0367171	0.129924
Arg	CGA		0.0405192		0.0333085	0.225364	0.0779665	0.0663411	0.0337721	0.0325624	0.0285314	0.0133264	0.0581149	0.0303137	0.0363311		0.150611	0.187229	0.0344231	0.0490386	0.105642	0.0357912	0.0328277	0.249146	0.0869683	0.0296804			0.610278	0.0531728	0.123483	0.119943	0.338525	0.0630948	0.0528308	0.0264724		0.028623	0.0346949		0.0237954			0.0468123	0.0266176	0.0639072	0.0448608	0.431533	0.122805
Arg	CGC	0.164586	0.0231834		0.0534244	0.0774593	0.0708676	0.073562	0.0469298	0.044516	0.0310409	0.0178102	0.0567542	0.0358615	0.0272032	0.110868	0.317269		0.0264407	0.0412592	0.101349	0.0737326	0.0431249	0.210912	0.0460269	0.0529507			0.557105	0.0677751	0.084378				0.116737	0.0268491		0.0301012	0.0494418		0.0284362	0.115122	0.0725785	0.19753	0.0210951	0.068842	0.0722813
Arg	CGG		0.0306672		0.0519135		0.0776844	0.0700405	0.032164	0.0318017	0.0352955	0.0162257	0.051351	0.0516378	0.0265083	0.0674296	0.173068		0.0243963	0.0347927	0.065431	0.055311	0.0386393	0.255538	0.0816487	0.0300499			0.0614878	0.0512729	0.200276			0.200242	0.0372958	0.019684		0.0278268	0.0256202		0.0218873	0.153781		0.0423017	0.0246177	0.0420017	0.0282007	0.0969211	0.216522
Arg	CGT		0.0213511		0.0525842	0.0722912	0.0774945		0.0447724	0.0602541	0.0307966	0.0205182	0.0802283	0.053613	0.0344296		0.352345		0.0272563	0.0591882	0.11949	0.0465157	0.0237162	0.156707	0.0679452	0.0655292			0.121135	0.0591816	0.0725898	0.0738052	0.0764073	0.0920226	0.0522052	0.0431847		0.032194	0.0281356	0.285062	0.0748106	0.0482162		0.0433728	0.0224621	0.255537	0.0672418	0.30947	0.109162
Lys	AAA		0.0327642		0.044126	0.0850858	0.0492066		0.0910645	0.0440439	0.0800507	0.0227655	0.134119	0.048641	0.0272084	0.121299	0.322929	0.0497942	0.054204	0.0509736	0.0924929	0.0631921	0.0418738	0.364712	0.0359382	0.0676777	0.187229		0.134923	0.0866591				0.0723925	0.102189	0.0442949	0.101858	0.0409726	0.0229106		0.0298187	0.193753	0.0748463		0.035507	0.278127	0.0436074	0.0790543
Lys	AAG	0.217874	0.0275129		0.0388471	0.0553004	0.0398437	0.0790554	0.0683498	0.0347821	0.0524498	0.0185866	0.0563012	0.0548753	0.0239155	0.19644	0.101918	0.0524241	0.0325004	0.0594129	0.0579302	0.0364156	0.028151	0.251825	0.0524508	0.0399266		0.167346	0.0652211	0.0663338	0.041591	0.0790113	0.0541459	0.0774197	0.0929393	0.0291655	0.0629071	0.0228611	0.0160543		0.0246154	0.0923581	0.0660951	0.100288	0.0317349	0.0988748	0.0801065	0.0431206
STOP	TAA	0.309469	0.0326011		0.0732445	0.21387	0.100505	0.0681986	0.05197	0.0305032	0.0554724	0.0253198	0.0899458	0.0303671	0.0507215	0.0751463	0.0518342	0.0528161	0.0396793	0.0639658	0.352345	0.0548225	0.04471	0.32835	0.0751466	0.0698251	0.170202		0.200276	0.0582259	0.0858394		0.12718	0.121299	0.0318243	0.0398906	0.0903313	0.0338858	0.0314357		0.0268634			0.0978508	0.0310046	0.0715841	0.0781121	0.128245	0.140711
STOP	TAG		0.0306321		0.107694	0.0645082	0.0515895		0.0882484	0.0312637	0.0423762	0.0242914	0.0791311	0.0426418	0.0288597		0.0733345	0.0708182	0.0343507	0.097342	0.125014	0.0677891	0.0287226	0.0507302	0.0839831	0.0351252			0.0626472	0.0476492	0.0564069		0.0633403	0.048953	0.0407613	0.0230829	0.153379	0.0253414	0.0230467		0.0406712	0.0732445		0.102615	0.0322542	0.0570964	0.135477	0.138733
STOP	TGA		0.032776		0.0434741	0.103678	0.0447715	0.109839	0.0846489	0.0652474	0.0618644	0.0208763	0.177774	0.0406871	0.0544457		0.0640604	0.0490327	0.0267343	0.0520954	0.0731669	0.0526177	0.082232	0.116384	0.0510706	0.0387353				0.0701461	0.364713		0.26635	0.0837269	0.080505	0.0334048	0.263001	0.0331395	0.0261094		0.0309927	0.107694		0.0435068	0.0247814	0.0751613	0.0324145		0.118083
	WT	M	S	I	Q	H	F	R	V	A	L	I	P	F	F	A	A	F	C	L	P	V	F	A	H	P	E	T	L	V	K	V	K	D	A	E	D	Q	L	G	A	R	V	G	Y	I	E	L	D
	Amino Acid	3	4	5	6	7	8	9	10	11	12	13	14	15	16	17	18	19	20	21	22	23	24	25	26	27	28	29	30	31	32	33	34	35	36	37	38	39	40	41	42	43	44	45	46	47	48	49	50
	W	0.229183	0.0377105		0.0437098	0.237355		0.0746322	0.038213	0.0673084	0.0481139	0.0179656	0.0580788	0.0366377	0.0448156	0.078729	0.123064	0.160862	0.0433804	0.0521594	0.16224	0.0885687	0.0378845	0.241532	0.0943394	0.0341282			0.610278	0.0455289	0.0766769		0.100129		0.0486122	0.0258213		0.0248308	0.0248195		0.0384689	0.610278	0.610278	0.106458	0.0239116	0.57896	0.104611	0.255538	0.143564
	F		0.0418934	0.143566	0.0233284	0.268885		0.0577028	0.0932187	0.0236837	0.0480721	0.0168552	0.0391315			0.104994			0.0261433	0.0384308	0.237981	0.0417636		0.610278	0.0750599	0.125982				0.0771253	0.610278			0.126387	0.0614965	0.0338885	0.21387	0.03568	0.0346463		0.02269			0.177769	0.023136	0.116164	0.0572732		0.0863465
	Y	0.610278	0.0283312		0.042276	0.103901	0.0335489	0.178676	0.309469	0.0341338	0.0319398	0.0246054	0.103678	0.036304	0.0471485		0.044436	0.0658191	0.0715204	0.0565064	0.238819	0.0954809	0.0732365	0.532565	0.057682	0.0456383			0.11399	0.0396487	0.0673122	0.0666356	0.0770592	0.0700212	0.102587	0.0482646	0.119511	0.0358463	0.0298583		0.0344833	0.610278		0.0825576		0.0648533	0.0973724	0.0688813	0.0723627
	P	0.385975	0.0135507		0.0207873	0.0404981	0.0181116	0.0268396	0.0282151	0.0197802	0.016216	0.0138786		0.0183278	0.0158959	0.0798166	0.0245083	0.0280973	0.0141614	0.0248665		0.0287604	0.0217908	0.0749119	0.12345			0.334265	0.0334705	0.020169	0.0271595	0.0602432	0.033622	0.0384161	0.0285671	0.015736	0.0377884	0.013904	0.0105529		0.0152542	0.0679459	0.161447	0.0285605	0.0148067	0.032854	0.0279693	0.0638429	0.0523204
	M		0.0357407	0.385976	0.0419523	0.0364851	0.0310195	0.0527555	0.033248	0.0208488	0.0263673	0.0207189	0.0300977	0.0317228	0.0272947	0.161447	0.061381	0.0282168	0.0308323	0.431533	0.306069	0.0350164	0.0492066	0.246509	0.0437968	0.0239129		0.142076	0.0518167	0.0477085	0.0479448	0.0889158	0.041963	0.0565376	0.110236	0.0356457	0.0421548	0.0233878	0.0186891		0.0206542	0.0652965	0.0583343	0.138405	0.03073	0.0534215	0.0308426	0.0459148	0.132933
	I	0.0919024	0.0178314		0.0232325	0.0324655	0.025984	0.0592693	0.0334742	0.0163839	0.0186373		0.0474211	0.0157668	0.0176799	0.0636729	0.0261342	0.0236108	0.0197117	0.0263553	0.160965	0.0288236	0.020893	0.139558	0.0302664	0.0236144			0.0475425	0.0252266	0.0219601	0.0502371	0.0708862	0.0448494	0.0298548	0.0244372	0.0405438	0.0154145	0.0141316		0.0152201	0.0347451	0.0519718	0.0446933	0.0148746		0.0385837	0.0302489	0.0761238
	L	0.0940448	0.011134	0.57896	0.0138603	0.0496784	0.0199873	0.0239127	0.0163226	0.011138		0.00754594	0.0180214	0.0107154	0.0119757	0.0497108	0.0297271	0.021012	0.014131		0.0560404	0.0146658	0.0154696	0.0911511	0.0208423	0.0114016	0.610278			0.0165417	0.0205346	0.0395753	0.0359469	0.124809	0.0235498	0.0111485	0.0497504	0.0117453			0.00927823	0.0474737	0.0542278	0.0248809	0.00920237	0.0293965	0.0166043		0.0651599
	V	0.136539	0.0111363	0.163109	0.022845	0.0205083	0.023364	0.0267624		0.0140151	0.0182592	0.0117709	0.0237403	0.0137647	0.0157628	0.0498365	0.0166581	0.0226831	0.0127537	0.023759	0.0927847		0.0169355	0.0388861	0.022992	0.0156357	0.207305		0.0270188		0.0204015		0.0373763	0.0339037	0.0251686	0.0141712	0.047871	0.0144266	0.00928499	0.201671	0.0141182	0.0310372		0.0293535	0.0115398	0.0321113	0.0290067	0.0216953	0.053676
	A	0.147576	0.013433		0.023409	0.0238832	0.0206927	0.0478402	0.0237169		0.0244974	0.0146183	0.029161	0.0231794	0.0182208			0.0299553	0.0177583	0.0318367	0.148261	0.020179	0.0174117		0.0275349	0.0252065		0.142075	0.0280875	0.0205446	0.0219571	0.0542896	0.0422546	0.0392333		0.0153604	0.0306349	0.014426	0.00915912	0.216522		0.0658983	0.0603067	0.0308258	0.0144533	0.035218	0.0370878	0.0322706	0.0521101
	G		0.0096791		0.016113	0.0207851	0.0221125	0.0356531	0.0199993	0.0138702	0.0113834	0.0091363	0.0231751	0.0160908	0.0147613	0.0300646	0.0138278	0.0156244	0.0121015	0.0274339	0.129114	0.0210852	0.0127889	0.0201317	0.0194294	0.0143704	0.172436		0.0270525	0.0180263	0.0198275	0.0380164	0.0312023	0.0327465	0.0254294	0.0128568	0.023056	0.0099601	0.00819767		0.0144826	0.0514788	0.0385593		0.011401	0.029637	0.0208793	0.0205606	0.0300849
	C	0.431533	0.0220223		0.0320424	0.0683498	0.0365655	0.0572972	0.0345683	0.0303169	0.0294166	0.0208071	0.0416867	0.0353869	0.040279	0.30947	0.0627383	0.0519318		0.0502635	0.53024	0.0278511	0.0346554	0.212544	0.0634694	0.0766339				0.0417379	0.0781872		0.113505		0.0553545	0.034338		0.0302023	0.0322937	0.174642	0.0266916	0.32443	0.108196	0.0577229	0.0430998	0.106873	0.0593583		0.167346
	S	0.610278		0.155998	0.0203055	0.0328083	0.0156671	0.058197	0.0382372	0.0182515	0.0174726	0.0119269	0.0322403	0.0180636	0.0171819	0.0383557	0.0202721	0.0276231	0.0123168	0.0275489	0.0964958	0.0230115	0.0203257	0.054868	0.0299414	0.0258445		0.207806	0.038701	0.0212955	0.0281746	0.431533	0.0374443	0.0585959	0.0219383	0.0167942	0.0409718	0.0128055	0.0134199	0.187157	0.0167042	0.0388416	0.0578463	0.0277973	0.0144577	0.0337925	0.0271942	0.036428	0.0424222
	T	0.120327	0.0153241	0.123369	0.021284	0.0239191	0.0182648	0.048932	0.0277467	0.0130133	0.0248833	0.0131911	0.0231659	0.0198277	0.015187	0.0736237	0.0182832	0.0195654	0.0162762	0.0307589	0.124662	0.0199319	0.0219909	0.0620772	0.0273364	0.0252936			0.0318503	0.0234171	0.0215081	0.0630905	0.0433485	0.0397644	0.0330924	0.0181491	0.0295848	0.0142464	0.00967226		0.0208988	0.030023	0.0340748	0.0391213	0.0148274	0.0431814	0.0287997	0.0231228	0.0430971
	Q		0.0231342			0.226008	0.0291766	0.0599986	0.0253917	0.0191039	0.0244997	0.0144587	0.0293016	0.0205121	0.0228699	0.0535616	0.0459534	0.069367	0.017099	0.0278053	0.137757	0.036386	0.0196159	0.129837	0.0252649	0.020402	0.216523		0.0382656	0.0297574	0.0545754	0.108262	0.0949444	0.104105	0.0293408	0.016165	0.0904912		0.0158504		0.0177607	0.0553265	0.0803284	0.0346953	0.0200438	0.0693364	0.0321728	0.106763	0.184012
	N		0.0183685	0.230668	0.0414511	0.0532442	0.0320858	0.183395	0.0894273	0.0358257	0.0351007	0.0242872	0.0745031	0.0386217	0.0264618	0.124627	0.0308868	0.0374949	0.028335	0.0418155	0.134336	0.0735787	0.0585758	0.530659	0.0655083	0.0315997			0.0427721	0.0332985	0.0348001	0.158268	0.0701661	0.0870944	0.0637454	0.0778365	0.0407609	0.0277431	0.0212694		0.0212215	0.0512311	0.0741927	0.0429915	0.0249326	0.113423	0.0418047	0.0687086	0.0689099
	D		0.0187362		0.0357167	0.0964915	0.0281438	0.0629741	0.0590107	0.028088	0.0261242	0.0180595	0.103054	0.030469	0.0237223	0.0866597	0.0233107	0.0544457	0.0245519	0.0339201	0.0478894	0.0638149	0.0347906	0.179856	0.0792686	0.030203	0.167346		0.0641906	0.0364113	0.0302156	0.0556097	0.0500302		0.0420925	0.0271055		0.0175629	0.0166054	0.135414	0.034222	0.109477	0.0570099	0.0312136	0.0202511	0.0632722	0.0348132	0.0616498
	E	0.364713	0.0209436		0.0472672	0.0300832	0.0209247	0.0565704	0.0414263	0.0263701	0.0360046	0.0156603	0.0294417	0.0224091	0.0282511	0.0602577	0.0251733	0.0254038	0.0169657	0.0526378	0.30637	0.0320214	0.0244813	0.179379	0.0350411	0.0205198			0.0369083	0.0243361	0.0335658	0.0569008	0.0693282	0.0544737	0.0393862		0.0430103	0.012788	0.0109822		0.0229204	0.0496429	0.0523476	0.0362851	0.0271911	0.0496639		0.031723	0.0511995
	H	0.431533	0.0178917		0.0249072		0.0540566	0.0879766	0.0427626	0.027245	0.0331202	0.0223262	0.0364962	0.0279025	0.027007		0.0882274	0.0361149	0.0311702	0.0393554	0.0993777	0.0929491	0.0293519	0.183855		0.0290302			0.0655709	0.0272244	0.0284472	0.115122	0.0637454	0.102969	0.0460326	0.0268688	0.0738052	0.0223312	0.0187169		0.0205571	0.0425203	0.0311972	0.0422451	0.0224146	0.0619083	0.0444568	0.217845	0.0888886
	R	0.160582	0.0112574		0.0167477	0.0268756	0.0210958		0.0147639	0.0139004	0.0127513	0.00682586	0.0219463	0.0145099	0.0113336	0.0364345	0.0274891	0.0273681	0.0107598	0.0177699	0.0421039	0.0175924	0.0132033	0.0809626	0.0244584	0.0141642		0.431533	0.0304797	0.0203409	0.0220354	0.0406068	0.0441829	0.0360917	0.0240726	0.0109434	0.0489141	0.0104168	0.0091611	0.285062	0.0102649		0.0457507	0.0216702	0.0101037	0.0242961	0.0188679	0.0318622	0.0623
	K	0.217874	0.0210983		0.0291953	0.0464687	0.0310048	0.0790554	0.0542103	0.0272453	0.0439167	0.0144293	0.0520468	0.0363104	0.0179889	0.0988511	0.0984668	0.0361465	0.0278942	0.0386619	0.0492212	0.0315308	0.023392	0.215409	0.0296694	0.0344288	0.187229	0.167346	0.0580788	0.0524698		0.0790113		0.0529828	0.0690097	0.0243843	0.0535361	0.0199793	0.0131787		0.0190109	0.0836213	0.0493456	0.100288	0.0236914	0.093318	0.0381039	0.0378163
	STOP	0.309469	0.0184964		0.0352627	0.0533478	0.0320663	0.0578218	0.039706	0.0207383	0.0296418	0.0134604	0.0565971	0.021184	0.0227949	0.0751463	0.0353553	0.0321154	0.0186585	0.0372521	0.0621798	0.0330189	0.0232011	0.0457433	0.0376106	0.0244011	0.170202		0.0597575	0.0327123	0.0454346		0.055652	0.0398294	0.0238831	0.0171835	0.0708169	0.0173452	0.0151836		0.0182	0.060693		0.0370794	0.0166223	0.0383598	0.0292812	0.0944103	0.0909721
[truncated: 239 more columns]

## Sheet: Variance (replica 1)
		M	S	I	Q	H	F	R	V	A	L	I	P	F	F	A	A	F	C	L	P	V	F	A	H	P	E	T	L	V	K	V	K	D	A	E	D	Q	L	G	A	R	V	G	Y	I	E	L	D
Amino acid	Codon	3	4	5	6	7	8	9	10	11	12	13	14	15	16	17	18	19	20	21	22	23	24	25	26	27	28	29	30	31	32	33	34	35	36	37	38	39	40	41	42	43	44	45	46	47	48	49	50
Trp	TGG	0.0079154	0.000214305		0.000287916	0.00848996		0.000839383	0.000220054	0.000682728	0.000348858	4.86401e-05	0.000508327	0.000202285	0.000302668	0.000934067	0.00228228	0.00389955	0.000283593	0.00040999	0.00396664	0.00118214	0.000216288	0.00879142	0.0013412	0.000175523			0.056126	0.00031238	0.000886008		0.00151086		0.000356122	0.000100477		9.29162e-05	9.28315e-05		0.000223012	0.056126	0.056126	0.00170792	8.6164e-05	0.0505133	0.00164917	0.00984053	0.003106
Phe	TTC		0.000535377		0.000172376	0.0108954		0.000673939	0.00184498	0.000144547	0.000513289	7.39335e-05	0.00066067	0.000104919	0.000173594	0.00166124		0.0022538	0.00014922	0.000710178	0.00860432	0.00030821	0.000434241		0.00111156	0.00997835				0.0017299	0.056126				0.0041645	0.000384361		0.000255468	0.000813432		0.00013906				0.00015396	0.00207335	0.00101695
Phe	TTT		0.000532486	0.00310606	0.000156047		0.0011898	0.00212002	0.00451396	0.000202227	0.00107715	0.00010078	0.00035328						0.000395542	0.000322671	0.0424016	0.00174772		0.056126	0.00425802	0.00307491				0.00196597				0.00240719	0.000660678	0.000313735	0.00689297	0.000810669	0.00023591		0.000174676			0.00476233	0.000168502	0.056126	0.000965692		0.00112356
Tyr	TAC	0.056126	0.000207501		0.000333172	0.00290984	0.000270714	0.00481107	0.0144326	0.000913009	0.000281446	0.00022244		0.000373357	0.000711802		0.000299127	0.00481107	0.000993092	0.0006166	0.056126	0.00141095	0.00187386	0.0445705	0.000553442	0.00126879				0.000424264	0.00383493		0.00141959		0.00162578	0.0168382		0.000500765	0.00029197		0.000358521			0.056126		0.000835108	0.00430661
Tyr	TAT		0.000288219		0.00138838	0.00356382	0.000451165			0.000217426	0.000338449	0.00015653	0.00161988	0.000421781	0.000627923		0.056126	0.00075258	0.00329503	0.0022823	0.00859649	0.0445705	0.00144381	0.0429534	0.00570425	0.000414831			0.00195813	0.000552903	0.000825416	0.000669146	0.00247854	0.00073887	0.056126	0.000363301	0.00215242	0.000315322	0.000249608		0.000358082	0.056126		0.00104431	0.000111563	0.00271077	0.00210628	0.000715008	0.000789111
Pro	CCA	0.056126	0.000105482		0.000599059	0.000546806	0.000237385	0.00142274	0.000291234	0.000160328	0.000198009	0.000100887	0.000362012	0.000160038	0.00010014	0.005185	0.000194351	0.00020873	0.000101277	0.000334559	0.000368153	0.000421789	0.000371864	0.0425673	0.0449007				0.000390486	0.000303415	0.000432077		0.000946668	0.000543983	0.000631583	0.000141711	0.00175494	7.20131e-05	6.21137e-05		0.000112725	0.0013804		0.000463142	0.000144427	0.0006482	0.00029433	0.00689297	0.0024375
Pro	CCC		6.77272e-05		0.000553502	0.000566315	0.000124012	0.000339919	0.000753179	0.000300882	0.000259636	0.000132743		0.000208659	0.000343007	0.00355581	0.000367032	0.00116138	0.000138211	0.000427902	0.000244067	0.000756924	0.000304357	0.00304152	0.00400146	0.000406254			0.00103948	0.000212002	0.000306499	0.00164732	0.000399679		0.00102185	0.000249461	0.00111749	0.000158344	6.78e-05		0.000129143			0.00120494	7.41473e-05	0.000784194	0.000370355		0.000816588
Pro	CCG		0.000252974		0.000117645		0.000236092	0.0002425	0.000411315	0.000279222	0.000245545	6.7356e-05	0.000340429	0.000301844	0.000249108	0.0172696	0.00047146		0.000168361	0.000296431	0.000625014	0.000896797	0.00019784	0.00613139	0.0423194	0.000175526		0.016838	0.000554733	0.000264421	0.000471255	0.00238485	0.000629385	0.000789761	0.000287797	9.40798e-05	0.00240565	0.000165842	4.97612e-05		0.000112085			0.000244527	0.000166402	0.000795138	0.000642523	0.000675328
Pro	CCT	0.0280631	0.000121466		0.000292093	0.00241843	0.000262596	0.000696795	0.000850161	0.000258158	8.11781e-05	0.000445749	0.000822633	0.000180986	0.000106059	0.00276581	0.000946915	0.000360534	9.75437e-05	0.000500824		0.000311613	0.000339265	0.00148938	0.00521008	8.68673e-05			0.00209669	0.000223251	0.00076292	0.00132101	0.00143572	0.000764901	0.000502014	0.000189358	0.00035817	0.000121642	0.000106559		0.000327362	0.00155481	0.00403549	0.000945151	0.000250956	0.000499477	0.001275		0.00122969
Met	ATG		0.000192502	0.0224506	0.000265228	0.000200603	0.000145003	0.000419414	0.000166586	6.55045e-05	0.00010477	6.46906e-05	0.000136513	0.000151653	0.00011227	0.00392797	0.000567775	0.000119984	0.000143258	0.0280631	0.0141172	0.000184779	0.000364884	0.00915744	0.000289063	8.61733e-05		0.00304193	0.00040462	0.000343005	0.000346411	0.00119142	0.000265364	0.000481706	0.00183129	0.00019148	0.000267795	8.24303e-05	5.26364e-05		6.42871e-05	0.000642523	0.000512809	0.00288675	0.000142309	0.000430072	0.000143354	0.000317697	0.00266302
Ile	ATA	0.00383333	0.000152272	0.00663333	0.000164989	0.00161174	0.000385444		0.00127849	0.000151219	8.40497e-05	3.94637e-05	0.000784746	7.56729e-05	0.000132741		0.000191079	0.000180293	0.000131072	0.000314209	0.0423526	0.000196811	0.000161887	0.0090871	0.000155179	0.00135571			0.00176105	0.000151607	0.000327842	0.000770664	0.00094107	0.000366846	0.000292715	0.000583342	0.000688002	0.000114856	6.36221e-05		6.59362e-05	0.000362691	0.000585046	0.000474855	9.37662e-05	0.00285708	0.000638543	0.000249449	0.00263861
Ile	ATC	0.0106909	0.000133453	0.00215894	0.00022273	0.000508466	0.000237813	0.000889208	0.00189307	8.84734e-05	0.00027466	8.10385e-05	0.00129685	0.000175879	0.000169292	0.0029812	0.000305577		0.000159659	0.000322024	0.00619416	0.000617199	0.000528021	0.00406463	0.00197524	0.00017632			0.000482266	0.00150695	0.000341415	0.0106909	0.0130962	0.00271602	0.000276581	0.000223556	0.00383493	7.95068e-05	9.01281e-05		0.000130814	0.0005614	0.00220383	0.00249581	8.65442e-05		0.000836707	0.000469396	0.00307473
Ile	ATT	0.00240565	0.000144841		0.000567627	0.000271279	0.000329094	0.00128826	0.000218534	0.000144092	0.000274704		0.00107657	0.000125804	0.000126599	0.00076333	0.000832272	0.000157873	0.000312078	0.000304049	0.00870525	0.0010476	0.000215456	0.0425673	0.00341192	0.000186574			0.00368854	0.000314001	0.000129212	0.000796089	0.00545381	0.00492212	0.0022548	0.000202518	0.000431935	0.00014922	0.000151144		0.000168217	0.0010345	0.00383493	0.00122966	0.000126708	0.000490222	0.000614898	0.000875366	0.00221716
Leu	CTA	0.0505133	8.10472e-05		0.000146074	0.000897672	0.000293162	0.000362309	0.00018088	8.04972e-05	0.000117582	6.22891e-05	0.000157675	9.55012e-05	0.000127743		0.000431571	0.000133751	0.000161132	0.00010845	0.00166153	9.63956e-05	0.000123754	0.0141891	0.00151569	5.28362e-05			0.000394301	0.000215103	0.000624808	0.00141561	0.000434798	0.0224506	0.000356012	9.02903e-05		0.000122898	9.74525e-05		5.70086e-05	0.00328038	0.000929965	0.000246877	7.43305e-05	0.000454604	0.000109529	0.00191462	0.0104235
Leu	CTC	0.0280631	7.0522e-05		0.000166354	0.00122091	0.000227263	0.000516296	0.000160055	0.000221449	0.000113285	5.96612e-05	0.000446537	8.23526e-05	9.88123e-05	0.00144381	0.000429627	0.00040108	0.000107019	0.00020805	0.00865943	0.000205236	0.000354161	0.00240433	0.000164061	0.000101715			0.00141959	0.000123903	0.0001853	0.000494323	0.00338951		0.000313966	0.000138244	0.000590824	0.000138729	0.000186524		9.17725e-05	0.000917641		0.000363685	4.08887e-05	0.001342	0.000175658	0.012246	0.00126698
Leu	CTG	0.0036009	0.000118173		0.000282069	0.00612905	0.000435598	0.000213646	9.90683e-05	6.14165e-05	9.62264e-05	2.6604e-05	0.000205415	7.3819e-05	9.58329e-05	0.000714017	0.00101173	0.000336032	0.000212615	0.000160682	0.00102458	0.00011941	0.000231402	0.00488872	0.00034987	7.10628e-05				0.000213196	0.000228961	0.00143599	0.000936624	0.00253829	0.000795124	7.52523e-05		5.86322e-05	3.84173e-05		4.2761e-05	0.016838	0.00105573	0.000361579	5.08618e-05	0.000388314	0.000141128		0.00408206
Leu	CTT		6.98877e-05	0.0505133	0.000247312	0.00308415	0.000266682	0.000439221	0.000382552	0.000145996		7.45012e-05	0.000737087	0.000155725	6.42947e-05	0.00212066	0.00349676	0.0017299	0.000150187		0.00227972	0.000440276	0.000123628	0.0143528	0.000272641	0.000261707			0.00164917	0.000254838	0.000232835	0.00141854	0.0172699		0.00304189	0.000158831	0.016508	0.000172705	7.85081e-05		0.000134848	0.00238485		0.00195094	0.000105001	0.00187648	0.000479269	0.00109906	0.00313557
Leu	TTA		0.000458938		0.000191788	0.00962202	0.000440769		0.00276341	0.000110556	0.000927141	5.74132e-05	0.00033155	0.000122557	0.000500622	0.00748374	0.00116756	0.00100524	0.000509113	0.000329732	0.0422901	0.000314571	0.00126879	0.0505133	0.000710508	0.000756562	0.056126		0.0481079	0.000391039		0.0112255	0.0047974		0.000358117	0.000409194	0.00116639	0.000163475	0.000387921		0.00017824	0.0033678			0.000121724			0.056126	0.0200453
Leu	TTG	0.00280966	0.000379062		0.000110172	0.00984053	0.00304193		0.00630311	0.000202015	0.000575086	5.38628e-05	0.000365067	0.000128338	0.00124305	0.056126	0.00136972	0.001905	0.000389759	0.000488222	0.0423405	0.000573625	0.000259135	0.00969456	0.0029003	0.000275764			0.00128322	0.00288669	0.00848996	0.016838	0.000849247		0.000623734	0.00011265		0.000234992			7.49963e-05	0.00125089	0.00528269	0.00211686	0.000221483	0.000791315	0.00524282	0.0102495
Val	GTA		9.14344e-05		0.000227841	0.000128591	0.000230741	0.000506092	0.00031415	0.0001401	0.000328036	6.84425e-05	0.000234487	7.97689e-05	0.0001056	0.00328199	0.00022162	0.000367032	0.00010153	0.000315431	0.0423219	0.000240726	0.000175988	0.0426015	0.000194717	0.000160192	0.00647631		0.000439582	0.000169214	0.000440357		0.000504148	0.00055164	0.000677093	0.00018218	0.000801832	9.46135e-05	4.46446e-05		8.3413e-05	0.000371763	0.000972402	0.000727377	9.69597e-05	0.000742404	0.00073527	0.000707369	0.00064208
Val	GTC		0.000101634		0.000328725	0.00112086	0.000307553	0.000324095		0.000144233	0.000177232	0.000140973	0.000406554	0.000143391	0.000194313		0.000157818	0.00018475	0.00016344	0.000220168	0.0141132	0.000202831	0.000186868	0.00871744	0.000345606	0.00042331			0.000871891	0.000246585	0.000386863	0.00151236	0.0011128		0.00114311	0.000111799	0.0092517	0.000119573	7.15988e-05		0.000118496	0.0023552	0.00119087	0.00174795	7.28172e-05	0.000982502	0.000607068	0.000325867	0.00363182
Val	GTG	0.00285719	8.34418e-05		0.000254601	0.000201207	0.000986733	0.000380898	0.000261873	7.65062e-05	0.000208576	6.22538e-05	0.000240726	8.68578e-05	0.000121183	0.000428429	9.42217e-05	0.000580744	5.04951e-05	0.000308653	0.00226222	0.000177287	0.000142727	0.0142329	0.000448851	8.67056e-05			0.00020423		0.000136809	0.00135851	0.00219131	0.000350215	0.000187554	6.23427e-05	0.00209285	0.000107718	3.10475e-05		0.000127473	0.000285069		0.00025651	5.46337e-05	0.000318989	0.000427402	0.000129186	0.016838
Val	GTT		4.67971e-05	0.00400924	0.000713828	0.000455195	0.000278642	0.000639855	0.000585836	0.000146341	0.000154137	9.44747e-05	0.00105345	0.000233891	0.000250963	0.056126	0.000404118	0.000322835	0.000186893	0.00137885	0.00336371		0.000193332	0.000272312	0.000457935	0.000140894			0.00154225	0.000161062	0.00025939	0.00232472	0.000770503	0.000896033	0.000361469	0.000362708	0.00102713	0.000258029	0.000104505	0.00612905	0.000199938	0.0034185	0.00093673	0.000559483	0.000125266	0.00113971	0.000390292	0.000519076	0.00288675
Ala	GCA		9.40761e-05		0.000770995	0.000293833	0.00025618		0.000730817	0.000242991	0.000269116	0.000101816	0.000316142	0.00147908	0.00016507	0.000464814		0.056126	0.00027949	0.00234737	0.0432971	0.000153632	0.00037348	0.000311641	0.00801813	0.000642492			0.000549347	0.000203101	0.000312427	0.00154571	0.00102712	0.00107166	0.000498029	0.000175874	0.000424868	0.000156964	4.66838e-05			0.00366731	0.0178586	0.000317738	0.000219468	0.000347305	0.00137905	0.00121132	0.00119617
Ala	GCC		7.16431e-05		0.00019126	0.000256137	0.000173806	0.00070426	0.000278328		0.000938243	8.77929e-05	0.000432748	0.000242135	0.000206356	0.00131201	0.000169444	0.000328758	0.000135417	0.000377518	0.0142776	0.00179232	0.000187159	0.000269324	0.000173363	0.000374976			0.00106167	0.000194652	0.000325697	0.00459609	0.00333556	0.00955702	0.000309711	9.18582e-05	0.000747554	9.01034e-05	0.000109488		0.000385002	0.00234737		0.00176627	0.00010906	0.0108954	0.000875366	0.00113347	0.00215242
Ala	GCG	0.00338951	0.000139745		0.000341545	0.000480499	0.000534715	0.0130963	0.000203013	0.000385399	0.00070094	0.000185744	0.000479217	0.000567627	0.000230709		0.000134473	0.000745122	0.000249421	0.000479269	0.00879142	0.000164343	0.000208936	0.000622131	0.000701874	0.000328148		0.00304189	0.000278819	0.000386671	0.000246573		0.00147326	0.000459695	0.000450663	0.000146943	0.000423045	0.000103793	2.73231e-05		0.000309767		0.00115352	0.000416659	0.000112046	0.000711967	0.000389701	0.000224609	0.000915289
Ala	GCT		0.00018725		0.000371986	0.000445871	0.000247964	0.000702017	0.000535077	0.000294028	0.000205691	0.00021575	0.0038995	0.00017308	0.000210358	0.00120124	0.000178459	0.000336838	0.000163525	0.000750645	0.00618255	0.000312078	0.000109891		0.000741976	0.00032058			0.00048605	0.00031881	0.000288709	0.000825769	0.000577136	0.000962442		0.000206865	0.00124707	0.000203553	7.57657e-05	0.00706502	0.000123416	0.00127838	0.00110974	0.0011124	0.000107471	0.00110972	0.00255143	0.00476258	0.016838
Gly	GGA		5.62338e-05		0.000141297	0.000322113	0.000190362	0.00171464	0.000277528	0.000224045	0.000333424	5.17085e-05	0.000348849	0.000183273	0.000228526	0.00253115	0.000152604	0.000121693	8.48654e-05	0.00052424	0.0086011	0.000278642	8.1318e-05	0.000268557	0.000362437	7.01328e-05	0.0044809		0.00164912	0.000292308	0.00020935	0.00140691	0.000856733	0.000906754	0.00065899	8.31268e-05	0.000222522	5.0898e-05	3.73541e-05	0.00366731	8.1409e-05	0.00158597	0.0016742	0.000286183	0.000101293	0.00040061	0.000509355	0.000251196	0.000652671
Gly	GGC		4.54078e-05		0.000150212	0.002544	0.000383093	0.00757292	0.000395211	0.00014511	3.91131e-05	6.37069e-05	0.000251439	0.00015459	0.000219107	0.000686978	0.000258859	0.000150758	8.70096e-05	0.000280435	0.00631636	0.00037396	0.000181303	0.000479799	0.000433492	0.00329516			0.000384825	0.000139341	0.00030579	0.000863304	0.000593214	0.000508327	0.00028459	0.000139432	0.000511736	7.45478e-05	7.52064e-05	0.0022538	0.000258717	0.00283487	0.00051255	0.000302966	7.76464e-05	0.000474446	0.00028264	0.000812023	0.000633252
Gly	GGG		8.24315e-05		0.000211081	0.000118641	0.000337671	0.000537563	0.000124426	0.000109706	7.45149e-05	2.90876e-05	0.000235221	0.00012022	0.000111962	0.00034987	6.29242e-05	0.000105299	0.000104173	0.000392308	0.00610247	0.000192222	5.99288e-05	0.000137982	0.000109521	8.73122e-05			0.00025375	0.00017198	0.000193831	0.000398881	0.000460613	0.000559717	0.000287187	5.39924e-05	0.000239095	5.85678e-05	2.71773e-05		8.7597e-05	0.00123764	0.000863312	0.000111956	6.64753e-05	0.000431423	0.000175296	0.000101163	0.000444357
Gly	GGT		5.0072e-05		0.000139475	0.000290199	0.000365297	0.000379668	0.000409216	7.00766e-05	0.000102717	8.7487e-05	0.000807757	0.000189778	7.82593e-05	0.00038829	0.000115979	0.000337181	7.79131e-05	0.00121003	0.042223	0.000311532	0.000157821	0.000312069	0.000293276	0.000159463			0.000545536	0.000250586	0.000268207	0.0044809	0.000547614	0.000737923	0.000668982	0.000380898	0.000573761	5.66376e-05	4.17565e-05		0.000232925	0.00140457	0.00133794		7.25524e-05	0.00156414	0.000244814	0.00167085	0.000500896
Cys	TGC		0.000268849		0.000357411	0.00328038	0.00630311	0.000772069	0.000204331	0.000382527	0.00110052	0.00012026	0.000522872	0.000272293	0.000346925	0.0144326	0.00850414			0.000507273	0.0424541	0.000376006	0.000340628	0.00694902	0.000666157	0.00630311				0.00187648			0.00715349		0.00304193	0.000287045		0.000387921	0.00196335		0.000230152			0.00180456	0.000400753		0.00145217		0.00422774
Cys	TGT	0.056126	0.000100188		0.000271942	0.000888908	0.000208307	0.00135254	0.00150695	0.000216533	0.000147681	0.000142476	0.000522403	0.000608505	0.000933253		0.000633398	0.00040642	0.000150866	0.00169263	0.043232	0.00016942	0.000384506	0.0467716	0.00630319	0.00103626				0.000303989	0.000921253		0.00307491		0.000540802	0.000469733		0.000212348	0.000170582	0.00459625	0.000200336	0.0158617	0.00176414	0.000693526	0.000919299	0.00172125	0.000828705		0.056126
Ser	AGC	0.056126	6.21694e-05		0.000245008	0.000435895	0.00039222	0.0168382	0.00254316	0.00013586	0.000135123	8.43635e-05	0.000956157	0.0016125	0.000207045	0.000380118	0.00025259	0.000888017	0.000125929	0.000993695	0.0424108	0.00120517	0.000498121	0.00109438	0.000271553	0.00320749			0.000477687	0.000214975	0.000517419		0.000753791	0.00177344	0.000578226	0.000177909	0.000850645	0.000166761	0.000282193		0.000139209	0.0168382		0.000369066	0.000279421	0.000366185	0.000297993	0.000358854	0.00063653
Ser	AGT			0.00366731	0.000459728	0.000469271	0.000268142	0.000822633	0.000553698	0.000210443	8.38997e-05	0.000118404	0.00141561	0.000171889	0.000116212	0.00268958	0.000110952	0.000213822	0.000127873	0.000225591	0.0424366	0.000495123	0.000224897	0.00323159	0.0004712	0.000339643			0.00200589	0.000211417	0.000227073	0.0280631		0.00109128	0.000238343	0.000213408	0.00041906	0.000106955	5.26631e-05	0.00527864	0.000133777	0.000278923	0.000504265	0.000355892	0.000199547	0.00388581	0.000294513	0.000536558	0.000619316
Ser	TCA		0.000721722		0.000631716		0.000186265		0.00528267	0.000460855	0.00148642	0.000135542	0.000782684	0.000224449	0.00175494		0.00119455	0.0200451	0.000166362	0.00191462	0.0428597	0.000397979	0.000297051		0.00663333	0.000513989			0.000875716	0.000280019			0.000491077	0.00224607	0.000350434	0.000799572		0.000115879	0.000281201		0.000280435	0.00538615		0.000913009	0.000249005	0.00170102	0.00271077
Ser	TCC		0.000219182		0.000319933	0.000668813	0.000360714		0.00188597	0.000379585	0.00125712	0.000250437	0.000612911	0.000333446	0.000197427	0.00436554	0.000475413	0.00468989	0.000175226	0.00294025	0.0424736	0.000591351	0.00459625	0.00366724					0.00307491		0.00492212		0.00156412		0.000513306	0.000282967		0.000252015	0.000675626		0.000714863			0.000582494	0.000164145	0.00389955	0.00356382	0.00469187
Ser	TCG		0.000410038		0.000245601		0.000145613	0.00403266	0.000729749	0.00121189	0.00561283	9.86847e-05	0.000774831	0.000492239	0.000446779	0.000805088	0.00383493		0.000567712	0.00650768	0.0422865	0.000223606	0.00031881	0.00313783	0.012246	0.000317735		0.00650768	0.005185	0.000675328	0.0019752		0.00935455		0.000401345	0.000253147		0.000149334	0.000181988		0.000407385				0.00017921	0.000709274		0.00757292
Ser	TCT		0.000326339		0.000888032	0.00541609	0.00171705	0.00258603	0.00404592	0.000453872	0.0012516	0.00018701	0.00212002	0.000223028	0.000841313			0.000385262	6.69113e-05	0.000437016	0.00150163	0.00135571	0.000358604	0.00404595	0.000738385	0.000616282			0.00565727	0.00449037	0.000759277		0.00177966		0.00171766	0.000219674	0.00279907	0.000161452	0.000256088		0.000556206	0.00185346		0.00524282	0.000130444	0.0030866	0.000614028		0.00190333
Thr	ACA	0.056126	0.00012383		0.000173629	0.000220543	0.000170746	0.00127519	0.00034057	0.000113837	0.000263979	7.62006e-05	0.000182673	0.000256066	0.000131072		0.000104922	0.000213271	0.000111336	0.00199703	0.0437782	0.00013934	0.000297993	0.00641444	0.00481107	0.000271466		0.0030331	0.000309146	0.000572206	0.000263814	0.00187106	0.00117276	0.0016742	0.000639869	0.000204923	0.000399243	8.92478e-05	6.0425e-05		0.000162265	0.00081472	0.000304039	0.0130963	9.84682e-05	0.00181308	0.000900859	0.000919502	0.00746515
Thr	ACC		0.000175522		0.000386671	0.000186374	0.000173492		0.000469733	0.000140972	0.000474958	8.39879e-05	0.00222966	0.000242406	0.000107727	0.00200581	0.000650614	0.000371483	0.000240338	0.000466918	0.0430733	0.000153437	0.00033674	0.00876679	0.000360757	0.00168971		0.0162474	0.00257971	0.000196013	0.000417089		0.000446562	0.00715349	0.00186539	0.000282616	0.00167253	0.000122898	5.89789e-05		0.000406429	0.000528021	0.016838	0.000410115	0.000150823	0.000501538	0.000564146	0.000663245	0.000826932
Thr	ACG	0.0023552	0.00011423		0.000223894	0.00107982	0.000411899	0.000635561	0.000328437	0.00015444	0.000496322	0.000113192	0.00191646	0.000212366	0.000159596	0.00153911	0.000266716	0.000172071	0.000144348	0.000403812	0.0143737	0.000711517	0.000210649	0.00629988	0.000540554	0.000254511			0.000539948	0.000396576	0.000290317	0.000990151	0.0022113	0.000904753	0.000826985	0.000120193	0.000313966	0.00012177	3.86573e-05		0.000169069	0.000355879	0.000709386	0.000607978	0.000139448	0.00109906	0.00222963	0.000131266	0.000517443
Thr	ACT		0.000169005	0.0022936	0.000537925	0.00121974	0.000167824	0.00238474	0.00229419	0.000121961	0.000349543	0.000222142	0.000169424	0.000242471	0.000172073	0.0130963	0.000198185	0.000237334	0.000199397	0.000523037	0.00276653	0.000624013	0.00036892	0.000952497	0.000245119	0.000457702		0.00495253	0.000993695	0.000360632	0.000209822			0.000430353	0.000363377	0.00029307	0.000749231	0.000185202	7.95906e-05		0.00143097	0.000689574	0.0010077	0.00689283	0.000155325	0.00765377	0.000214933	0.00044416	0.00383422
Gln	CAA		0.000179555			0.0106347	0.00021671	0.000616435	0.000678529	0.000127488	0.000194991	6.10898e-05	0.000270616	8.90795e-05	0.00012706		0.00171698	0.000867228	0.000112067	0.000169501	0.00868035	0.000281138	0.000169048	0.00289033	0.000250888	0.00029445	0.00706505		0.000399631	0.000465232	0.000737087	0.00176627	0.00265446		0.000218799	9.31724e-05	0.00224607	0.000177302	0.000194608		0.000138206	0.00207339	0.00155588	0.000350343	0.000123221	0.00383494	0.000432077		0.00510271
Gln	CAG		0.000148166		0.00080027	0.0200453	0.000313229	0.00550296	0.000113172	9.6354e-05	0.000168433	6.44334e-05	0.000246625	0.000222276	0.000206202	0.000433344	0.000391865	0.00551072	7.22214e-05	0.000371054	0.0038939	0.00071294	8.78987e-05	0.014303	0.00015589	7.94886e-05			0.000492859	0.000186441	0.00113103		0.00269696	0.00163325	0.000316996	6.77217e-05	0.00272738		4.70407e-05		7.22773e-05	0.000591441	0.00253115	0.000375243	0.000122232	0.000898222	0.000243449	0.00171772
Asn	AAC		0.000101542		0.000722504	0.00125966	0.000270342	0.0120272	0.00650751	0.000418016	0.000358197	0.00011971	0.0014631	0.000486934	0.00075227		0.000250848	0.000369211	0.000183552	0.000484581	0.00541576	0.00360067	0.00151569	0.0427625	0.00107166	0.000805253			0.00142278	0.000298518	0.000666043		0.00167253	0.00502206	0.00098959	0.00193869	0.000851881	0.000161614	0.000242231		0.000206055	0.00408221		0.000433025	0.000179325	0.00199703	0.000365384	0.00221728	0.00160751
Asn	AAT		0.000101343	0.00801833	0.000401324	0.000648828	0.000366683	0.00848996	0.00158332	0.000367444	0.000385746	0.000342745	0.00197524	0.000416695	0.000123083	0.00234064	0.000345109	0.000493056	0.000352381	0.000577171	0.005037	0.00121003	0.000785245	0.0427844	0.00166122	0.000186039			0.000341828	0.000378186	0.000254361	0.00377483	0.00133165	0.00145393	0.00163701	0.00170792	0.000354513	0.00040742	9.4555e-05		0.000100769	0.000438654	0.000829527	0.000779844	0.000196733	0.056126	0.000941391	0.00106187	0.001275
Asp	GAC		8.3937e-05		0.000262814	0.00463677	0.000214071		0.00124559	0.00014325	0.00018227	7.74727e-05	0.0017596	0.000189193	0.000341289	0.00604456	0.000137746	0.000524771	0.000199742	0.000303028	0.000672397	0.00183102	0.00052798	0.0425283	0.0024375	0.000312196			0.000700828	0.000390725	0.000181456	0.000862207	0.0112255	0.00234064	0.00160718	0.000337162	0.000383757	9.37511e-05	8.15036e-05		0.000194351	0.00215242	0.00070426	0.000204124	8.14304e-05	0.00400924	0.000581514	0.00143599	0.000704858
Asp	GAT		0.000143813		0.000708435	0.00196597	0.000268839	0.000597629	0.000903789	0.000931709	0.000235735	0.000133266	0.016838	0.000533896	0.000112499	0.00138693	0.000204421	0.00295964	0.000166459	0.000409223	0.000779167	0.000912528	0.000279475	0.005037	0.00154669	0.000244629	0.00422025		0.00545374	0.000434229	0.000565854	0.00100952	0.000390349		0.000378158	0.000164406		9.1544e-05	8.42915e-05	0.00276333	0.00187386	0.00984053	0.00159935	0.000524333	0.000257044	0.000705491	0.000265229	0.000945151
Glu	GAA		9.98451e-05		0.00065036	0.000288422	0.000147791	0.0467716	0.000398408	0.000305461	0.000898315	6.9839e-05	0.000367139	0.000190329	0.000302025	0.00276198	0.000341153	0.000166989	9.59484e-05	0.000835214	0.0141856	0.000497576	0.000184507	0.0439246	0.00027977	0.00115294			0.00069827	0.000234768	0.000278248	0.00224607	0.00136704	0.00210118	0.000359622		0.0022548	5.6742e-05	5.58077e-05		0.000152682	0.000554733	0.00145567	0.00328199	0.000154941	0.00349138		0.000523899	0.000395039
Glu	GAG	0.0280631	0.000193947		0.000692615	0.000257797	0.000118867	0.000500765	0.000730717	0.000160477	0.000248935	7.79412e-05	0.000201953	0.000125086	0.000199046	0.000719029	0.000132323	0.000231749	7.9154e-05	0.000838906	0.0425195	0.000223334	0.000176066	0.00486595	0.000542035	6.70615e-05	0.0030315		0.000290499	0.000143683	0.000441462	0.000618508	0.0015286	0.000595404	0.000728548	0.000124416	0.000316859	4.31111e-05	2.66705e-05		0.000163686	0.00113168	0.000573395	0.000214877	0.000394438	0.000413726	0.000337281	0.000215144
His	CAC	0.056126	9.03214e-05		0.000185727	0.00080635	0.00121919	0.00935455	0.000676581	0.000333371	0.000226726	0.000107059	0.000313345	0.000343427	0.000145513		0.00181741	0.000494156	0.000315006	0.000358923	0.0430733	0.0023525	0.000309979	0.0505133		0.000578187			0.00506842	0.000283776	0.000200259	0.0144326	0.000934294	0.00647631	0.000497153	0.000179679	0.056126	0.000172948	0.000144967		0.000268428	0.00109099	0.00032038	0.000307812	0.00014837	0.00271602	0.000523037		0.0178584
His	CAT		0.000103328		0.000188876		0.000699275	0.00132091	0.000463726	0.00017042	0.00060454	0.000249943	0.000553529	0.000177774	0.000447295		0.00324165	0.000325591	0.000272215	0.000665936	0.00150777	0.00328029	0.000226413	0.00511119	0.000372637	0.00016258			0.00076666	0.000184524	0.000310185	0.0022538	0.00176971	0.00207335	0.000893013	0.000275849	0.000832272	0.000132212	8.27815e-05		8.32334e-05	0.000362437	0.00026924	0.00207339	0.000153876	0.000727377	0.000688108	0.00715159	0.00125558
Arg	AGA		0.000110608		0.00027669	0.000423036	0.000163166	0.0010078	0.000437468	0.00023788	0.000181532	5.6431e-05	0.000233282	0.000115914	0.000347732		0.000727982	0.000376574	0.000129886	0.000355535	0.042641	0.000247715	0.000305778	0.00636726	0.00086459	0.00113815			0.000449464	0.000261643	0.000409216	0.00636128	0.000746806	0.00230255	0.00583157	0.000154983		7.97245e-05	7.48558e-05		8.45578e-05	0.000556845	0.00108331	0.001905	0.00015357	0.000577136	0.000475896	0.00126087	0.00459609
Arg	AGG		0.000168502		0.000145651	0.000231732	0.000270872	0.00107292	0.000101628	8.54149e-05	0.000120283	3.33629e-05	0.000526942	0.000170535	5.99374e-05	0.000347853	0.000147225	0.000166408	6.58549e-05	0.000235982	0.00193167	0.000174936	0.000114468	0.00498004	0.000290285	7.40719e-05		0.0280631	0.000384374	0.000252873	0.000117905	0.000465034	0.00114773	0.000485925	0.000874108	0.000102573	0.000361618	7.63726e-05	2.48905e-05		5.86669e-05	0.000201149	0.00104025	0.00032181	8.98677e-05	0.000388277	0.000442235	0.000203163	0.00254383
Arg	CGA		0.000247417		0.000167193	0.00765377	0.000916062	0.000663245	0.00017188	0.000159787	0.000122674	2.67628e-05	0.00050896	0.000138479	0.000198914		0.00341839	0.00528269	0.00017857	0.000362396	0.00168184	0.000193046	0.000162401	0.00935439	0.0011398	0.000132754			0.056126	0.000426076	0.00229787	0.002168	0.0172699	0.000599923	0.000420612	0.000105607		0.000123464	0.000181401		8.53288e-05			0.000330239	0.000106769	0.000615472	0.000303279	0.0280631	0.0022727
Arg	CGC	0.00408221	8.09956e-05		0.000430119	0.000904182	0.000756839	0.000815485	0.000331899	0.000298635	0.000145203	4.7802e-05	0.000485404	0.000193805	0.000111519	0.00185234	0.0151692		0.000105355	0.000256537	0.00154791	0.000819271	0.000280262	0.00670364	0.00031925	0.000422525			0.0467716	0.000692226	0.00107292				0.00205364	0.000108635		0.000136545	0.00036838		0.000121857	0.00199722	0.000793825	0.00587999	6.70609e-05	0.000714192	0.000787336
Arg	CGG		0.000141728		0.000406133		0.000909444	0.000739275	0.000155901	0.000152408	0.000187736	3.96748e-05	0.00039738	0.000401831	0.000105894	0.000685188	0.00451379		8.96926e-05	0.000182425	0.000645173	0.000461033	0.000224992	0.00984053	0.00100463	0.00013608			0.000569753	0.000396172	0.00604456			0.00604256	0.000209618	5.83894e-05		0.000116691	9.89177e-05		7.21924e-05	0.00356382		0.000269665	9.13282e-05	0.000265854	0.000119847	0.00141561	0.00706502
Arg	CGT		6.86989e-05		0.000416695	0.000787552	0.000905003		0.000302085	0.000547119	0.000142926	6.34433e-05	0.000969982	0.000433161	0.000178638		0.0187088		0.000111955	0.000527932	0.00215164	0.000326067	8.47618e-05	0.0037007	0.000695706	0.00064711			0.0022113	0.000527815	0.000794071	0.000820886	0.000879787	0.00127614	0.00041071	0.00028104		0.000156191	0.000119295	0.0122458	0.000843402	0.000350343		0.000283493	7.60339e-05	0.00984045	0.000681376	0.0144326	0.00179577
Lys	AAA		0.000161773		0.000293425	0.00109099	0.000364884		0.0012497	0.000292334	0.000965692	7.81022e-05	0.00271077	0.000356544	0.000111562	0.00221728	0.0157153	0.000373651	0.000442763	0.000391561	0.00128921	0.000601775	0.000264237	0.0200451	0.000194635	0.000690238	0.00528269		0.00274334	0.00113171				0.000789761	0.00157369	0.000295676	0.00156352	0.000252986	7.91007e-05		0.000133994	0.00565727	0.000844208		0.000189993	0.0116572	0.000286569	0.000941801
Lys	AAG	0.00715349	0.000114072		0.000227418	0.000460855	0.000239237	0.000941827	0.000704016	0.000182314	0.000414568	5.20606e-05	0.000477687	0.000453797	8.6192e-05	0.00581523	0.00156535	0.000414162	0.000159179	0.000531949	0.00050573	0.00019984	0.000119426	0.00955665	0.000414585	0.000240233		0.00422025	0.000641038	0.000663099	0.00026068	0.000940777	0.000441815	0.000903256	0.00130169	0.000128188	0.000596359	7.87592e-05	3.88411e-05		9.13111e-05	0.00128546	0.000658335	0.00151569	0.000151769	0.00147326	0.000967038	0.000280207
STOP	TAA	0.0144326	0.000160167		0.00080846	0.00689297	0.00152224	0.000700905	0.000407018	0.000140216	0.000463726	9.66116e-05	0.00121919	0.000138968	0.000387697	0.000850988	0.000404894	0.000420378	0.000237266	0.0006166	0.0187088	0.000452925	0.000301244	0.0162474	0.000850996	0.000734736	0.00436554		0.00604456	0.000510905	0.0011104		0.0024375	0.00221728	0.000152625	0.0002398	0.00122966	0.000173039	0.00014892		0.00010875			0.0014429	0.000144864	0.000772221	0.000919486	0.00247851	0.00298375
STOP	TAG		0.000141404		0.00174781	0.000627102	0.00040108		0.0011736	0.000147296	0.000270616	8.89231e-05	0.000943631	0.000274019	0.000125514		0.000810447	0.000755785	0.00017782	0.00142794	0.0023552	0.000692513	0.000124324	0.00038783	0.0010629	0.000185928			0.000591441	0.000342152	0.000479483		0.0006046	0.000361132	0.000250382	8.02949e-05	0.00354517	9.67768e-05	8.00434e-05		0.000249277	0.00080846		0.00158683	0.000156777	0.000491276	0.00276594	0.00290045
STOP	TGA		0.00016189		0.00028482	0.00161988	0.000302073	0.00181813	0.00107982	0.000641556	0.000576753	6.56773e-05	0.00476258	0.000249472	0.00044672		0.000618426	0.000362309	0.000107708	0.000408985	0.000806747	0.000417226	0.00101904	0.00204124	0.000393052	0.000226111				0.000741507	0.0200453		0.0106909	0.00105642	0.000976685	0.000168161	0.0104238	0.000165501	0.000102731		0.000144753	0.00174781		0.000285248	9.25462e-05	0.000851328	0.000158338		0.00210126
	WT	M	S	I	Q	H	F	R	V	A	L	I	P	F	F	A	A	F	C	L	P	V	F	A	H	P	E	T	L	V	K	V	K	D	A	E	D	Q	L	G	A	R	V	G	Y	I	E	L	D
	Amino Acid	3	4	5	6	7	8	9	10	11	12	13	14	15	16	17	18	19	20	21	22	23	24	25	26	27	28	29	30	31	32	33	34	35	36	37	38	39	40	41	42	43	44	45	46	47	48	49	50
	W	0.0079154	0.000214305		0.000287916	0.00848996		0.000839383	0.000220054	0.000682728	0.000348858	4.86401e-05	0.000508327	0.000202285	0.000302668	0.000934067	0.00228228	0.00389955	0.000283593	0.00040999	0.00396664	0.00118214	0.000216288	0.00879142	0.0013412	0.000175523			0.056126	0.00031238	0.000886008		0.00151086		0.000356122	0.000100477		9.29162e-05	9.28315e-05		0.000223012	0.056126	0.056126	0.00170792	8.6164e-05	0.0505133	0.00164917	0.00984053	0.003106
	F		0.000264485	0.00310606	8.20122e-05	0.0108954		0.000501767	0.00130953	8.45296e-05	0.000348253	4.28128e-05	0.000230761			0.00166124			0.000102998	0.00022257	0.00853482	0.000262848		0.056126	0.000849032	0.00239182				0.0008964	0.056126			0.00240719	0.000569914	0.000173066	0.00689297	0.000191848	0.000180894		7.75851e-05			0.00476233	8.06653e-05	0.00203354	0.000494323		0.00112356
	Y	0.056126	0.000120959		0.000269337	0.00162684	0.000169615	0.00481107	0.0144326	0.000175581	0.000153735	9.12364e-05	0.00161988	0.000198618	0.000334999		0.000297562	0.000652849	0.000770846	0.000481176	0.008595	0.00137386	0.000808283	0.0427419	0.000501405	0.000313883			0.00195813	0.0002369	0.000682804	0.000669146	0.000894863	0.00073887	0.00158597	0.000351047	0.00215242	0.000193641	0.000134351		0.000179195	0.056126		0.00102712		0.00063383	0.00142883	0.000715008	0.000789111
	P	0.0224505	2.76715e-05		6.51184e-05	0.000247159	4.94333e-05	0.000108558	0.000119969	5.89615e-05	3.96275e-05	2.9027e-05		5.06207e-05	3.80785e-05	0.000960053	9.05183e-05	0.00011897	3.02219e-05	9.31829e-05		0.000124652	7.15571e-05	0.000845687	0.00229663			0.016838	0.000168823	6.13021e-05	0.000111161	0.000546921	0.000170356	0.0002224	0.000122982	3.73161e-05	0.000215192	2.91333e-05	1.67824e-05		3.50663e-05	0.00069572	0.00392797	0.000122925	3.30387e-05	0.000162662	0.000117889	0.000614233	0.000412526
	M		0.000192502	0.0224506	0.000265228	0.000200603	0.000145003	0.000419414	0.000166586	6.55045e-05	0.00010477	6.46906e-05	0.000136513	0.000151653	0.00011227	0.00392797	0.000567775	0.000119984	0.000143258	0.0280631	0.0141172	0.000184779	0.000364884	0.00915744	0.000289063	8.61733e-05		0.00304193	0.00040462	0.000343005	0.000346411	0.00119142	0.000265364	0.000481706	0.00183129	0.00019148	0.000267795	8.24303e-05	5.26364e-05		6.42871e-05	0.000642523	0.000512809	0.00288675	0.000142309	0.000430072	0.000143354	0.000317697	0.00266302
	I	0.00127281	4.79156e-05		8.13391e-05	0.000158837	0.000101747	0.00052938	0.00016886	4.04521e-05	5.23448e-05		0.000338885	3.74626e-05	4.7105e-05	0.000610967	0.000102926	8.40098e-05	5.85541e-05	0.000104675	0.00390457	0.000125201	6.57825e-05	0.00293506	0.000138048	8.40352e-05			0.000340622	9.59013e-05	7.26735e-05	0.000380327	0.000757238	0.000303124	0.000134319	8.99932e-05	0.000247718	3.58071e-05	3.00949e-05		3.49096e-05	0.000181927	0.000407046	0.000301018	3.33424e-05		0.000224345	0.000137888	0.000873271
	L	0.00133284	1.86816e-05	0.0505133	2.89504e-05	0.000371915	6.02027e-05	8.61717e-05	4.015e-05	1.86948e-05		8.58094e-06	4.89424e-05	1.73031e-05	2.16127e-05	0.0003724	0.000133173	6.65339e-05	3.00923e-05		0.000473271	3.2413e-05	3.60634e-05	0.00125208	6.54637e-05	1.95903e-05	0.056126			4.12353e-05	6.35452e-05	0.000236025	0.000194729	0.00234745	8.35763e-05	1.87301e-05	0.000372994	2.0789e-05			1.29729e-05	0.000339636	0.000443152	9.32913e-05	1.27617e-05	0.000130226	4.1548e-05		0.000639836
	V	0.00280944	1.86893e-05	0.00400924	7.86483e-05	6.33824e-05	8.22629e-05	0.000107934		2.96004e-05	5.02428e-05	2.08799e-05	8.49339e-05	2.85523e-05	3.74435e-05	0.000374286	4.18177e-05	7.75376e-05	2.45123e-05	8.50678e-05	0.00129736		4.32222e-05	0.000227875	7.96636e-05	3.68421e-05	0.00647631		0.000110012		6.27238e-05		0.000210523	0.000173222	9.5461e-05	3.02636e-05	0.000345344	3.13642e-05	1.29919e-05	0.00612905	3.00379e-05	0.000145169		0.000129846	2.00681e-05	0.000155391	0.000126796	7.09317e-05	0.000434179
	A	0.00328199	2.71928e-05		8.25796e-05	8.59592e-05	6.45271e-05	0.0003449	8.47664e-05		9.04372e-05	3.22034e-05	0.000128148	8.09679e-05	5.00312e-05			0.000135225	4.75236e-05	0.000152744	0.00331254	6.13632e-05	4.56867e-05		0.000114255	9.57491e-05		0.00304189	0.000118887	6.36069e-05	7.26538e-05	0.000444163	0.000269064	0.000231963		3.55562e-05	0.00014143	3.13619e-05	1.2642e-05	0.00706502		0.000654419	0.000548074	0.000143198	3.14806e-05	0.000186912	0.000207287	0.000156936	0.000409216
	G		1.41182e-05		3.91256e-05	6.51049e-05	7.36857e-05	0.00019156	6.02751e-05	2.89916e-05	1.95277e-05	1.25791e-05	8.09377e-05	3.90176e-05	3.28367e-05	0.000136214	2.88146e-05	3.67886e-05	2.20691e-05	0.000113418	0.0025122	6.69982e-05	2.46477e-05	6.10755e-05	5.68888e-05	3.11206e-05	0.0044809		0.000110287	4.89688e-05	5.9244e-05	0.000217796	0.000146717	0.000161599	9.745e-05	2.49102e-05	8.0108e-05	1.49498e-05	1.01272e-05		3.16084e-05	0.00039936	0.000224062		1.95882e-05	0.000132366	6.56963e-05	6.37057e-05	0.000136397
	C	0.0280631	7.3086e-05		0.000154724	0.000704016	0.000201489	0.000494739	0.00018008	0.000138509	0.000130405	6.52424e-05	0.00026188	0.000188709	0.000244492	0.0144326	0.000593163	0.00040642		0.000380728	0.0423694	0.000116894	0.000180988	0.00680781	0.000607068	0.000885013				0.000262525	0.000921253		0.00194149		0.000461758	0.000177689		0.000137464	0.00015716	0.00459625	0.000107364	0.0158617	0.00176414	0.000502116	0.000279936	0.00172125	0.000530972		0.00422025
	S	0.056126		0.00366731	6.21349e-05	0.000162209	3.69901e-05	0.000510399	0.000220334	5.02e-05	4.60069e-05	2.14371e-05	0.000156642	4.9172e-05	4.44887e-05	0.000221701	6.19308e-05	0.000114988	2.28616e-05	0.000114371	0.00140322	7.97993e-05	6.22584e-05	0.000453676	0.000135099	0.000100657		0.00650768	0.000225711	6.83417e-05	0.000119626	0.0280631	0.00021129	0.000517419	7.25291e-05	4.25037e-05	0.000252976	2.47115e-05	2.71397e-05	0.00527864	4.20496e-05	0.000227354	0.000504265	0.000116443	3.14998e-05	0.000172088	0.000111445	0.000199977	0.000271203
	T	0.00218191	3.53883e-05	0.0022936	6.82675e-05	8.62178e-05	5.02734e-05	0.000360823	0.00011602	2.55203e-05	9.33093e-05	2.62223e-05	8.08739e-05	5.92451e-05	3.47577e-05	0.000816853	5.03745e-05	5.7688e-05	3.99222e-05	0.000142577	0.00234195	5.98696e-05	7.28774e-05	0.000580727	0.000112613	9.64114e-05			0.000152875	8.26367e-05	6.97128e-05	0.000599842	0.000283177	0.000238285	0.00016503	4.96387e-05	0.0001319	3.05858e-05	1.40982e-05		6.5819e-05	0.000135837	0.000174975	0.00023064	3.31314e-05	0.000280998	0.000124992	8.0573e-05	0.0002799
	Q		8.06527e-05			0.00769763	0.000128285	0.000542489	9.7161e-05	5.49985e-05	9.04545e-05	3.15042e-05	0.000129387	6.34059e-05	7.882e-05	0.00043233	0.000318231	0.000725126	4.40606e-05	0.00011651	0.00285978	0.000199516	5.79864e-05	0.00254042	9.61928e-05	6.27271e-05	0.00706505		0.000220661	0.000133444	0.000448851	0.00176627	0.00135846	0.00163325	0.000129734	3.93784e-05	0.00123402		3.78605e-05		4.75364e-05	0.000461291	0.000972402	0.000181405	6.05438e-05	0.000724487	0.000155986	0.00171772	0.00510271
	N		5.08459e-05	0.00801833	0.000258928	0.000427222	0.000155143	0.00506852	0.00120517	0.000193418	0.000185669	8.8892e-05	0.000836483	0.000224787	0.000105523	0.00234064	0.000143765	0.000211862	0.000120992	0.000263501	0.00271954	0.000815853	0.000517065	0.0424366	0.000646697	0.000150479			0.000275696	0.000167093	0.000182502	0.00377483	0.000741931	0.00114311	0.000612358	0.000913009	0.000250377	0.00011599	6.81737e-05		6.7867e-05	0.000395526	0.000829527	0.000278531	9.36796e-05	0.00193869	0.000263365	0.000711428	0.000715602
	D		5.29019e-05		0.000192243	0.00140309	0.000119364	0.000597629	0.000524771	0.000118892	0.000102848	4.91496e-05	0.00160044	0.000139903	8.48049e-05	0.00113173	8.18875e-05	0.00044672	9.08403e-05	0.00017339	0.000345611	0.000613694	0.000182403	0.00487481	0.000946915	0.00013747	0.00422025		0.000620942	0.000199793	0.000137585	0.000466025	0.000377202		0.000267003	0.000110719		4.64839e-05	4.15533e-05	0.00276333	0.000176489	0.00180615	0.000489788	0.000146824	6.18027e-05	0.0006033	0.00018264	0.000572759
	E	0.0200453	6.61012e-05		0.000336688	0.000136382	6.59822e-05	0.000482266	0.000258619	0.000104793	0.000195355	3.69578e-05	0.000130628	7.56759e-05	0.000120276	0.000547183	9.54964e-05	9.72535e-05	4.3376e-05	0.000417545	0.0141449	0.000154521	9.03188e-05	0.00484899	0.00018504	6.34532e-05			0.000205285	8.92501e-05	0.000169786	0.000487915	0.000724316	0.000447179	0.000233774		0.000278774	2.46443e-05	1.81755e-05		7.91683e-05	0.000371384	0.000412954	0.00019841	0.00011142	0.000371697		0.000151655	0.000395039
	H	0.0280631	4.82403e-05		9.34888e-05		0.000440357	0.00116639	0.000275572	0.000111862	0.000165308	7.51171e-05	0.000200726	0.000117326	0.000109916		0.00117305	0.000196553	0.000146416	0.000233409	0.00148828	0.00130196	0.000129832	0.005094		0.000127002			0.000647933	0.000111692	0.000121952	0.00199722	0.000612358	0.00159781	0.00031933	0.000108794	0.000820886	7.51505e-05	5.27931e-05		6.36845e-05	0.000272459	0.000146669	0.000268944	7.57131e-05	0.000577572	0.000297841	0.00715159	0.00119069
	R	0.00388598	1.90977e-05		4.22685e-05	0.000108849	6.70654e-05		3.28481e-05	2.91183e-05	2.4503e-05	7.02139e-06	7.25825e-05	3.17277e-05	1.93572e-05	0.000200048	0.000113876	0.000112875	1.74467e-05	4.75858e-05	0.000267149	4.66401e-05	2.62709e-05	0.000987818	9.01496e-05	3.02337e-05		0.0280631	0.000140001	6.23516e-05	7.31731e-05	0.000248489	0.000294183	0.000196301	8.73285e-05	1.80474e-05	0.00036056	1.63523e-05	1.26475e-05	0.0122458	1.58787e-05		0.000315431	7.07672e-05	1.53841e-05	8.89574e-05	5.36483e-05	0.000152989	0.000584904
	K	0.00715349	6.70813e-05		0.00012845	0.000325409	0.000144866	0.000941827	0.000442866	0.000111864	0.000290648	3.13762e-05	0.000408222	0.000198687	4.8766e-05	0.00147255	0.00146113	0.000196898	0.000117256	0.000225255	0.000365101	0.000149823	8.246e-05	0.00699253	0.000132656	0.000178629	0.00528269	0.00422025	0.000508327	0.000414884		0.000940777		0.000423036	0.000717676	8.96047e-05	0.000431919	6.01546e-05	2.61728e-05		5.44647e-05	0.00105376	0.000366948	0.00151569	8.45844e-05	0.00131232	0.000218799	0.00021551
	STOP	0.0144326	5.15567e-05		0.000187387	0.000428886	0.000154955	0.000503838	0.000237586	6.4812e-05	0.000132409	2.7304e-05	0.000482721	6.76279e-05	7.83039e-05	0.000850988	0.000188373	0.00015543	5.24642e-05	0.000209127	0.000582649	0.000164298	8.11192e-05	0.000315328	0.000213172	8.97281e-05	0.00436554		0.000538137	0.000161261	0.000311087		0.000466734	0.000239065	8.59586e-05	4.44971e-05	0.000755756	4.53382e-05	3.47421e-05		4.99171e-05	0.000555119		0.000207192	4.16382e-05	0.000221749	0.000129207	0.00134322	0.00124717
[truncated: 239 more columns]

## Sheet: P value (replica 1)
		M	S	I	Q	H	F	R	V	A	L	I	P	F	F	A	A	F	C	L	P	V	F	A	H	P	E	T	L	V	K	V	K	D	A	E	D	Q	L	G	A	R	V	G	Y	I	E	L	D
Amino acid	Codon	3	4	5	6	7	8	9	10	11	12	13	14	15	16	17	18	19	20	21	22	23	24	25	26	27	28	29	30	31	32	33	34	35	36	37	38	39	40	41	42	43	44	45	46	47	48	49	50
Trp	TGG	0.196516	0.703714		0.669579	0.389092		0.0154049	0.241616	0.0206773	0.124578	0.502546	0.591814	0.26107	0.0872569	0.96727	0.117311	0.788752	0	0.864653	0	5.43121e-13	0.0162821	0	0.917801	0.502553			0.220604	0.2984	0.802422		0.181305		0.0132439	7.07555e-07		0.570724	0.793182		0.0273304	0.220604	0.220604	0.610957	0.924719	0.0832176	0.646619	0.885532	0.0409678
Phe	TTC		0.00688069		0.129478	0.196817		0.0363608	0.855924	0.0144225	0.0271142	0.415843	0.281644	0	0.00753665	0.385788		0.947858	0.000467436	0.311203	0	1.16267e-11	0.0685551		0.96408	0.0350394				0.0449571	0.220604				0.433727	0.0977787		0.0966334	0.00545636		0.0740097				0.813036	0.0526378	0.161645
Phe	TTT		0.722643	0.936797	0.000325783		0.221869	0.223755	0.223188	0.0107932	0.685685	0.248686	0.699706						0	0.189892	0	0.00148581		0.220604	0.0125797	0.135711				0.470538				0.0202224	0.294253	0.42788	0.497174	0.0343826	0.817787		0.65743			1.07591e-05	0.394452	0.220604	0.765372		0.046004
Tyr	TAC	0.220604	0.664694		0.320617	0.709891	0.253963	0.920667	0.361121	0.998931	0.679566	0.698388		0.00531568	0.574837		0.722727	0.920667	1.57385e-09	0.0491077	0.220604	9.59854e-12	0.760135	0.000530717	0.0960428	0.361036				0.453427	0.246481		0.311511		0.733262	0.112412		0.238134	0.0159469		0.508029			0.220604		0.0141904	0.850922
Tyr	TAT		0.945805		0.198226	0.732939	0.116825			0.00447071	0.235226	2.40454e-05	0.582552	0.0586085	0.888072		0.220604	0.0316727	0.00261047	0.375845	0	0.000530717	0.0509944	1.95254e-09	0.0196449	0.34645			0.185457	0.00614745	0.292318	0.229098	0.319274	0.0969846	0.220604	0.000570749	0.655925	0.8421	0.967219		0.0232668	0.220604		0.785709	0.515163	0.773376	0.150031	0.0820496	6.53315e-05
Pro	CCA	0.220604	0.113472		0.140128	0.6006	0.400826	0.0124182	0.246406	0.501343	0.397649	0.731759	0.00991351	0.028857	0.0028617	0.171032	0.920812	0.553322	0.907945	0.263728	0.555134	0.0825409	0.34436	4.44089e-16	0.00119127				0.0016135	0.00433752	0.16052		0.0327668	0.283077	0.973541	0.317864	0.121213	0.140203	0.873909		7.92815e-07	0.113463		0.334021	0.00144659	0.00955228	0.979175	0.497174	0.623417
Pro	CCC		0.620019		0.046311	0.00277312	0.503169	0.352664	0.735028	0.963628	0.259137	0.000488751		0.152297	0.859754	0.271576	0.592303	0.311541	0.459306	0.282809	0.314569	0.416725	0.479379	0	0	0.262563			0.413269	0.403989	0.0545716	0.00386124	0.935572		0.127616	0.143584	0.344939	0.00168748	0.0440616		0.171149			0.110242	0.965722	0.844453	0.000129193		0.494992
Pro	CCG		0.0898415		0.1073		0.475319	0.47265	0.820323	0.552558	0.0114934	0.0111811	0.10769	0.257233	0.115676	0.0135344	0.0153202		0.0225524	0.0771196	0.217798	0.0982705	0.0128753	0	0	0.0380595		0.682874	0.0360215	0.453178	0.111763	0.729397	0.211451	0.99885	7.0281e-05	0.114847	0.23353	0.00274291	0.145351		0.00999822			0.89457	0.41718	0.526528	0.174434	0.0843532
Pro	CCT	0.772672	0.478257		0.829295	0.546272	0.261006	0.0620004	0.539128	0.049396	0.283593	0.00793332	0.443568	0.0353336	0.136304	0.00175736	0.584797	0.696784	0.981487	0.0781468		2.97878e-06	0.840662	0	1.13001e-11	0.0126958			0.493896	0.0636686	0.430511	1.15754e-06	0.708967	0.00182339	0.730408	0.18349	0.242731	0.305121	0.692812		0.586286	0.0227742	0.859059	0.340152	0.807114	0.0692985	0.512681		0.346098
Met	ATG		0.36318	0.81384	0.207585	0.372867	0.189126	0.467694	0.0137549	0.00209812	0.0837709	0.216599	0.482517	0.867532	0.000510913	0.728166	0.403272	0.308389	0.114326	0.772672	0	0	0.539072	2.4487e-09	0.0587722	0.190761		0.636778	0.887544	0.275519	0.834726	0.70494	0.386179	0.0506783	0.386853	0.0589672	0.00229301	0.492319	0.504568		0.00150431	0.174434	0.20254	0.878879	0.268	0.861461	0.603779	0.727263	0.67032
Ile	ATA	0.135607	0.398881	0.905799	0.0703018	0.0115749	0.640922		0.204954	0.0742631	0.0381646	0.00245965	0.155121	0.0708597	0.591908		0.335949	0.213703	0.883682	0.528863	0	0	0	2.49689e-10	0.0223199	0.00238979			0.0646691	0.00318214	0.0397074	0.328882	0.530451	0.000212863	0.667005	0.945284	0.0763483	0.758858	0.960574		0.739707	0.613102	0.0224906	1.53124e-11	0.0558129	0.00530907	0.89022	0.376921	0.0251883
Ile	ATC	0.877075	0.319804	0.207859	0.478292	0.923873	0.463698	0.743607	0.592535	0.402143	0.428543	0.0113722	0.099042	0.226025	0.248827	0.066248	0.0615287		0.00647781	0.938793	0	0	0.615179	0	0.48767	0.0360716			0.419508	0.661659	0.0103525	0.877075	0.182284	0.263132	0.928728	0.427092	0.246481	0.878376	0.0341399		0.00737582	0.420282	0.0127432	0.0878627	0.144343		0.11543	0.716281	0.0001234
Ile	ATT	0.23353	0.0114815		0.922662	0.369055	0.135217	0.464716	0.000917723	0.213375	0.94718		0.42316	0.470556	0.611393	0.0586023	0.93503	0.0567719	0.69902	0.240671	0	5.67718e-06	0.949203	4.44089e-16	0.136153	0.140395			0.601001	0.397808	0.399633	0.0459448	0.999575	0.564043	0.686485	0.00467151	0.380674	0.000467436	0.788577		0.54979	0.295988	0.246481	0.0151801	0.263513	0.60684	0.010489	0.83923	0.00601056
Leu	CTA	0.0832176	0.0601737		0.883198	1.4625e-06	0.00238535	0.0593981	0.104474	0.119245	0.00183654	0.211155	0.311656	0.547198	0.486323		0.0947749	0.428823	0	0.73666	0	0.0163598	0.0182035	0	0.0275429	0.711512			0.932626	0.981599	0.575378	0.572129	0.447795	0.81384	0.816555	0.00190516		0.475858	0.399524		1.22047e-05	0.873309	0.00941638	6.70575e-14	0.0831943	0.000233149	0.138683	0.134783	0.00217734
Leu	CTC	0.772672	0.0115129		0.0190732	0.806275	0.460892	0.708976	0.988613	2.20952e-05	0.738255	0.199626	0.794736	0.0075577	0.211104	0.0509944	0.217462	0.254253	1.31006e-14	0.41999	0	0.0399246	0.330691	0	0.516754	0.498213			0.311511	0.260357	0.0266081	0.454744	0.559148		0.943278	0.124473	0.00179628	0.00402102	0.897305		0.0020069	0.169485		0.208304	0.515443	0.275573	0.553445	0.537305	0.364917
Leu	CTG	0.02761	0.721581		0.044481	0.123749	0.000224847	0.645629	0.000113802	0.296705	0.013882	0.159276	0.236439	0.487032	0.00835951	0.00126928	0.0939185	0.0525246	0	0.253759	0	0.000348802	0.588544	0	0.270688	0.644485				0.917288	0.446451	0.999151	0.0137494	0.834222	0.225376	0.177275		0.268699	0.0261514		0.0146771	0.682874	0.492567	0.00183539	0.100012	0.183067	0.398171		0.00378661
Leu	CTT		0.0367724	0.0832176	0.796706	0.544607	0.537853	0.424077	0.243454	0.276189		0.984701	0.819562	0.403137	0.20595	0.04334	0.0088621	0.0449571	0		0	3.16753e-05	0.00731588	0	0.118282	0.226719			0.646619	0.00275499	0.370662	0.791248	0.164996		0.0987501	0.0969789	0.0769257	0.429666	0.00162542		0.365359	0.729397		1.47411e-05	0.546276	0.904887	0.356426	0.586872	0.521308
Leu	TTA		0.639191		0.00619243	0.00873604	0.0621674		0.88399	0.324425	0.099161	0.377605	0.917893	0.256562	0.361747	0.805875	0.440517	0.189594	0	0.0103848	0	0.150264	0.361036	0.0832176	0.000853757	0.100401	0.220604		0.0338666	0.0255921		0.276445	0.453992		0.0151092	0.146791	0.8145	0.946179	0.666382		0.750615	0.316902			0.0301875			0.220604	0.540452
Leu	TTG	0.197131	0.810738		0.0263882	0.885532	0.636778		0.112773	0.245474	0.919192	0.680729	0.956123	0.0343401	0.00258908	0.220604	0.14337	0.665845	0	0.901025	0	6.36862e-05	0.144145	2.28489e-05	0.000494245	0.0577903			0.310453	0.0405582	0.389092	0.682874	0.743996		0.434493	0		0.182777			0.994202	0.275332	0.597749	0.0773344	0.00390483	4.7161e-06	0.838666	0.0700882
Val	GTA		0.0507444		0.66461	0.810793	0.847668	0.644374	0.0902578	0.312614	0.938257	0.0419657	0.287474	0.120885	0.00530476	0.682534	0.883093	0.592303	0.918921	0.370848	0	0.929461	0.00433012	4.21885e-15	0.660687	0.0313105	0.47916		0.586108	0.762746	0.31864		0.218157	0.669346	0.915298	0.375152	0.464168	0.398778	0.757031		0.816069	0.192265	0.830559	0.0861936	0.792013	0.226569	0.340138	0.823182	9.4738e-10
Val	GTC		0.54355		0.630302	0.706906	0.959442	0.0629244		0.420856	0.0772127	0.154665	0.526527	0.121709	0.516879		0.148948	0.696344	0.099232	0.626177	0	0.294398	0.823231	0	0.199249	0.147869			6.69322e-05	0.11122	0.628242	0.748431	0.0183074		0.568036	0.00013354	0.102356	0.0116702	0.82759		3.6178e-08	0.489539	0.0181014	0.000184917	0.495406	0.0147679	0.523031	0.805216	1.06252e-05
Val	GTG	0.608224	0.00024013		0.338616	0.106416	0.566049	0.955252	0.41384	0.0560742	0.649578	0.721671	0.929461	0.0030639	0.972725	1.30551e-07	0.000431511	0.998656	0.390703	0.000468137	0	0.225689	0.820007	0	0.789698	0.368512			0.522877		0.665827	0.56757	0.0098959	0.320941	0.000299652	0.0106474	0.000686376	0.0136723	0.00448058		0.448673	0.0336774		0	0.106883	0.183506	0.180473	0.0450988	0.682874
Val	GTT		5.98579e-06	0.360916	0.134201	0.70426	0.0655857	0.0863317	0.709599	0.00190564	0.000797608	0.241973	0.715626	0.964124	0.0871412	0.220604	0.76225	0.406752	0.730582	0.168948	0		0.425592	0	0.00012895	0.344132			0.0922551	0.00174568	0.73553	0.333226	0.519984	0.186662	0.735273	0.749362	0.927974	0.0335312	0.0602938	0.123749	0.197537	0.575581	0.108859	1.87196e-10	0.106143	0.361713	0.450633	0.848118	0.878879
Ala	GCA		0.497984		0.43511	0.248859	0.240008		0.00127279	0.4457	0.871656	0.516001	0.440759	0.209029	0.84777	0.162883		0.220604	0.697479	0.00590042	4.39557e-07	0.929014	0.228453	0.0390153	0.00656285	0.000895412			0.554765	0.939489	0.129833	0.00154369	0.685651	0.818431	0.62534	0.000225626	0.0448274	0.942108	0.044645			0.932674	0.243451	0.176663	0.0455385	0.0115623	0.683775	0.303223	0.0220709
Ala	GCC		0.939977		0.274171	0.703755	0.968432	0.913568	0.961234		0.0546823	0.0102003	0.711321	0.0375185	0.0114279	0.329467	0.201766	0.760949	0.00149508	0.595222	0	0.720083	0.0568886	0.117083	0.652544	0.870407			0.153419	0.108516	0.130981	0.003272	0.083335	0.00617381	0.0171917	0.890917	0.0229401	0.000584462	0.241417		0.00376871	0.00590042		0.493191	0.431587	0.196817	0.83923	0.853243	0.655925
Ala	GCG	0.559148	0.191659		0.756515	0.0446993	0.08963	0.739121	0.696798	0.211772	0.392126	0.64754	0.373361	0.922662	0.0922639		0.31799	0.0194535	0.790727	0.356426	0	0.0720029	0.0511442	0.462527	0.0201514	0.000154064		0.0987501	0.45506	0.741524	0.997931		0.551129	0.156189	0.00201076	0.0154773	0.371582	0.710131	0.917904		0.456439		0.0829154	0.228604	0.105867	0.235799	0.042788	0.424709	0.771436
Ala	GCT		0.907139		0.125336	0.441986	0.477713	0.283058	0.517065	0.350103	0.724191	0.80483	0.108616	0.350119	0.228578	0.00722958	0.215986	0.681585	0.555385	0.847775	0	0.69902	0.196554		0.566695	0.131198			0.0664997	0.608113	0.885813	0.166944	0.0272899	0.760833		0.0475684	3.46172e-05	0.20029	0.549866	0.324486	0.254933	0.694902	0.156752	0.54168	0.450867	0.0337098	0.247791	0.0227162	0.682874
Gly	GGA		0.0104919		0.172265	0.339586	0.015304	0.317629	0.514498	0.48669	0.97807	0.640986	0.0224268	0.284206	0.672653	0.775551	0.69092	0.00136175	0.206122	0.531912	0	0.0655857	0.536697	0.907705	0.0642903	0.481205	0.699841		0.0138956	0.000253981	0.000477397	0.0490294	0.872561	0.934617	0.0642347	0.777244	0.00613895	0.000869559	0.0630312	0.932674	0.443179	0.612948	0.562919	0.964621	0.406175	0.195852	0.326043	0.0322065	0.369486
Gly	GGC		0.124053		0.013318	0.106678	0.00647574	0.0827902	0.464065	0.877956	0.839721	0.846482	0.451094	3.20155e-08	0.14276	0.0283146	0.769789	0.256869	0.266419	0.240637	0	1.01406e-07	0.439481	7.97885e-05	0.569345	0.396378			0.872588	0.790771	0.0301265	0.00110912	0.306581	0.591814	0.729312	0.12383	0.294413	0.00227721	0.466006	0.947858	0.264461	0.0951386	0.824436	0.921353	0.784248	0.042427	0.0097425	0.814648	0.0188383
Gly	GGG		0.190247		0.64762	0.502749	0.482411	0.474787	0.000546717	0.0447962	0.105754	0.619604	0.0118278	0.91238	0.496035	0.270688	0.00346789	0.0654242	0.049745	0.828629	0	0.00213945	0.0651326	0.932427	0.802106	0.00858642			0.0195999	0.582472	7.13181e-05	0.0397513	0.631159	0.560828	1.65594e-11	5.00537e-08	0.00948953	0.844399	0.00865632		0.529804	0.445051	0.137412	0.00243419	0.430323	0.669911	0.0139036	0.000179603	0.0321555
Gly	GGT		0.0416394		0.0376685	0.14656	0.321695	0.445166	0.0828267	0.740986	0.0414499	0.376494	0.0291948	0.743064	0.610953	0.0485726	0.669329	0.598007	0.0225131	0.624616	0	0.00891433	0.0108959	0.000990087	0.031784	0.00372808			0.104518	0.0799264	0.232726	0.699841	0.873043	0.22024	0.612057	0.955252	0.472714	0.0613931	0.0132983		0.0463659	0.59728	0.177125		0.000544408	0.286046	0.00356662	0.194557	0.346133
Cys	TGC		0.214568		0.672547	0.873309	0.112773	0.0904442	0.13043	0.28475	0.852283	0.373786	0.0678614	0.0138642	0.00530263	0.999755	0.340555			0.499095	0	0.684417	0.106235	9.55737e-07	0.526245	0.112773				0.904887			0.0592569		0.636778	3.02387e-07		0.666382	0.802586		0.0263591			0.0468224	0		0.00243156		2.88658e-15
Cys	TGT	0.220604	0.860394		0.513415	0.401161	0.0445711	0.101962	0.661659	0.852256	0.02525	0.0773165	0.492866	0.062436	0.0113925		0.0299386	0.173626	0.0179601	0.00932505	2.02048e-07	0.151627	0.00853235	0.0142899	0.910233	0.618892				0.567284	2.76032e-05		0.135711		0.158961	0.0579874		0.463506	0.00126461	0.285259	0.0588925	0.000257958	1.86645e-05	8.13039e-07	0	0.0872041	7.28665e-06		0.220604
Ser	AGC	0.220604	0.0415926		0.167582	0.143917	0.172612	0.112412	0.414573	0.112746	0.97153	0.0457111	0.932794	0.260548	0.516149	0.540139	0.0824137	0.0162661	0.349129	0.723604	0	0.183945	0.209276	0	0.0208805	0.753813			0.810966	0.763874	0.55501		0.18528	0.511705	0.0617608	3.69522e-05	0.0430387	0.0127797	0.000725807		0.0862865	0.112412		0.732597	0.119143	0.619033	0.944832	0.939121	0.290229
Ser	AGT			0.932674	0.837477	0.290394	0.92988	0.443568	0.260618	0.179701	0.643617	0.521794	0.572129	0.0367746	0.00015189	0.300887	0.368848	0.638404	0.194915	0.475469	0	1.95504e-05	0.284416	3.888e-13	0.670955	0.570974			0.250625	0.46219	0.304515	0.772672		0.528529	0.353106	0.163783	0.14191	0.78216	0.0228731	0.223553	0.296863	0.924383	0.529562	0.00904873	0.58847	0.000572984	0.272846	0.448933	0.227233
Ser	TCA		0.102559		0.235613		0.867674		0.29154	0.95108	0.324911	0.894582	0.673543	0.88238	0.121213		0.328328	0.152942	0.917347	0.134783	1.94166e-10	0.801648	0.0287444		0.905799	0.209797			0.0927343	0.0865078			0.0487574	0.519056	0.43199	0.873929		0.195813	0.801132		0.240637	0.290039		0.998931	0.320363	0.0308082	0.773376
Ser	TCC		0.740367		0.806986	0.000206232	0.440906		0.248456	0.848375	0.0050871	0.412968	0.444821	0.357353	0.119501	0.0224227	0.929458	0.361562	0.0215458	0.312587	0	0.0861814	0.285259	0.0409521					0.135711		0.564043		0.0563542		0.373521	0.909451		0.858321	0.272276		0.00678441			0.0445749	0.0351679	0.788752	0.732939	0.27577
Ser	TCG		0.190568		0.441018		0	0.0141473	0.85325	0.129701	0.444651	0.0975083	0.558065	0.200744	0.471136	0.604987	0.246481		0.53662	0.292027	0	0.346611	0.608113	0	0.537305	0.485303		0.292027	0.171032	0.0843532	0.0506711		0.563411		0.511539	0.295181		0.88966	0.261909		0.409485				0.608099	0.0459901		0.0827902
Ser	TCT		0.143178		0.118704	0.00149656	0.999225	0.94396	0.170648	0.00813296	0.424014	0.341058	0.223755	0.871148	0.691173			0.726997	0.505772	0.159007	0	0.00238979	0.0006829	0.647587	0.445219	0.402936			0.475243	0.779158	0.389847		0.239184		0.0142364	0.93242	0.134536	0.768161	0.776261		0.674799	0.0349772		0.838666	0.261295	0.0055777	0.457891		0.999265
Thr	ACA	0.220604	0.125708		0.322466	0.0161646	0.232755	0.0580985	0.66114	0	0.944227	0.0277714	0.00155218	0.0478698	0.562068		0.0357636	0.31937	0.106986	0.704717	2.2002e-05	0.0490872	0.944832	2.22045e-16	0.920667	0.406814		0.0251842	0.10202	0.788914	0.586043	0.000503926	0.57478	0.562919	0.703211	0.274649	0.758627	0.759674	0.110003		0.0840268	0.611978	0.849217	0.739121	0.266586	0.331464	0.00668276	0.345721	0.000363078
Thr	ACC		0.00570361		0.741524	0.370809	0.773652		0.0579874	0.00962651	0.274675	0.00384648	0.45973	0.270464	0.434393	0.258121	0.181661	0.571559	0.0574267	0.144282	1.97724e-08	0.147135	0.207024	0	0.422152	0.537853		0.0528398	0.490561	0.909929	0.40408		0.0379346	0.0592569	0.043568	0.589069	0.470622	0.475858	0.0807503		0.322526	0.615179	0.682874	0.0320998	0.956686	0.712984	0.242228	0.482853	0.000338608
Thr	ACG	0.489539	0.0670121		0.822492	0.23484	0.868118	0.835949	0.0442348	0.683418	0.58368	0.404748	0.674086	0.266302	0.522484	0.344257	0.766458	0.232702	0.0283728	0.079248	0	0.584645	0.272682	0	0.0128028	0.179654			0.0137618	0.102744	0.09807	0.271337	0.790377	0.111097	0.572127	0.000246498	0.943278	0.936151	0.107439		0.178592	0.290157	0.770294	0.735603	0.651081	0.586872	0.0807626	0.683821	0.00204211
Thr	ACT		0.73579	0.945811	0.00941984	0.346157	0.20388	0.466716	0.0541258	0.0122307	0.414742	0.225994	0.790046	0.02533	0.267307	0.739121	0.0863509	0.590551	0.251628	0.684091	0	0.0285252	0.246561	1.42807e-06	0.0795216	0.120881		0.413844	0.723604	0.301976	0.539152			0.978675	0.814675	0.269898	0.68018	0.361077	0.0912579		0.358703	0.303133	0.389872	0.0313934	0.257025	0.518287	2.34736e-10	0.928674	0.0135221
Gln	CAA		0.00131155			0.139734	0.110735	0.329211	0.721256	4.34391e-09	0.688431	0.034385	0.558704	0.0163661	0.379402		0.00386873	0.772765	0.968025	0.195536	0	0.221622	0.097269	0	0.127984	0.0504052	0.711558		0.370135	0.22084	0.819562	0.493191	0.0914941		0.070637	0.823771	0.519056	0.702264	0.00383794		0.0144062	0.51793	0.627104	0.81356	4.63418e-11	0.475576	0.16052		0.130004
Gln	CAG		0.244942		0.231141	0.540452	0.904567	0.00396899	0.0283395	3.27068e-07	0.135824	0.709339	0.621272	0.0731722	0.891841	0.0626649	0.00434039	0.0100157	0.152902	0.812737	0	0.0002787	0.316452	0	0.700662	0.0192271			0.0186426	0.128517	0.887274		0.0399501	0.113949	0.411076	0.4983	0.455508		0.618331		0.649899	0.617933	0.775551	0.269595	0.79803	4.23205e-06	0.513093	0.682289
Asn	AAC		0.751897		0.325356	0.315999	0.0140091	0.616816	0.00838712	2.44249e-15	0.340732	0.203668	0.240756	0.353076	0.316677		0.0473757	0.0263419	0.343518	0.998528	4.09249e-08	5.36202e-06	0.0275429	9.02101e-12	0.818431	0.0724641			0.522763	0.883958	0.344973		0.470622	0.759016	0.730025	0.574541	0.197103	0.161099	0.257074		0.0483561	0.349335		0.208629	0.521458	0.704717	0.000159313	0.158358	0.868381
Asn	AAT		0.0188739	0.21308	0.135308	0.410721	0.793491	0.389092	0.910697	8.58654e-06	0.393879	0.998247	0.48767	0.69576	0.00957869	0.300128	0.0418856	0.0368879	0.47841	0.130543	0	0.624616	0.220306	1.94154e-11	0.043139	0.370119			0.280174	0.219259	0.0039698	0.930117	0.470623	0.628614	0.0226962	0.610957	0.935949	0.190517	0.195849		0.0138311	0.276727	0.00568447	0.0268942	0.0365834	0.220604	0.241857	0.563186	0.512681
Asp	GAC		0.0888438		0.352391	0.923794	0.0483261		0.0961696	0	0.09941	0.928202	2.48909e-07	0.355927	0.781156	0.307893	0.610879	0.148157	0.235148	0.297487	0	5.81596e-08	0.183375	0	0.623417	0.440403			0.191261	0.0115218	0.908506	0.936305	0.276445	0.300128	5.34905e-13	0.148577	0.0728889	0.322622	0.359813		0.920812	0.655925	0.913568	0.923648	0.174306	0.360916	0.174145	0.999151	0.491898
Asp	GAT		0.0174207		0.45481	0.470538	0.00411407	0.515131	0.650872	0.250885	0.0015558	0.508202	0.682874	0.152092	0.898025	0.957771	0.000682991	0.757022	0.000709523	0.00035214	0.00189032	1.94991e-11	0.42672	0	0.29214	0.984826	0.51163		0.113682	0.00564856	0.316047	0.281353	0.619169		0.473718	0.389613		0.619784	0.172812	0.0154795	0.760135	0.885532	0.221765	0.0767399	0.100199	0.350356	0.119954	0.340152
Glu	GAA		0.286121		0.281655	0.816697	0.133861	0.0142899	0.125733	6.57916e-06	0.594476	0.0673544	0.871731	0.499892	0.739346	0.0622472	0.36521	0.997481	0.738241	0.0415396	0	0.0728659	0.468871	4.84757e-05	0.583057	0.99905			0.297655	0.0640252	0.387947	0.519056	0.346029	0.00608414	0.873013		0.686485	0.581765	0.299478		0.0783501	0.0360215	0.0513652	0.682534	0.004759	0.683542		0.035581	0.330745
Glu	GAG	0.772672	0.391994		0.10991	0.406131	0.698455	0.238134	0.0636364	0.0205623	0.82489	0.690502	0.826267	0.873976	0.888942	0.0096431	0.833041	0.309362	0.000214098	0.905455	0	0.00144813	0.987813	0	0.392753	0.386926	0.456418		0.797898	0.557574	0.00109994	0.0563686	0.829504	0.337309	1.16857e-05	0.463644	0.636558	0.137256	0.101975		0.661787	0.00216373	0.0329934	0	0.388524	0.319879	0.900859	0.446319
His	CAC	0.220604	0.394667		0.000941055	0.318391	0.0473158	0.563411	0.0372775	3.00246e-07	0	0.837744	0.372165	0.678658	0.355791		0	0.924916	0.23224	0.0639483	1.97724e-08	5.55112e-15	0.00247608	0.0832176		0.55451			0.0375121	0.210632	0.548496	0.999755	0.0463762	0.47916	0.301542	0.000402828	0.220604	0.0838061	0.108658		0.66362	0.9258	0.000586283	0.120413	0.657758	0.263132	0.684091		0.030224
His	CAT		0.0220926		0.631117		0.739079	0.654191	0.306524	0.025124	1.36159e-08	0.48938	0.441999	0.37214	0.534365		7.21287e-06	0.141501	0.298556	0.944335	0	0.0249028	0.51458	1.33227e-14	0.534754	0.000465108			0.473901	0.236239	0.181665	0.947858	0.86182	0.0526378	0.540946	0.317429	0.93503	0.0855481	0.691906		0.738501	0.0642903	0.000466869	0.51793	0.144312	0.0861936	0.160009	0.0161684	6.23143e-09
Arg	AGA		0.334914		0.22537	0.573999	2.13163e-14	0.63287	0.688652	2.34379e-06	0.461205	0.000371003	0.5502	0.0294451	0.919674		3.68463e-11	0.873983	0.0509975	0.0894669	4.26326e-14	0.575743	0.00663046	0	0.716867	0.10384			0.170142	0.402622	0.0828267	0.220821	0.514438	0.585555	0.598488	0.191102		0	0.000799768		3.28748e-06	0.920447	0.516542	0.665845	0.00495092	0.0272899	0.00667211	0.883633	0.003272
Arg	AGG		0.394452		0.148179	0.985344	0.701969	0.580485	0.4548	6.66134e-16	0.352229	2.36482e-10	0.0028518	0.432121	0	4.09313e-05	0	0.00211429	0.648061	0.68335	0	2.28651e-06	0.00347263	0	0.926896	0.0122611		0.772672	0.186168	0.016503	0.0293933	0.81347	0.676154	0.672821	0.0045626	0.207005	0.651477	0.151893	0.00584754		0.00639006	0.176582	0.0397599	0.000178139	0.222055	0.390521	0.000370639	0.000111146	2.69607e-05
Arg	CGA		0.345385		0.710537	0.518287	0.0195087	0.482853	0.48436	0	0.664123	6.49036e-12	0.902231	0.0597551	0.15087		0.00821018	0.597749	0.923887	0.164926	0	0.371553	0.0195741	2.36322e-07	0.0353299	0.845281			0.220604	0.251639	0.278676	0.00591643	0.164996	0.405169	0.0428509	0		0.167811	0.0585591		0.400653			2.88459e-06	0.151924	0.55466	0.0210096	0.772672	0.000120746
Arg	CGC	0.349335	0.0339134		0.629673	0.308714	0.200172	0.689097	0.127545	1.2985e-06	0.438486	1.14236e-05	0.144843	0.00119049	0.434932	0.542071	1.10733e-06		0.0407664	0.554335	0	0.666479	0.313541	2.34707e-09	0.20106	0.214349			0.0142899	0.483015	0.580485				0.196284	0.189077		0.718721	0.977124		0.07005	0.951061	0.379625	0.000127124	0.100474	0.0616042	0.0212904
Arg	CGG		0.0466966		0.000196193		0.70994	0.201433	0.2203	0	0.388734	0.000160934	0.00372487	0.674337	0.231743	0.829671	0.00172121		0.0507602	0.0430091	0	0.380926	0.00117179	0.885532	0.44791	0.0113708			0.0396364	0.0727164	0.307893			0.743782	0.017078	0.00050119		0.574183	0.818368		0.0022825	0.732939		0.0443612	0.486697	0.244001	1.55688e-07	0.572129	0.324486
Arg	CGT		0.014732		0.69576	0.0284473	0.24135		0.476466	6.66134e-16	0.0116379	0.55541	0.0195047	0.411105	0.0185688		0.0678269		0.219094	0.652799	4.44089e-16	0.0988319	4.74608e-05	1.99574e-12	0.0180618	0.271544			0.790377	0.0217731	0.589897	0.840898	0.23224	0.128297	0.163284	0.00178078		0.18983	0.00466832	0.0895419	0.807169	0.81356		0.00837352	0.359741	0.193764	0.104711	0.999755	5.77199e-05
Lys	AAA		0.0677333		0.164095	0.9258	0.539072		0.0271748	0.284774	0.765372	0.489859	0.773376	0.292907	0.280707	0.158358	0.000117807	0.460293	1.38601e-06	0.106252	1.18708e-07	0.334477	0.0493467	0.152942	0.360577	0.692334	0.597749		0.0851625	0.141708				0.99885	0.391463	0.0444869	0.132813	0.463179	0.061247		0.549316	0.475243	0.969004		0.158507	0.386653	0.619446	0.517523
Lys	AAG	0.0592569	0.254776		0.323707	0.95108	0.794884	0.320181	0.50282	0.0250328	0.346287	0.341035	0.810966	0.111788	0.703567	0.0367417	0	0.886263	4.36631e-11	0.704797	2.22045e-16	3.30838e-06	0.0263828	4.97959e-06	0.0856557	0.0860987		0.51163	0.124395	0.385246	0.288021	0.964979	0.0260272	0.414708	0.842683	0.0372746	0.713021	0.268438	8.79977e-06		0.0888606	0.686726	0.0100053	0.0275429	0.0362485	0.551129	0.00383266	0.0559294
STOP	TAA	0.361121	0.214242		0.0838864	0.497174	0.213588	0.00794643	0.00236322	0.685681	0.306524	0.00548407	0.0473158	0.055074	0.00248487	0.0257702	0.957248	0.357499	0.00374032	0.0491077	0.0678269	0.00701772	0.0113197	0.0528398	0.0692155	0.304989	0.0224227		0.307893	0.951593	0.000946223		0.623417	0.158358	0.813849	0.230081	0.0151801	0.517119	0.842348		0.00395909			0.410966	0.000482245	0.192286	0.931786	0.887979	0.379235
STOP	TAG		0.60259		0.773501	0.189274	0.254253		0.0463227	0.0370694	0.558704	5.81695e-07	0.0198757	0.151471	0.151084		0.967364	0.548328	0.132721	0.0342802	0.489539	0.518308	0.314294	0.0347656	0.33317	0.942293			0.617933	0.527549	0.00672401		0.317675	0.0872618	0.762112	0.0211957	0.0157355	0.992451	0.00267245		0.0359401	0.0838864		0.187817	0.969759	0.0125524	0.43473	0.255731
STOP	TGA		0.530862		0.309589	0.582552	0.697588	0.95175	0.23484	0.353688	0.717578	0.295897	0.0227162	0.0612352	0.219202		0.118466	0.0593981	0.256212	0.93479	0.1994	0.390645	0.998989	0.709335	0.281838	0.02393				0.760412	0.540452		0.877075	0.293834	0.0004861	0.945345	0.0990237	0.0872671	0.0162324		0.410639	0.773501		0.688281	0.148149	0.000110338	0.546772		0.899201
	WT	M	S	I	Q	H	F	R	V	A	L	I	P	F	F	A	A	F	C	L	P	V	F	A	H	P	E	T	L	V	K	V	K	D	A	E	D	Q	L	G	A	R	V	G	Y	I	E	L	D
	Amino Acid	3	4	5	6	7	8	9	10	11	12	13	14	15	16	17	18	19	20	21	22	23	24	25	26	27	28	29	30	31	32	33	34	35	36	37	38	39	40	41	42	43	44	45	46	47	48	49	50
	W	0.196516	0.703714		0.669579	0.389092		0.0154049	0.241616	0.0206773	0.124578	0.502546	0.591814	0.26107	0.0872569	0.96727	0.117311	0.788752	0	0.864653	0	5.43121e-13	0.0162821	0	0.917801	0.502553			0.220604	0.2984	0.802422		0.181305		0.0132439	7.07555e-07		0.570724	0.793182		0.0273304	0.220604	0.220604	0.610957	0.924719	0.0832176	0.646619	0.885532	0.0409678
	F		0.0831912	0.936797	0.000234468	0.196817		0.244044	0.586658	0.000420236	0.0387219	0.168272	0.340628			0.385788			0	0.0980205	0	6.88338e-14		0.220604	0.26705	0.0157024				0.353278	0.220604			0.0202224	0.503514	0.0895078	0.497174	0.741735	0.275074		0.103071			1.07591e-05	0.445254	0.0352512	0.454744		0.046004
	Y	0.220604	0.70714		0.142627	0.956062	0.0616779	0.920667	0.361121	0.00998243	0.627383	0.00309441	0.582552	0.000852101	0.627048		0.777257	0.0469469	1.53075e-11	0.165105	0	4.84057e-14	0.182889	4.19331e-12	0.0172556	0.203129			0.185457	0.181143	0.150367	0.229098	0.805506	0.0969846	0.612948	0.00195936	0.655925	0.555147	0.0888114		0.0385034	0.220604		0.685651		0.0462517	0.197723	0.0820496	6.53315e-05
	P	0.345635	0.0395689		0.0213811	0.0541912	0.981293	0.0150507	0.589415	0.393099	0.611954	0.00378624		0.000414571	0.0256596	0.17419	0.341393	0.720672	0.508066	0.932654		1.17589e-06	0.377868	0	0			0.682874	0.346906	0.28203	0.0200202	3.58438e-07	0.769757	0.337269	0.0291974	0.00738046	0.0271942	0.00237794	0.672184		2.05023e-06	0.564442	0.728166	0.697747	0.0517583	0.568437	0.00316802	0.151896	0.219966
	M		0.36318	0.81384	0.207585	0.372867	0.189126	0.467694	0.0137549	0.00209812	0.0837709	0.216599	0.482517	0.867532	0.000510913	0.728166	0.403272	0.308389	0.114326	0.772672	0	0	0.539072	2.4487e-09	0.0587722	0.190761		0.636778	0.887544	0.275519	0.834726	0.70494	0.386179	0.0506783	0.386853	0.0589672	0.00229301	0.492319	0.504568		0.00150431	0.174434	0.20254	0.878879	0.268	0.861461	0.603779	0.727263	0.67032
	I	0.961401	0.0108354		0.366812	0.131549	0.892234	0.470754	0.0073251	0.0302141	0.0431407		0.0257711	0.0251603	0.212792	0.0112538	0.700774	0.607227	0.116964	0.719606	0	0	0	0	0.0213771	0.805551			0.796213	0.00635852	0.110043	0.0400659	0.791744	0.000331137	0.745151	0.0158205	0.141271	0.102055	0.182083		0.163422	0.748175	0.00649226	5.74651e-13	0.753757		0.557946	0.44044	3.6035e-07
	L	0.725741	0.303744	0.0832176	0.00540869	5.11005e-06	0.128179	0.0825842	0.000364576	0.00247742		0.330793	0.972023	0.195528	0.000391477	3.29029e-05	0.00231203	0.0724045	0		0	1.04581e-08	6.74005e-05	0	0.398765	0.386191	0.220604			0.362557	0.193227	0.796214	0.456928	0.788935	0.074359	0	0.0468971	0.655895			0.0407739	0.316088	0.164475	0	0.000278419	0.425807	0.674589		0.00303174
	V	0.516413	4.71662e-09	0.360916	0.284818	0.418775	0.470883	0.550207		0.0107403	0.00192353	0.34143	0.433548	0.000820125	0.00854122	3.06819e-07	0.0876569	0.692014	0.904879	0.106077	0		0.1865	0	0.43838	0.666838	0.47916		0.0578211		0.479988		0.598162	0.289357	0.01195	2.15156e-05	0.0765217	0.000105855	0.0229101	0.123749	0.00568904	0.0218324		0	0.892236	0.366541	0.281372	0.139885	4.58988e-12
	A	0.682534	0.387165		0.289907	0.773717	0.123352	0.375973	0.241002		0.639474	0.140943	0.303406	0.427339	0.780355			0.577526	0.0955713	0.934553	0	0.296784	0.737165		0.255671	2.21366e-05		0.0987501	0.246238	0.440279	0.949028	0.102519	0.16036	0.537192		0.000164118	0.041607	0.0808447	0.0723562	0.324486		0.249033	0.0510763	0.103676	0.109922	0.0598754	0.148141	0.109624	0.0828267
	G		0.00580216		0.0571701	0.950524	0.00782592	0.77119	0.00185615	0.304471	0.0580746	0.721447	0.00345842	0.0133819	0.700983	0.387166	0.0501861	0.00117047	0.0269503	0.63327	0	1.30727e-05	0.402096	0.00296722	0.100816	0.00115433	0.699841		0.190695	0.0536542	2.27134e-08	5.75704e-05	0.691061	0.606348	2.76912e-06	5.48925e-06	0.924638	4.11353e-05	2.91991e-05		0.0445311	0.484555	0.915323		0.00583062	0.0611198	3.69345e-06	0.000202811	0.00148705
	C	0.772672	0.62264		0.825892	0.50282	0.024012	0.0192986	0.200957	0.429735	0.0303434	0.572363	0.0737619	0.00203087	0.369907	0.999755	0.0192029	0.173626		0.530312	0	0.32898	0.00276031	4.75732e-08	0.523031	0.294131				0.564607	2.76032e-05		0.76154		0.138266	1.86657e-07		0.742349	0.0015558	0.285259	0.00369867	0.000257958	1.86645e-05	1.49698e-07	0	0.0872041	6.29415e-08		1.33227e-15
	S	0.220604		0.932674	0.209645	3.34671e-05	0	0.406569	0.648174	0.136456	0.84051	0.139241	0.906225	0.544292	0.00720585	0.997817	0.908843	0.352471	0.109714	0.908842	0	0.40497	0.319465	0	0.216012	0.683244		0.292027	0.121961	0.329376	0.316233	0.772672	0.371166	0.55501	0.0374671	0.00194443	0.0812834	0.634226	0.912342	0.223553	0.0291379	0.242221	0.529562	0.784733	0.789795	0.506736	0.298461	0.52335	0.135503
	T	0.550481	0.00104626	0.945811	0.113251	0.00657448	0.116946	0.137322	0.59561	0	0.26669	0.0312486	0.0504522	0.300323	0.120412	0.875598	0.762561	0.515234	0.609076	0.0845467	0	0.0859161	0.0868577	0	0.00527128	0.221628			0.942795	0.217854	0.212185	0.255459	0.0635543	0.751678	0.449999	0.01319	0.802438	0.340567	0.835982		0.0775343	0.774818	0.538387	0.0802427	0.329858	0.410331	8.4639e-12	0.4167	4.70272e-09
	Q		0.208451			0.113925	0.189009	0.0391887	0.0300201	9.76996e-15	0.41685	0.0722384	0.445593	0.304473	0.435983	0.0557774	0.000129421	0.210115	0.275011	0.349311	0	0.00299678	0.0727457	0	0.510341	0.00276748	0.711558		0.0252806	0.0520293	0.789698	0.493191	0.00813611	0.113949	0.0550947	0.506441	0.999083		0.414994		0.071494	0.883633	0.830559	0.543186	9.39891e-06	7.5701e-06	0.172454	0.682289	0.130004
	N		0.0565355	0.21308	0.0739601	0.952791	0.0935502	0.692441	0.183945	0	0.912444	0.273348	0.634978	0.737224	0.045073	0.300128	0.904774	0.00229216	0.235927	0.298947	0	0.00288212	0.0225272	0	0.151299	0.989118			0.481994	0.356681	0.0553083	0.930117	0.968685	0.568036	0.081241	0.998931	0.51644	0.0589767	0.0886379		0.00157419	0.469346	0.00568447	0.0198818	0.336254	0.574541	0.000129658	0.765211	0.70806
	D		0.955185		0.236413	0.507601	0.000701672	0.515131	0.148157	0	0.000867455	0.635054	3.48424e-07	0.127301	0.802331	0.636341	0.0657515	0.219202	0.000953757	0.00143683	0	0	0.869083	0	0.584797	0.596486	0.51163		0.0784257	0.955561	0.554971	0.506217	0.785885		0.00271324	0.125216		0.292037	0.768838	0.0154795	0.851572	0.641389	0.433234	0.297099	0.690959	0.226167	0.0402434	0.460424
	E	0.540452	0.170429		0.0592722	0.659044	0.480015	0.419508	0.0192132	5.98494e-06	0.956107	0.292306	0.784865	0.582958	0.91841	0.117486	0.759271	0.508028	0.0122714	0.117489	0	0.000262897	0.602765	0	0.343571	0.399879			0.733289	0.109114	0.00698051	0.0461976	0.597476	0.679014	0.00801799		0.559762	0.134435	0.0498913		0.11375	0.000496017	0.00448043	0	0.00433327	0.283176		0.641939	0.330745
	H	0.772672	0.329967		0.00737981		0.31864	0.8145	0.0328734	1.48604e-06	0	0.832682	0.239251	0.624777	0.615554		0	0.231177	0.114718	0.120805	0	4.44089e-15	0.120785	2.88658e-15		0.000703672			0.942455	0.875348	0.18975	0.951061	0.081241	0.0413719	0.653148	0.000719935	0.840898	0.0146251	0.503937		0.61375	0.0996506	9.06775e-07	0.0925327	0.179896	0.0415822	0.214648	0.0161684	6.57103e-10
	R	0.173628	0.00907103		0.692046	0.457537	6.66955e-05		0.19444	0	0.24157	0	0.00012587	0.00367609	0	0.0035937	0	0.012083	0.027186	0.367518	0	0.00426761	0.00901998	0	0.689253	0.423172		0.772672	0.185064	0.223315	0.00981802	0.164702	0.467837	0.940584	0.00397358	0	0.690632	0	1.72884e-06	0.0895419	1.68327e-09		0.370848	5.26912e-12	0.000479862	0.451765	1.15463e-14	0.00180096	4.32987e-14
	K	0.0592569	0.0395457		0.0958738	0.918624	0.555968	0.320181	0.37486	0.286714	0.53565	0.766381	0.740075	0.812403	0.671487	0.874099	0	0.658908	4.44089e-16	0.334159	0	6.38246e-06	0.00318207	2.01922e-06	0.0822892	0.0919942	0.597749	0.51163	0.591814	0.802066		0.964979		0.573999	0.4658	0.00436198	0.260024	0.537252	2.01092e-06		0.0892505	0.96303	0.0588804	0.0275429	0.0121361	0.799187	0.070637	0.162961
	STOP	0.361121	0.167297		0.88214	0.125687	0.394807	0.0228853	0.000157578	0.0488234	0.257803	5.02123e-07	0.00024301	0.00240228	0.00225797	0.0257702	0.368295	0.0381604	0.00260359	0.0372675	0.0763435	0.138504	0.0308565	0.170373	0.719395	0.062951	0.0224227		0.849076	0.741752	0.515305		0.516506	0.142456	0.128348	0.0221845	0.998824	0.211098	0.000444986		0.000664376	0.108222		0.636538	0.00397446	8.98945e-06	0.49361	0.485532	0.501126
[truncated: 239 more columns]

[truncated: 6 more sheets: Seq. Counts Initial (replica 2), Seq. Counts Final (replica 2), Fitness (replica 2), 99% Confidence (replica 2), Variance (replica 2), P value (replica 2)]
