# Supplementary material for: Environmental and mutational modulation of collateral fitness effects informs their mechanisms
Source: Mol Biol Evol. 2026 Apr 21;43(5):msag106. doi: 10.1093/molbev/msag106 (PMC13160053; doi:10.1093/molbev/msag106)
Supplement: msag106_Supplementary_Data [file msag106_supplementary_data.zip › Data S3- 42C.xlsx]

## Sheet: Wildtype Seq. Counts
Region	Ambler positions	Replica	Wildtype sequencing counts initial	Total Sequencing Counts initial	Wildtype sequencing counts final	Total Sequencing Counts final
1	3-97	1	331536	1529829	439120	1789664
		2	139231	1063325	198992	1404571
2	98-192	1	359901	1673736	457909	1838752
		2	145205	1137558	187063	1425154
3	193-290	1	369698	1849987	445678	1651407
		2	152802	1387081	138847	1334987

## Sheet: KEY (to data tabs)
		M	S	I	Q	H	F	R	V	A	L	I	P	F	F	A	A	F	C	L	P	V	F	A	H	P	E	T	L	V	K	V	K	D	A	E	D	Q	L	G	A	R	V	G	Y	I	E	L	D
Amino acid	Codon	3	4	5	6	7	8	9	10	11	12	13	14	15	16	17	18	19	20	21	22	23	24	25	26	27	28	29	30	31	32	33	34	35	36	37	38	39	40	41	42	43	44	45	46	47	48	49	50
Trp	TGG
Phe	TTC
Phe	TTT
Tyr	TAC
Tyr	TAT
Pro	CCA
Pro	CCC
Pro	CCG
Pro	CCT
Met	ATG
Ile	ATA
Ile	ATC
Ile	ATT
Leu	CTA
Leu	CTC
Leu	CTG
Leu	CTT
Leu	TTA
Leu	TTG
Val	GTA
Val	GTC
Val	GTG
Val	GTT
Ala	GCA
Ala	GCC
Ala	GCG
Ala	GCT
Gly	GGA
Gly	GGC
Gly	GGG
Gly	GGT
Cys	TGC
Cys	TGT
Ser	AGC
Ser	AGT
Ser	TCA
Ser	TCC
Ser	TCG
Ser	TCT
Thr	ACA
Thr	ACC
Thr	ACG
Thr	ACT
Gln	CAA
Gln	CAG
Asn	AAC
Asn	AAT
Asp	GAC
Asp	GAT
Glu	GAA
Glu	GAG
His	CAC
His	CAT
Arg	AGA
Arg	AGG
Arg	CGA
Arg	CGC
Arg	CGG
Arg	CGT
Lys	AAA
Lys	AAG
STOP	TAA
STOP	TAG
STOP	TGA
	WT	M	S	I	Q	H	F	R	V	A	L	I	P	F	F	A	A	F	C	L	P	V	F	A	H	P	E	T	L	V	K	V	K	D	A	E	D	Q	L	G	A	R	V	G	Y	I	E	L	D
	Amino Acid	3	4	5	6	7	8	9	10	11	12	13	14	15	16	17	18	19	20	21	22	23	24	25	26	27	28	29	30	31	32	33	34	35	36	37	38	39	40	41	42	43	44	45	46	47	48	49	50
	W
	F
	Y
	P
	M
	I
	L
	V
	A
	G
	C
	S
	T
	Q
	N
	D
	E
	H
	R
	K
	STOP
[truncated: 239 more columns]

## Sheet: Fitness (weighted mean)
		M	S	I	Q	H	F	R	V	A	L	I	P	F	F	A	A	F	C	L	P	V	F	A	H	P	E	T	L	V	K	V	K	D	A	E	D	Q	L	G	A	R	V	G	Y	I	E	L	D
Amino acid	Codon	3	4	5	6	7	8	9	10	11	12	13	14	15	16	17	18	19	20	21	22	23	24	25	26	27	28	29	30	31	32	33	34	35	36	37	38	39	40	41	42	43	44	45	46	47	48	49	50
Trp	TGG	1.02531	1.01437	0.986255	0.98802		0.795447	1.01313	1.00242	1.0112	0.987624	0.995572	0.989919	0.991674	0.992806	1.01134	1.03209	1.18665	0.768911		0.464104	0.810711	0.982799	0.573635	0.875187	0.887694		0.786154		1.01719	0.934305				0.830713	0.968952		0.962685	0.959437	0.941494	0.989738	0.786154	0.941453	0.950374	0.980081		0.881716		0.795447
Phe	TTC	1.022	1.00063	0.998252	1.02389			0.991353	1.00001	1.01282	1.03789	1.02043	1.00743	0.831814	1.03028	1.01078		1.01473	0.913083	0.990717	0.565984	0.87885	0.966895		0.909724	0.786154	0.985557	0.881716		0.962928		0.786154			0.990328	0.991145		0.954688	0.997232	1.00379	0.973546				0.999368	1.03652	1.01335
Phe	TTT	1.0248	1.01764	1.02853	1.01943	0.720473	0.945598	0.786154		1.00886	0.99027	1.00747	0.974164			1.01828			0.795069	0.954231	0.502471	0.956053						0.893135		0.956689		0.786154		0.957416	1.0043	0.9232		0.957721	0.975085	0.939243	0.967206		0.795447		0.98118				0.915778
Tyr	TAC	1.02264	1.00425	1.0235	0.989518		0.969256		0.893889	0.977109	0.964432	0.978359		1.01882	1.06123	0.983973	0.907069	0.929076	0.898434	0.944896		0.780895	0.881716		0.976212	0.907305	0.977987	0.858289		1.00697	1.00574				1.0374	1.08105		0.974633	1.0182	0.954362	0.972261						0.794718
Tyr	TAT	1.01462	1.00604	1.02441	1.02654	0.993371	0.995507			1.01671	0.991882	0.950957		1.00427	1.00512	0.984504		0.952105	0.861176		0.554327		0.915785	0.786154	1.00342	0.937947	1.00541	1.02264		1.02427	0.988732	0.995222	0.982791	0.979058	0.720473	0.929167	0.999308	0.984227	0.990693	0.960054	0.989222			0.939819	1.01357		0.956689	0.977234	0.871761
Pro	CCA	1.02683	1.03094	1.00688	1.00338	1.04757	0.976712	0.990416	0.983006	0.965561	0.974032	0.991577	1.00938	0.994133	0.990962	0.954149	0.972013	1.00381	0.978332	0.946341	1.00174	0.961691	0.995379	0.720473	0.588408		1.0079	1.02411	0.995389	1.01756	0.971844		0.938827	0.977889	0.942106	0.98955	0.997747	0.984988	0.973193	0.97675	0.987789	1.02037		0.980098	0.944877	0.918934	0.975244	1.03166
Pro	CCC	1.06609	1.02377	0.961109	1.0436	1.02606	1.00324	0.999956	0.992076	1.0238	0.978966	1.02178		1.01256	0.986852	0.966713	0.938884	0.959309	1.00404	0.958135	0.977347	0.890044	1.00222	0.633051	0.746635	1.00699	1.0234	0.963797	0.941453	1.00918	0.947966	1.06815	0.986633		0.948785	0.989016	0.956968	0.90165	0.989764	0.981171	0.992211			1.00968	0.981895	0.8663	0.952631		0.951095
Pro	CCG	1.02308	1.00852	0.998088	1.01543	0.941453	0.982985	1.01919	0.989417	0.978332	0.967504	1.01065	0.977349	0.989453	0.97265	0.941348	0.984458	0.795447	0.980484	0.947096	0.984381	0.953821	0.986776	0.488766	0.528194	0.99194	0.981142	1.01694	0.977222	0.988998	0.963825	1.02571	0.979509	0.981971	0.865197	0.976916	0.795447	0.994112	0.961372	0.975253	0.983983	0.917596		0.988215	0.972801	0.940194	0.9569	0.96523
Pro	CCT	1.03781	1.02612	1.00688	1.02965	1.01024	1.01736	0.925093		0.973111	0.985113	0.997971	1.01225	0.970846	0.981439	0.980154	0.923109	0.973993	0.991378	0.991544		0.911707	0.987188	0.659418	0.654313	1.01328	1.04882	0.974605	0.908776	1.01982	1.01142		0.994173	0.99297	1.0085	1.00594	0.958294	0.982867	0.99119	0.989172	0.994963	0.887325		0.976375	0.957496	0.926063	0.864862		0.979052
Met	ATG		1.00849	0.992425	1.01496	1.0069	0.993968	0.968883	1.00087	0.999493	1.01855	0.985862	1.01315	0.97953	0.998512	0.985321	1.00603	1.03202	0.930631	0.979237	0.305221	0.830578	1.0267	0.542024	0.941127	1.02138	0.960861	0.973138	0.945063	1.00114	0.957302	0.9064	1.03089	0.999744	0.985541	0.982915	0.988112	0.986434	0.988629	0.999075	0.99364	0.97097	0.958802	0.786154	0.983075	0.777214	1.00913	1.0119
Ile	ATA	1.02322	1.00933	0.959214	1.00848	1.01635	1.00137		1.04237	1.01779	1.01214	1.00763	0.98522	0.997958	1.01041	0.992518	1.0256	1.02177	0.944954	0.97522	0.434532	0.845848	0.860239	0.568767	0.933302	1.01742	1.00091	0.986819		1.00986	1.00331	1.01529	0.98396	0.402098	1.01114	1.00555	1.04926	0.993337	0.985509	0.973738	0.984884	0.994139	0.97303	0.859263	0.977242	0.929684	0.986607	1.00609	0.820692
Ile	ATC	1.02025	0.996854	1.00888	1.00165	1.03989	1.00648	0.992231	1.00717	1.00839	1.00373	1.01556	0.981061	0.994774	1.01486	1.00566	1.0026		1.01918	0.980712	0.427418	0.760234	1.04825	0.500088	0.926195	0.984459	1.00332	1.0248	0.959248	0.941453	1.01242			0.965188	1.01752	0.987846		1.00547	0.987713	0.94283	0.988473	0.959267			0.988934			1.02141	0.954233
Ile	ATT	1.02192	1.00957		1.01422	1.03176	1.00075	1.02039	1.02686	1.00759	0.99687		0.977937	0.886319	0.977644	1.01361		0.998455	0.979168	1.00287	0.491362	0.923512	0.986575	0.790626	0.795447	1.00653	0.975571	0.942526		1.03323	0.993761	1.07896		0.795447	0.941453	0.950713	1.03686	0.975466	0.999356	0.953054	0.962354	0.940309	0.941952	0.834639	0.980773	1.02112	1.05558	0.99819
Leu	CTA	1.04473	1.01947	0.998226	1.03006	1.02197	1.00774	1.01751	1.0405	1.02074	1.00012	1.00374	1.00014	1.01056	1.02337	1.01493	0.987459	0.999775	0.767357	1.02383	0.566182	0.949273	1.00685	0.526058	0.924378	0.951436	1.00577	0.956517	1.0186	1.01849	1.0201	1.04211	1.02764		0.97568	0.998136		1.01663	1.01992	0.963032	0.980727	1.00671	1.02142	0.890405	0.988586	1.01949	0.997904	0.992057
Leu	CTC	1.032	0.969718	1.02973	1.01312	0.978738	1.02861	0.98474	1.00311	1.04981	1.01047	1.01463	1.00653	1.02347	1.03419	1.00829	0.972494	1.02046	0.903505	0.952751	0.561541	0.920937	0.987667	0.606945	0.914298	0.963624	1.00598	1.01336	1.01822	1.02657	1.00954	1.02212	1.04692		1.0096	0.989366	1.00218	0.995473	1.01225	0.988908	0.984378	1.00172		0.962798	0.990612	1.00522	1.00541	0.957044	0.950095
Leu	CTG	1.01321	1.00889	0.994086	1.01889	1.03332	1.016	0.980477	1.00442	1.02143	0.994279	1.00341	0.992721	1.01269	1.02964	1.00284	1.03566	1.00849	0.755874	0.932073	0.569299	0.933033	0.990812	0.478615	0.891951	0.948964	0.930241	0.998188		1.04079	0.989405			0.795447	0.956938	0.98055		1.01129	1.00427	0.91313	0.966442		0.852626	0.893954	0.994749	0.970324	1.0144		0.932664
Leu	CTT	1.02755	1.00972	1.006	1.03399	0.968225	1.01747	1.03209	0.929769	1.02098		1.01599	1.02141	1.00106	1.01647	1.00968	1.04009	1.01273	0.861629		0.803649	0.92917	1.00711	0.614912	0.969573	0.956435	1.03134	0.974832	0.982229	1.00992	1.01682	1.05065			1.03166	1.00209		1.0182	1.00885	0.980918	0.982242	0.956689		0.899293	0.989495	0.795447	1.02229	0.99457
Leu	TTA	1.0258	0.978635	1.01854	1.03106		0.966479		1.00516	1.0055	1.00112	1.00788	1.00696	1.00832	0.990935	0.977189	0.990756	0.989715	0.637803	0.960752	0.443696	0.942056	0.97693		0.866966	0.963146	1.00398			1.05877		1.0324			0.999045	0.975731	1.0062	0.980422	0.948494	0.994474	0.97618				1.00064		0.956689		0.881716
Leu	TTG	1.01309	0.985266	1.00733	1.01579		0.960856		0.956689	1.0187	1.02087	0.993752	1.01626	1.00453	0.991891	0.994311	0.983954	0.982097	0.714351		0.507209	0.892775	1.02606			0.966572			0.968333	1.01703			0.958818			0.732647		0.98844		0.982476	0.982216		0.967711	0.916358	0.993465	0.998182	1.11746	1.02614
Val	GTA	1.03763	1.00259	0.999812	1.00761	0.98397	0.973513	1.00688	0.972834	1.01585	0.994953	0.989402	0.996734	0.991245	1.00428	0.996927	0.991889	1.01988	0.995872	0.997971	0.355764	1.02389	0.978417	0.417092	0.979244	1.00449	0.980616	1.04176	0.984419	1.00076	1.00806		0.903097	1.00309	1.01932	0.961152	1.01174	1.00198	0.949549	0.993233	0.986777	0.950033	0.983396	0.861866	0.999544	1.01393	1.0024	1.03377	0.853046
Val	GTC	1.02558	1.00784	1.00043	1.02172	1.01111	0.995389	1.01236		1.00432	0.982988	0.994579	1.01164	0.997396	1.00139	0.986277	0.986185	1.01843	1.03179	0.971383	0.307445	1.0007	1.00111	0.478163	0.944048	0.978216	0.986466	1.01361	0.965538	1.02529	0.930633	1.00814	0.983187		1.00782	0.972328	0.795447	0.95744	0.988046	0.975574	0.967667		1.02971	0.809688	0.998982	1.02429	0.967388	1.02043	0.827291
Val	GTG	0.989262	1.00719	1.04684	1.02774	1.01313	0.934035	0.992837	1.00912	1.01077	0.987071	0.978594	1.02011	0.984957	1.01688	0.996405	1.00827	1.07076	0.98579	0.970507	0.358151	0.986939	0.901125	0.423197	0.98296	0.983651	1.016	1.00691	1.00509		0.931132	1.02138		0.998829	0.930507	0.965917	0.985818	0.98362	0.94038	0.957188	0.963509	0.99973		0.924467	1.00054	1.00802	1.01664	1.01052	0.786154
Val	GTT	1.03265	0.962842	0.988414	0.985651	0.97355	1.01651	0.994733	0.991653	1.00804	0.998433	0.992974	1.06519	0.977629	0.995682	1.00303	0.997227	0.998225	1.00322	0.987049	0.372497		0.992363	0.925124	1.01317	1.01387	1.00334	1.04056	1.00009	1.00666	1.00109	1.02388	1.04121	1.0074	1.0105	0.991702	0.991926	0.963829	0.974676	0.988801	0.978383		0.979864	0.900615	0.988059	0.994808	0.978595	1.02031	0.93993
Ala	GCA	1.02911	1.01791	0.985559	0.827906	1.01826	0.992014		0.949636	1.00724	1.01941	0.969938	1.0118		0.973384	0.991782		0.989641	1.05945	0.690535	0.534943	0.996122	0.995651	1.01696		0.887193	1.0138	0.983509	0.971259	0.982551	0.992607	0.974132	0.992416	1.00405	0.992379	0.936817	1.00702	0.990958	0.939582	1.00109			0.956689	0.942046	1.00219	0.992462	1.00634	0.998473	0.989359
Ala	GCC	1.0352	1.01754	0.996838	1.01911	1.02661	0.996601	1.1211	1.00093			0.985102	1.0113	0.996275	0.963211	0.98668	1.00887	0.99663	1.00493	0.974253	0.282427	0.827371	1.01484	0.998735	1.01523	0.975077	1.00093	0.993017	0.972264	1.00871	0.989633				0.999736	0.969001	1.00382	0.986195	0.984014	1.00786	1.0091	1.04108		0.998793	0.992781	1.04759	1.01446	1.01104
Ala	GCG	1.02455	0.99525	0.989304	1.05944	1.02343	1.00615	0.786154	1.01624	0.982427	0.969822	0.969528	0.890778	0.973185	1.01087		1.00314	1.01637	1.0392	1.00105	0.343241	0.913335	0.985123	1.02535	1.00318	0.884554	1.03274	0.983075	0.972414	0.977748	0.994386		0.991745	0.980246	1.00559	0.941298	0.98782	1.0149	0.928121	0.994421	0.999731		0.95693	0.980065	0.987502	1.01539	0.996021	0.975202	0.95982
Ala	GCT	1.027	1.01185	1.01119	1.01466	0.990075	1.0092	0.984125		0.987749	1.00179	0.985493	0.982774	0.994025	0.978022	1.00718	1.01647	0.989903	0.98107		0.461712	1.01038	1.01863		0.99703	0.94102	1.00214	0.997314	0.994889	1.01831	0.984342	1.01058	0.953149	1.00145		0.961716	0.934051	0.998499	0.969744	0.995395	1.00171	0.540908		0.952768	0.98801	1.03531	1.00712		0.996902
Gly	GGA	1.01188	1.00435	1.02059	1.01086	0.989483	1.01934	0.786154	0.985649	0.991566	0.97227	0.982924	0.980133	0.968481	0.978786	0.969776	0.977359	0.993757	0.976908	0.983705	0.158228	1.00872	0.980806	0.949764	0.94211	0.975577	0.99283	0.955184		1.00653	0.870488	0.949752	0.931176	0.939445	0.859864	0.94207	0.975268	0.94693	0.958584	1.0042	1.01517	1.01235		1.00305	0.957578	0.96279	0.96952	0.927079	0.946456
Gly	GGC	1.02904	1.00499	1.03227	1.00379	0.956529	0.936936	1.01366	1.00748	0.988241	0.942957	0.978921	0.989666	0.938112	0.977101	0.971574	0.950208	0.969228	1.00023	0.976222	0.393818	0.753113	0.979696	0.795447	0.973025	1.04521	0.996582	0.912443	0.911295	1.00083	0.914469	0.722801	0.957531	1.0231	0.900332	0.953031	0.977981	0.953391	0.950399	0.98303	0.997502	0.982879	0.961183	1.0185	0.974754	0.914163	0.966448	0.934563	0.95468
Gly	GGG	1.01079	1.02021	1.01986	0.998975	0.997556	0.909837	0.989328	0.995342	0.994142	0.98641	0.981299	0.982742	0.968611	0.98477	0.98129	0.977303	0.991476	0.968126	0.944763	0.219313	0.759661	0.952238	0.943216	0.950546	0.946383	1.00171	0.898072	0.856355	1.00217	0.700566	0.955313	0.990348		0.78769	0.928246	0.972877	0.933424	0.906019	0.994678	1.01448	0.828085	0.944846	1.00252	0.961644	0.874285	1.00054	0.93699	0.951277
Gly	GGT	1.02123	0.995881	0.991349	1.01006	1.00958	0.987742	1.00217	1.01043	1.01258	0.979295	0.962449	1.01545	0.962581	1.0021	0.988313	0.989486	0.999766	0.942467	0.983199	0.190087	0.963728	0.993394	0.930219	0.935712	0.968274	1.00966	0.946744	0.919138	1.00958	0.926509		0.9702	1.02837	0.882005	0.965705	0.988898	0.949089	0.916744		1.01271	1.01787			0.926182	0.910604	0.966059	1.017	0.948323
Cys	TGC	1.0298	1.0204	0.997858	0.990741	1.00665	1.00991	1.00528	1.00166	1.00442	1.02978	0.960037	0.988017	0.990443	1.03749	0.986423				0.978732		1.03652	1.01629	0.768808	0.942008	0.981076	0.98206	0.91266								0.978513		0.966986	0.881716	0.949685	0.970847				0.742957	0.948785	0.778265		0.496298
Cys	TGT	1.01728	1.01694	1.00964	1.00977	0.95046	0.995817	0.99737	1.04528	1.01082	1.00389	0.979849	1.02746	0.973604	0.987517	1.00252	1.00034	1.01044	0.985927	1.06438	0.584166	1.02518	0.979945	0.786154		0.972605	1.06445	0.977226		1.01002	1.04414				0.995298	0.955657		0.969003	0.979753	0.978564	0.987237		0.883929	0.957627	0.597863		0.786888
Ser	AGC	1.02553	1.01007	0.999991	1.0211	1.00046	0.993607	0.962342	0.906493	1.00202	0.988528	0.964519	0.994651		0.973279	0.982256	0.990099	1.0118	1.00842	0.973979	0.529794	0.929355		0.66956	0.985851		1.00308	0.9888	0.950629	1.00754	0.942769		1.00846	1.02306		0.951039		0.989137	0.996673	1.00626	0.919342	0.896963		0.952726	0.976194	1.01457	1.00972	0.982485	0.975045
Ser	AGT	1.0356		0.995086	0.982405	1.01327	0.973301	0.988706	1.01036	0.984155	1.01844	0.966125	0.948153	0.948405	0.973898	0.983314	0.993328	0.960337	0.987095	0.994199	0.410279	1.00112	1.01757	0.610183	0.993418	0.964378	0.996704	0.962442		1.03503	0.951717	0.795447	0.786154	1.03417	0.937024	0.984283	0.978394	0.997615	0.93207	0.98934	1.00839	1.02195	0.945698	0.970425	0.942432	0.936206	1.00136	0.980325	0.978729
Ser	TCA	1.0186	0.995718	0.932521	1.01962		0.975806		0.976571	0.913	1.04445	0.962218	1.0116	1.00196	0.930417	0.984565	0.955234		0.971095	0.989567		0.996542	0.996627			1.00237	0.969285	0.973766	0.962128	1.01154	0.795447		1.004	1.02395	1.0077	1.04279		0.999552	1.00534	1.02456	1.00091	1.05839		0.966882	0.939384	0.935105	0.896963
Ser	TCC	1.00094	1.01087	1.01811	1.00169	1.02664	1.00015	1.02032	0.963597	0.994157	1.01097	0.981769	1.01156	1.00033	0.988519	1.01582	1.00293	0.941453	1.00667		0.457564	1.01513	0.95977				0.845384	1.00074					1.01657		1.00584	0.989228		1.00138	0.993457	0.984604	1.03654			0.94644	0.912965	0.786154	1.01547	0.933568	0.720473
Ser	TCG	1.00608	1.01044	0.954586	1.01561		0.759136		0.94793	0.956689		0.983792	1.00751	0.950845	0.978611	0.960887	0.941453		0.976441		0.406219	1.00042	1.02748	0.675105		0.993586	0.985277	0.949054		1.00049	0.994871				0.945258	0.956528		1.00136	0.984079	1.00034	1.00887				0.960604	0.9453		0.786154
Ser	TCT	0.998093	1.03705	0.976482	1.00827	1.01084	0.941453	1.05241		1.00409	1.00644	1.00887	1.0367	1.00565	1.00202	0.973228	0.795447	1.0183	1.00316	0.972594	0.65123	1.11793	0.970136	0.968129	1.02124	0.976452	1.04414	0.919804			1.05916				1.00093	0.995198		0.999327	1.0021	0.989358	0.950955	0.984876		0.846053	0.955315		1.01156		0.864081
Thr	ACA	1.0211	1.00947	1.00517	1.04093	1.00617	0.982421	1.00734	1.02171	0.596966	0.986808	0.985954	0.994481	0.995025	0.978417	0.977317	1.0074	0.999986	0.980582	0.929735	0.512236	1.00683	1.01063		0.795447	1.01103	0.987082	0.988917	0.967354		0.994073		1.0461	0.786154	1.00358	0.982981	0.981555	1.03647	0.986683	0.969961	0.984698	1.04143	0.905534	0.976684	0.942959		0.969939	0.98811	0.914688
Thr	ACC	1.00412	1.01736	0.987079	1.00703	1.02476	0.990376		1.02874	0.961582	1.03642	0.994283	0.986712	1.00604	0.964158	0.982975	0.989746	1.00515	0.991321	0.968908	0.491693	1.00566	0.978347	0.53032	0.985482	0.916944	1.00821	1.02746	1.05064	1.01267	0.992875		0.992894	1.0388	0.956689	1.0045		0.984081	0.999229	0.947008	0.8663	0.996056		0.925095	0.9753	0.973213	0.967557	1.03448	0.86129
Thr	ACG	1.0233	1.02666	1.00597	1.03994	1.00077	0.987095	1.01077	0.981932	0.989983	0.987649	0.993031	1.01083	0.991313	0.98708	0.978931	1.03529	0.998997	1.01856	0.977397	0.542727		0.955189	0.464494	0.956728	1.00839	0.962043		0.986835	1.02191	0.979486	0.989639	1.04309	0.795447	0.970646	0.974654	1.01239	1.01371	0.971963	0.951758	0.975295	1.00628	1.02454	0.985348	0.961735		0.91951	0.983616	0.908996
Thr	ACT	1.02518	1.00013	0.990897	0.996666	0.949694	1.02144	0.8565	0.949521	0.975101	0.978833	0.977573	1.00749	0.962451	0.989039	1.01367	0.99984	1.01154	0.950987	0.996274	0.640579	0.955968	0.966067	0.939755	0.993286	1.01904	0.958713	1.02162	1.0003	1.01836	1.02242			0.984751	1.01713	0.990179	0.786154	0.995301	0.986501	0.974111	0.933366	1.0142			0.970305		0.993215	0.984028
Gln	CAA	1.02735	1.04328	0.95786		1.02415	0.997552	0.998296	0.994818	0.850482	0.973096	0.961017	0.964989	0.980583	0.986779	0.944236	0.8914	1.00594	0.963975	0.998969	0.459239	0.973607	0.981032	0.523478	0.911495	0.981522	1.02392	0.957087	0.985174		1.00414	0.981995	0.935663	0.869243	0.994942	0.987525		1.0096	0.962239	0.99402	0.928946	1.01809	0.975357	0.980492	0.932253	0.945325	1.029		0.892781
Gln	CAG	1.05071	1.00988	1.00768	1.0135	0.936961	0.974686		0.997496	0.895146	0.979861	0.962297	0.961046	0.99009	0.997696	0.95105	0.991047	1.03665	0.952354	0.929552	0.287614	0.860709	0.993553	0.419394	0.928249	0.993654	1.00635		0.938705	1.03744	0.968984			0.988408	0.837682	0.98115	0.795447		0.943112	1.02025	0.983002	0.978717	0.751028	1.0071	0.944454	0.923356	0.997528	0.973113
Asn	AAC	1.03434	1.01237	1.00244	1.03508	1.04033	0.99281	1.02303		0.761881	1.01547	0.957839	0.986215	0.951482	0.968994	0.958217	0.912492	0.965446	0.998729	0.990062	0.374223	1.00173	1.02234	0.604459	0.960463	0.997245	0.989294	0.958728	0.953606	1.03394	0.995188		0.973448			0.940744	1.02095	0.993684	0.980106	1.00331	0.994801			1.00271	0.99912	0.935575	0.993999	0.995996	1.00392
Asn	AAT	1.01309	1.01525	0.985118	1.00969	0.990586	0.960138		1.06412	0.799984	0.988884	0.968397		1.00389	0.970054	0.93469	0.98334	1.01113	0.945243	0.988603	0.817382	0.866271		0.571179		1.00731	0.936242	0.953893	0.981903	1.03269	0.957656	0.902815	0.983265	1.00572		0.786154	0.98698	0.997334	0.944109	0.988479	0.998596	0.994244	0.84668		0.938672		0.975588		0.952694
Asp	GAC	1.02146	1.01501	0.971138	1.01123	0.795447	0.934278		1.00587	0.826253	0.986235	0.96397	0.944167	0.965906	0.980942	0.939141	0.840933	0.984794	0.978931	0.934725	0.588017	0.858488	0.971696	0.475948	0.955386	0.995683	1.03337	1.00806	0.928618	1.03155	0.963517			1.00346	0.303466	0.925761	1.00405	0.971099	0.979056	0.994162	0.995757	1.01153	0.943086	0.975246	0.964326	0.938504	0.998976	0.805146	0.995183
Asp	GAT	1.03191	1.00154	0.988755	1.01692	1.02021	0.946692	0.989184	0.958187	0.989876	0.979398	0.95825	0.929905	0.580233	0.938987	0.930538	0.982943	0.997497	0.918778	0.929971	0.649905	0.879694	0.979831	0.690201	0.795447	1.01202	0.999077	1.03016		1.00467	0.987226	1.03041	0.982174		1.00458	0.974108		0.962422	0.963362	0.995339	1.02896		0.927603	0.973222	0.983135	0.927502	0.971983	0.990498
Glu	GAA	1.04137	1.02062	1.0701	0.986955	1.00649	0.968479		0.971653	0.9213	0.925537	0.958133	0.945792	0.97201	1.04015	0.933982	0.943848	0.988942	0.917901	0.942645	0.272664	0.977885	1.00041		0.906506	1.1719		0.953816	0.777006	1.00819	0.918348	1.01919	0.99934	1.01088	0.950281		1.0415	0.981114	0.955958	0.991941	0.980334	0.945763	0.956348	0.941453	0.965981			0.933765	1.00231
Glu	GAG	1.03852	1.02342	1.01902	1.04761	1.00502	0.973084	0.98221	1.05266	0.901521	1.00221	0.969532	0.963402	0.965921	0.977427	0.928528	0.938808	1.00147	0.940593	0.935039	0.259962	0.948634	1.01647	0.456748	0.942391	0.998428	1.00528	0.930002	0.826741	1.002	0.787555	0.958489	0.985543	0.98928	0.786927	1.01709	1.009	0.98686	0.905601	0.993707	0.944604	0.723793	0.968645	0.70971	0.946811	0.908263	1.00629	0.92666	0.994042
His	CAC	1.02539	1.0168	1.01708	1.0274	1.00463	0.966023		0.983051	0.814215	0.860048	0.978911	0.99506	0.940946	0.982357	0.953562	0.742684	0.987987	0.958199	0.96915	0.557328	0.912579	0.993896			1.009	1.01916	0.953103	0.996659	1.00897	0.994287		0.937283		0.979789	1.01926	0.786154	0.995397	0.987325	0.977792	1.01878		0.922205	0.995539	0.979474	0.927976	0.996888		0.786642
His	CAT	1.02068	1.02309	0.969774	1.00953		0.971482	0.983131	1.01852	0.884896	0.942532	0.988978	1.03397	0.95952	1.00786	0.960687	0.766677	1.03315	0.957173	0.986868	0.680825		0.995044	0.370468	1.01822	0.967847	0.992618	0.986468	0.972496	1.01788	1.0081		1.02651	1.039	0.881011	0.981767	1.02916	0.985497	0.990387	1.01796	0.988827	1.02923	0.720865		0.954678	0.943121	0.971101		0.957341
Arg	AGA	1.0167	1.00048	1.00368	1.00381	0.985709	0.887249	1.0207		0.814451	0.975583	0.952566	0.928538	0.965143	0.944272	0.954713	0.891171	0.996592	0.952219	0.926179	0.605543	0.9707	0.989698	0.702808		1.01294	0.970387	0.985122	1.00258	1.02086	1.00797		1.03246	0.985633	0.943605	0.974511		0.71199	0.941534	1.00632	0.922488	0.986068		0.928758	0.954031	0.956374	0.953623	0.928276
Arg	AGG	1.03117	0.97982	1.00064	0.985009	0.995814	0.979253	0.983127	1.0002	0.846979	0.9742	0.957189	0.958674	0.954314	0.949818	0.951521	0.837646	0.981734	0.943178	0.943043	0.481808	0.900869	0.965349	0.646926	0.981752	0.983478	0.993605	0.938017	0.985422	0.983633	0.977064	0.954113		0.986437	0.761508	0.957163	1.0447	0.976751	0.926126	0.988606	0.966299	1.01445	0.947778	0.941268	0.938314	0.969492	0.967739	0.95451	0.896769
Arg	CGA	1.02895	1.02982	1.00832	1.01783		0.951841	1.02404	1.00362	0.719431	0.987651	0.959645	0.954642	0.977243	0.973761	0.900465			0.958979	0.925999	0.575326	0.984251	0.991591	0.722906	0.936439	0.973651	0.967788	0.965693	1.03166	1.02608		0.995664		1.01948	0.962	0.97824		1.02169	0.960172	1.00594	0.989781			0.970988	0.952141	0.95305	0.972092	0.786154
Arg	CGC	1.03429	1.0192	0.993601	1.0196	0.987431	0.993446	0.968369	1.02053	0.855753	0.998431	0.964263	0.942581	0.985497	0.997817	0.963718			0.971706	0.928404	0.521883	0.971862	0.968183	0.71616	1.00499	0.977443	1.00158	0.984015		0.926652	1.01566				0.874013	0.951866		0.989116	0.998404	0.995473	0.981407	0.985692	0.96016	0.720473	0.9695	0.953982	1.01892
Arg	CGG	1.02776	1.00275	1.01634	1.02682	0.786154		1.10739	1.01254	0.810489	0.978867	0.955146	0.99814	1.00147	0.997273	0.949904	0.965717		0.946912	0.936698	0.541037	0.98476	0.965067	0.795447	0.917399	0.987276	0.971747		0.996414	1.00766	0.790626				0.819761	0.963256		1.00525	0.951341	0.997283	0.959944	0.946704	0.941453	0.958036	0.948643	0.977828	0.967064	0.978831
Arg	CGT	1.02978	1.00574	1.0066	0.995015	1.01356	0.980722		1.00648	0.683738	0.995445	0.983809	0.954234	0.982136	0.992882	0.930483			0.967042	0.966683	0.707763	0.961604	0.781274	0.60299	0.955882	0.995685	0.965597	0.971481	0.997498	0.951497	0.969124		1.02973	1.0308	0.971981	0.978925		1.00611	0.98859	0.991058	1.04296	0.994445		0.98005	0.96779	0.795447	0.976421		0.865498
Lys	AAA	1.02575	0.99601	1.01425	1.03202	1.00249	0.982458		0.956654	0.838874	0.957781	0.93919		0.938988	0.960028	0.915835	0.841039	0.984585	0.943816	0.988116	0.7099		0.997687		0.958598	0.990419	1.01204	0.9445		1.07683				0.975438	0.965717	0.992021	0.996366	0.993557	0.962766	1.01258	0.981038		0.930251	0.951735	0.965889		1.00426
Lys	AAG	1.02117	1.01099	0.990681	1.02097	1.0162	0.991116		0.959416	0.872749	0.996355	0.944725		0.965284	0.991392	0.903995	0.795447	0.940555	0.922972	1.0246	0.611304	0.933561	0.973821		0.941952	1.01808	0.977537	0.988371	0.862831	1.02064	0.988902		1.01564	0.996652	0.858491	0.976084	0.984611	1.00515	0.91384	0.996976	0.993582	1.0715	0.942078	0.960875	0.885981	0.911367	0.92841	0.953857	0.956689
STOP	TAA	1.01372	1.01464	1.02075	1.02125		1.01797	1.03698	1.02191	1.01004	1.02118	1.01937		1.04183	1.02409	1.03609	1.07146	1.03978	1.01718	1.02104		0.986011	1.01362		1.00216	1.03545	1.01797	1.01354		1.04403	1.00065	0.786154	0.985338	0.786154	1.02923	1.03107		1.00636	1.00867	1.00126	1.01464			1.07241	1.00688	1.02236	1.0002	1.02307
STOP	TAG	1.01452	1.04392	1.0282	1.01033	1.01952	1.04373			1.02935	1.01505	1.01554	1.11015	1.03457	1.02948	1.00924	0.985127	1.02145	0.990839	0.996779	0.960244	1.07468	1.01037	0.973516	1.03368	0.958285	1.00492	1.03811	1.00148	1.01871	1.00967		1.01475	0.996655	1.02426	1.02143	1.01945	0.998777	1.00668	1.00861	1.00669	1.02568		0.981298	1.01868	0.991259	0.917202
STOP	TGA	1.03095	1.03057	1.02743	1.0311	0.97959	1.00403			1.04046	1.12609	1.01368	1.03166	1.0332	1.04854	1.00368	1.05018	1.02532	1.00703	1.01917	0.991387	1.01469	1.05517	1.00815	1.03463	0.997713	1.06785			1.01769	0.786154			1.0242	1.03075	1.00697		0.998809	1.00658	1.07664	1.03052	0.969231			1.02369	1.04416	1.01754
	WT	M	S	I	Q	H	F	R	V	A	L	I	P	F	F	A	A	F	C	L	P	V	F	A	H	P	E	T	L	V	K	V	K	D	A	E	D	Q	L	G	A	R	V	G	Y	I	E	L	D
	Amino Acid	3	4	5	6	7	8	9	10	11	12	13	14	15	16	17	18	19	20	21	22	23	24	25	26	27	28	29	30	31	32	33	34	35	36	37	38	39	40	41	42	43	44	45	46	47	48	49	50
	W	1.02531	1.01437	0.986255	0.98802		0.795447	1.01313	1.00242	1.0112	0.987624	0.995572	0.989919	0.991674	0.992806	1.01134	1.03209	1.18665	0.768911		0.464104	0.810711	0.982799	0.573635	0.875187	0.887694		0.786154		1.01719	0.934305				0.830713	0.968952		0.962685	0.959437	0.941494	0.989738	0.786154	0.941453	0.950374	0.980081		0.881716		0.795447
	F	1.02324	1.0063	1.0156	1.0215	0.720473		0.990226	1.00001	1.01116	1.02932	1.0138	0.988151			1.01547			0.883747	0.966456	0.518673	0.889629			0.909724	0.786154	0.98963	0.888114		0.962858		0.713944		0.957416	1.00252	0.983064		0.955974	0.981715	0.978291	0.971112		0.795447		0.991581	1.03652	1.01335		0.918208
	Y	1.02059	1.00513	1.02438	0.996172	0.995574	0.979189		0.941453	1.0117	0.977074	0.961632		1.01341	1.00709	0.984264	0.907069	0.944526	0.896692	0.944896	0.554327	0.780895	0.917921	0.786154	0.982079	0.937543	1.00265	0.962065		1.01563	0.997394	0.995222	0.987569	0.979058	1.02588	0.938774	0.999308	0.983508	1.0128	0.958773	0.974848			0.939819			0.838127	0.977234	0.871761
	P	1.03186	1.02459	1.00124	1.02051	1.03082	0.997556	1.00496	0.986401	0.976045	0.979524	1.00979		0.995333	0.983666	0.960163	0.968018	0.993387	0.986553	0.953561		0.929393	0.99234	0.588472	0.664862		1.0128	0.981697	0.987863	1.01106	0.963918	1.04789	0.982124	0.982925	0.919705	0.985811	0.960246	0.971888	0.977046	0.979761	0.987907	0.973395		0.986999	0.970512	0.926143	0.960223	0.966508	0.964152
	M		1.00849	0.992425	1.01496	1.0069	0.993968	0.968883	1.00087	0.999493	1.01855	0.985862	1.01315	0.97953	0.998512	0.985321	1.00603	1.03202	0.930631	0.979237	0.305221	0.830578	1.0267	0.542024	0.941127	1.02138	0.960861	0.973138	0.945063	1.00114	0.957302	0.9064	1.03089	0.999744	0.985541	0.982915	0.988112	0.986434	0.988629	0.999075	0.99364	0.97097	0.958802	0.786154	0.983075	0.777214	1.00913	1.0119
	I	1.02194	1.00587		1.00555	1.03241	1.00302	1.00696	1.02482	1.00968	1.00968		0.982454	0.96141	1.00192	1.00448	1.01931	1.00893	0.975161	0.983951	0.427682	0.839031	0.927991	0.517058	0.932912	0.997893	0.994823	1.00478	0.959248	1.01684	0.997854	1.04028	0.984853	0.514021	1.01519	0.981718	1.04802	0.997846	0.98868	0.955694	0.978345	0.973557	0.966745	0.846732	0.982425		1.01557	1.00888	0.942612
	L	1.02577	1.00181	1.00499	1.02205	1.00671	1.01232	0.99999	1.0116	1.02146		1.00622	1.00252	1.01244	1.02304	1.00328	0.997205	1.0038	0.811651		0.591953	0.935824	1.00577	0.549308	0.91383	0.955148	1.01353	0.991036		1.02907	1.00644	1.03564	1.02309	0.795447	0.99391	0.937441	1.0047	1.00596		0.956667	0.977812	1.00287	1.00246	0.908505	0.9925	1.00744	1.00797		0.943227
	V	1.02191	0.990268	1.01949	1.01841	0.995122	0.994185	1.00544		1.00976	0.99152	0.987893	1.0143	0.988412	1.00787	0.995856	0.999093	1.0125	0.996587	0.976309	0.334024		0.975567	0.850268	0.977108	0.995297	0.995727	1.01905	0.994128		0.957074		1.00554	1.00311	0.975775	0.968197	0.998484	0.983357	0.955102	0.974767	0.976165	0.970852		0.909316	0.997989	1.0093	0.999938	1.01586	0.868657
	A	1.02946	1.0129	0.993076	1.01196	1.02343	1.00075	1.05697	1.00503		1.01019	0.978087	1.00953	0.991512	0.985371			0.992267	1.01393	0.97149	0.397717	0.97573	1.01134		1.01321	0.929722	1.00874	0.993102	0.981245	0.997722	0.989129	0.994823	0.982998	0.991604		0.952435	0.998152	0.998129	0.94426	0.99851		1.00926	0.95693	0.968044	0.990612	1.00949	1.00528	0.9805	0.975889
	G	1.01723	1.00652	1.01881	1.00649	0.998351	0.993221	0.996794	0.996232	1.00263	0.962264	0.977815	0.988576	0.961066	0.991098	0.980521	0.978045	0.9857	0.976668	0.968999	0.221919	0.885712	0.971166	0.943235	0.949082	0.966598	1.00307	0.936666	0.893182	1.00339	0.862181	0.893138	0.96439	1.02276	0.868804	0.939969	0.977448	0.945625	0.930706		1.0128	0.983835	0.955833		0.956841	0.935331	0.977382	0.936045	0.950863
	C	1.0229	1.01764	1.00209	1.0065	0.972188	0.996158	1.00229	1.00973	1.00964	1.00752	0.969034	0.996862	0.984239	1.02076	0.992734	1.00081	1.01082		0.980769	0.584166	1.02974	1.00286	0.759627	0.942008	0.974323	1.04249	0.972761		1.01002	1.04414				0.995298	0.969278		0.968601	0.979493	0.975637	0.982266		0.883929	0.957627	0.722113	0.948785	0.77838		0.496298
	S	1.01885		0.983168	1.01211	1.01237	0.901612	1.00617	0.993478	0.98524	1.01174	0.975301	1.0028	0.979604	0.979424	0.979514	0.992367	0.988432	0.997468	0.986304	0.543756	0.998936	1.00198	0.707932	0.990111	0.98335	0.996879	0.975109	0.962839	1.01612	0.969201	0.795447	1.00839	1.02627	0.974307	0.977467	0.978394	0.9985	0.961088	0.998723	0.989165	1.01937	0.945698	0.95776	0.949174	0.988662	1.00629	0.977407	0.96515
	T	1.0187	1.01386	0.998119	1.02879	1.01461	1.00269	1.00585	1.01291	0.877474	0.997728	0.989699	1.00175	0.98818	0.978345	0.984553	1.00948	1.00376	0.98726	0.980899	0.591803	0.999767	0.979018	0.828004	0.9843	1.01259	0.976815		0.983452	1.01597	1.0046	0.989639	0.996808	0.994798	1.01289	0.984569	1.00243	1.00755	0.984829	0.959672	0.979765	1.00734	0.906841	0.955481	0.958763	0.974254	0.985376	0.985381	0.897936
	Q	1.03914	1.02543	1.00059		1.00498	0.987508	0.998296	0.997244	0.876322	0.977376	0.961676	0.962786	0.982295	0.990967	0.948238	0.954604	1.01569	0.955802	0.964893	0.299123	0.950391	0.990245	0.498631	0.925739	0.993083	1.02299	0.965927	0.972	1.03744	0.999609	0.981995	0.935663	0.986459	0.948007	0.983551	0.795447		0.946818	1.01039	0.971511	0.994508	0.969121	0.993601	0.938265	0.92644	1.00227	0.973113	0.895878
	N	1.02744	1.01381	1.00077	1.01678	1.00686	0.974719	1.02303	1.06412	0.783652	0.998058	0.961691	0.989057	0.975609	0.969893	0.947352	0.952849	0.979293	0.989505	0.989339	0.545192	0.882057	1.02328	0.581769	0.962565	1.00406	0.965862	0.956396	0.974326	1.03357	0.970235	0.902815	0.976317	1.00572		0.93835	0.994281	0.99458	0.957942	0.994893	0.997997	0.994556	0.854104	1.00271	0.947582	0.938413	0.988033	0.995996	0.958275
	D	1.02645	1.0087	0.980073	1.01263	1.00887	0.941175	0.989184	0.975698	0.837521	0.983673	0.961609	0.940004	0.964735	0.94571	0.934294	0.922892	0.986466	0.955774	0.932966	0.602097	0.875399	0.975833	0.637311	0.952839	0.999542	1.01204	1.01577	0.928618	1.01377	0.970329	1.03041	0.982174		0.962646	0.971552		0.966067	0.970508	0.99486	1.00279	1.01153	0.937569	0.974449	0.96682	0.930175	0.979884	0.955816
	E	1.0399	1.02154	1.03502	0.992719	1.00575	0.971318	0.98355	0.975716	0.908124	0.991306	0.962927	0.958519	0.968673	0.978244	0.930214	0.94008	0.993538	0.930414	0.938686	0.244961	0.955157	1.00366	0.456748	0.90794	0.998797		0.942832	0.817436	1.00396	0.899576	0.988318	0.996942	0.997506	0.93245		1.01422	0.984507	0.926877	0.993146	0.967449	0.902589	0.962346	0.712541	0.963061	0.908263		0.928362	1.00103
	H	1.02437	1.01987	0.990672	1.01787		0.970291	0.983131	1.00343	0.878556	0.878269	0.981586	0.999357	0.9556	0.989729	0.955579	0.748118	1.01897	0.957696	0.974991	0.662881	0.914387	0.994488	0.370468		0.975724	1.00789	0.961701	0.980612	1.01699	0.99897		1.01904	1.039	0.978344	1.01226	1.02553	0.989578	0.989226	1.00727	0.991248	1.02923	0.83378	0.996071	0.967225	0.936509	0.995246		0.944342
	R	1.02917	1.00719	1.00707	1.00902	0.995036	0.933265		1.00785	0.801576	0.987858	0.960093	0.951034	0.971803	0.981685	0.946906	0.847352	0.986148	0.955867	0.936104	0.543935	0.955381	0.920633	0.651274	0.982111	0.982707	0.984325	0.960702	0.995152	1.00372	0.981934	0.961234	1.03219	1.00856	0.889128	0.963872	1.04576	0.916876	0.945945	0.995684	0.960397		0.954834	0.960066	0.95642	0.96323	0.968489	0.955268	0.871257
	K	1.02309	1.00664	0.996972	1.0254	1.01093	0.987059		0.957601	0.867104	0.987066	0.942421		0.95436	0.979806	0.906559	0.835686	0.963482	0.92988	1.00252	0.62721	0.934142	0.981871		0.954207	1.01372	0.990415	0.966186	0.862831	1.07063				0.979855	0.899682	0.982047	0.987383	1.00299	0.931846	1.002	0.988908	1.0715	0.938862	0.960037	0.919414	0.911367	0.989393	0.953857	0.956689
	STOP	1.01998	1.02517	1.0267	1.02866	1.01259	1.01788	1.03698	1.02216	1.01769	1.02447	1.01612	1.10972	1.03799	1.03079	1.01623	1.05728	1.03162	1.00431	1.0186	0.977676	1.01613	1.01421	0.978408	1.01908	0.99331	1.01397	1.02371	1.0024	1.02733	1.00732	0.786154	1.01156	1.00378	1.02793	1.01946	1.01945	1.00123	1.00708	1.01007	1.01786	0.992505		0.990664	1.01549	1.01825	1.0133	1.02955
[truncated: 239 more columns]

## Sheet: 99% Confidence (weighted mean)
		M	S	I	Q	H	F	R	V	A	L	I	P	F	F	A	A	F	C	L	P	V	F	A	H	P	E	T	L	V	K	V	K	D	A	E	D	Q	L	G	A	R	V	G	Y	I	E	L	D
Amino acid	Codon	3	4	5	6	7	8	9	10	11	12	13	14	15	16	17	18	19	20	21	22	23	24	25	26	27	28	29	30	31	32	33	34	35	36	37	38	39	40	41	42	43	44	45	46	47	48	49	50
Trp	TGG	0.017702	0.00174378	0.0328325	0.0493573			0.0595026	0.0260967	0.0106311	0.0393276	0.00892293	0.0375203	0.00782118	0.0339851	0.015424	0.024475		0.00337816		0.0675365	0.111393	0.0115692	0.038711	0.348228	0.0323241				0.0236103	0.0562671				0.079748	0.0220036		0.0356444	0.046585	0.053883	0.03345			0.0231232	0.0116937
Phe	TTC	0.0326399	0.0415504	0.0230693	0.0575587			0.0288305	0.120095	0.00652571	0.0113482	0.0341459	0.0905786	0.0312798	0.0415433	0.0175551		0.0116501	0.0194668	0.0131375	0.0607076	0.0352962	0.0268778		0.0791335		0.0765208			0.0450939					0.0940303	0.00623375		0.112824	0.0786724	0.0460087	0.0153176				0.0466951	0.114379	0.000749081
Phe	TTT	0.0154258	0.0334513	0.00674567	0.0160168		0.022744			0.0340048	0.0171921	0.004847	0.0186552			0.0237583			0.00556038	0.00763209	0.157079	0.0719225						0.118442						0.103875	0.0506284	0.109576		0.119571	0.0195743	0.0310007	0.054051				0.0132444				0.225494
Tyr	TAC	0.0612371	0.0252785	0.0155741	0.0444589		0.0190116			0.0454399	0.00189621	0.0520758		0.0518377		0.00170663	0.0731751	0.275178	0.00751555	0.0180525		0.213745			0.036177		0.110682	0.211716		0.030426	0.0491741				0.173674			0.0712912	0.00899905	0.0832889	0.0184231						0.270625
Tyr	TAT	0.0793206	0.0488608	0.0548505	0.114136	0.107604	0.0319224			0.000591627	0.0116537	0.0315788		0.0407691	0.0573083	0.0031085		0.0300202	0.0666134		0.182236		0.0133766		0.0931115	0.0114821	0.0208558	0.0899565		4.21982e-05	0.0270191	0.00635618	0.12191	0.0561442		0.0461605	0.080899	0.0408145	0.0655965	0.0315453	0.0912679			0.093181	0.0215251			0.0250324	0.0613839
Pro	CCA	0.0454022	0.00458939	0.0196755	0.0595699	0.0715233	0.0420208	0.163889	0.00275167	0.0107337	0.000228714	0.0142942	0.0297558	0.00152158	0.0182223	0.0294844	0.0209929	0.0326418	0.0221227	0.039608	0.0435783	0.0059385	0.0386657		0.329127		0.0493524	0.0612688	0.0459593	0.0415546	0.000454255		0.0420091	0.0752288	0.192736	0.00169765	0.134643	0.0227648	0.0209732	0.030081	0.0392716	0.0248522		0.0462519	0.0802031	0.0422259	0.019324
Pro	CCC	0.0228881	0.0236265	0.151749	0.0146907	0.121248	0.0182571	0.0286891	0.0425099	0.0525333	0.0383152	0.0199358		0.00170197	0.0192489	0.016428	0.00874375	0.223936	5.382e-05	0.0681295	0.00464342	0.0654716	0.0281262	0.247801	0.0812065	0.00961674	0.0988016	0.0422634		0.00776664	0.0145758	0.120855	0.0410495		0.0196246		0.129709	0.0124422	0.016438	0.0134788	0.00731269			0.0146436	0.030536	0.284622	0.0330451		0.0195696
Pro	CCG	0.0103868	0.0206345	0.00127954	0.0165597		0.00180771	0.0255176	0.00710655	0.0550513	0.00354561	0.00209689	0.0338393	0.00297175	0.0316353	0.0585809	0.0264878		0.0396415	0.057657	0.032345	0.0858636	0.00715733	0.00490415	0.00841849	0.0256827	0.0844596	0.0394459	0.0290924	0.0288423	0.0190949	0.226365	0.0314783	0.00456975	0.000388813	0.00229262		0.0335424	0.0322978	0.0347555	0.00993574	0.112631		0.0545606	0.0382984	0.062484	0.0960086	0.0266989
Pro	CCT	0.0393148	0.013424	0.00528039	0.0323857	0.0339492	0.023295	0.0121601		0.0326555	0.00240962	0.0224276	0.0389379	0.0471172	0.00698865	0.00314755	0.0258498	0.0155122	0.0216449	0.106498		0.104628	0.0302142	0.133427	0.099768	0.0096928	0.169234	0.0706986	0.0914899	0.0108451	0.0724537		0.0590109	0.0463247	0.0835031	0.0253763	0.0171414	0.0300549	0.0439206	0.0120491	0.0246002	0.0303387		0.0284303	0.0286222	0.0161769	0.0127576		0.00169203
Met	ATG		0.0350294	0.038436	0.0188834	0.0253157	0.000712414	0.067895	0.0207945	0.0324744	0.0180419	0.0299544	0.0155553	0.00507773	0.022974	0.0072409	0.0730225	0.0160632	0.019168	0.182825	0.0238331	0.104097	0.00160308	0.230475	0.10537	0.00758876	0.0223519	0.0590147	0.231112	0.0425036	0.0284222	0.0835452	0.0354417	0.0230058	0.0154683	0.0062915	0.0289628	0.00275855	0.01923	0.00838487	0.00928692	0.0503297	0.00199799		0.0670011	0.128946	0.000583016	0.00896233
Ile	ATA	0.0115779	0.0212301	0.0396377	0.00267424	0.00121532	0.00724654		0.222694	0.0330137	0.015115	0.0141402	0.168061	0.00294256	0.0032307	0.00313791	0.0234103	0.00635883	0.00210423	0.0133007	0.345936	0.0563023	0.00237087	0.0701565	0.0158655	0.00957496	0.0462407	0.00671061		0.0204445	0.0989693	0.0147534	0.0481005	0.155743	0.00677929	0.022032	0.089193	0.0283401	0.0103856	0.0457639	0.0148794	0.0418167	0.0476564	0.146925	0.0116121	0.0493178	0.0483803	0.00414257	0.145071
Ile	ATC	0.00439566	0.0099476	0.0459889	0.0632253	0.0100558	0.00354005	0.051635	0.0948211	0.0254341	0.00256019	0.0131258	0.0181016	0.034294	0.00525586	0.01694	0.0219746		0.0269765	0.0118652	0.305997	0.126114	0.0488767	0.118168	0.0413921	0.0572343	0.0482179	0.00615479	0.0258581		0.0208486			0.190094	0.0264949	0.0153783		0.00401292	0.0201634	0.0499192	0.0244831	0.0750443			0.0168965			0.041469	0.145306
Ile	ATT	0.0162232	0.0242197		0.0941988	0.00758169	0.00635847	0.0618036	0.0123846	0.0142041	0.0456298		0.0694528	0.0522606	0.0165309	0.00294377		0.0162489	0.0305692	0.0070405	0.352118	0.057207	0.0335209	0.0119689		0.020135	0.0252575	0.0722129		0.0639002	0.0135085	0.0384405				0.0433346	0.0117812	0.0333786	0.00470762	0.0328027	0.0366919	0.113254	0.127815	0.00157766	0.0333621	0.00375698	0.053554	0.185659
Leu	CTA	0.0300133	0.0295494	0.0137527	0.0374124	0.0499976	0.0374636	0.0150379	0.0234237	0.0268356	0.00979893	0.0167837	0.0106459	0.00475456	0.0117452	0.0313083	0.0210516	0.0131221	0.0321759	0.00629842	0.208031	0.0328069	0.0132831	0.0199648	0.136156	0.00573281	0.0165789	0.0988788	0.00883518	0.0352199	0.0206006	0.0768955	0.0695347		0.0598957	0.00198016		0.00372415	0.00148094	0.0247663	0.0251768	0.0342924	0.00595261	0.100731	0.00895584	0.0578825	0.0151856	0.0347844
Leu	CTC	0.010743	0.00846607	0.0306725	0.0100338	0.00348093	0.0202242	0.0354711	0.00451778	0.0302492	0.0253381	0.000910251	0.000138469	0.0277338	0.0152683	0.0141166	0.0700531	0.0244311	0.0440274	0.00137483	0.28414	0.0516535	0.0181955	0.111812	0.0202439	0.00160997	0.042082	0.0341377	0.0626132	0.0127465	0.00967866	0.0216365	0.290214		0.00735678	0.0248249	0.0332403	0.00405274	0.0717653	0.00153647	0.0456829	0.00984482		0.111592	0.0219281	0.0767192	0.0253241	0.187981	0.042209
Leu	CTG	0.0206826	0.043904	0.0449631	0.0223673	0.296195	0.0134286	0.06081	0.00741406	0.0180789	0.0194894	0.0173407	0.00190894	0.00831538	0.00972192	0.0142898	0.0100612	0.00176372	0.0388914	0.0310468	0.121016	0.0635047	0.0253959	0.0119799	0.0542361	0.00434295	0.209998	0.00906293		0.0361266	0.0120689				0.0754166	0.00336569		0.0156483	0.00725924	0.0323574	0.0400933		0.0868486	0.124222	0.0104324	0.0595347	0.0324558		0.0593621
Leu	CTT	0.00514428	0.00572069	0.0181126	0.010631	0.10536	0.0497293	0.0473291	0.0430583	0.0005178		0.00774369	0.0506934	0.00659146	0.0202675	0.036327	0.0992395	0.0515309	0.0726977		0.137258	0.0233491	0.00570731	0.0605211	0.00687309	0.0201224	0.10307	0.0368838	0.0302257	0.0382284	0.00541116	0.0505636				0.0126092		7.73676e-05	0.0402642	0.00973553	0.0419989			0.033999	0.019395		0.00531792	0.0199216
Leu	TTA	0.00623849	0.00267495	0.0321363	0.0277445		0.0372502		0.338819	0.0482881	0.00885631	0.0210273	0.00249148	0.00540605	0.0342589	0.0151241	0.00413686	0.0942134	0.0334441	0.00846386	0.360167	0.081749	0.0680389		0.0169863	0.119241	0.0867683			0.0116063		0.176825			0.0107726	0.07139	0.0441506	0.00217534	0.00736123	0.00294293	0.0415122				0.0374757
Leu	TTG	0.0117246	0.0428178	0.0172706	0.0116337		0.0499356			0.00559803	0.0347616	0.0230677	0.035479	0.0116457	0.0653359	0.0438036	0.00189538	0.0931779	0.0663273		0.196694	0.0540104	0.0144391			0.0171013			0.0265705	0.263168			0.143852			0.0307029		0.0597607		0.046426	0.0215709		0.0891439	0.0278136	0.0705105	0.0725362	0.203977	0.0270583
Val	GTA	0.045854	0.030946	0.0092516	0.0089883	0.0195112	0.0391867	0.0113259	0.00801897	0.0155792	0.0119252	0.0188997	0.0390354	0.0314423	0.0161142	0.00641816	0.0317921	0.00847288	0.00719182	0.0336013	0.127268	0.0116852	0.0218591	0.165207	0.00351551	0.0148532	0.0258228	0.0559122	0.0176872	0.00456875	0.00571893		0.116887	0.0558143	0.117093	0.00603108	0.0711421	0.00203135	0.00826251	0.0551173	0.00251957	0.0457982	0.050438	0.187048	0.0187147	0.00707252	0.0280485	0.157511	0.108603
Val	GTC	0.0221322	0.0195723	0.0573802	0.015445	0.0334698	0.0100047	0.0426729		0.0434693	0.0120251	0.00881778	0.0541468	0.0218141	0.0252385	0.000552137	0.0353769	0.0213875	0.0414096	0.0296339	0.112854	0.019527	0.0193742	0.174056	0.0296164	0.0230754	0.0304283	0.0151226	0.025598	0.0300695	0.0550776	0.0704336	0.0264898		0.0623005	0.0159855		0.0138363	0.0162619	0.0173001	0.00803121		0.11512	0.46525	0.0104208	0.110586	0.147593	0.0536721	0.151832
Val	GTG	0.0428829	0.00726958	0.00944845	0.0174824	0.0139523	0.12816	0.126191	0.0405658	0.0277904	0.0383432	0.00903826	0.00151348	0.000496924	0.0209214	0.0248478	0.0113469	0.025529	0.00976673	0.0518126	0.0715025	0.0224632	0.0104356	0.0442452	0.0312562	0.0281664	0.0304631	0.00813176	0.0137835		0.0177913	0.0491079		0.0365741	0.0150885	0.00197302	0.0276756	0.0117633	0.0193582	0.0124126	0.0381389	0.0283283		0.038141	0.0205304	0.0367357	0.0739329	0.00500352
Val	GTT	0.00987099	0.00952914	0.038465	0.00108914	0.0383487	0.0166295	0.0117658	0.00358658	0.0361467	0.0144815	0.00213655	0.0664341	0.00681782	0.0130682	0.0117938	0.0534032	0.0271641	0.0115226	0.0763128	0.12259		0.00159493	0.0602216	0.0441583	0.00231474	0.00950555	0.0458871	0.0593104	0.0035385	0.00207488	0.103633	0.0986159	0.0576648	0.036625	0.0622178	0.0180433	0.0203592	0.0104146	0.0193196	0.0288146		0.116097	0.00690209	0.0182002	0.0132715	0.0555416	0.0262866	0.156193
Ala	GCA	0.000768849	0.0253647	0.0528143	0.00201163	0.0628031	0.0424151		0.0497105	0.0387968	0.000909202	0.0283547	0.00959091		0.0369065	0.010617		0.103379	0.0358517	0.077941	0.0628529	0.0133319	0.0178958	0.0615243		0.173875	0.00287982	0.191457	0.0532377	0.0101505	0.0391803	0.0662308	0.0466289	0.011343	0.0293101	0.0346806	0.0258204	0.0426564	0.019854	0.00112796				0.0271112	0.0076683	0.0149828	0.00066985	0.0493904	0.0358962
Ala	GCC	0.0149225	0.00839203	0.0207489	0.00871466	0.0225821	0.00455527	0.101715	0.000979936			0.031349	0.0309464	0.0440891	0.00887856	0.0253522	0.0148755	0.0108567	0.0274325	0.0278556	0.0912878	0.21609	0.0163263	0.0170337	0.000739361	0.00725283	0.0637909	0.047583	0.0925298	0.00644114	0.0595087				0.000464169	0.0133038	0.0768395	0.00363333	0.0333868	0.0088223	0.000261033	0.0668303		0.15264	0.014974	0.0431455	0.0600079	0.007179
Ala	GCG	0.0456869	0.050616	0.0109797	0.0263153	0.049775	0.00246568		0.0182953	0.00124477	0.0992862	0.02977	0.341348	0.0355315	0.012424		0.00288396	0.0490209	0.0422845	0.00654498	0.113033	0.0553807	0.00719939	0.0858309	0.209962	0.00729015	0.014451	0.0638883	0.0147848	0.0274409	0.0293927		0.05176	0.0248331	0.0568199	0.0498763	0.0220643	0.0119563	0.0336585	0.00622643	0.0282893		0.0796743	0.0559408	0.0336053	0.0429299	0.0320244	0.0397033	0.0127948
Ala	GCT	0.0192737	0.0172294	0.0460617	0.000188345	0.23723	0.0246097	0.172726		0.0239837	0.0608256	0.000675587	0.0842547	0.0415488	0.0366788	0.00910343	0.00101975	0.0324863	0.0104288		0.0510192	0.00246254	0.0340647		0.0556681	0.0510622	0.0222405	0.0268916	0.00268257	0.0432584	0.0436494	0.0226157	0.082932	0.0534641		0.0472788	0.169774	0.062801	0.0193849	0.020765	0.00759858	0.000118776		0.115893	0.0087556	0.0193155	0.0196836		0.0700125
Gly	GGA	0.0234551	0.0784324	0.000838402	0.00644439	0.0251938	0.0155887		0.0264569	0.0150925		0.0131597	0.0258369	0.0279505	0.00929354	0.0240068	0.0323916	0.0306544	0.0358656	0.106098	0.0973264	0.0315253	0.00344283	0.0476306	0.0658068	0.0364666	0.0649985	0.094968		0.0099253	0.031535	0.160549	0.085806	0.0863246	0.081161	0.000128044	0.0397538	0.0020639	0.00539308	0.0158185	0.0141642	0.0378793		0.0242828	0.0563473	0.000557713	0.00310725	0.0441445	0.0827101
Gly	GGC	0.0371842	0.00320532	0.0287027	0.00718774	0.0836416	0.028991		0.00902415	0.0272812	0.0546213	0.0558981	0.0106202	0.00124104	0.0174167	0.0504842	0.00363533	0.0159615	0.0433132	0.0328782	0.109046	0.0649258	0.0104874		0.017666	0.141434	0.00201165	0.0334066	0.0246041	0.00614183	0.00675395	0.0140604	0.0265417	0.0296272	0.0118732	0.0652159	0.047305	0.0116527	0.00661627	0.00672838	0.0173561	0.158093	0.0259768	0.00826454	0.0139796	0.0123454	0.0228864	0.0261261	0.0433362
Gly	GGG	0.0139665	0.0121264	0.0078628	0.00680852	0.00326044	0.0206696	0.0182582	0.013933	0.0132601	0.0171323	0.0269076	0.00442049	0.0604279	0.0229932	0.016945	0.0142246	0.00476175	0.045137	0.0422243	0.076826	0.109647	0.0117545	0.0326784	0.0332572	0.0136607	0.0115157	0.0931675	0.0685863	0.00494205	0.0592682	0.0151947	0.0541927		0.0847652	0.0428035	0.0165039	0.00815237	0.0200998	7.32188e-05	0.06494	0.262689	0.035747	0.0222116	0.0336857	0.0799545	0.0116643	0.0347774	0.0781247
Gly	GGT	0.0221996	0.0314713	0.0773207	0.0238025	0.0338153	0.0618545	0.00893997	0.00779448	0.0491747	0.0282574	0.0259969	0.0164533	0.0182758	0.033397	0.0384947	0.0413863	0.0745549	0.0298419	0.0612956	0.119088	0.0053672	0.0338603	0.078139	0.002383	0.0434317	0.00557784	0.0556516	0.0263822	0.00690577	0.00391518		0.0408703	0.00440338	0.100467	0.0286185	0.054875	0.0250045	0.0309982		0.0407543	0.174822			0.0274883	0.0874975	0.00830206	0.077876	0.0352402
Cys	TGC	0.0473597	0.0512124	0.0459277	0.101143	0.0150113	0.216936	0.0476856	0.00810217	0.0535503	0.0485161	0.018796	0.0370503	0.00433249	0.00330162	0.0323359				0.0154188		0.0487987	0.0176437	0.407516	0.0116892	0.139851	0.0107337	0.230403								0.00264923		0.002208		0.000912816	0.0762704				0.0161017	0.0196246	0.372244		0.544754
Cys	TGT	0.00384183	0.00624083	0.0333112	0.0545062	0.122192	0.0129669	0.0986946	0.0197979	0.0241504	0.0500927	0.000938824	0.0507156	0.00270806	0.0446461	0.0224897	0.0315618	0.0141686	0.0473543	0.208385	0.190357	0.0392574	0.00749525			0.0181964	0.10626	0.0169055		0.0150838	0.227305				0.085708	0.0062266		0.0318166	0.0252697	0.0139094	0.0244409		0.167676	0.0323416	0.127288		0.0224506
Ser	AGC	0.0339263	0.043084	0.0109685	0.0238922	0.0310814	0.0683039	0.0432853	0.112631	0.0657074	0.0249994	0.017992	0.0110628		0.00222181	0.028478	0.0888712	0.0462492	0.0248524	0.0654105	0.333487	0.0607635		0.123959	0.0518737		0.054727	0.0233711	0.0980395	0.0314268	0.0485239		0.0417248	0.0133376		0.0287399		0.0114098	0.0184056	0.0816444	0.00345537	0.219649		0.12188	0.0089922	5.43865e-05	0.0136146	0.104958	0.057873
Ser	AGT	0.0544084		0.0680265	0.033641	0.042575	0.0346304	0.0210433	0.0167779	0.0182772	0.0124766	0.0345803	0.0185381	0.0534051	0.0287312	0.0610748	0.0248703	0.00320619	0.026103	0.07485	0.203387	0.0314779	0.0247215	0.114735	0.0199448	0.0480922	0.00395787	0.00423511		0.00385484	0.00288745			0.194153	0.0252597	0.0346473	0.0143579	0.00389713	0.0210489	0.025906	0.00325448	0.0165379	0.0469401	0.0100327	0.00619489	0.304559	0.0267868	0.0753675	0.0142332
Ser	TCA	0.0640005	0.0562461	0.0078615	0.032049		0.0185069		0.236248	0.00909601	0.0453611	0.00330792	0.0297138	0.0491316	0.0379276	0.0411093	0.0274211		0.0385585	0.0522511		0.0207946	0.0107733			0.11343	0.172578	0.0089351	0.00140263	0.0345364			0.0146596	0.0670783	0.00652245	0.166043		0.0482764	0.0025407	0.0321031	0.0223216	0.167705		0.0557311	0.0622986	0.0962803	0.219649
Ser	TCC	0.0345266	0.00325511	0.012664	0.0126802	0.0337953	0.0731517	0.179797	0.0435421	0.0024903	0.0738623	0.0118851	0.0109555	0.0641437	0.0150931	0.0407632	0.0780588		0.0145881		0.282553	0.0331458	0.108671				0.286966	0.0845575					0.0314117		0.0187121	0.0534		0.0113198	0.0491951	0.050686	0.110996			0.0386697	0.0266658		0.0608074	0.0120287
Ser	TCG	0.0551774	0.0139449	0.0128075	0.0563407		0.0179966		0.0423495			0.0111527	0.0125869	0.0536469	0.0457306	0.0250365			0.0914731		0.351578	0.0298848	0.0115593	0.0595347		0.0318966	0.0365819	0.257576		0.0100273	0.0465314				0.0863076	0.0494274		0.00369424	0.0220023	0.00242339	0.0735551				0.0108661	0.0291242
Ser	TCT	0.0406869	0.0543239	0.0649574	0.0491611	0.119648		0.0442673		0.0563532	0.0409775	0.00401339	0.0728331	0.0355948	0.0343235	0.0544606		0.0168638	0.0110265	0.0575126	0.0757645		0.0165067	0.156812	0.0678764	0.0233204	0.227305				0.0235289				0.162075	0.0072887		0.0357133	0.0524937	0.00502478	0.087753	0.0155775		0.15178	0.0122128		0.00789869		0.0163436
Thr	ACA	0.0287093	0.00557521	0.0464264	0.0342412	0.0348819	0.0228083	0.00867841	0.0528102	0.0145406	0.0703401	0.0462033	0.0689681	0.00794921	0.0167896	0.0452718	0.00603148	0.00576203	0.0242345	0.0703813	0.17435	0.0111895	0.0413079			0.0474534	0.0406971	0.0383237	0.0218882		0.00812687		0.129688		0.129423	0.0583262	0.0838923	0.0304585	0.0242903	0.0321312	0.00103575	0.102698	0.0167442	0.168149	0.0314452		0.168764	0.0277914	0.125402
Thr	ACC	0.00927152	0.00420736	0.140827	0.0123297	0.00531966	0.022499		0.0119481	0.0163828	0.0438438	0.0197672	0.115046	0.00326475	0.0557652	0.0377998	0.0191809	0.00206323	0.0184269	0.00331232	0.206382	0.00813058	0.00903895	0.018644	0.0242145	0.0769413	0.0154126	0.00407641	0.123257	0.0137219	0.00217403		0.0183294	0.0419935		0.0186228		0.016379	0.00982618	0.0557989	0.284622	0.0296473		0.0977628	0.0266701	0.01356	0.189461	0.0641931	0.14701
Thr	ACG	0.0221665	0.0189334	0.0185973	0.00466066	0.217808	0.00690174	0.00027961	0.0480388	0.0430327	0.0278382	0.0356744	0.322967	0.0239909	0.0400407	0.0118956	0.0340155	0.0157808	0.0200445	0.0340558	0.37187		0.0210263	0.111414	0.0360707	0.0295026	0.0401738		0.0100905	0.0131495	0.00907143	0.0524139	0.181548		0.0377423	0.00338161	0.0404061	0.00945117	0.00491048	0.0377891	0.0198148	0.0307736		0.0332483	0.0124374		0.00213909	0.000356121	0.069747
Thr	ACT	0.0041806	0.0162308	0.062867	0.0349693	0.105243	0.00779722	0.188056	0.0737009	0.0871328	0.0234462	0.0650551	0.0403914	0.0682109	0.0835448	0.0161802	0.052501	0.00216321	0.0199278	0.01894	0.122039	0.0336511	0.0510879	0.138078	0.00324781	0.0354348	0.00500301	0.0381463	0.0589158	0.0610347	0.0219605			0.0943687	0.0104305	0.0194148		0.032409	0.0128036	0.04164	0.0494218	0.0400433			0.0577285		0.00838765	0.000177158
Gln	CAA	0.0417721	0.0323042	0.0787952		0.153697	0.00560033	0.0369978	0.000639056	0.00422445	0.0465581	0.0210892	0.0148489	0.0416236	0.0412544	0.0733024	0.105957	0.0197748	0.0381593	0.00491591	0.31536	0.0116657	0.020394	0.0527497	0.0485055	0.0497382	0.102071	0.052856	0.0276284		0.0221595	0.0390465	0.232256		0.071193	0.0265858		0.0167557	0.0309185	0.00856269	0.015	0.0151805	0.0462966	0.0365928	0.0446484	0.264336	0.0326163		0.0576763
Gln	CAG	0.00573335	0.0370369	0.0303993	0.0840673	0.340014	0.0265356		0.0522512	0.0512633	0.0109186	0.0462346	0.00434166	0.0439107	0.00302028	0.0310789	0.062144	0.055544	0.0364416	0.0237853	0.164039	0.0461155	0.0245795	0.401212	0.036109	0.0150074	0.154346		0.0637538	0.00145497	0.0231674			0.0119983	0.0533461	0.0302872			0.00444454	0.00650114	0.0355269	0.00639078	0.104975	0.0397424	0.00776188	0.158873	0.00568873	0.106503
Asn	AAC	0.0154921	0.00837923	0.0130205	0.00669942	0.0306096	0.0614208			0.060745	0.0707578	0.0723979	0.0809653	0.0835657	0.0442316	0.0882996	0.028027	0.00367236	0.0151743	0.0326802	0.240036	0.187359	0.018945	0.0972277	0.0231166	0.00563637	0.000151756	0.0409633	0.0120641	0.0722451	0.0326923		0.0706511			0.011146	0.0243011	0.00296288	0.00570972	0.039801	0.0451554			0.139375	0.0856139	0.139998	0.0169767	0.00575428	0.143864
Asn	AAT	0.003364	0.023993	0.138601	0.0572034	0.0804377	0.0280595		0.140004	0.0142811	0.00586305	0.0521684		0.0935487	0.0762914	0.033668	0.0143675	0.0665938	0.0350635	0.0612521	0.0412548	0.0930579		0.0821732		0.0152761	0.00590388	0.0718044	0.0320494	0.0559624	0.009045	0.0914899	0.017366	0.0089835			0.0106515	0.0102953	0.00267982	0.010184	0.0116159	0.00787624	0.319574		0.0629628		0.0643078		0.00794682
Asp	GAC	0.0132859	0.00182684	0.0467602	0.0385657		0.063836		0.0451138	0.0226939	0.0519925	0.0853044	0.0630909	0.029641	0.0592884	0.0765325	0.077061	0.0146345	0.0218287	0.0227145	0.0882109	0.177244	0.0317106	0.0543372	0.0450991	0.00861386	0.0508215	0.0350282	0.00228682	0.0322579	0.0571494			0.109347	0.0945521	0.0410394	0.00117706	0.025188	0.00473554	0.00542551	0.0312634	0.155185	0.0174289	0.0185934	0.0241188	0.0864648	0.0355759	0.0435486	0.0278218
Asp	GAT	0.023342	0.0389133	0.0274975	0.074471	0.0509066	0.0614612	0.0275456	0.0452094	0.0185955	0.0395801	0.00201589	0.00956448		0.0365872	0.0887484	0.0356171	0.0539387	0.0578998	0.0822152	0.0376006	0.0419412	0.0213636	0.124464		0.0276327	0.0361705	0.000814384		0.015345	0.0558408	0.0423098	0.0438516		0.0325067	0.0345318		0.0135018	0.0199727	0.0185876			0.046009	0.00721264	0.00536404	0.102946	0.0068779	0.125261
Glu	GAA	0.024872	0.0146793	0.03673	0.0737503	0.00949343	0.0178679		0.00174743	0.0216288	0.0235191	0.0519698	0.0878076	0.0663535	0.0380773	0.0727498	0.0532032	0.000492974	0.056589	0.0505936	0.0654498	0.00583722	0.0142046		0.00647266			0.0757585	0.0157071	0.0294474	0.0884407	0.0811545	0.103924	0.0186211	0.0222593		0.0975163	0.0012406	0.00298005	0.00406956	0.0243703	0.0461441	0.032022		0.00135078			0.0672335	0.0101158
Glu	GAG	0.029638	0.0113333	0.016246	0.105066	0.027829	0.0232922	0.0490017	0.101722	0.0377257	0.0412134	0.00763454	0.0800165	0.00506961	0.0476097	0.0794419	0.0595948	0.0582807	0.0231202	0.0396567	0.035398	0.0267938	0.0115982	0.229674	0.0367431	0.015189	0.031132	0.0150478	0.0879412	0.0300329	0.00948954	0.11788	0.223531	0.0137885	0.0413761	0.0352637	0.0242134	0.000943228	0.00209942	0.0183036	0.0170534	0.0748723	0.16119	0.00822197	0.0453578	0.0570689	0.0041291	0.000272006	0.0156926
His	CAC	0.00359948	0.00267311	0.0133453	0.0334189	0.206442	0.0792128		0.0247464	0.0729535	0.015107	0.0462802	0.0136429	0.00810901	0.000799978	0.056923	0.0849273	0.0320559	0.0629722	0.0308639	0.144775	0.00383836	0.0107771			0.0245282	0.0237396	0.0443204	0.0731511	0.00646345	0.0197986		0.376262		0.0234821	0.0145426		0.0164665	0.00641209	0.0703597	0.0206201		0.00910905	0.00573487	0.0135883	0.0691733	0.0710428		0.103541
His	CAT	0.0735852	0.0215237	0.106091	0.0028016		0.074595	0.0766359	0.00998843	0.0338998	0.0151012	0.0541781	0.137544	0.0366992	0.00836933	0.0146323	0.000118609	0.00422762	0.00131193	0.0319004	0.0776629		0.0152986	0.132936	0.0231754	0.0266373	0.027013	0.0483291	0.00885226	0.0150367	0.0145645		0.239233	0.121769	0.156043	0.0231148	0.166224	0.0132367	0.0155615	0.0229784	0.0222757	0.0368604	0.00341353		0.0533033	0.0239887	0.101281		0.12081
Arg	AGA	0.00395167	0.0436989	0.0568321	0.0355222	0.0947112	0.0144582	0.0889949		0.0378888	0.158616	0.0434426	0.0126584	0.0435006	0.00145809	0.116266	0.106517	0.00543532	0.0371539	0.00340963	0.187069	0.0465164	0.0575898	0.0438123		0.0442141	0.00253973	0.0226351	0.00353267	0.00348227	0.0297974		0.0638957	0.122943	0.338699	0.00293738		0.0175111	0.0338354	0.0217616	0.0274311	0.0376773		0.0599519	0.0156192	0.0319758	0.0401352	0.0767406
Arg	AGG	0.0128408	0.0113687	0.0276888	0.0427731	0.0191856	0.0359803	0.263808	0.00477661	0.0332568	0.0243625	0.036541	0.0262154	0.0623114	0.0236647	0.00824106	0.030589	0.0769406	0.04806	0.0175965	0.0218629	0.0325682	0.00167064	0.529989	0.0640631	0.00669796	0.00597634	0.0408285	0.039893	3.96256e-05	0.0166377	0.0635204		0.0248198	4.84343e-08	0.0156418	0.0420697	0.0469289	0.036776	0.00139456	0.00316093	0.0196806	0.0394633	0.00514833	0.000384888	0.0191897	0.0403485	0.0761949	0.222266
Arg	CGA	0.00802905	0.0221666	0.00333554	0.0187911		0.0556127	0.0490717	0.0265214	0.014965	0.074238	0.0378623	0.078046	0.0800699	0.00933406	0.0814045			0.00238122	0.0251987	0.0761197	0.0149256	0.00274657	0.210853	0.32208	0.0376996	0.107354	0.0985832		0.0488134		0.0756618		0.0478545	0.0457614	0.035945		0.0160551	0.0236305	0.020104	0.014879			0.000868361	0.0224138	0.145845	6.9973e-05
Arg	CGC	0.0323612	0.00406406	0.0761501	0.0404804	0.0447578	0.0446565	0.0796521	0.0498765	0.0192781	0.0416013	0.03022	0.00625327	0.0455847	0.0023849	0.0451064			0.058253	0.0755007	0.0101438	0.00929216	0.000353587	0.0318268	0.00607008	0.00981581	0.0678516	0.0233873		0.208307	0.0582935				0.184084	0.0377572		0.0186039	0.0367411	0.0490137	0.0388659	0.0128672	0.0325278		0.0414437	0.00748207	0.0650093
Arg	CGG	0.0106112	0.0158685	0.0168693	0.0280996			0.113234	0.0212227	0.00683637	0.0200189	0.0410688	0.0862778	0.0205859	0.020719	0.0173454	0.0832309		0.0292558	0.0834838	0.129938	0.0427045	0.00382264		0.0274469	0.0120667	0.089827		0.0151784	4.05364e-05	0.0119689				0.0166016	0.0382963		0.00876366	0.0269297	0.0131488	0.0367094	0.0391632		0.0221597	0.0241083	0.00381357	0.0589693	0.00544741
Arg	CGT	0.00654909	0.0361758	0.0472079	0.0514499	0.00020163	0.00270796		0.0557038	0.0711687	0.0528004	0.0504751	0.243407	0.00868293	0.0361467	0.0182966			0.0242685	0.137188	0.0125991	0.0348582	0.0555537	0.0768232	0.0159337	0.00108479	0.0941328	0.0715038	0.0834992	0.242133	0.00469047		0.0294839	0.0802772	0.0513467	0.11123		0.0141859	0.00794356	0.0196502		0.0293651		0.037208	0.00622901		0.160303		0.10197
Lys	AAA	0.0116846	0.0165919	0.044554	0.0728104	0.0444282	0.00622091		0.336672	0.0704222	0.0704553	0.00299494		0.0954732	0.0567002	0.0996229	0.118687	0.0217574	0.0844653	0.0311243	0.0650916		0.00760854		0.0297851	0.0408928	0.0777086	0.0869904		0.149351				0.000721389	0.0832309	0.00412721	0.117989	0.0195002	0.0172275	0.0169226	0.00549429		0.00715932	0.249317	0.0162036		0.0385299
Lys	AAG	0.0064885	0.00828573	0.0539544	0.0245009	0.0507744	0.0172569		0.203599	0.00312636	0.0345274	0.0577954		0.147333	0.0102739	0.10265		0.0515352	0.0194596	0.111555	0.119905	0.05076	0.000199378		0.00113238	0.00351465	0.0263062	0.0158115	0.153214	0.265239	0.0277375		0.034839	0.0931505	0.0314433	0.0627677	0.0280545	0.0181993	0.00278013	0.0430457	0.0325078	0.123355	0.0521824	0.0158303	0.0539889	0.113089	0.0512154	0.0425468
STOP	TAA	0.0508938	0.00998173	0.0314616	0.140328		0.0496583	0.120911	0.0324925	0.0200024	0.0240925	0.0383819		0.000219429	0.0837515	0.0109314	0.0498278	0.0118739	0.00397256	0.0362321		0.0471901	0.00142976		0.0900969	0.00844168	0.0850104	0.00738835		0.0223562	0.0273472		0.0519099		0.00775926	0.0214872		0.00949314	0.0022165	0.0122801	0.0203849				0.0256295	0.00490252	0.110005	0.0769813
STOP	TAG	0.0283416	0.0127945	0.00830521	0.0148721	0.0364221	0.032107			0.0445008	0.0093123	0.010235	0.120301	0.0255155	0.00441532	0.0273985	0.0285296	0.0377013	0.00855517	0.133019	0.0492222	0.104409	0.00361874	0.000862788	0.00102554	0.0892563	0.0179466	0.0196918	0.0139316	0.0207717	0.0261786		0.0257	0.0188554	0.0152956	0.0192466	0.0713063	0.02121	0.0134023	0.0273227	0.0100094	0.0953902		0.0454763	0.0141049	0.0486006	0.03024
STOP	TGA	0.0116171	0.100494	0.00902749	0.0125553	0.0583521	0.0415243			0.0782229		0.0276628		0.0334364	0.048724	0.054717	0.0269542	0.0174361	0.00984954	0.078602	0.0267298	0.00794591	0.00899722	0.0779275	0.0284574	0.0228392	0.144038			0.0599107				0.076023	0.011367	0.0172532		0.0332335	0.0233907	0.136456	0.00969284	0.0656934			0.00770726	0.0123911	0.00347445
	WT	M	S	I	Q	H	F	R	V	A	L	I	P	F	F	A	A	F	C	L	P	V	F	A	H	P	E	T	L	V	K	V	K	D	A	E	D	Q	L	G	A	R	V	G	Y	I	E	L	D
	Amino Acid	3	4	5	6	7	8	9	10	11	12	13	14	15	16	17	18	19	20	21	22	23	24	25	26	27	28	29	30	31	32	33	34	35	36	37	38	39	40	41	42	43	44	45	46	47	48	49	50
	W	0.017702	0.00174378	0.0328325	0.0493573			0.0595026	0.0260967	0.0106311	0.0393276	0.00892293	0.0375203	0.00782118	0.0339851	0.015424	0.024475		0.00337816		0.0675365	0.111393	0.0115692	0.038711	0.348228	0.0323241				0.0236103	0.0562671				0.079748	0.0220036		0.0356444	0.046585	0.053883	0.03345			0.0231232	0.0116937
	F	0.0136925	0.018936	0.0104813	0.0138998			0.02552	0.120095	0.0115973	0.0050557	0.0136798	0.051794			0.00738433			0.0138882	0.000317536	0.0960218	0.0331795			0.0791335		0.0653977	0.0947813		0.0444214				0.103875	0.0271955	0.0110022		0.118054	0.037807	0.0383169	0.0305067				0.0209615	0.114379	0.000749081		0.214371
	Y	0.0659095	0.00254102	0.0263413	0.0168667	0.111171	0.0231448			0.00524119	0.00347661	0.0385435		0.0136388	0.0546267	0.00230551	0.0731751	0.0675175	0.00430722	0.0180525	0.182236	0.213745	0.0135407		0.0475094	0.0104775	0.0310479	0.143821		0.0148727	0.0345811	0.00635618	0.131364	0.0561442	0.226884	0.0365157	0.080899	0.0306613	0.0192432	0.00428091	0.0288821			0.093181			0.102627	0.0250324	0.0613839
	P	0.0291422	0.0138331	0.00152544	0.00125935	0.0479033	0.00331228	0.0344234	0.0112796	0.00633838	0.00712632	0.0035485		0.00967883	0.000594159	0.0252187	0.0230532	0.0248099	0.0221906	0.0354532		0.0719707	0.0134487	0.0113834	0.0444839		0.051647	0.0196239	0.0411743	0.00554985	0.0186792	0.180454	0.0298826	0.0508852	0.0349297	0.00225256	0.0735713	0.0131121	0.0256927	0.0244692	0.0206898	0.0149316		0.0152873	0.0342489	0.0131588	0.0163048	0.0290838	0.00940469
	M		0.0350294	0.038436	0.0188834	0.0253157	0.000712414	0.067895	0.0207945	0.0324744	0.0180419	0.0299544	0.0155553	0.00507773	0.022974	0.0072409	0.0730225	0.0160632	0.019168	0.182825	0.0238331	0.104097	0.00160308	0.230475	0.10537	0.00758876	0.0223519	0.0590147	0.231112	0.0425036	0.0284222	0.0835452	0.0354417	0.0230058	0.0154683	0.0062915	0.0289628	0.00275855	0.01923	0.00838487	0.00928692	0.0503297	0.00199799		0.0670011	0.128946	0.000583016	0.00896233
	I	0.00248824	0.0186443		0.0431465	0.00814012	0.00316105	0.00600827	0.00485815	0.0139639	0.0163306		0.0314143	0.0119867	0.000753485	0.00279766	0.0233205	0.010687	0.0155195	0.00517388	0.394346	0.0402436	0.0170588	0.0976414	0.0169742	0.0337779	0.00997347	0.0159666	0.0258581	0.00369212	0.00282055	0.022818	0.0457666	0.0849618	0.0145338	0.00950121	0.0739004	0.00155166	0.0125435	0.0469684	0.0240565	0.0650459	0.0652448	0.0785115	0.0132421		0.00546914	0.0121365	0.120163
	L	0.00361732	0.000719313	0.020837	0.00895018	0.0331221	0.0129652	0.0158224	0.012645	0.00397028		0.00443105	0.00602636	0.00482381	0.00824303	0.000214551	0.0100159	0.00494493	0.055548		0.0564574	0.0500444	0.000174245	0.060812	0.0110752	0.00705304	0.0330464	0.0124627		0.00706483	0.00660908	0.0168788	0.0507341		0.0179855	0.00740323	0.00152735	0.000193836		0.0231962	0.0336076	0.0143391	0.0184272	0.0887758	0.00659844	0.0620257	0.00266935		0.044236
	V	0.0318503	0.00399454	0.0124052	0.00807386	0.00405501	0.0142274	0.0385333		0.00912303	0.0177501	0.00632922	0.00863869	0.0162055	0.00220333	0.00843749	0.0118219	0.0217474	0.0104471	0.00656628	0.0498142		0.0137867	0.11483	0.00178861	0.00977538	0.0152324	0.00754398	0.015177		0.000325919		0.0423868	0.012966	0.00249268	0.00719155	0.0303544	0.00933479	0.00953389	0.0233047	0.0112247	0.0116812		0.0503908	0.00680118	0.0356585	0.0210106	0.0213167	0.0351422
	A	0.0167378	0.0170559	0.0147419	0.00328477	0.00766618	0.0170686	0.0368561	0.00578074		0.0144808	0.0242646	0.0138448	0.0418268	0.0124582			0.0077266	0.0071822	0.0136688	0.0459188	0.0073788	0.0241714		0.0197852	0.0164718	0.0291999	0.0301453	0.00587075	0.0160916	0.0380596	0.0211065	0.0145525	7.98085e-05		0.0341108	0.0308237	0.00276016	0.0264726	0.00532492		0.0581882	0.0792542	0.0684204	0.0209585	0.0229978	0.000717243	0.0337162	0.00805877
	G	0.0231101	0.00472048	0.008336	0.00460746	0.00967016	0.0239051	0.0023672	0.0124333	0.019261	0.0367782	0.0304552	0.00425166	0.0312738	0.0199696	0.0251617	0.0215226	0.0213777	0.0371625	0.0501558	0.0767651	0.0288629	0.00826458	0.0143534	0.0113664	0.0226597	0.00411976	0.0658226	0.0405954	0.00117654	0.0184892	0.00410219	0.0193018	0.0115895	0.0466364	0.0324579	0.00326734	0.00191074	0.0131936		0.0198087	0.057473	0.0263995		0.0306914	0.0314522	0.00224612	0.0365996	0.00345327
	C	0.0227772	0.01404	0.0422419	0.0636072	0.0879268	0.0152058	0.00493611	0.011354	0.0298845	0.0480741	0.0100606	0.0202764	0.00196545	0.0130599	0.0294612	0.0303147	0.0150863		0.00993572	0.190357	0.0439013	0.00961995	0.384728	0.0116892	0.00270592	0.0636577	0.0313214		0.0150838	0.227305				0.085708	7.43562e-05		0.0243382	0.0258597	0.0124187	0.0409325		0.167676	0.0323416	0.0278509	0.0196246	0.0249998		0.544754
	S	0.0468458		0.0074647	0.0140119	0.00283785	0.0230155	0.00537013	0.014058	0.00842915	0.0172921	0.0142001	0.0103359	0.0443538	0.0219945	0.0264865	0.0191161	0.00635503	0.0215037	0.0616632	0.111562	0.00545009	0.00996057	0.00210783	0.0383462	0.000712227	0.0256547	0.0157619	0.00906509	0.00459084	0.00770565		0.00531388	0.0199367	0.00892396	0.019415	0.0143579	0.0149957	0.000521466	0.0214306	0.0102939	0.0396154	0.0469401	0.0458026	0.0135252	0.0162001	0.0207125	0.0843533	0.0178316
	T	0.0115132	0.00397359	0.0446689	0.0173515	0.0293914	9.43036e-05	0.0112959	0.0344334	0.0306482	0.0257959	0.0258432	0.00929549	0.0262074	0.0506961	0.00845992	0.0080336	0.00598522	0.0205047	0.0216073	0.165709	0.00358554	0.0161623	0.184571	0.00225022	0.00384832	0.0231655		0.030168	0.00525935	0.0102225	0.0524139	0.0143901	0.0675187	0.0117678	0.0240841	0.054657	0.0103636	0.00249142	0.0413863	0.00766691	0.00945497	0.0198295	0.076623	0.0281992	0.0114653	0.00873944	0.0005762	0.0892542
	Q	0.0188193	0.00508706	0.016093		0.209589	0.0133845	0.0369978	0.0454046	0.0290193	0.0243538	0.0336766	0.00863271	0.0418643	0.0262674	0.0483411	0.00782817	0.0257326	0.0367516	0.0141146	0.0155511	0.00107171	0.0236991	0.0198871	0.0263503	0.0165243	0.108331	0.069805	0.00162303	0.00145497	0.0232744	0.0390465	0.232256	0.016597	0.0671267	0.0287107			0.00925102	0.000250593	0.0317162	0.0190732	0.0368454	0.0393962	0.0262963	0.176436	0.008927	0.106503	0.0649601
	N	0.00812947	0.00706386	0.0263239	0.0431825	0.0650278	0.0416166		0.140004	0.0316148	0.0268701	0.0646087	0.0740274	0.0873256	0.0704949	0.0633491	0.0216223	0.0195186	0.016215	0.0489946	0.0248626	0.0650653	0.0215837	0.0874896	0.0237791	0.00794032	0.00244708	0.0561976	0.0271829	0.0637123	0.0160461	0.0914899	0.0579125	0.0089835		0.0181496	0.0116119	6.65683e-05	0.00031968	0.0225769	0.00167719	0.00699667	0.331717	0.139375	0.0651116	0.132368	0.0106543	0.00575428	0.00850724
	D	0.0178122	0.019901	0.00956663	0.046014	0.031987	0.0631324	0.0275456	0.0574776	0.0201517	0.0473845	0.0485732	0.0481312	0.0256767	0.041767	0.0833068	0.0544209	0.0193388	0.00876385	0.0432219	0.0739293	0.012647	0.00580874	0.106175	0.0391912	0.0130046	0.00286268	0.0248119	0.00228682	0.0196033	0.0568684	0.0423098	0.0438516		0.0353152	0.0346238		0.00255221	0.0123554	0.00812929	0.0269845	0.155185	0.0239082	0.00775263	0.020423	0.0501313	0.0120961	0.0941752
	E	0.0275453	0.0137014	0.00218983	0.0584005	0.0191679	0.021193	0.0452346	0.00685364	0.0303838	0.041439	0.0344094	0.0824594	0.0264453	0.0472987	0.0774433	0.0579495	0.0204455	0.0388304	0.0449662	0.0742715	0.0222493	0.0139198	0.229674	0.00792641	0.0143318		0.0334832	0.0757054	0.0124818	0.0757312	0.0573664	0.131151	0.00862717	0.012207		0.0373642	0.0001076	0.00186619	0.0109991	0.00927267	0.0688743	0.0312386	0.011901	0.00605629	0.0570689		0.0159229	0.00525203
	H	0.0165139	0.00869169	0.0516734	0.0171685		0.0335089	0.0766359	0.0154842	0.0284198	0.0136418	0.0485527	0.0063593	0.0306836	0.00141103	0.0359324	0.0599026	0.0106387	0.0298032	0.0322389	0.0920049	0.000953241	0.000730471	0.132936		0.0203412	0.00194724	0.042267	0.0262387	0.0126477	0.00831018		0.235109	0.121769	0.0232142	0.0171413	0.0521918	0.0011738	0.00715491	0.00556844	0.0191425	0.0368604	0.0164755	0.00415164	0.0302836	0.0442142	0.0581593		0.105279
	R	0.0130239	0.0113415	0.0131968	0.00574007	0.0174407	0.00559563		0.00349759	0.00816983	0.0222852	0.0385127	0.0367511	0.0538426	0.00524403	0.0346465	0.0431974	0.0559002	0.0366462	0.0442791	0.0131192	0.0142081	0.00262058	0.0102598	0.0253892	0.0100843	0.0316196	0.00574016	0.014179	0.0096288	0.0212844	0.0603833	0.0469621	0.0227898	0.0223742	0.0302029	0.0448709	0.0207201	0.0271781	0.0021528	0.0173614		0.00326935	0.0164425	0.0167491	0.0357195	0.0163619	0.0675723	0.104334
	K	0.00859205	0.00149206	0.0283187	0.00958551	0.0129577	0.0119478		0.227764	0.00522526	0.0102976	0.0349794		0.0427467	0.0272485	0.10213	0.10608	0.014965	0.0151726	0.0648939	0.107164	0.0521013	0.00222721		0.0218104	0.0107504	0.0483735	0.0386976	0.153214	0.172233				0.015099	0.00292268	0.0402105	0.047641	0.0107759	0.00718397	0.0242981	0.01763	0.123355	0.0398579	0.00384843	0.0371353	0.113089	0.0215626	0.0425468
	STOP	0.0297679	0.0016272	0.00512086	0.0290464	0.0165875	0.0194223	0.120911	0.0318686	0.00292246	0.00222641	0.00209202	0.127049	0.0146761	0.014657	0.0300472	0.0320233	0.0185661	0.00134359	0.0692791	0.0106608	0.010153	0.00316596	0.0103113	0.0552236	0.0476809	0.00391033	0.00734875	0.0160033	0.0288194	0.0264959		0.0295374	0.0364012	0.010418	0.0191526	0.0713063	0.0152533	0.013557	0.024387	0.0103013	0.00811382		0.0454752	0.00531041	0.0184578	0.0100809	0.0965075
[truncated: 239 more columns]

## Sheet: Seq. Counts Initial (replica 1)
		M	S	I	Q	H	F	R	V	A	L	I	P	F	F	A	A	F	C	L	P	V	F	A	H	P	E	T	L	V	K	V	K	D	A	E	D	Q	L	G	A	R	V	G	Y	I	E	L	D
Amino acid	Codon	3	4	5	6	7	8	9	10	11	12	13	14	15	16	17	18	19	20	21	22	23	24	25	26	27	28	29	30	31	32	33	34	35	36	37	38	39	40	41	42	43	44	45	46	47	48	49	50
Trp	TGG	330	311	320	160	0	1	73	343	38	83	1017	53	329	39	450	17	0	382	0	192	153	206	112	3	258	0	0	0	133	73	0	0	0	161	614	0	376	552	609	135	0	0	65	512	0	7	0	1
Phe	TTC	304	60	74	243	0		77	12	332	96	582	99	1021	311	119	0	43	357	80	74	286	106	0	22	0	16	7	0	40	0	0	0	0	15	109	0	19	99	136	287	0	0	0	296	27	55	0	0
Phe	TTT	178	30	102	306	2	95	0	0	241	34	604	164			169	0		170	184	98	46		0	0	0	0	10	0	1	0	0	0	35	88	13	0	12	257	105	202	0	1	0	232	0	0	0	40
Tyr	TAC	229	208	75	139	0	217	0	0	52	182	145	0	73	0	110	223	7	177	87	0	3	2	0	92	3	22	8	0	103	39	0	0	0	12	1	0	19	330	56	146	0	0	0		0	5	0	0
Tyr	TAT	83	111	105	22	35	126	0	0	297	132	274	0	71	68	55	0	28	7	0	187	0	30	0	19	145	144	7	0	97	33	65	12	45	2	30	12	162	87	228	25	0	0	71	545	0	1	83	95
Pro	CCA	360	390	111	34	26	134	38	143	440	293	355	212	248	411	239	342	258	627	243	103	107	72	2	22		81	32	238	148	111	0	39	153	12	304	17	540	744	451	652	9	0	120	304	68	138	1	0
Pro	CCC	93	705	22	30	77	317	182	43	64	202	528		264	170	332	53	10	199	41	280	23	204	149	131	141	24	146	0	224	225	12	188	0	1	0	139	299	773	250	405	0	0	32	707	2	73	0	70
Pro	CCG	285	164	163	385	0	188	218	61	134	139	695	176	120	250	224	110	1	282	95	107	80	314	208	104	364	34	33	166	142	135	17	66	68	170	588	1	216	856	421	600	2	0	326	303	44	84	132	0
Pro	CCT	119	250	87	138	11	135	35	0	145	557	84	80	148	436	152	40	129	603	52		309	160	165	47	644	14	76	4	254	48	0	50	64	64	199	118	285	402	297	82	8	0	39	165	171	16	0	56
Met	ATG		129	336	194	210	243	27	315	1007	442	709	435	323	363	340	15	620	172	4	280	458	121	69	138	506	89	487	25	127	76	32	149	85	7	276	156	564	998	897	711	90	58	0	97	124	477	94	0
Ile	ATA	403	337	98	152	37	102	0	6	174	873	1448	41	601	304	292	203	297	483	259	81	316	443	59	494	27	110	96	0	351	73	78	75	429	117	118	87	358	865	316	645	81	68	106	473	29	58	142	4
Ile	ATC	342	264	111	258	85	132	84	42	763	129	519	69	200	139	254	82	0	239	107	199	184	18	112	14	214	112	194	101	0	94	0	0	10	192	249	0	727	524	499	227	108	0	0	487		0	40	43
Ile	ATT	361	337		44	131	145	69	168	314	130		39	519	214	321	0	373	127	132	48	85	271	1	1	251	98	58	0	113	503	37	0	1	0	170	20	186	270	151	471	18	22	83	527	97	35	22	0
Leu	CTA	329	363	102	270	69	77	207	290	755	543	624	255	583	286	337	75	499	585	586	388	420	460	187	46	1128	32	27	156	196	71	46	121	0	152	615	0	300	266	155	1035	18	43	452	561	169	341	65	0
Leu	CTC	306	479	75	262	26	196	88	331	165	510	734	101	780	445	269	45	137	483	214	124	182	171	113	292	593	91	46	36	405	367	97	10	0	126	389	129	310	65	149	492	109	0	125	1288	12	160	18	39
Leu	CTG	329	339	380	105	5	200	211	582	830	471	1500	220	569	524	532	30	251	602	182	670	310	120	173	176	666	2	30		159	264	0	0	1	20	829	0	662	1368	776	975	0	8	49	1041	33	319		22
Leu	CTT	270	749	133	143	27	162	35	41	275		653	26	345	963	311	23	55	625		131	73	338	104	79	201	57	52	47	125	174	57	0	0	1	268	0	209	627	336	365	1	0	51	424	1	51	70	0
Leu	TTA	360	53	94	189	0	120	0	8	305	12	768	102	305	51	258	36	54	329	101	81	254	74	0	32	57	15	0	0	81	0	5	0	0	135	136	80	142	52	147	278	0	0	0	346	0	1	0	2
Leu	TTG	402	102	237	487	0	11	0	1	199	58	713	89	488	51	210	55	158	274	0	117	76	242	0	0	211	0	0	92	11	0	0	14	0	0	1249	0	207		251	673	0	12	97	144	92	1	28	0
Val	GTA	366	384	142	157	450	221	102	116	226	94	512	171	828	403	275	189	133	721	73	138	198	212	103	239	177	117	92	103	340	125		17	41	26	237	79	346	1198	468	660	183	80	84	259	81	49	20	148
Val	GTC	372	456	204	141	12	114	158		329	247	229	121	312	167	216	258	329	190	313	412	141	303	167	133	101	253	114	48	169	117	4	49	0	32	556	1	103	621	399	293	0	4	6	598	52	10	179	14
Val	GTG	350	455	331	136	382	29	41	104	591	173	795	168	692	458	713	471	1	836	133	688	408	265	192	72	733	110	238	172		294	57	0	112	239	987	65	421	1541	935	385	111		304	1061	162	105	409	0
Val	GTT	226	812	144	4	90	220	82	115	405	313	852	32	294	173	171	70	213	203	28	237		336	842	68	383	161	54	3	305	40	6	38	105	207	68	75	231	408	449	193	0	55	124	371	73	112	110	37
Ala	GCA	419	418	136	106	128	144	0	24	185	258	699	164	0	138	418		3	24	25	10	421	154	142	0	46	45	36	87	295	30	67	69	51	212	365	181	99	1275	470		0	1	98	115	129	22	39	87
Ala	GCC	284	661	130	311	263	268	25	222		0	610	151	160	220	214	278	154	390	181	130	2	223	288	424	58	72	77	8	232	140	0	0	0	241	377	107	620	415	357	219	26	0	46	395	4	47	38	0
Ala	GCG	247	302	305	149	37	68	0	153	117	27	148	1	91	223		397	6	267	61	44	277	98	46	32	87	34	60	118	152	189	0	26	133	128	342	167	451	1848	672	105	0	74	146	669	62	87	336	92
Ala	GCT	253	172	67	150	14	196	57	0	137	170	301	13	338	124	269	196	259	183	0	249	146	507		34	175	115	123	131	187	292	48	26	54		272	8	102	579	624	625	8	0	71	170	46	36	0	7
Gly	GGA	432	786	160	219	134	276	0	163	139	62	575	103	307	300	220	255	361	737	54	150	92	685	188	85	709	129	166	0	175	106	16	46	7	98	666	262	871	1260	805	598	9	0	179	442	122	141	206	62
Gly	GGC	396	960	158	296	23	51	0	44	217	1897	687	250	271	153	407	197	450	606	166	163	99	294	1	69	3	199	133	109	425	220	83	43	125	267	461	106	685	400	686	187	54	119	181	563	58	263	98	83
Gly	GGG	630	563	659	195	457	70	126	419	380	810	1791	251	394	590	1004	901	376	438	129	281	376	858	238	458	352	158	92	175	350	220	86	67	0	156	897	197	767	1395	1707	504	2	58	667	604	29	206	554	122
Gly	GGT	337	573	140	368	207	164	154	108	663	642	667	73	256	795	561	413	87	453	41	235	224	233	107	166	314	395	281	127	132	82	0	28	69	87	98	100	771	899		170	5	0		507	73	147	14	85
Cys	TGC	208	90	151	52	14	5	92	273	90	26	364	193	281	98	138	0	0		181	0	78	123	23	108	4	18	8	0	0	0	0	0	0	0	157	0	63	2	22	135	0	0	0	480	1	19	0	162
Cys	TGT	260	479	70	191	38	322	90	55	361	229	276	36	177	54	75	107	137	385	3	13	143	80	0	0	47	24	76	0	161	1	0	0	0	41	121	0	234	347	180	253	0	56	122	128	0	76	0	0
Ser	AGC	273	770	118	130	121	133	7	1	159	267	315	54	0	198	299	100	45	235	70	34	16	0	174	181	0	140	63	8	293	37	0	41	38	0	246	0	242	132	261	333	1	0	96	119	198	189	96	80
Ser	AGT	193		120	56	82	137	107	124	154	875	430	50	327	407	265	464	295	438	220	46	118	162	68	53	126	219	237	0	262	182	1	0	10	317	199	72	314	1026	527	513	78	65	130	114	6	238	72	66
Ser	TCA	113	46	44	82	0	273	0	19	95	7	395	92	54	39	117	47	0	164	23	0	162	172	0	0	37	5	10	96	220	1	0	106	27	191	1	0	292	119	159	130	14	0	108	83	17	1	0	0
Ser	TCC	74	139	66	94	88	133	1	39	180	13	186	52	180	310	58	70	0	276	0	85	12	5	0	0	0	3	62	0	0	0	0	51	0	118	111	0	144	87	51	47	0	0	102	214	0	19	23	2
Ser	TCG	156	58	161	195	0	865	0	14	1	0	441	105	114	195	273	0	0	76	0	197	318	178	92	0	204	53	14	0	109	28	0	0	0	78	92	0	413	295	166	161	0	0	0	251	129	0	0	0
Ser	TCT	127	22	15	36	26	0	37	0	38	33	183	19	234	87	153	1	224	740	92	235	1	232	26	13	13	1	4	0	0	23	0	0	0	19	236	0	311	76	200	19	42	0	10	416	0	63	0	24
Thr	ACA	283	371	36	206	193	158	57	225	1448	197	744	316	138	170	151	787	289	507	18	16	375	127	0	1	142	76	451	191	0	174	0	6	0	45	313	100	406	727	411	417	17	193	13	686	0	20	51	10
Thr	ACC	228	236	58	129	180	215	0	93	608	96	760	57	223	346	84	57	100	87	77	26	333	215	86	145	2	67	137	8	384	128	0	172	16	1	180	0	612	856	377	2	96	0	82	441	164	51	15	76
Thr	ACG	254	380	118	247	25	143	22	120	278	41	282	5	249	271	294	172	286	405	247	44	0	112	62	106	120	137		106	142	63	85	2	1	18	406	172	370	1220	580	267	220	0	57	322	0	45	538	195
Thr	ACT	244	318	144	90	3	427	4	7	391	148	149	405	233	188	84	220	251	324	147	143	115	133	141	227	101	71	170	112	71	237	0	0	56	221	85	0	203	459	283	16	38	0	0	190	0	461	117	0
Gln	CAA	312	208	58		10	140	44	47	582	167	726	201	592	368	339	39	30	401	148	82	159	219	438	128	47	48	12	213	0	118	31	4	0	221	481	0	263	268	391	297	57	43	159	369	7	42	0	40
Gln	CAG	257	297	304	81	1	129	0	282	672	257	757	298	117	213	497	54	14	1026	177	422	43	598	115	603	842	5	0	110	225	18	0	0	49	158	784	1		1120	620	918	71	1	132	336	33	248	31	0
Asn	AAC	222	446	136	29	23	75	3	0	185	50	392	52	98	76	121	238	199	320	96	69	3	52	38	79	130	72	131	79	59	88	0	47	0	0	37	33	313	312	248	145	0	0	71	45	72	121	31	11
Asn	AAT	103	399	27	88	62	118	0	25	228	125	211	0	66	331	118	259	59	87	118	10	76	0	5	0	278	68	141	194	73	188	4	25	26	0	0	125	84	540	330	711	189	36	0	302	0	56	0	107
Asp	GAC	214	337	110	170	1	148	0	26	829	344	601	29	339	83	222	357	124	360	187	169	32	79	84	31	238	72	78	61	61	350	0	0	67	55	25	171	430	492	492	46	27	87	127	701	22	102	16	104
Asp	GAT	191	284	96	53	9	194	81	34	31	213	492	13	6	467	294	324	15	251	102	55	164	67	126	1	66	133	32	0	150	129	62	73		161	400		582	593	620	0	0	37	123	93	49	352	44
Glu	GAA	243	372	78	55	191	298	0	234	160	36	719	133	295	4	306	110	421	607	57	331	93	369	0	292	1		105	65	155	289	37	46	26	142		26	850	1147	623	222	103	44	0	355	0		61	191
Glu	GAG	302	161	207	3	146	462	131	12	297	186	585	336	401	321	681	334	206	754	65	63	371	84	166	11	807	165	88	272	458	66	28	11	38	33	382	139	1146	1827	1287	134	60	49	540	62	63	761	242	53
His	CAC	396	449	35	264	25	45	0	101	28	336	491	257	95	365	311	168	32	168	220	18	55	167	0		93	65	81	13	35	283	0	2	0	132	225	0	298	399	43	62	0	115	115	269	56	198	0	11
His	CAT	168	371	58	333		79	62	122	219	69	174	22	323	150	119	67	55	175	111	106	0	131	67	189	372	57	29	42	284	140	0	10	5	3	63	6	427	616	8	883	87	208	0	254	63	13	0	96
Arg	AGA	214	309	91	111	48	415	42	0	153	327	984	260	459	94	316	139	136	244	154	11	282	186	89	0	30	120	125	118	93	75	0	82	5	5	298	0	2081	516	529	932	102	0	34	186	182	118	34	0
Arg	AGG	440	183	419	136	202	136	31	406	605	266	1690	129	275	564	836	907	320	847	259	108	348	306	50	85	850	258	227	132	183	619	99	0	123	77	581	37	584	1837	1141	1227	218	86	298	379	113	102	223	6
Arg	CGA	133	74	131	387	0	36	27	319	594	458	1822	64	307	194	237	0	0	287	87	297	219	267	26	8	380	50	11	1	77	0	12	0	135	72	302	0	224	202	209	424		0	229	681	100	253	0	0
Arg	CGC	348	540	181	11	37	47	109	189	209	392	954	127	211	483	234	0	0	408	131	426	93	133	50	98	133	61	27	0	4	41	0	0	0	24	440	0	381	172	70	388	49	101	2	598	55	12	0	0
Arg	CGG	326	336	506	51	0	0	4	379	595	128	1109	95	86	497	950	2	0	370	268	297	85	147	1	5	276	33	0	132	156	1	0	0	0	242	823	0	484	591	535	827	65	0	281	348	124	505	27	0
Arg	CGT	215	733	116	52	27	76		107	166	300	501	4	53	291	213	0	0	581	34	39	178	792	157	76	84	65	9	8	5	26	0	65	45	132	99	0	385	388	220	2	114	0	215	449	1	36	0	32
Lys	AAA	213	184	47	95	68	103	0	3	79	79	877	0	57	483	75	14	47	150	91	42	0	181	0	337	34	87	170	0	9		0		111	2	219	39	163	810	392	339	0	49	1	259	0	146	0	0
Lys	AAG	308	436	161	230	101	112	0	10	440	211	1141	0	48	778	275	1	44	369	55	261	298	397	0	139	138	149	115	18	1	186	0	124	16	7	388	139	604	1570	996	596	10	144	29	484	53	49	169	1
STOP	TAA	219	285	88	61	0	26	46	210	442	146	457	0	312	98	169	121	142	245	60	0	27	262	0	72	73	40	32	0	85	42	0	20	0	421	208	0	309	272	188	564	0	0	2	499	111	62	23	0
STOP	TAG	242	100	190	22	81	63	0	0	213	127	429	17	216	482	226	25	44	314	15	29	12	484	145	24	170	83	14	129	132	115	0	103	184	245	467	14	415	710	790	177	36	0	37	194	78	13	0	0
STOP	TGA	217	261	190	197	27	154	0	0	47	17	652	1	111	58	163	49	160	237	119	41	153	41	21	53	70	4	0	0	30	0	0	0	64	88	294	0	335	500	26	263	114	0	0	412	52	343	0	0
	WT	M	S	I	Q	H	F	R	V	A	L	I	P	F	F	A	A	F	C	L	P	V	F	A	H	P	E	T	L	V	K	V	K	D	A	E	D	Q	L	G	A	R	V	G	Y	I	E	L	D
	Amino Acid	3	4	5	6	7	8	9	10	11	12	13	14	15	16	17	18	19	20	21	22	23	24	25	26	27	28	29	30	31	32	33	34	35	36	37	38	39	40	41	42	43	44	45	46	47	48	49	50
	Trp	330	311	320	160	0	1	73	343	38	83	1017	53	329	39	450	17	0	382	0	192	153	206	112	3	258	0	0	0	133	73	0	0	0	161	614	0	376	552	609	135	0	0	65	512	0	7	0	1
	Phe	482	90	176	549	2		77	12	573	130	1186	263			288	0		527	264	172	332		0	22	0	16	17	0	41	0	0	0	35	103	122	0	31	356	241	489	0	1	0	528	27	55	0	40
	Tyr	312	319	180	161	35	343	0	0	349	314	419	0	144	68	165	223	35	184	87	187	3	32	0	111	148	166	15	0	200	72	65	12	45	14	31	12	181	417	284	171	0	0	71		0	6	83	95
	Pro	857	1509	383	587	114	774	473	247	783	1191	1662		780	1267	947	545	398	1711	431		519	750	524	304		153	287	408	768	519	29	343	285	247	1091	275	1340	2775	1419	1739	19	0	517	1479	285	311	133	126
	Met		129	336	194	210	243	27	315	1007	442	709	435	323	363	340	15	620	172	4	280	458	121	69	138	506	89	487	25	127	76	32	149	85	7	276	156	564	998	897	711	90	58	0	97	124	477	94	0
	Ile	1106	938		454	253	379	153	216	1251	1132		149	1320	657	867	285	670	849	498	328	585	732	172	509	492	320	348	101	464	670	115	75	440	309	537	107	1271	1659	966	1343	207	90	189	1487		93	204	47
	Leu	1996	2085	1021	1456	127	766	541	1253	2529		4992	793	3070	2320	1917	264	1154	2898		1511	1315	1405	577	625	2856	197	155		977	876	205	145	1	434	3486	209	1830		1814	3818	128	63	774	3804	307	873		63
	Val	1314	2107	821	438	934	584	383		1551	827	2388	492	2126	1201	1375	988	676	1950	547	1475		1116	1304	512	1394	641	498	326		576		104	258	504	1848	220	1101	3768	2251	1531	294		518	2289	368	276	718	199
	Ala	1203	1553	638	716	442	676	82	399		455	1758	329	589	705			422	864	267	433	846	982		490	366	266	296	344	866	651	115	121	238		1356	463	1272	4117	2123		34	75	361	1349	241	192	413	186
	Gly	1795	2882	1117	1078	821	561	280	734	1399	3411	3720	677	1228	1838	2192	1766	1274	2234	390	829	791	2070	534	778	1378	881	672	411	1082	628	185	184	201	608	2122	665	3094	3954		1459	70	177		2116	282	757	872	352
	Cys	468	569	221	243	52	327	182	328	451	255	640	229	458	152	213	107	137		184	13	221	203	23	108	51	42	84	0	161	1	0	0	0	41	278	0	297	349	202	388	0	56	122	608	1	95	0	162
	Ser	936		524	593	317	1541	152	197	627	1195	1950	372	909	1236	1165	682	564	1929	405	597	627	749	360	247	380	421	390	104	884	271	1	198	75	723	885	72	1716	1735	1364	1203	135	65	446	1197	350	510	191	172
	Thr	1009	1305	356	672	401	943	83	445	2725	482	1935	783	843	975	613	1236	926	1323	489	229	823	587	289	479	365	351		417	597	602	85	180	73	285	984	272	1591	3262	1651	702	371	193	152	1639	164	577	721	281
	Gln	569	505	362		11	269	44	329	1254	424	1483	499	709	581	836	93	44	1427	325	504	202	817	553	731	889	53	12	323	225	136	31	4	49	379	1265	1		1388	1011	1215	128	44	291	705	40	290	31	40
	Asn	325	845	163	117	85	193	3	25	413	175	603	52	164	407	239	497	258	407	214	79	79	52	43	79	408	140	272	273	132	276	4	72	26	0	37	158	397	852	578	856	189	36	71	347	72	177	31	118
	Asp	405	621	206	223	10	342	81	60	860	557	1093	42	345	550	516	681	139	611	289	224	196	146	210	32	304	205	110	61	211	479	62	73		216	425		1012	1085	1112	46	27	124	250	794	71	454	60
	Glu	545	533	285	58	337	760	131	246	457	222	1304	469	696	325	987	444	627	1361	122	394	464	453	166	303	808		193	337	613	355	65	57	64	175		165	1996	2974	1910	356	163	93	540	417	63		303	244
	His	564	820	93	597		124	62	223	247	405	665	279	418	515	430	235	87	343	331	124	55	298	67		465	122	110	55	319	423	0	12	5	135	288	6	725	1015	51	945	87	323	115	523	119	211	0	107
	Arg	1676	2175	1444	748	314	710		1400	2322	1871	7060	679	1391	2123	2786	1048	456	2737	933	1178	1205	1831	373	272	1753	587	399	391	518	762	111	147	308	552	2543	37	4139	3706	2704	3800		187	1059	2641	575	1026	284	38
	Lys	521	620	208	325	169	215	0	13	519	290	2018	0	105	1261	350	15	91	519	146	303	298	578	0	476	172	236	285	18	10		0		127	9	607	178	767	2380	1388	935	10	193	30	743	53	195	169	1
	STOP	678	646	468	280	108	243	46	210	702	290	1538	18	639	638	558	195	346	796	194	70	192	787	166	149	313	127	46	129	247	157	0	123	248	754	969	14	1059	1482	1004	1004	150	0	39	1105	241	418	23	0
[truncated: 239 more columns]

## Sheet: Seq. Counts Final (replica 1)
		M	S	I	Q	H	F	R	V	A	L	I	P	F	F	A	A	F	C	L	P	V	F	A	H	P	E	T	L	V	K	V	K	D	A	E	D	Q	L	G	A	R	V	G	Y	I	E	L	D
Amino acid	Codon	3	4	5	6	7	8	9	10	11	12	13	14	15	16	17	18	19	20	21	22	23	24	25	26	27	28	29	30	31	32	33	34	35	36	37	38	39	40	41	42	43	44	45	46	47	48	49	50
Trp	TGG	502	463	360	175	0	0	125	441	54	93	1297	74	426	54	629	27	2	105	0	5	40	239	7	0	148	0	0	2	190	54	0	0	0	55	634	0	357	495	479	184	0	1	59	618	0	4	0	0
Phe	TTC	435	91	92	334	0		91	13	479	172	824	114	400	566	165	1	63	252	98	4	153	109	0	19	0	16	4	0	47	0	1	0	0	24	136	0	14	107	168	310	0	0	0	354	59	81	0	1
Phe	TTT	296	42	164	490	0	91	0	0	377	44	865	178			273	0		57	184	2	40		0	0	1	1	8	0	1	1	0	1	27	108	14	0	9	278	86	191	0	0	0	283	0	0	0	16
Tyr	TAC	306	269	114	155	1	226	0	0	53	191	192	0	128	1	132	130	14	117	84	0	1	1	0	114	2	20	2	0	135	49	0	1	0	16	3	0	18	492	69	155	0	0	0		0	2	0	0
Tyr	TAT	99	178	191	47	52	153	1	0	448	173	284	0	91	108	66	0	25	4	0	6	0	23	0	33	131	191	9	0	154	38	86	19	47	0	22	19	217	93	216	25	0	0	80	845	0	1	90	45
Pro	CCA	514	655	164	54	58	139	33	170	480	330	466	284	319	542	253	400	383	765	249	156	109	104	0	0		132	59	278	204	123	0	31	147	7	382	17	619	790	478	733	15	0	160	229	47	149	2	0
Pro	CCC	185	1049	15	57	91	458	227	49	118	214	786		388	219	370	48	18	275	49	326	12	259	6	24	205	51	139	0	327	204	20	207	1	1	0	105	199	931	286	507	0	0	48	779	0	65	0	71
Pro	CCG	435	221	217	551	0	224	312	75	134	151	1009	223	149	257	232	141	0	366	79	119	66	379	8	5	434	33	54	180	164	135	18	84	80	91	679	0	305	813	438	705	2	0	356	308	33	111	147	0
Pro	CCT	186	387	121	248	18	193	29	0	176	672	106	109	183	507	177	34	140	806	80		171	183	27	7	971	42	105	2	402	58	0	55	73	109	262	114	314	457	360	100	5	0	48	178	144	8	1	65
Met	ATG		201	389	302	315	314	35	405	1452	705	929	665	373	513	406	19	1074	137	13	3	141	196	5	93	801	87	473	19	157	82	27	226	121	9	325	181	686	1184	1175	895	88	59	0	97	47	683	134	0
Ile	ATA	615	458	109	218	56	136	0	8	285	1320	1979	76	802	435	376	345	456	448	284	0	129	228	3	405	40	132	116	0	479	121	121	80	11	167	156	208	492	1027	314	753	94	68	36	560	26	80	197	2
Ile	ATC	534	338	178	299	154	187	94	69	1023	179	800	78	238	204	339	119	0	343	130	1	33	39	3	10	296	175	304	96	0	145	0	0	6	310	320	0	1004	619	401	266	92	0	0	582		0	68	29
Ile	ATT	588	454		51	223	193	125	263	430	188		38	364	257	477	0	475	137	178	0	76	361	0	0	369	119	44	0	227	627	95	1	0	0	146	34	193	357	135	449	12	15	36	574	152	61	18	0
Leu	CTA	555	604	141	408	124	100	325	545	1098	712	825	334	852	437	543	98	692	148	940	12	367	628	9	46	1104	47	21	243	275	104	69	174	0	151	820	0	456	411	153	1146	24	68	218	682	228	436	79	0
Leu	CTC	527	512	135	395	30	337	97	449	335	786	1092	142	1320	726	396	42	225	299	209	2	122	220	7	208	624	115	74	64	633	539	161	14	0	184	458	163	400	112	185	532	145	1	97	1541	13	211	14	41
Leu	CTG	512	433	438	170	5	310	212	821	1348	641	2150	280	816	883	755	53	359	138	142	31	222	142	6	97	639	4	41		309	340	0	0	0	24	967	0	999	1859	533	946	0	3	22	1316	31	511		22
Leu	CTT	432	1092	178	249	36	279	65	38	427		998	46	460	1378	408	52	90	265		59	57	470	8	85	191	124	54	53	163	266	123	0	0	2	377	0	318	988	387	394	1	0	31	504	0	79	86	0
Leu	TTA	567	62	132	294	0	117	0	27	379	16	1033	143	440	70	286	46	57	34	106	0	190	101	0	18	82	26	0	0	168	0	14	0	0	176	129	126	166	50	189	289	0	0	0	513	0	1	0	1
Leu	TTG	572	138	320	707	0	13	0	1	308	98	975	123	656	78	244	66	186	43	0	2	42	403	0	0	236	0	0	94	25	1	0	20	0	0	249	0	220		269	760	0	11	68	222	102	8	47	0
Val	GTA	563	484	195	217	571	273	148	132	325	126	670	248	1129	535	356	258	209	958	105	1	305	232	1	281	255	129	145	130	454	175		8	48	32	248	137	469	1118	526	806	154	106	25	363	122	70	52	54
Val	GTC	560	614	239	228	19	145	261		411	304	290	156	436	212	264	345	528	352	323	3	199	392	3	113	124	335	175	54	251	113	7	63	0	53	595	0	100	740	435	322	0	9	0	817	102	14	318	3
Val	GTG	390	654	626	231	544	18	75	135	916	234	943	260	838	727	982	650	3	1045	165	9	476	177	4	80	822	179	342	248		236	82	0	164	207	1046	85	492	1306	909	367	160		221	1367	253	191	583	0
Val	GTT	370	869	163	5	92	345	110	147	525	432	1097	80	345	219	228	106	304	271	42	5		427	734	112	569	227	86	5	425	54	8	93	131	279	75	92	230	473	532	209	0	53	83	439	98	114	182	43
Ala	GCA	688	594	145	44	230	201	0	20	288	395	818	234	0	170	543		7	54	3	0	533	210	244	0	36	67	29	84	343	43	82	80	69	256	293	239	139	1080	638		1	1	83	160	171	31	47	100
Ala	GCC	465	980	162	466	402	356	101	301		0	796	238	234	225	281	413	208	506	218	1	1	345	369	631	67	116	88	12	336	152	0	0	1	323	397	123	765	462	496	313	57	0	46	487	9	82	56	0
Ala	GCG	347	342	371	319	67	96	0	241	140	39	173	3	112	334		541	10	517	84	0	235	117	93	71	52	60	65	136	167	227	0	38	148	208	269	195	652	1398	882	134	0	89	150	764	103	106	344	97
Ala	GCT	389	263	110	223	11	299	50	1	160	199	367	13	483	156	371	294	300	222	0	9	212	837		52	137	166	173	169	257	318	74	32	84		251	11	120	604	771	834	0	0	55	206	83	49	0	11
Gly	GGA	592	1075	247	322	157	407	0	213	183	69	710	129	352	341	227	319	503	921	84	0	123	801	199	90	741	193	129	0	252	54	22	48	8	40	603	268	811	1261	1070	860	12	0	259	391	127	155	151	68
Gly	GGC	587	1346	285	416	29	48	0	61	251	1951	913	305	238	168	511	187	509	911	205	2	28	353	0	81	9	260	90	75	583	162	17	46	184	176	385	138	689	377	808	237	48	115	271	615	42	266	79	92
Gly	GGG	877	896	995	256	609	48	151	565	475	1034	2253	303	492	757	1238	1073	482	528	131	1	72	810	202	404	340	209	48	73	471	32	82	75	1	38	663	212	668	938	2211	872	2	48	963	574	13	286	445	96
Gly	GGT	493	687	144	503	323	175	215	153	1098	802	740	113	280	1175	771	573	141	440	57	1	232	277	101	143	305	559	227	92	186	66	0	34	114	40	97	142	688	631		275	12	1		384	42	160	18	85
Cys	TGC	302	160	179	53	19	5	114	379	109	50	389	218	350	169	157	0	1		203	0	118	193	1	95	8	21	3	0	0	0	0	0	0	0	181	0	68	1	21	125	0	0	0	107	1	1	0	0
Cys	TGT	389	734	92	239	27	407	137	106	492	358	324	68	200	59	97	157	205	513	9	0	208	92	0	0	50	68	84	1	240	4	0	0	0	43	122	0	235	381	202	293	0	22	132	7	0	25	0	0
Ser	AGC	397	992	163	215	178	205	8	1	186	354	347	72	0	223	381	102	60	357	91	0	11	0	17	252	0	168	74	6	445	29	0	65	62	0	220	0	310	181	301	256	1	0	71	133	294	263	87	103
Ser	AGT	286		133	61	108	169	126	172	194	1374	502	45	349	490	371	559	300	572	341	1	149	260	4	65	151	285	244	0	451	177	0	0	13	260	221	80	419	825	619	724	127	53	140	105	2	302	69	74
Ser	TCA	145	53	38	117	0	297	0	37	72	12	407	144	66	30	156	49	1	199	25	0	203	232	0	0	45	4	11	100	293	0	0	141	52	275	4	0	345	165	273	167	48	0	103	63	11	1	0	0
Ser	TCC	91	203	104	124	130	214	3	37	231	23	227	77	286	400	97	119	0	403	0	3	20	7	0	0	0	0	107	0	0	0	0	71	0	174	120	0	190	125	55	106	0	0	86	147	0	24	20	0
Ser	TCG	189	81	164	255	1	235	0	15	1	0	545	144	126	250	297	0	0	110	0	5	460	281	11	0	243	59	21	0	151	40	0	1	0	90	104	0	555	375	225	197	0	0	0	251	111	0	1	0
Ser	TCT	152	45	14	62	50	2	79	0	62	52	264	40	356	127	149	0	329	1043	118	33	4	264	34	25	16	4	3	0	0	44	0	0	0	35	301	0	380	119	253	15	53	0	6	399	0	90	0	13
Thr	ACA	405	524	57	337	248	177	79	308	120	282	1012	345	183	206	195	1125	383	633	17	0	513	201	0	0	187	86	514	194	1	229	0	8	0	46	326	99	752	842	416	506	40	130	9	576	0	39	68	5
Thr	ACC	324	353	51	176	283	288	1	157	654	186	1030	55	310	419	91	68	140	105	83	1	456	244	4	188	1	92	220	11	582	163	0	230	26	1	238	0	709	1171	309	0	134	0	51	471	179	33	22	25
Thr	ACG	377	584	157	431	22	173	32	126	385	47	333	9	335	368	352	272	368	646	265	3	0	105	1	98	182	131		127	229	72	93	7	0	18	455	228	559	1370	512	319	288	0	64	323	1	35	647	115
Thr	ACT	385	446	156	108	2	652	1	8	547	163	201	632	286	292	119	337	367	327	184	20	125	160	152	289	169	73	241	132	94	392	0	0	85	342	102	0	288	545	287	12	51	0	0	180	1	580	141	0
Gln	CAA	453	407	71		23	188	65	61	279	167	787	221	773	499	370	31	40	462	200	3	174	272	25	102	62	60	10	277	0	173	41	9	0	241	557	0	393	259	515	237	89	44	172	278	9	64	0	22
Gln	CAG	496	390	397	106	4	156	0	424	499	293	873	310	165	284	515	59	22	1084	156	2	19	815	0	454	1122	5	0	83	389	21	0	0	63	61	858	0		1010	942	1007	84	0	169	303	36	323	30	0
Asn	AAC	362	638	180	49	38	114	5	0	56	90	465	53	116	92	150	188	213	443	130	0	8	78	2	77	174	90	119	75	86	106	0	64	0	0	34	49	400	361	311	209	0	0	70	49	75	150	40	11
Asn	AAT	153	632	27	109	64	130	0	74	81	158	259	2	116	435	110	321	102	87	170	4	32	0	0	1	379	60	116	212	109	185	2	31	36	0	0	150	114	499	400	921	249	6	0	226	1	75	0	106
Asp	GAC	321	504	108	222	0	150	0	39	360	476	767	31	387	112	235	192	156	398	170	16	9	81	3	34	317	109	102	50	111	317	0	0	108	0	18	237	446	567	627	57	29	76	151	696	15	151	6	127
Asp	GAT	300	429	128	67	15	210	94	39	41	274	495	11	0	454	300	420	23	222	102	7	107	83	25	0	103	192	53	0	216	138	92	99		207	413		626	591	844	3	0	26	136	113	53	397	41
Glu	GAA	404	555	185	56	268	337	0	258	120	31	824	149	381	7	307	114	524	531	58	3	106	481	0	204	6		86	18	238	178	52	53	37	144		57	1001	1133	800	245	85	48	1	377	0		63	267
Glu	GAG	488	247	304	8	189	546	177	27	185	281	649	416	422	415	669	338	321	711	61	0	329	123	2	9	1036	214	76	88	584	20	38	8	49	9	628	212	1411	1283	1585	129	10	42	98	65	50	1063	197	67
His	CAC	639	672	55	466	51	41	0	114	12	180	637	342	87	434	345	46	43	196	258	1	41	221	0		127	106	70	22	51	384	0	3	0	146	333	1	372	499	60	100	0	93	152	305	39	218	1	4
His	CAT	217	618	47	481		107	84	182	122	65	245	27	360	209	118	18	94	175	146	18	0	164	1	303	428	68	32	48	416	192	0	37	7	2	71	8	538	747	14	1043	158	41	0	217	54	19	0	71
Arg	AGA	319	411	147	169	46	268	53	0	52	367	1058	221	542	86	406	114	181	258	124	0	277	204	17	0	49	131	161	160	143	112	0	160	9	1	339	0	376	428	705	691	137	0	24	190	167	104	23	0
Arg	AGG	705	208	527	184	251	174	21	553	262	320	1844	139	320	508	823	434	457	864	246	4	217	326	0	119	1037	327	180	177	220	740	112	0	159	20	561	61	595	1360	1423	1300	308	89	265	334	117	123	181	2
Arg	CGA	223	123	188	562	0	30	49	413	113	561	2023	78	430	213	195	0	0	293	67	25	274	341	7	3	469	42	16	2	110	0	20	0	186	67	320	0	363	218	306	551		0	253	625	68	281	0	0
Arg	CGC	541	836	193	15	52	53	142	331	110	575	1079	117	287	643	271	1	0	516	128	21	101	144	10	138	150	72	35	0	1	71	0	0	0	21	387	0	454	210	81	418	63	94	0	594	55	22	0	1
Arg	CGG	514	479	729	77	1	0	10	529	223	142	1210	150	123	690	945	3	0	371	283	11	115	157	0	4	330	28	0	180	221	0	0	0	0	91	783	0	689	531	729	773	56	0	268	311	142	471	32	0
Arg	CGT	348	929	185	77	40	89		175	30	445	683	6	62	410	186	0	0	661	49	7	168	269	11	78	110	57	12	8	2	28	0	115	63	129	89	0	521	473	265	4	140	0	232	477	0	66	0	12
Lys	AAA	331	230	78	198	82	121	0	6	28	67	784	0	40	565	71	8	54	168	122	6	0	244	0	367	39	150	127	0	33		0		126	3	276	37	200	809	598	406	0	40	0	265	0	219	0	0
Lys	AAG	470	645	177	335	171	136	0	19	250	298	1206	0	75	1010	241	0	45	280	110	16	221	446	0	126	208	184	149	5	5	245	0	175	28	3	376	156	881	1164	1189	709	17	113	31	260	28	36	187	1
STOP	TAA	281	412	147	77	0	36	112	302	671	214	771	0	558	191	299	300	243	374	85	0	37	385	0	124	128	50	48	2	164	60	1	22	0	704	364	0	444	390	247	796	0	0	5	658	172	67	31	0
STOP	TAG	333	188	316	33	137	124	0	1	314	194	624	40	392	783	348	33	63	405	14	34	21	692	163	41	144	121	26	181	213	177	0	144	254	403	761	25	525	967	1200	243	74	0	39	307	87	9	0	0
STOP	TGA	349	427	301	317	28	192	0	0	71	55	899	2	205	123	259	87	246	326	148	49	223	79	25	97	87	15	0	0	57	0	0	1	121	150	432	0	414	666	84	446	115	0	0	663	92	524	0	0
	WT	M	S	I	Q	H	F	R	V	A	L	I	P	F	F	A	A	F	C	L	P	V	F	A	H	P	E	T	L	V	K	V	K	D	A	E	D	Q	L	G	A	R	V	G	Y	I	E	L	D
	Amino Acid	3	4	5	6	7	8	9	10	11	12	13	14	15	16	17	18	19	20	21	22	23	24	25	26	27	28	29	30	31	32	33	34	35	36	37	38	39	40	41	42	43	44	45	46	47	48	49	50
	Trp	502	463	360	175	0	0	125	441	54	93	1297	74	426	54	629	27	2	105	0	5	40	239	7	0	148	0	0	2	190	54	0	0	0	55	634	0	357	495	479	184	0	1	59	618	0	4	0	0
	Phe	731	133	256	824	0		91	13	856	216	1689	292			438	1		309	282	6	193		0	19	1	17	12	0	48	1	1	1	27	132	150	0	23	385	254	501	0	0	0	637	59	81	0	17
	Tyr	405	447	305	202	53	379	1	0	501	364	476	0	219	109	198	130	39	121	84	6	1	24	0	147	133	211	11	0	289	87	86	20	47	16	25	19	235	585	285	180	0	0	80		0	3	90	45
	Pro	1320	2312	517	910	167	1014	601	294	908	1367	2367		1039	1525	1032	623	541	2212	457		358	925	41	36		258	357	460	1097	520	38	377	301	208	1323	236	1437	2991	1562	2045	22	0	612	1494	224	333	150	136
	Met		201	389	302	315	314	35	405	1452	705	929	665	373	513	406	19	1074	137	13	3	141	196	5	93	801	87	473	19	157	82	27	226	121	9	325	181	686	1184	1175	895	88	59	0	97	47	683	134	0
	Ile	1737	1250		568	433	516	219	340	1738	1687		192	1404	896	1192	464	931	928	592	1	238	628	6	415	705	426	464	96	706	893	216	81	17	477	622	242	1689	2003	850	1468	198	83	72	1716		141	283	31
	Leu	3165	2841	1344	2223	195	1156	699	1881	3895		7073	1068	4544	3572	2632	357	1609	927		106	1000	1964	30	454	2876	316	190		1573	1250	367	208	0	537	3000	289	2559		1716	4067	170	83	436	4778	374	1246		64
	Val	1883	2621	1223	681	1226	781	594		2177	1096	3000	744	2748	1693	1830	1359	1044	2626	635	18		1228	742	586	1770	870	748	437		578		164	343	571	1964	314	1291	3637	2402	1704	314		329	2986	575	389	1135	100
	Ala	1889	2179	788	1052	710	952	151	563		633	2154	488	829	885			525	1299	305	10	981	1509		754	292	409	355	401	1103	740	156	150	302		1210	568	1676	3544	2787		58	90	334	1617	366	268	447	208
	Gly	2549	4004	1671	1497	1118	678	366	992	2007	3856	4616	850	1362	2441	2747	2152	1635	2800	477	4	455	2241	502	718	1395	1221	494	240	1492	314	121	203	307	294	1748	760	2856	3207		2244	74	164		1964	224	867	693	341
	Cys	691	894	271	292	46	412	251	485	601	408	713	286	550	228	254	157	206		212	0	326	285	1	95	58	89	87	1	240	4	0	0	0	43	303	0	303	382	223	418	0	22	132	114	1	26	0	0
	Ser	1260		616	834	467	1122	216	262	746	1815	2292	522	1183	1520	1451	829	690	2684	575	42	847	1044	66	342	455	520	460	106	1340	290	0	278	127	834	970	80	2199	1790	1726	1465	229	53	406	1098	418	680	177	190
	Thr	1491	1907	421	1052	555	1290	113	599	1706	678	2576	1041	1114	1285	757	1802	1258	1711	549	24	1094	710	157	575	539	382		464	906	856	93	245	111	407	1121	327	2308	3928	1524	837	513	130	124	1550	181	687	878	145
	Gln	949	797	468		27	344	65	485	778	460	1660	531	938	783	885	90	62	1546	356	5	193	1087	25	556	1184	65	10	360	389	194	41	9	63	302	1415	0		1269	1457	1244	173	44	341	581	45	387	30	22
	Asn	515	1270	207	158	102	244	5	74	137	248	724	55	232	527	260	509	315	530	300	4	40	78	2	78	553	150	235	287	195	291	2	95	36	0	34	199	514	860	711	1130	249	6	70	275	76	225	40	117
	Asp	621	933	236	289	15	360	94	78	401	750	1262	42	387	566	535	612	179	620	272	23	116	164	28	34	420	301	155	50	327	455	92	99		207	431		1072	1158	1471	60	29	102	287	809	68	548	47
	Glu	892	802	489	64	457	883	177	285	305	312	1473	565	803	422	976	452	845	1242	119	3	435	604	2	213	1042		162	106	822	198	90	61	86	153		269	2412	2416	2385	374	95	90	99	442	50		260	334
	His	856	1290	102	947		148	84	296	134	245	882	369	447	643	463	64	137	371	404	19	41	385	1		555	174	102	70	467	576	0	40	7	148	404	9	910	1246	74	1143	158	134	152	522	93	237	1	75
	Arg	2650	2986	1969	1084	390	614		2001	790	2410	7897	711	1764	2550	2826	552	638	2963	897	68	1152	1441	45	342	2145	657	404	527	697	951	132	275	417	329	2479	61	2998	3220	3509	3737		183	1042	2531	549	1067	236	15
	Lys	801	875	255	533	253	257	0	25	278	365	1990	0	115	1575	312	8	99	448	232	22	221	690	0	493	247	334	276	5	38		0		154	6	652	193	1081	1973	1787	1115	17	153	31	525	28	255	187	1
	STOP	963	1027	764	427	165	352	112	303	1056	463	2294	42	1155	1097	906	420	552	1105	247	83	281	1156	188	262	359	186	74	183	434	237	1	167	375	1257	1557	25	1383	2023	1531	1485	189	0	44	1628	351	600	31	0
[truncated: 239 more columns]

## Sheet: Fitness (replica 1)
		M	S	I	Q	H	F	R	V	A	L	I	P	F	F	A	A	F	C	L	P	V	F	A	H	P	E	T	L	V	K	V	K	D	A	E	D	Q	L	G	A	R	V	G	Y	I	E	L	D
Amino acid	Codon	3	4	5	6	7	8	9	10	11	12	13	14	15	16	17	18	19	20	21	22	23	24	25	26	27	28	29	30	31	32	33	34	35	36	37	38	39	40	41	42	43	44	45	46	47	48	49	50
Trp	TGG	1.01818	1.01502	0.973951	0.969802		0.795447	1.03521	0.993527	1.0077	0.973291	0.992367	1.00529	0.994561	1.00393	1.00579	1.02303		0.767648		0.434873	0.761134	0.978448	0.559231	0.671089	0.875333				1.00887	0.912793				0.799922	0.96139		0.949089	0.940708	0.92148	1.00199			0.942588	0.984281		0.881716		0.795447
Phe	TTC	1.00921	1.01741	0.988451	1.00329			0.981062	0.967985	1.01042	1.04194	1.00768	0.977298	0.819267	1.04447	1.00449		1.01221	0.905654	0.986307	0.544749	0.8651	0.960766		0.935686		0.956689	0.881716		0.980088					1.02388	0.989037		0.913206	0.968039	0.9876	0.967985				0.982911	1.06996	1.01308
Phe	TTT	1.03117	1.00538	1.02612	1.0257	0.720473	0.950409			1.02225	0.994046	1.00937	0.968677			1.02691			0.797158	0.956689	0.417493	0.936413						0.925675		0.956689				0.919212	0.986593	0.967177		0.91641	0.968196	0.927546	0.948492		0.795447		0.985797				0.824899
Tyr	TAC	0.999152	0.994354	1.01781	0.972625		0.96264			0.959458	0.963754	0.997773		1.03868		0.983338	0.877722	1.05345	0.896142	0.951569		0.832332	0.881716		0.988005	0.907305	0.943026	0.777076		0.996229	0.989811				0.997437	1.08105		0.948963	1.01523	0.987083	0.96544						0.840968
Tyr	TAT	0.982419	1.02575	1.04419	1.06636	1.01412	0.985083			1.01694	0.996257	0.961941		0.992888	1.02419	0.983228		0.940365	0.881716		0.463254		0.918423		1.03611	0.941841	0.998021	0.991384		1.02425	0.977107	0.997505	1.02196	0.963003	0.720473	0.91204	1.02196	0.999475	0.966423	0.948772	0.956689			0.97409	1.02101		0.956689	0.968505	0.847872
Pro	CCA	1.0089	1.03271	1.01377	1.0238	1.07291	0.962046	0.936272	0.981992	0.969446	0.974115	0.996571	0.999515	0.993574	0.997253	0.965027	0.97965	1.01458	0.985865	0.960262	1.01738	0.959395	1.01035	0.720473	0.397988		1.02802	1.04545	0.979445	1.00365	0.971691		0.923473	0.950837	0.881716	0.990161	0.956689	0.976711	0.965488	0.965214	0.973864	1.02854		0.99876	0.915187	0.902956	0.967906	1.03166
Pro	CCC	1.05724	1.01498	0.901992	1.04975	0.981062	1.01062	0.989037	0.975653	1.04596	0.965139	1.01504		1.01311	0.993766	0.972572	0.942288	1.03982	1.00406	0.982561	0.978977	0.864038	0.991648	0.496495	0.710068	1.01146	1.06573	0.949503		1.01211	0.942342	1.0293	0.970784		0.956689		0.915689	0.897057	0.983969	0.976397	0.989621			1.01544	0.970913	0.720473	0.939776		0.958756
Pro	CCG	1.01866	1.00035	0.998575	1.00925		0.982341	1.00921	0.986791	0.956689	0.968801	1.01137	0.99134	0.988339	0.960734	0.961828	0.992983	0.795447	0.994896	0.929776	0.972221	0.928648	0.984263	0.487046	0.524536	0.982472	0.952372	1.02812	0.968539	0.977761	0.956689	0.964845	0.991848	0.980381	0.86534	0.977792	0.795447	1.00723	0.949129	0.962492	0.98034	0.956689		0.969591	0.959087	0.915015	0.997384	0.972429
Pro	CCT	1.02202	1.02072	1.00487	1.04249	1.02647	1.00898	0.929516		0.985037	0.984214	0.990651	1.00185	0.98775	0.978808	0.97897	0.933156	0.968655	0.999246	1.01942		0.87004	0.976345	0.69327	0.685778	1.01692	1.11452	1.00386	0.87042	1.02397	0.984203		0.970546	0.97586	1.03437	0.996968	0.951649	0.970888	0.975488	0.98488	0.985655	0.892798		0.986815	0.967787	0.931547	0.859338		0.978383
Met	ATG		1.02158	0.978156	1.02151	1.01608	0.994243	0.994166	0.993523	1.01038	1.02515	0.996329	1.01893	0.977783	1.00739	0.982692	0.990384	1.03728	0.923406	1.11793	0.31328	0.784138	1.02725	0.584397	0.899022	1.02405	0.953372	0.952412	0.917316	0.987703	0.967771	0.932171	1.01766	1.00826	0.991384	0.980635	0.97844	0.985407	0.981761	0.996293	0.990447	0.953409	0.959177		0.956689	0.815266	1.00933	1.00849
Ile	ATA	1.01866	1.00166	0.972227	1.00947	1.01685	0.998733		0.996062	1.02895	1.01734	1.00253	1.04645	0.999003	1.00921	0.993742	1.03438	1.01953	0.94566	0.970188	0.209083	0.82553	0.859357	0.54086	0.927566	1.01351	0.983338	0.984333		1.00227	1.03046	1.0208	0.966101	0.425344	1.00873	0.997512	1.08413	1.0033	0.981871	0.955759	0.979395	0.97841	0.956689	0.799524	0.981446	0.940949	1.00354	1.00459	0.87042
Ile	ATC	1.02201	0.992895	1.02575	0.978296	1.04353	1.00765	0.973105	1.02887	0.999703	1.00461	1.02015	0.974561	0.982162	1.01283	0.998984	1.01107		1.00962	0.985145	0.238936	0.706285	1.06802	0.447372	0.909316	1.0042	1.02196	1.02248	0.949275		1.02003			0.886303	1.02686	0.993444		1.00404	0.981121	0.924635	0.979912	0.933273			0.98282			1.03382	0.899688
Ile	ATT	1.02821	1.00037		0.978131	1.03454	0.998533	1.04343	1.02231	1.00277	1.01066		0.952926	0.904683	0.983505	1.01475		0.992126	0.967771	1.00043	0.285262	0.940365	0.998709	0.795447	0.795447	1.01315	0.985054	0.916542		1.05874	0.989002	1.09389		0.795447		0.934423	1.03309	0.962097	0.997618	0.940308	0.949676	0.899149	0.901992	0.835232	0.969216	1.02234	1.03734	0.92796
Leu	CTA	1.03335	1.03134	1.00401	1.01719	1.04225	0.994831	1.02277	1.04917	1.01163	0.996427	0.997643	0.996231	1.01233	1.01882	1.02662	0.995719	1.00464	0.755339	1.026	0.452307	0.936916	1.00234	0.518952	0.956689	0.953534	1.01239	0.920564	1.02157	1.00629	1.01239	1.01567	1.00982		0.955724	0.998882		1.01806	1.02045	0.954789	0.971635	0.997917	1.02333	0.849841	0.985331	1.00053	0.992712	0.985119
Leu	CTC	1.03637	0.966458	1.04253	1.01685	0.977322	1.03608	0.970904	1.00138	1.0604	1.02012	1.01496	1.00649	1.03386	1.02847	1.01336	0.946678	1.0293	0.886396	0.953227	0.383113	0.898181	0.993574	0.557932	0.907004	0.964162	0.990876	1.02587	1.04025	1.02217	1.01304	1.03076	1.00406		1.01208	0.980627	0.990906	0.994046	1.03608	0.988356	0.96815	0.998408		0.919637	0.983001	0.967985	0.997187	0.920933	0.963938
Leu	CTG	1.02152	0.992562	0.977512	1.02714	0.956689	1.02088	0.957381	1.00715	1.02783	1.00188	1.00951	0.992013	1.00957	1.03322	1.00803	1.03917	1.00913	0.740906	0.920377	0.507863	0.907777	0.981301	0.474644	0.869586	0.95062	1.04296	1.00189		1.05398	0.993759			0.795447	0.98285	0.979276		1.01705	1.00169	0.901601	0.95226		0.82646	0.840968	0.991079	0.947654	1.02576		0.956689
Leu	CTT	1.02557	1.01199	0.999324	1.03787	0.998243	1.03629	1.04659	0.945676	1.02117		1.01891	1.03922	0.998859	1.00926	0.996477	1.07466	1.02845	0.830917		0.840297	0.920657	1.00502	0.588427	0.967368	0.949218	1.07007	0.962176	0.974148	0.995511	1.01884	1.06889			1.03166	1.0067		1.01817	1.02339	0.977401	0.967895	0.956689		0.884538	0.98203	0.795447	1.02041	0.986708
Leu	TTA	1.02329	0.97951	1.00629	1.0214		0.952989		1.12901	0.988524	0.997437	1.00017	1.00607	1.0104	1.00278	0.971783	0.992228	0.964554	0.625487	0.963747	0.209083	0.914178	1.00208		0.873989	1.00967	1.0354			1.06329		1.09897			0.995487	0.948963	1.02303	0.979534	0.950989	0.993464	0.962375				1.01442		0.956689		0.881716
Leu	TTG	1.0084	1.00087	1.00068	1.01135		0.980222		0.956689	1.02067	1.03316	1.00259	1.00395	1.00007	1.01855	0.978665	0.983228	0.980565	0.686312		0.391606	0.87042	1.03142			0.973087			0.959829	1.07357			1.00751			0.720238		0.965608		0.966835	0.97452		0.944451	0.904877	1.02004	0.971756	1.21128	1.03166
Val	GTA	1.01982	0.990618	1.0031	1.00406	0.991606	0.98764	1.0111	0.975577	1.00991	0.999493	0.996129	1.01112	1.00217	0.998228	0.994518	1.00226	1.02283	0.998377	1.00974	0.292499	1.01997	0.969891	0.335252	0.980404	1.01015	0.970961	1.02317	0.99071	0.999074	1.00591		0.850702	0.979566	0.986644	0.963334	1.0371	1.00128	0.94655	0.973819	0.986	0.931442	0.997768	0.780849	1.00615	1.0165	1.00859	1.09471	0.80957
Val	GTC	1.01666	1.00031	0.979877	1.02703	1.02196	0.991855	1.03017		0.989306	0.987109	0.991283	0.993843	1.00574	0.991614	0.98608	0.999266	1.02603	1.04701	0.961298	0.256677	1.00711	0.994432	0.388953	0.932869	0.986666	0.997822	1.01937	0.973808	1.0146	0.951606	1.03166	0.993245		1.02985	0.96663	0.795447	0.952372	0.982402	0.969353	0.970519		1.06636	0.580233	1.00246	1.05489	1.00406	1.04085	0.748073
Val	GTG	0.97255	1.00989	1.05011	1.03422	1.00852	0.888204	1.04452	0.994817	1.02096	1.00091	0.981732	1.02063	0.984767	1.02445	1.00364	1.00392	1.08105	0.989422	0.988225	0.328044	0.979288	0.897593	0.405421	0.972052	0.973497	1.0279	1.00981	1.01027		0.924498	1.00967		1.01246	0.935639	0.965206	0.995798	0.979537	0.932413	0.952552	0.949671	1.01015		0.90998	0.993866	1.02196	1.04419	1.00866
Val	GTT	1.02892	0.96664	0.97482	0.986141	0.959897	1.0226	0.999578	0.992583	0.994736	1.00392	0.993766	1.08981	0.98013	0.991206	0.998805	1.01724	1.0088	0.999002	1.01534	0.404041		0.991819	0.936555	1.0295	1.01472	1.00698	1.02449	1.02303	1.00532	1.00026	0.996062	1.08692	0.989022	1.00041	0.97097	0.986494	0.956054	0.978361	0.981559	0.968349		0.951302	0.898061	0.981359	0.999659	0.959275	1.03033	0.978473
Ala	GCA	1.02941	1.00821	0.966061	0.82861	1.04245	1.00549		0.930528	1.02151	1.0191	0.979748	1.00873		0.987197	0.995048		1.06855	1.07404	0.665218	0.509847	0.991274	1.00208	1.03593		0.92115	1.01458	0.925439	0.951569	0.978781	1.0088	0.986141	0.978254	1.00068	0.984309	0.92449	0.997388	1.00628	0.932338	1.0015			0.956689	0.932441	1.00498	0.997917	1.00607	0.983758	0.977019
Ala	GCC	1.02896	1.01445	0.988876	1.01596	1.01887	0.998296	1.15943	1.00128			0.995722	1.02329	1.01234	0.95998	0.996584	1.0147	1.00068	0.994863	0.983919	0.301231	0.881716	1.02062	0.993008	1.01498	0.977692	1.0263	0.976169	1.01329	1.01095	0.968718				0.999594	0.964266	0.977053	0.987511	0.972417	1.0049	1.009	1.07038		0.956689	0.987384	1.06636	1.03772	1.01299
Ala	GCG	1.0065	0.974916	0.985397	1.06815	1.04296	1.00699		1.0232	0.982927	1.00984	0.979525	1.08105	0.987014	1.01587		1.00206	1.02708	1.05354	1.00332	0.297895	0.932603	0.982577	1.05921	1.07241	0.881716	1.03913	0.968344	0.977444	0.970459	0.983513		1.01151	0.972318	1.02773	0.921508	0.979376	1.01073	0.915744	0.996575	0.992332		0.983612	0.960643	0.976164	1.03072	0.98553	0.960138	0.964416
Ala	GCT	1.01973	1.01887	1.02903	1.01473	0.922668	1.01855	0.937637		0.97939	0.979743	0.985743	0.956689	1.00902	0.990263	1.0038	1.01607	0.978219	0.984973		0.477023	1.01128	1.03021		1.01831	0.920875	1.01037	1.00658	0.993946	1.00325	0.969188	1.01969	0.986644	1.02105		0.944919	1.00105	0.980434	0.962888	0.987714	0.999	0.54086		0.91951	0.984805	1.04261	1.0014		1.01942
Gly	GGA	1.00289	1.00262	1.02026	1.01316	0.979858	1.01361		0.995851	0.996926	0.97227	0.987618	0.989581	0.976734	0.975461	0.961276	0.989497	1.00532	0.98938	1.02105	0.119061	0.99911	0.979634	0.965013	0.965031	0.963164	1.01563	0.919804		1.01008	0.858362	1.00221	0.96287	0.975059	0.826247	0.942116	0.960006	0.94622	0.956805	0.998433	1.00998	0.996968		1.01079	0.938716	0.962561	0.970536	0.911232	0.970143
Gly	GGC	1.0144	1.00627	1.04306	1.00657	0.990063	0.94788		1.00418	0.978006	0.960808	0.998404	0.985821	0.937669	0.970373	0.990051	0.949063	0.974752	1.01648	0.987577	0.343117	0.77319	0.98349	0.795447	0.980066	1.10324	0.995845	0.899632	0.902121	1.00304	0.911892	0.727341	0.966477	1.01325	0.895663	0.930279	0.995249	0.957543	0.948009	0.980697	0.991384	0.93957	0.951692	1.01579	0.969644	0.909793	0.958351	0.925237	0.971713
Gly	GGG	1.00521	1.02484	1.01712	0.996547	0.998792	0.90179	0.983158	1.00052	0.989401	0.992504	0.990363	0.984273	0.989254	0.993243	0.987424	0.982318	0.993097	0.984088	0.958938	0.188401	0.714911	0.948245	0.932673	0.938298	0.951606	0.997633	0.861928	0.828948	1.00021	0.675676	0.94974	0.973128		0.75086	0.912352	0.967433	0.93642	0.898462	0.99465	1.03709	0.956689	0.929175	1.01056	0.949218	0.841959	1.00475	0.924566	0.921675
Gly	GGT	1.01246	0.983299	0.960809	1.0025	1.02186	0.966189	1.00553	1.00761	1.03069	0.989325	0.971922	1.02046	0.969817	1.014	1.00332	1.0047	1.02724	0.95242	1.00455	0.214588	0.961828	0.982027	0.94826	0.93487	0.952428	1.0076	0.92543	0.90959	1.00686	0.925046		0.98473	1.02996	0.843627	0.955191	1.00794	0.939984	0.904771		1.02712	1.07718			0.915953	0.876292	0.969086	0.992445	0.956689
Cys	TGC	1.01131	1.04078	0.98158	0.959458	1.00017	0.956689	0.988005	1.00476	0.98466	1.05133	0.966425	0.974523	0.988865	1.03635	0.975557				0.973481		1.01713	1.02259	0.552848	0.937958	1.05003	0.978746	0.82646								0.977505		0.967813	0.881716	0.950017	0.945437				0.736926	0.956689	0.580233		0.107801
Cys	TGT	1.01573	1.01928	0.996551	0.989516	0.907305	0.991024	1.01808	1.05235	1.00207	1.02215	0.980183	1.04908	0.974572	0.969572	0.994221	1.01275	1.01566	0.998769	1.10324	0.472962	1.01152	0.977083			0.965678	1.10759	0.971287		1.01513	1.11793				0.963597	0.957892		0.957314	0.970389	0.973569	0.978193		0.821555	0.968206	0.539714		0.795447
Ser	AGC	1.01157	0.993849	1.00393	1.03031	1.01315	1.02	0.975059	0.956689	0.979642	0.998018	0.970868	0.998575		0.974099	0.992207	0.959581	0.998508	1.01795	0.994956	0.335252	0.903703		0.61916	1.00515		0.983361	0.980137	0.917316	1.01794	0.921472		1.02367	1.0278		0.94033		0.992968	1.00287	0.97758	0.91816	0.956689		0.912681	0.972949	1.01459	1.00507	0.94232	0.993574
Ser	AGT	1.01429		0.971726	0.969135	0.996897	0.987397	0.980576	1.00455	0.990481	1.02289	0.979387	0.941387	0.966231	0.983898	1.00599	0.984	0.959152	0.995826	1.02089	0.452685	0.990796	1.02595	0.557072	0.986391	0.983158	0.995273	0.960952		1.03629	0.952612	0.795447		0.993574	0.927647	0.972042	0.972052	0.99897	0.924705	0.980284	1.00721	1.02787	0.926988	0.967526	0.944674	0.816449	0.991578	0.950487	0.973362
Ser	TCA	0.993143	0.97727	0.935432	1.00859		0.969034		1.05267	0.916248	1.03166	0.961076	1.02216	0.985896	0.918738	0.998756	0.962742		0.985001	0.968677		0.98971	1.0005			0.98507	0.927237	0.970041	0.96265	0.998662	0.795447		0.998394	1.05159	1.01007	1.11793		0.98113	1.00449	1.03584	0.993324	1.1339		0.949765	0.916503	0.895067	0.956689
Ser	TCC	0.986856	1.01211	1.02303	0.997154	1.01369	1.02629	1.08105	0.949063	0.993213	1.03804	0.985855	1.01385	1.0245	0.994046	1.03166	1.03414		1.01216		0.487651	1.0293	1.00221				0.671089	1.03629					1.00485		1.01349	0.968082		0.997252	1.00962	0.967668	1.07519			0.93178	0.901727		0.99019	0.936644	0.720473
Ser	TCG	0.984771	1.00535	0.95939	0.995974		0.765655		0.966477	0.956689		0.987734	1.00286	0.971317	0.993073	0.969034			1.01066		0.43111	1.0108	1.02355	0.650696		0.982308	0.97229	1.0145		1.00434	1.00826				0.977567	0.974592		1.00002	0.991853	1.00121	0.986224				0.956689	0.934724
Ser	TCT	0.982968	1.06004	0.946901	1.03563	1.05133		1.06697		1.0278	1.02263	1.01035	1.06396	1.01817	1.01194	0.952814	0.795447	1.013	1.00703	0.993044	0.670465	1.11793	0.975615	0.995409	1.05003	0.986141	1.11793	0.919804			1.0504				1.04462	0.992328		0.986056	1.02215	0.991114	0.922995	0.990472		0.886303	0.950573		1.00869		0.869217
Thr	ACA	1.00922	1.00731	1.02339	1.02879	0.993406	0.973306	1.00424	1.00269	0.591728	1.00922	1.00182	0.969556	0.997982	0.984805	0.994112	1.0091	0.997958	0.989237	0.948533	0.443509	1.00263	1.02386		0.795447	0.996968	0.97472	0.97586	0.958971		0.996901		0.996062		0.95988	0.962652	0.955221	1.04707	0.978229	0.958462	0.985051	1.07984	0.898876	0.905115	0.931059		1.05295	0.998555	0.861784
Thr	ACC	1.00817	1.01568	0.937984	1.00213	1.02295	0.999507		1.03322	0.967385	1.05339	1.00128	0.951493	1.00494	0.984749	0.96837	0.982381	1.00586	0.984146	0.967633	0.535215	1.00277	0.975219	0.522829	0.994691	0.881716	1.00293	1.026	1.00105	1.01765	0.992043		0.999231	1.02623	0.956689	0.997585		0.978266	1.00266	0.927539	0.720473	1.00542		0.887529	0.966338	0.969497	0.893573	1.01139	0.795447
Thr	ACG	1.01456	1.01969	0.998447	1.03827	0.938319	0.984552	1.01066	0.963821	1.00441	0.976508	0.981048	1.0369	1.00016	1.00152	0.983074	1.0238	0.993631	1.02515	0.966993	0.583495		0.94726	0.409284	0.945228	1.01761	0.950141		0.983103	1.02663	0.976143	0.969817	1.11793	0.795447	0.956689	0.973393	0.997952	1.01719	0.973702	0.938403	0.982761	0.99614		0.97355	0.957143		0.920264	0.983743	0.879446
Thr	ACT	1.02352	1.00627	0.968398	0.983313	0.907305	1.01875	0.795447	0.975059	1.00591	0.970812	1.0005	1.02194	0.986712	1.02117	1.00755	1.01916	1.01236	0.95804	0.989539	0.671089	0.968876	0.983723	0.967677	0.992061	1.03195	0.960738	1.00778	0.980705	0.997623	1.03042			1.01749	1.02066	0.983305		1.00792	0.981869	0.958745	0.915941	0.999388			0.948775		0.990359	0.983968
Gln	CAA	1.01134	1.05504	0.986141		1.07493	0.999823	1.01342	0.994601	0.848912	0.956689	0.968522	0.970578	0.995814	1.00133	0.969514	0.923473	0.998309	0.977448	1.00075	0.492893	0.969881	0.988433	0.539177	0.92351	0.996968	0.989137	0.931099	0.99517		1.01265	0.997154	1.06636		0.969377	0.978199		1.01555	0.951685	0.997073	0.92363	1.02163	0.960025	0.968189	0.915193	0.991384	1.01792		0.87042
Gln	CAG	1.05305	0.996612	0.995807	0.995956	1.11793	0.984484		1.01646	0.913041	0.975895	0.977601	0.962474	1.00696	0.998826	0.961906	0.969572	1.02117	0.964756	0.938209	0.203778	0.838929	1.0021	0.157909	0.915073	0.998803	0.956689		0.915569	1.0369	0.978746			0.993245	0.81774	0.969919	0.795447		0.941523	1.01804	0.970263	0.981208	0.795447	0.992834	0.94154	0.969277	0.9954	0.951954
Asn	AAC	1.02833	1.00919	0.997697	1.03265	1.02914	1.01781	1.02303		0.782208	1.04231	0.981724	0.959458	0.981322	0.984563	0.988105	0.922159	0.966643	1.00436	1.00099	0.23246	1.08692	1.01573	0.555368	0.95295	0.999333	0.989237	0.942645	0.949112	1.01161	0.983862		1.00159			0.944451	1.01399	0.992635	0.978067	0.989853	1.01019			0.954622	0.969056	0.96264	0.988105	0.993574	0.956689
Asn	AAT	1.01454	1.02412	0.956689	0.98794	0.961312	0.970847		1.11404	0.80538	0.990952	0.986708		1.03898	0.996738	0.94643	0.988133	1.03651	0.956689	1.01009	0.832332	0.831047		0.604752		1.0021	0.938462	0.928156	0.96968	1.0152	0.954334	0.87042	0.987703	1.00368			0.983351	1.00128	0.945111	0.984885	0.994648	0.997061	0.703437		0.914223		0.999236		0.955317
Asp	GAC	1.01608	1.01569	0.954008	0.995758	0.795447	0.958653		1.01527	0.834382	1.0043	0.992459	0.966317	0.976098	1.00044	0.965023	0.865833	0.990263	0.971398	0.94274	0.614791	0.776171	0.960336	0.489377	0.970041	0.998681	1.01721	0.995842	0.927766	1.04401	0.942176			1.02635	0.265475	0.90959	1.00447	0.962045	0.977493	0.992244	0.987853	0.966993	0.936971	0.982002	0.955639	0.901992	1.01404	0.819965	0.985886
Asp	GAT	1.02282	1.01714	0.998722	0.990805	1.02854	0.968292	0.97841	0.976553	0.997154	0.993574	0.95758	0.933156	0.580233	0.95255	0.959649	0.994726	1.01777	0.938708	0.956689	0.662933	0.894251	0.98791	0.721629	0.795447	1.02162	1.01041	1.02985		1.01006	0.96655	1.01423	1.00114		0.993473	0.961377		0.967377	0.956194	1.00193			0.905731	0.971378	0.985139	0.968094	0.974323	0.946445
Glu	GAA	1.03118	1.01534	1.0829	0.95931	1.00629	0.974712		0.97099	0.914619	0.935066	0.976682	0.973303	0.99418	1.03166	0.957167	0.961908	0.988777	0.937074	0.95922	0.288762	0.975796	0.995547		0.904161	1.1719		0.927546	0.771132	1.01947	0.885716	1.00607	0.97727	1.00765	0.958735		1.07038	0.980676	0.954887	0.993365	0.971127	0.928648	0.969322		0.965502			0.961386	1.00574
Glu	GAG	1.02703	1.01935	1.01298	1.08692	0.994462	0.981183	1.00071	1.07241	0.887361	1.01711	0.971914	0.987993	0.964172	0.994333	0.954082	0.958434	1.02166	0.948077	0.947441	0.245711	0.939081	1.01239	0.340448	0.928648	0.993332	0.994752	0.935303	0.791627	0.992324	0.783974	1.00083	0.912324	0.993574	0.771723	1.02958	1.01846	0.987208	0.904827	0.987246	0.951129	0.699657	0.934311	0.706824	0.96357	0.923069	1.00571	0.926563	0.990805
His	CAC	1.02685	1.01582	1.02227	1.03997	1.05985	0.943184		0.974377	0.835725	0.865271	0.994863	0.998555	0.943849	0.98207	0.971893	0.767726	0.999475	0.979251	0.980025	0.58796	0.914025	0.997702			1.00221	1.02803	0.935409	1.03166	1.01129	1.00141		1.00607		0.971431	1.01412		0.989194	0.989476	1.00511	1.0264		0.925675	0.997475	0.975091	0.904155	0.970779		0.81898
His	CAT	0.994154	1.0315	0.926118	1.01059		1.00097	1.00095	1.0152	0.871087	0.947989	1.00679	0.986141	0.972583	1.00523	0.955456	0.766717	1.0348	0.956689	0.996757	0.699788		0.989551	0.397988	1.02582	0.977245	0.982381	0.970904	0.976071	1.01263	1.00291		1.14352	1.00221	0.907305	0.974104	0.996062	0.990568	0.984968	1.03508	0.981118	1.04389	0.719767		0.933631	0.934257	1.01066		0.912681
Arg	AGA	1.01517	0.998496	1.02677	1.01816	0.950508	0.892605	0.990472		0.799222	0.973602	0.967326	0.932886	0.98106	0.943707	0.99342	0.927704	0.998508	0.964861	0.925003	0.496495	0.954068	0.970212	0.717156		1.02776	0.96951	0.993704	1.00122	1.01956	1.01522		1.05436	1.0369	0.765994	0.975579		0.705725	0.929275	0.998808	0.912804	0.999804		0.906452	0.959804	0.944101	0.938236	0.900336
Arg	AGG	1.02582	0.975435	0.990312	1.00091	0.988494	0.992736	0.900633	1.00199	0.834019	0.983769	0.969485	0.967606	0.978895	0.941355	0.95439	0.848594	1.00892	0.959604	0.949146	0.489571	0.887496	0.965967	0.279331	1.00583	0.985859	0.991414	0.922724	0.999603	0.983648	0.982875	0.974712		0.994233	0.761508	0.951552	1.0293	0.959426	0.912577	0.989092	0.965168	1.00732	0.961693	0.939494	0.938164	0.961773	0.984044	0.926138	0.816449
Arg	CGA	1.03232	1.03087	1.00954	1.01139		0.930331	1.04296	0.994541	0.713651	0.986432	0.972044	0.985519	1.00607	0.970369	0.928127			0.959721	0.918601	0.596116	0.989507	0.992534	0.771431	0.82646	0.987537	0.931376	1.00967	1.03166	1.00875		1.0293		1.00358	0.946201	0.965173		1.02742	0.96785	1.01253	0.995103			0.971287	0.944104	0.900429	0.972066
Arg	CGC	1.02137	1.02079	0.966086	1.0005	1.00607	0.974148	0.995351	1.03877	0.8628	1.01286	0.974751	0.944701	1.00175	0.998646	0.978192			0.991119	0.953302	0.518207	0.968738	0.96831	0.726174	1.00671	0.974281	0.98084	0.994166		0.795447	1.03653				0.937518	0.937874		0.982387	0.985909	0.977969	0.967606	0.993245	0.946201	0.720473	0.955705	0.956689	1.04296
Arg	CGG	1.02343	1.00867	1.01024	1.01667			1.08105	1.00557	0.812857	0.971867	0.969476	1.02345	1.00895	1.0048	0.955915	1.00607		0.957085	0.964668	0.479239	1.00083	0.966317	0.795447	0.927237	0.982872	0.932965		1.00206	1.00767	0.795447				0.813639	0.949381		1.00848	0.940991	1.00206	0.946785	0.934995		0.94975	0.940216	0.976508	0.94647	0.981208
Arg	CGT	1.02724	0.991447	1.02496	1.01385	1.01351	0.979724		1.02863	0.707582	1.01448	1.00213	1.01066	0.97951	1.00693	0.936845			0.975608	1.00967	0.712847	0.948227	0.79838	0.572582	0.960477	0.996062	0.93757	0.996968	0.956689	0.840968	0.967368		1.03994	1.00561	0.953328	0.941143		1.00104	0.985729	0.983947	1.04296	0.986723		0.967833	0.965558	0.795447	1.04473		0.816449
Lys	AAA	1.02127	0.98936	1.03042	1.06407	0.983983	0.980222		1.04755	0.806125	0.932673	0.940246		0.905249	0.979682	0.9487	0.878302	0.976866	0.97327	0.999512	0.6811		1.00042		0.969188	0.976553	1.03629	0.914035		1.14166				0.975214	1.00607	0.990572	0.949063	0.98663	0.956508	1.01861	0.983124		0.927237	0.795447	0.960044		1.01603
Lys	AAG	1.01864	1.01411	0.970554	1.01178	1.03367	0.98507		1.04755	0.873845	1.00726	0.964817		1.02164	0.994971	0.937357	0.795447	0.959951	0.916243	1.05776	0.551155	0.912901	0.97375		0.942332	1.01673	0.987562	0.994559	0.778655	1.14738	0.997031		1.00708	1.0369	0.84483	0.952084	0.973566	1.01205	0.91279	0.982673	0.982151	1.03166	0.921248	0.966317	0.865617	0.864257	0.911974	0.971502	0.956689
STOP	TAA	0.993202	1.0107	1.03166	0.990628		1.00368	1.08636	1.00991	1.0179	1.01265	1.03338		1.04191	1.05427	1.04024	1.08959	1.03532	1.01867	1.00745		1.00221	1.01309		1.03605	1.03868	0.989077	1.01544		1.05273	1.00852		0.970352		1.03208	1.03867		1.00982	1.0095	0.996656	1.00722			1.07241	0.99725	1.02074	0.967985	0.999691
STOP	TAG	1.00346	1.049	1.0312	1.01511	1.03345	1.0555			1.01354	1.01867	1.01163	1.07984	1.04401	1.02784	1.01993	0.996738	1.00887	0.993989	0.946901	0.979669	1.03629	1.00911	0.973808	1.03404	0.932405	1.01174	1.04519	1.00623	1.02671	1.01976		1.00567	1.0039	1.02962	1.0283	1.03954	0.99116	1.002	1.01801	1.00309	1.06141		0.964315	1.02392	0.972619	0.905115
STOP	TGA	1.0263	1.02883	1.02407	1.02637	0.961931	0.988964			1.01671	1.12609	1.00381	1.03166	1.04643	1.06636	1.02449	1.0403	1.01966	1.0034	0.988577	0.982561	1.01183	1.0521	0.981732	1.04478	0.988395	1.13821			1.04975				1.04963	1.03462	1.01309		0.987724	0.998729	1.12688	1.03409	0.957965			1.02645	1.03982	1.01881
	WT	M	S	I	Q	H	F	R	V	A	L	I	P	F	F	A	A	F	C	L	P	V	F	A	H	P	E	T	L	V	K	V	K	D	A	E	D	Q	L	G	A	R	V	G	Y	I	E	L	D
	Amino Acid	3	4	5	6	7	8	9	10	11	12	13	14	15	16	17	18	19	20	21	22	23	24	25	26	27	28	29	30	31	32	33	34	35	36	37	38	39	40	41	42	43	44	45	46	47	48	49	50
	W	1.01818	1.01502	0.973951	0.969802		0.795447	1.03521	0.993527	1.0077	0.973291	0.992367	1.00529	0.994561	1.00393	1.00579	1.02303		0.767648		0.434873	0.761134	0.978448	0.559231	0.671089	0.875333				1.00887	0.912793				0.799922	0.96139		0.949089	0.940708	0.92148	1.00199			0.942588	0.984281		0.881716		0.795447
	F	1.01776	1.01375	1.01155	1.01624	0.720473		0.981062	0.967985	1.01556	1.03099	1.00856	0.972013			1.01814			0.878433	0.966352	0.475492	0.877234			0.935686		0.965325	0.907305		0.979566				0.919212	0.992943	0.986902		0.913688	0.968167	0.964384	0.960244		0.795447		0.98421	1.06996	1.01308		0.833535
	Y	0.994925	1.00614	1.03392	0.989893	1.01689	0.971317			1.00969	0.978344	0.975388		1.01805	1.02554	0.983374	0.877722	0.972359	0.895378	0.951569	0.463254	0.832332	0.915217		0.997756	0.941061	0.991801	0.91288		1.0106	0.984289	0.997505	1.0293	0.963003	0.975653	0.925675	1.02196	0.994916	1.00632	0.957204	0.964196			0.97409			0.865833	0.968505	0.847872
	P	1.02006	1.01929	1.00067	1.02099	1.01252	0.996307	0.991807	0.982208	0.978414	0.97691	1.00857		0.998747	0.983882	0.969298	0.976304	1.00169	0.994373	0.965276		0.902247	0.987451	0.584372	0.645339		1.03318	0.988672	0.974275	1.00899	0.956971	0.995769	0.970542	0.964692	0.931522	0.984975	0.934286	0.966943	0.967689	0.970776	0.980472	0.977692		0.981426	0.95817	0.921411	0.966705	0.974281	0.967856
	M		1.02158	0.978156	1.02151	1.01608	0.994243	0.994166	0.993523	1.01038	1.02515	0.996329	1.01893	0.977783	1.00739	0.982692	0.990384	1.03728	0.923406	1.11793	0.31328	0.784138	1.02725	0.584397	0.899022	1.02405	0.953372	0.952412	0.917316	0.987703	0.967771	0.932171	1.01766	1.00826	0.991384	0.980635	0.97844	0.985407	0.981761	0.996293	0.990447	0.953409	0.959177		0.956689	0.815266	1.00933	1.00849
	I	1.02292	0.998814		0.989537	1.03543	1.00193	1.00918	1.02315	1.00493	1.01522		0.993792	0.965741	1.0022	1.00339	1.02812	1.00494	0.96974	0.982043	0.165739	0.824876	0.934215	0.475492	0.926756	1.00944	0.998626	0.998859	0.949275	1.01824	0.99883	1.04891	0.967913	0.483254	1.02033	0.978237	1.07609	0.998406	0.984337	0.937924	0.969746	0.950181	0.944874	0.815673	0.977705		1.0175	1.00463	0.896405
	L	1.02434	1.00209	0.997014	1.01878	1.01942	1.01706	0.994265	1.0163	1.02006		1.00783	1.00036	1.01423	1.02002	1.0032	1.00091	1.00545	0.789452		0.567352	0.916516	1.00583	0.525043	0.909818	0.957713	1.0259	0.986484		1.02656	1.00885	1.042	1.00949	0.795447	0.987912	0.934656	1.00416	1.00589		0.94854	0.965961	0.998196	0.996876	0.872527	0.990144	0.98562	1.00888		0.958982
	V	1.00948	0.988721	1.01515	1.02141	0.996597	0.999319	1.02103		1.00644	0.998	0.990169	1.01734	0.994347	1.00706	0.998632	1.00346	1.02044	1.00036	0.978565	0.313989		0.97072	0.873977	0.976484	0.991727	1.00149	1.01635	0.999641		0.957197		1.02328	0.998414	0.974991	0.965622	1.0088	0.980045	0.951496	0.966216	0.972397	0.966333		0.890149	0.995696	1.02212	1.00698	1.02386	0.856056
	A	1.02289	1.00638	0.987659	1.01313	1.02619	1.00691	1.04589	1.00717		1.0051	0.986498	1.01448	1.00682	0.990042			0.988708	1.01651	0.976184	0.410632	0.978407	1.01972		1.01989	0.923588	1.01974	0.983325	0.979161	0.992175	0.975483	1.00128	0.988105	0.991578		0.939976	0.986659	0.997157	0.934696	0.996622		1.03419	0.983286	0.945296	0.983276	1.01791	1.00553	0.968287	0.973055
	G	1.00815	1.00494	1.01578	1.00486	1.00198	0.984469	0.995939	1.00087	1.00964	0.974684	0.988359	0.990067	0.971884	0.998322	0.989807	0.985695	0.993293	0.989827	0.98621	0.191031	0.875594	0.968336	0.947628	0.944918	0.958488	1.00457	0.911564	0.877861	1.00383	0.855073	0.894585	0.971075	1.01873	0.850176	0.92824	0.976274	0.944943	0.925961		1.01986	0.964789	0.945526		0.945751	0.922961	0.97659	0.922989	0.952036
	C	1.01383	1.02296	0.986562	0.983599	0.938877	0.990556	1.00376	1.01402	0.99879	1.02556	0.97253	0.989248	0.983528	1.01604	0.982471	1.01275	1.01638		0.977427	0.472962	1.01364	1.00638	0.552848	0.937958	0.975394	1.06599	0.961809		1.01513	1.11793				0.963597	0.969306		0.95962	0.969931	0.971171	0.967606		0.821555	0.968206	0.711522	0.956689	0.768534		0.107801
	S	1.0003		0.980409	1.00671	1.01348	0.910134	1.00812	0.998447	0.982176	1.01801	0.980401	1.00635	0.995339	0.987034	0.988897	0.985318	0.98626	1.00516	1.00808	0.568741	1.0008	1.0054	0.708606	1.00437	0.983094	0.987653	0.980889	0.959472	1.01771	0.966617	0.795447	1.00639	1.03359	0.977638	0.970142	0.972052	0.993079	0.961268	0.991225	0.985597	1.03403	0.926988	0.942914	0.944024	0.982714	0.998876	0.945547	0.971257
	T	1.01398	1.01235	0.981271	1.02243	1.00434	1.00266	1.00174	1.00026	0.887971	1.00672	0.998675	0.998466	0.997579	0.997191	0.987634	1.012	1.00164	0.994422	0.973659	0.628333	0.998443	0.984589	0.867346	0.983474	1.01384	0.969094		0.972346	1.01787	1.00832	0.969817	1.00183	1.01785	1.00891	0.975811	0.983673	1.01128	0.983954	0.944945	0.982488	1.0042	0.898876	0.926916	0.948497	0.971123	0.982279	0.985586	0.859828
	Q	1.03171	1.02361	0.994337		1.08465	0.992725	1.01342	1.01358	0.886662	0.968636	0.973232	0.965803	0.997744	1.00045	0.965044	0.951903	1.00654	0.968441	0.970041	0.293465	0.950017	0.998575	0.504994	0.916558	0.998726	0.986391	0.931099	0.972583	1.0369	1.00866	0.997154	1.06636	0.993245	0.923406	0.97313	0.795447		0.943538	1.0103	0.96015	1.00076	0.956689	0.979924	0.928319	0.973775	0.998975	0.951954	0.87042
	N	1.02417	1.01646	0.991667	1.00062	0.983305	0.991024	1.02303	1.11404	0.795091	1.00774	0.983509	0.964845	1.00747	0.994571	0.969025	0.960187	0.985935	0.995404	1.00617	0.535215	0.8577	1.01573	0.537447	0.954831	1.00127	0.96678	0.935271	0.964016	1.01378	0.964443	0.87042	0.99713	1.00368		0.944451	0.990455	0.994556	0.95806	0.987061	0.997427	0.997061	0.703437	0.954622	0.922613	0.964571	0.991818	0.993574	0.955445
	D	1.01936	1.0164	0.976598	0.994665	1.01385	0.964207	0.97841	0.994916	0.844806	1.00032	0.977781	0.956689	0.973527	0.960894	0.961991	0.941022	0.993691	0.958833	0.947807	0.625449	0.879962	0.973697	0.663212	0.965454	1.00406	1.01295	1.00683	0.927766	1.02087	0.949153	1.01423	1.00114		0.950457	0.958744		0.965139	0.966242	0.997736	0.995317	0.966993	0.928151	0.976909	0.959434	0.950398	0.98428	0.921184
	E	1.02895	1.01661	1.03582	0.971019	1.00134	0.978692	1.00071	0.978247	0.89742	1.00654	0.974569	0.983994	0.977664	0.99497	0.955045	0.959307	1.00045	0.943265	0.95305	0.263225	0.947227	0.998872	0.340448	0.905064	0.993997		0.931063	0.787402	0.999717	0.871161	1.00414	0.96656	0.999763	0.937031		1.02825	0.984468	0.926197	0.989278	0.963919	0.877773	0.951903	0.708306	0.965225	0.923069		0.934266	1.00269
	H	1.01788	1.02316	0.970177	1.02436		0.982561	1.00095	0.998171	0.867182	0.883037	0.99811	0.99766	0.966523	0.98924	0.967529	0.766616	1.02303	0.96819	0.9859	0.684595	0.914025	0.994228	0.397988		0.982632	1.00862	0.945659	0.991801	1.01256	1.00196		1.12923	1.00221	0.970135	1.00629	1.01239	0.990025	0.986771	1.01088	0.984595	1.04389	0.827879	0.997475	0.956408	0.920679	0.973706		0.904827
	R	1.02392	1.00319	1.00219	1.01111	0.988456	0.935384		1.0091	0.798511	0.993836	0.973132	0.963443	0.991545	0.983581	0.958781	0.86266	1.00594	0.968332	0.950917	0.539106	0.95009	0.921545	0.64771	0.990245	0.986301	0.973211	0.958515	1.00045	1.00022	0.989189	0.982015	1.04838	1.0011	0.880827	0.952949	1.0293	0.909361	0.93606	0.994931	0.954236		0.953524	0.954315	0.950446	0.949904	0.962437	0.929568	0.823156
	K	1.01977	1.00722	0.986525	1.02921	1.01577	0.982823		1.05003	0.865186	0.990397	0.954639		0.96998	0.989312	0.939846	0.868514	0.968991	0.93512	1.02448	0.574815	0.912901	0.982664		0.961834	1.00967	1.00757	0.951988	0.778655	1.14738				0.98488	0.900992	0.967177	0.968532	1.00703	0.92917	0.993762	0.982517	1.03166	0.922701	0.961424	0.905757	0.864257	0.995974	0.971502	0.956689
	STOP	1.00816	1.02469	1.02856	1.01853	1.01866	1.01098	1.08636	1.01039	1.01658	1.02526	1.01535	1.07876	1.04352	1.03619	1.02777	1.0691	1.02517	1.0048	0.992057	0.981527	1.01247	1.01309	0.974904	1.03931	0.976784	1.01251	1.02587	1.00784	1.03929	1.01697		1.00142	1.01728	1.03166	1.02627	1.03954	0.99585	1.00235	1.01859	1.01411	0.990509		0.974182	1.01354	1.01178	1.00969	0.999691
[truncated: 239 more columns]

## Sheet: 99% Confidence (replica 1)
		M	S	I	Q	H	F	R	V	A	L	I	P	F	F	A	A	F	C	L	P	V	F	A	H	P	E	T	L	V	K	V	K	D	A	E	D	Q	L	G	A	R	V	G	Y	I	E	L	D
Amino acid	Codon	3	4	5	6	7	8	9	10	11	12	13	14	15	16	17	18	19	20	21	22	23	24	25	26	27	28	29	30	31	32	33	34	35	36	37	38	39	40	41	42	43	44	45	46	47	48	49	50
Trp	TGG	0.0267843	0.0277076	0.0290326	0.0412974		0.617398	0.0555359	0.0272085	0.0795991	0.0569304	0.0158447	0.0677564	0.0277376	0.0790064	0.0233407	0.115614		0.0415786		0.163499	0.0667895	0.0359088	0.142582	0.5716	0.0389335				0.0426791	0.0675863				0.0588289	0.0214072		0.0279259	0.0233997	0.0230858	0.0427796			0.0677132	0.0225924		0.225443		0.617398
Phe	TTC	0.0282503	0.0626525	0.0588593	0.0318556			0.0583697	0.148405	0.0269895	0.0480665	0.020474	0.0518209	0.0222949	0.0266772	0.0453904		0.0744146	0.0310846	0.0568091	0.183531	0.0378208	0.0514584		0.116978		0.131631	0.225443		0.080865					0.122707	0.0485078		0.131106	0.0525993	0.0435422	0.0309504				0.0297609	0.0871826	0.0658017
Phe	TTT	0.0358238	0.0897241	0.047581	0.027536	0.585715	0.0553114			0.0311607	0.0857663	0.020051	0.0408672			0.0369649			0.0576587	0.0393684	0.242133	0.0812639						0.174444		0.436567				0.0960458	0.0541573	0.142992		0.162734	0.0326917	0.054843	0.038114		0.617398		0.0334576				0.110421
Tyr	TAC	0.0330095	0.0348766	0.0560546	0.0440943		0.035898			0.07345	0.0391159	0.0415378		0.055296		0.0487114	0.0416556	0.170052	0.0449682	0.0576681		0.368966	0.390477		0.0528595	0.313079	0.115439	0.272018		0.0493601	0.0806656				0.141771	0.368967		0.122709	0.0268918	0.067728	0.0435354						0.288387
Tyr	TAT	0.056115	0.0456425	0.0458455	0.0967617	0.0821566	0.0454048			0.0282776	0.0436245	0.0319928		0.0596809	0.0583493	0.0687419		0.103061	0.225443		0.150843		0.103777		0.107693	0.0454949	0.0416661	0.184678		0.0489051	0.0893316	0.0619294	0.13699	0.0784301	0.585715	0.105071	0.13699	0.039208	0.0562388	0.0358631	0.105885			0.0614432	0.0207735		0.436567	0.0573737	0.0681075
Pro	CCA	0.0259762	0.0241778	0.0463829	0.0822588	0.0885326	0.0456926	0.0893313	0.0428355	0.0249472	0.0303301	0.0266254	0.0342858	0.0319847	0.0247238	0.0340747	0.0278325	0.0304324	0.0203696	0.0340634	0.047905	0.0513369	0.057792	0.585715	0.540591		0.0532274	0.0824688	0.0333614	0.0407674	0.0493944		0.0903161	0.0435968	0.174627	0.0290437	0.127815	0.0222618	0.0193182	0.0248132	0.020355	0.155786		0.045577	0.0330544	0.0713889	0.0445936	0.390477
Pro	CCC	0.0479568	0.0184185	0.124802	0.084694	0.0583697	0.0276115	0.0375761	0.0785758	0.0585055	0.0370494	0.0212754		0.0301461	0.0386005	0.0285673	0.0749629	0.146084	0.0351535	0.0795772	0.0307862	0.132357	0.0353585	0.151484	0.0831958	0.0413062	0.0927926	0.0447297		0.0327659	0.0365133	0.135679	0.038047		0.436567		0.0487842	0.0345553	0.0184023	0.0327099	0.0251906			0.0857084	0.0196416	0.585715	0.0642454		0.0634596
Pro	CCG	0.0287982	0.0389192	0.0391393	0.0251079		0.0373553	0.0333472	0.0649457	0.0461075	0.0443686	0.0186426	0.0380767	0.0462902	0.0335576	0.035382	0.048002	0.617398	0.0299402	0.0574033	0.0502618	0.062654	0.0288368	0.132296	0.165401	0.0268614	0.0917091	0.0830072	0.0406302	0.0432717	0.0459371	0.126076	0.0619802	0.0621516	0.0489985	0.0212989	0.617398	0.033594	0.0185191	0.0257968	0.0210009	0.338163		0.0289679	0.0305727	0.0864838	0.0545347	0.0452581
Pro	CCT	0.0443064	0.0306586	0.0530144	0.0400969	0.141975	0.0423565	0.0941934		0.0423402	0.0216644	0.0550837	0.0555114	0.0417367	0.0246885	0.0417496	0.0875959	0.0460604	0.0203594	0.0670734		0.0359945	0.0408653	0.0778571	0.148555	0.0192186	0.114987	0.056779	0.298232	0.0302859	0.0734243		0.0735287	0.0645085	0.0593467	0.035517	0.0495483	0.0309121	0.025845	0.0296207	0.0561725	0.206898		0.0810338	0.0408029	0.0426971	0.159625		0.0686489
Met	ATG		0.0425868	0.0281455	0.0347548	0.0336535	0.0322792	0.0960462	0.0283898	0.0155149	0.0229366	0.0188589	0.023312	0.0287221	0.0259235	0.0277819	0.128658	0.0190749	0.0432268	0.205801	0.203348	0.0363613	0.0436391	0.16747	0.050608	0.0214709	0.0568429	0.024402	0.113738	0.0450454	0.0600129	0.0979617	0.0398455	0.0533737	0.184678	0.0309275	0.0412471	0.0214903	0.016255	0.0167713	0.018998	0.0565244	0.0696148		0.0541527	0.06448	0.0225591	0.0507525
Ile	ATA	0.0242266	0.0271239	0.052507	0.0398993	0.0796379	0.0494183		0.196998	0.0363356	0.0165022	0.0130885	0.0728931	0.0204004	0.0282503	0.0294747	0.0334155	0.0281787	0.0247932	0.03246	0.53632	0.0394419	0.0307918	0.20795	0.0253358	0.0934226	0.0487114	0.0520446		0.0265553	0.0558724	0.0547526	0.0605751	0.112971	0.045501	0.046044	0.0481635	0.026256	0.0174546	0.0301082	0.0202864	0.0571568	0.0646055	0.0725164	0.0236072	0.101192	0.0649582	0.0415606	0.298232
Ile	ATC	0.0261767	0.031034	0.0456425	0.0321034	0.0509657	0.0429138	0.0566094	0.0736243	0.0180912	0.0435954	0.0213109	0.0622739	0.0362307	0.0415222	0.0313546	0.0541224		0.0318339	0.0492487	0.309857	0.0710058	0.106517	0.20521	0.153206	0.0338956	0.0456676	0.0347102	0.053758		0.0499548			0.188693	0.0346895	0.0319268		0.0184174	0.0224423	0.025348	0.0341332	0.053508			0.0232164			0.0749443	0.0901768
Ile	ATT	0.0252735	0.0271744		0.0773832	0.0415576	0.0414916	0.0565347	0.0372993	0.0280528	0.0430591		0.0856268	0.0258383	0.0349558	0.0272836		0.0261482	0.0464874	0.0433592	0.537431	0.0595039	0.0303697	0.617398	0.617398	0.0309134	0.0514564	0.0752062		0.0434535	0.0226295	0.0728637		0.617398		0.0425961	0.105435	0.0388013	0.0304743	0.0447078	0.0249304	0.138428	0.124802	0.0750224	0.0228072	0.049029	0.0796949	0.118659
Leu	CTA	0.0262981	0.0251028	0.0490426	0.0296444	0.0566156	0.0571589	0.0335926	0.0274694	0.0178816	0.0215414	0.0200613	0.0314197	0.0203242	0.0287417	0.0262103	0.0578349	0.0222037	0.0347401	0.0199035	0.108643	0.0270043	0.0232003	0.125734	0.0784119	0.0160138	0.0860696	0.108843	0.0387407	0.0353088	0.0580301	0.0716324	0.0446773		0.0433729	0.0201708		0.0280934	0.0297351	0.0430212	0.0162203	0.116454	0.0733023	0.0311503	0.0215501	0.0383315	0.0273212	0.0630931
Leu	CTC	0.0271626	0.024029	0.0543016	0.0301064	0.100405	0.0339327	0.0555124	0.0273791	0.03592	0.0214985	0.0180521	0.0491104	0.0170834	0.0227609	0.0298553	0.0806555	0.0409136	0.0278064	0.0367296	0.241506	0.0441636	0.0384988	0.142543	0.0342721	0.021682	0.052917	0.0706624	0.0783126	0.0240538	0.0255801	0.0484935	0.153206		0.0436482	0.0260603	0.04448	0.028595	0.0587655	0.0415586	0.0236442	0.0478356		0.051043	0.0142849	0.148405	0.0395837	0.132609	0.0840451
Leu	CTG	0.0267051	0.0274077	0.026496	0.0468372	0.22799	0.0342597	0.0367272	0.0204894	0.0166901	0.0229435	0.012734	0.0340333	0.0206515	0.0208512	0.0214023	0.0857842	0.0310869	0.0356297	0.0422691	0.0689277	0.0332131	0.0467947	0.151046	0.0477098	0.0209367	0.298232	0.0901746		0.0368581	0.0309941			0.617398	0.113171	0.0179012		0.0189528	0.0134809	0.0212678	0.0172601		0.24012	0.09613	0.0156915	0.0938358	0.0269684		0.112723
Leu	CTT	0.0293152	0.0179438	0.0432659	0.0396168	0.0954702	0.0373031	0.0787994	0.0846023	0.0292173		0.0190348	0.0920248	0.0269173	0.0158894	0.0284466	0.0938397	0.0644629	0.0276974		0.0590733	0.0665664	0.0269538	0.134851	0.0589087	0.03816	0.0602875	0.0731156	0.0753759	0.0448738	0.0368233	0.0603646			0.390477	0.0301902		0.0336383	0.0193091	0.0281791	0.0274554	0.436567		0.0855204	0.024909	0.617398	0.0676317	0.0606669
Leu	TTA	0.0254722	0.0704223	0.0509102	0.0352154		0.0490218		0.148375	0.0290681	0.141771	0.01802	0.0488988	0.0281571	0.0693077	0.0324388	0.0836103	0.0714782	0.0676546	0.0524486	0.53632	0.0362261	0.0576837		0.110114	0.064954	0.120899			0.0510168		0.189336			0.043188	0.0463827	0.0539083	0.043151	0.0745226	0.0415189	0.0317393				0.0262931		0.436567		0.390477
Leu	TTG	0.0246016	0.0492651	0.0323771	0.0222638		0.151719		0.436567	0.0343553	0.0624108	0.0186356	0.0524878	0.0226	0.0678008	0.0355539	0.0687419	0.0408495	0.0616999		0.241648	0.0723337	0.0307272			0.035786			0.055302	0.134298			0.129736			0.0262192		0.0365721		0.0331532	0.0200144		0.154485	0.0596082	0.0403992	0.0542242	0.334832	0.089584
Val	GTA	0.0253796	0.0258301	0.0416495	0.0395625	0.0238289	0.0341815	0.0485547	0.0480226	0.032721	0.0514102	0.0221925	0.0375384	0.017306	0.0249319	0.030335	0.0361621	0.0418745	0.0186456	0.0574467	0.310366	0.0344738	0.0358867	0.310928	0.0332418	0.0369486	0.0481738	0.0502811	0.0497678	0.0271057	0.0442028		0.158067	0.0799504	0.098958	0.0343141	0.0532734	0.0267844	0.0157295	0.0240205	0.0198506	0.0412857	0.0558415	0.0854249	0.0307327	0.0540482	0.0701121	0.0984686	0.0598798
Val	GTC	0.0252823	0.0233699	0.0360029	0.0404501	0.13699	0.0472359	0.0380647		0.0279568	0.0323632	0.0333961	0.0457193	0.0280233	0.0390699	0.0346564	0.0310983	0.0265467	0.0340049	0.0299698	0.202946	0.0415586	0.0289062	0.204191	0.048275	0.0505651	0.0314697	0.0454239	0.0746355	0.037578	0.0497624	0.225443	0.0716882		0.0840863	0.0222996	0.617398	0.0529505	0.0205772	0.0261993	0.0305063		0.216361	0.554866	0.0203495	0.0641697	0.153206	0.035293	0.225164
Val	GTG	0.0278254	0.0230789	0.0256872	0.0408058	0.0252319	0.112127	0.0730626	0.0492261	0.0199515	0.0378662	0.0182094	0.0373829	0.0194238	0.0225541	0.0186076	0.0228763	0.368967	0.01755	0.0439867	0.123508	0.0255008	0.0366606	0.180298	0.0612184	0.0192106	0.0457207	0.0318922	0.037474		0.0330168	0.064954		0.0462599	0.0358616	0.0167843	0.0620853	0.0250949	0.0142293	0.0176159	0.0275701	0.0466157		0.0333929	0.0154788	0.0379995	0.0458455	0.0243816
Val	GTT	0.0318959	0.018458	0.0431726	0.240323	0.0559032	0.0325949	0.055015	0.0469798	0.0249985	0.0280513	0.017272	0.0785776	0.0299915	0.0384122	0.0382029	0.0580532	0.0337546	0.0350617	0.0915386	0.163069		0.0275602	0.0190949	0.0579465	0.0249831	0.038908	0.0653893	0.258517	0.0283594	0.0784389	0.196998	0.0724024	0.0494198	0.0346513	0.0630905	0.058643	0.0351847	0.025538	0.0242246	0.0377015		0.0724412	0.053482	0.0266533	0.0582787	0.0501934	0.0455773	0.084251
Ala	GCA	0.0234266	0.0241334	0.0450555	0.0674878	0.0416293	0.0412193		0.11317	0.0355877	0.0302461	0.0194776	0.0384569		0.0432533	0.0245961		0.244745	0.0919657	0.215514	0.547265	0.0246468	0.0400583	0.0398521		0.0836098	0.0725237	0.093606	0.0576681	0.0300042	0.0892922	0.062054	0.0619096	0.0695178	0.0350763	0.0296385	0.037213	0.0496156	0.0156427	0.0229803			0.436567	0.0562443	0.046137	0.0440193	0.104361	0.0814157	0.0552841
Ala	GCC	0.0284597	0.0190342	0.0444454	0.0276718	0.0299674	0.0305572	0.0837527	0.0334209			0.0203472	0.0392848	0.0387375	0.0358123	0.0342724	0.0293151	0.0401395	0.025469	0.0379757	0.310468	0.390477	0.0324611	0.0297107	0.0237384	0.067539	0.0565601	0.0588216	0.168085	0.0322494	0.0442164				0.0321585	0.0271777	0.049875	0.0204327	0.025563	0.0262327	0.0332806	0.0887723		0.0784119	0.0255936	0.216361	0.0688652	0.0790138
Ala	GCG	0.0314533	0.0298374	0.0292072	0.0374703	0.0770061	0.0597365		0.0390327	0.0472685	0.0938996	0.042271	0.368967	0.0532279	0.03267		0.0249798	0.188693	0.0284791	0.0633744	0.537678	0.0335025	0.0516538	0.0678477	0.0799871	0.0660048	0.0806623	0.0674195	0.0474747	0.0423213	0.0371891		0.0954321	0.0450964	0.0424077	0.0307908	0.0398113	0.0231536	0.0134111	0.0193632	0.049174		0.0592976	0.0438847	0.0200216	0.0605691	0.0545546	0.0289842	0.0548796
Ala	GCT	0.0305172	0.0370346	0.0584099	0.039872	0.149292	0.0347152	0.0729167		0.0439383	0.0394368	0.0293847	0.145523	0.026802	0.0454082	0.0302586	0.0348317	0.0320454	0.0377069		0.124978	0.0406056	0.0212787		0.0828638	0.0430627	0.0457879	0.0445166	0.0439402	0.0363028	0.0306246	0.0697596	0.098958	0.0656876		0.0330646	0.171018	0.0508055	0.0219886	0.0203609	0.0200056	0.550184		0.0676392	0.0391278	0.0691837	0.0824887		0.177452
Gly	GGA	0.0239201	0.0177501	0.0383222	0.0330889	0.0443929	0.0294649		0.0392962	0.0424743	0.0659105	0.0212123	0.0498527	0.0295085	0.0299105	0.0357345	0.0317373	0.0260716	0.0186906	0.0656876	0.53557	0.051992	0.0196788	0.0384082	0.0570236	0.0198649	0.0429297	0.0443017		0.0371621	0.0629702	0.122542	0.0775995	0.18941	0.0705753	0.0212525	0.032822	0.018453	0.015069	0.0176464	0.0201339	0.162734		0.0367097	0.0262391	0.0478369	0.0439297	0.040448	0.0661378
Gly	GGC	0.0245814	0.0159812	0.0374564	0.0287353	0.10454	0.0756519		0.0744102	0.0350136	0.0122043	0.0190998	0.0322323	0.0335585	0.0421891	0.0251125	0.0385548	0.0244588	0.0198226	0.0394271	0.240938	0.0803263	0.029835	0.617398	0.0617334	0.236406	0.0355758	0.0514831	0.0565597	0.0241108	0.0390925	0.0993991	0.0797524	0.0437512	0.0366679	0.0260934	0.0487306	0.0204009	0.0271278	0.0196318	0.0369408	0.0746352	0.0493369	0.0362558	0.0220518	0.0762045	0.0328513	0.0570048	0.0570753
Gly	GGG	0.0197491	0.020336	0.0189938	0.0359006	0.0233961	0.0705346	0.04554	0.0243706	0.0260131	0.0177466	0.0119841	0.0322449	0.0255534	0.0207648	0.0160659	0.0170911	0.0260061	0.0244303	0.0468101	0.30952	0.0484913	0.0185261	0.0361326	0.025797	0.0287344	0.0398065	0.0670288	0.0525311	0.0266721	0.0710394	0.0581851	0.0633351		0.0680171	0.0193654	0.0373738	0.0200102	0.0159699	0.0121965	0.021157	0.338163	0.0734239	0.0190506	0.022037	0.124234	0.034519	0.0240618	0.0514633
Gly	GGT	0.0267135	0.0213905	0.0447993	0.0259271	0.033633	0.0410343	0.0398612	0.0474245	0.0186013	0.0200249	0.0201881	0.0566095	0.0326689	0.01737	0.0209825	0.0243998	0.0514225	0.0252993	0.0770115	0.30968	0.035382	0.0335808	0.0523293	0.0430693	0.030377	0.024846	0.0337111	0.0516406	0.0429614	0.0623095		0.0957037	0.0574942	0.0718563	0.0540151	0.0492528	0.0198302	0.019636		0.0368465	0.193457			0.0255683	0.072859	0.0431287	0.132609	0.0578278
Cys	TGC	0.0340373	0.0497046	0.0417162	0.07345	0.131107	0.22799	0.0528595	0.0299953	0.0537148	0.0906922	0.0275594	0.037327	0.0302657	0.0479058	0.0440458				0.0386052		0.0550238	0.0435498	0.318399	0.0530525	0.220414	0.119898	0.24012								0.0411767		0.065865	0.390477	0.114026	0.0468429				0.0403402	0.436567	0.320352		0.535504
Cys	TGT	0.0302679	0.022207	0.059777	0.0366561	0.0943982	0.0281853	0.051181	0.0625955	0.0261929	0.0319688	0.0309493	0.077482	0.0389695	0.0708913	0.0579635	0.0473043	0.0416605	0.0254868	0.236406	0.544494	0.0410136	0.0576315			0.0764215	0.0890039	0.0596702		0.0384692	0.356456				0.0820415	0.048412		0.0348841	0.028043	0.0387065	0.0324236		0.0942507	0.0473927	0.142026		0.0864542
Ser	AGC	0.0297098	0.0181644	0.0456174	0.0419416	0.0444714	0.0420327	0.18941	0.436567	0.0407802	0.0306267	0.0294073	0.0677852		0.036879	0.0291952	0.0530777	0.0741936	0.0317371	0.0599181	0.538543	0.145235		0.0948017	0.0367979		0.0431984	0.0645767	0.196998	0.0284309	0.0930464		0.0750145	0.0774618		0.0350499		0.0324071	0.0432064	0.0319549	0.031404	0.436567		0.0589982	0.047616	0.0347263	0.0360168	0.0558144	0.0561888
Ser	AGT	0.0351863		0.0475116	0.069675	0.0552312	0.043397	0.0495991	0.0444657	0.0407495	0.0163616	0.0248372	0.0772819	0.0290831	0.0253494	0.0303904	0.0237405	0.0309803	0.0240014	0.0326692	0.313638	0.046506	0.0377996	0.183989	0.0696746	0.04554	0.0339455	0.0344509		0.0293529	0.0398612	0.617398		0.155571	0.0316112	0.0369083	0.0612184	0.0282075	0.0176844	0.0224078	0.0218194	0.0542447	0.0696741	0.0459685	0.0510261	0.281369	0.0327457	0.0634721	0.0637855
Ser	TCA	0.0473522	0.075804	0.0832186	0.0543101		0.031678		0.105559	0.0588959	0.174628	0.026694	0.0503486	0.0690848	0.091136	0.0461553	0.0767946		0.0398227	0.108114		0.0397802	0.0379983			0.0833894	0.240323	0.161381	0.0538883	0.0337002	0.617398		0.0485056	0.0890006	0.0355768	0.356456		0.0300468	0.0453904	0.0376734	0.044149	0.113163		0.0519508	0.0629545	0.143521	0.436567
Ser	TCC	0.0590026	0.0415635	0.0593112	0.0515864	0.0520667	0.0416842	0.368967	0.086203	0.0375472	0.129118	0.0373519	0.0675838	0.0359346	0.028595	0.0625299	0.0567819		0.0295238		0.206186	0.135679	0.212248				0.5716	0.0601435					0.0691028		0.0450094	0.0496852		0.0417131	0.0526596	0.073154	0.0659697			0.0552034	0.0404451		0.11474	0.114262	0.585715
Ser	TCG	0.0408421	0.0647903	0.0418857	0.0359309		0.0277903		0.138133	0.436567		0.0242116	0.0484205	0.0487726	0.036086	0.031678			0.0562366		0.163442	0.0275614	0.0361805	0.118217		0.0358666	0.0712362	0.12848		0.0474272	0.0924413				0.0583163	0.0539776		0.0245647	0.0294076	0.038637	0.0401154				0.0337206	0.0488481
Ser	TCT	0.0453744	0.0974427	0.138132	0.078764	0.0906922		0.074902		0.0774618	0.0836068	0.0363294	0.104213	0.0317955	0.0524898	0.0434479	0.617398	0.0327255	0.0181779	0.0524595	0.0698141	0.356456	0.0339943	0.0976613	0.127257	0.138751	0.356456	0.269455			0.0964123				0.106571	0.0328468		0.0288955	0.0553637	0.035738	0.128658	0.077689		0.188693	0.0264832		0.0618948		0.128152
Thr	ACA	0.0292769	0.0256461	0.0800165	0.0334095	0.0362539	0.0413224	0.0654553	0.0331308	0.0358463	0.0350738	0.0182644	0.0294234	0.0425613	0.0391278	0.0409278	0.0175767	0.0294431	0.0225321	0.126076	0.542723	0.0256799	0.0427896		0.617398	0.0420223	0.0593416	0.0243886	0.0384932		0.037979		0.196998		0.0788416	0.029902	0.0534723	0.0232823	0.0191451	0.0262856	0.0249997	0.108158	0.0428295	0.16011	0.0213659		0.102918	0.0697334	0.199006
Thr	ACC	0.0326572	0.0317679	0.0722454	0.0437503	0.0360079	0.0340468		0.0493642	0.0212998	0.0474151	0.0180854	0.0711467	0.0331714	0.0274531	0.0570458	0.0676247	0.0493975	0.0546711	0.0596379	0.317316	0.0272425	0.0353316	0.182805	0.041727	0.390477	0.0605261	0.0410888	0.171018	0.0248513	0.0445765		0.0380684	0.118565	0.436567	0.0373051		0.0208622	0.0170095	0.0289972	0.585715	0.0504426		0.0671454	0.025046	0.0408126	0.0839215	0.124802	0.0864542
Thr	ACG	0.0306716	0.024913	0.045981	0.0301541	0.109357	0.042666	0.10369	0.048131	0.0297401	0.0803374	0.0305777	0.202575	0.0316131	0.0302458	0.0298542	0.036792	0.0297865	0.0239594	0.0334112	0.209888		0.0512431	0.312381	0.0528557	0.0443838	0.0461189		0.0496356	0.0403286	0.0649852	0.0565775	0.27611	0.617398	0.124313	0.0258038	0.0381396	0.0253323	0.0148929	0.0229236	0.0313393	0.0338251		0.0685748	0.0297566		0.0846668	0.022059	0.0443739
Thr	ACT	0.0309171	0.0277373	0.043623	0.0538267	0.313079	0.0235344	0.356455	0.18941	0.0250323	0.0428628	0.040816	0.0240612	0.0333391	0.0353192	0.0537422	0.032745	0.0309475	0.0296198	0.0417643	0.0892694	0.0487541	0.0442914	0.044135	0.0335034	0.047456	0.0628042	0.0378244	0.0484748	0.059264	0.0310885			0.0648246	0.0326056	0.0553787		0.0346166	0.0239481	0.0316506	0.141771	0.080553			0.0392764		0.0235876	0.0471924
Gln	CAA	0.0278036	0.0321999	0.0666563		0.140345	0.0421439	0.0734503	0.0730342	0.0275148	0.0413175	0.0194588	0.0368118	0.0206509	0.0259709	0.0284117	0.0903161	0.0906449	0.0257967	0.040938	0.206333	0.0414213	0.0342954	0.0770167	0.0500728	0.0727792	0.0728722	0.15827	0.0344243		0.0450618	0.0893458	0.216361		0.0351797	0.0235299		0.0301026	0.0329176	0.0253537	0.0329039	0.0639024	0.0806139	0.0415358	0.0300071	0.184678	0.0746991		0.0994119
Gln	CAG	0.0290429	0.0291022	0.0288001	0.0556461	0.356456	0.0449174		0.0290371	0.0223392	0.0322882	0.0187811	0.0306529	0.0456142	0.0342398	0.0237693	0.0708913	0.127325	0.0164751	0.0414611	0.239823	0.103037	0.02036	0.535838	0.0234878	0.0172458	0.22799		0.0548252	0.0316439	0.119898			0.0716882	0.0568008	0.0186839	0.617398		0.0164125	0.0195566	0.0172592	0.0607554	0.617398	0.0438467	0.0299352	0.090463	0.0318981	0.0960462
Asn	AAC	0.0322057	0.0233331	0.0428898	0.0879414	0.0989743	0.0560546	0.258517		0.0574519	0.0664115	0.0259162	0.07345	0.0517548	0.0584316	0.0461158	0.0368508	0.0372344	0.0277258	0.0507644	0.536602	0.240121	0.0674097	0.246759	0.0603556	0.0437597	0.0595944	0.0477863	0.060759	0.0636815	0.0543852		0.0722904			0.0891932	0.0845878	0.0285179	0.0292099	0.0321637	0.0408062			0.0634595	0.0776512	0.0621713	0.0461158	0.0898205	0.15767
Asn	AAT	0.0480909	0.024171	0.101962	0.0540461	0.067109	0.0479791		0.0867458	0.0487819	0.04518	0.0350298		0.0581115	0.0275651	0.0500022	0.031557	0.0616232	0.0571631	0.0452224	0.213023	0.0791644		0.558458		0.0298384	0.0667067	0.0473022	0.0375229	0.0570144	0.0391057	0.298232	0.100717	0.0964921			0.0457073	0.0542259	0.023473	0.0281035	0.0188793	0.0364368	0.160958		0.0332257		0.0665105		0.0516937
Asp	GAC	0.0333383	0.0265951	0.0511019	0.0384866	0.617398	0.0437347		0.0949384	0.0238552	0.0267456	0.0205983	0.0968698	0.0281124	0.0546159	0.0353523	0.0338033	0.0454082	0.027488	0.0400135	0.0975016	0.139445	0.059601	0.206234	0.0931746	0.0324031	0.0572492	0.0567089	0.0717994	0.0600561	0.0292982			0.0586136	0.537085	0.115467	0.0378915	0.025545	0.0232917	0.0227692	0.074568	0.100219	0.0591819	0.0454425	0.0202326	0.124802	0.0483581	0.175085	0.0498937
Asp	GAT	0.0349651	0.0289081	0.0509321	0.0692091	0.155786	0.037608	0.0571568	0.0881048	0.0893458	0.034506	0.0240641	0.151718	0.554866	0.0249123	0.0310068	0.0279435	0.123714	0.0348014	0.0528156	0.147087	0.0468929	0.0618866	0.0820714	0.617398	0.0594225	0.0425877	0.0840863		0.0401304	0.0462196	0.0619099	0.0581534		0.0396784	0.0265135		0.0217699	0.0219743	0.0200011			0.0959488	0.0469575	0.0528072	0.0745649	0.0276676	0.0815901
Glu	GAA	0.0306735	0.0253276	0.0509119	0.0714553	0.0357663	0.0300464		0.0341015	0.045576	0.091948	0.0192982	0.045025	0.0293056	0.225443	0.0305219	0.050422	0.0247398	0.0224628	0.0702124	0.203155	0.0535851	0.0261559		0.0344671	0.342472		0.054843	0.0995446	0.0389746	0.0359839	0.080839	0.075804	0.0959494	0.0446396		0.0887723	0.0176404	0.0158441	0.0202046	0.035001	0.0552563	0.0784847		0.0279484			0.0676439	0.0357941
Glu	GAG	0.0276694	0.0382501	0.0340403	0.240121	0.0415985	0.0238959	0.0435056	0.128972	0.0353744	0.0357025	0.0215545	0.0277198	0.0263575	0.0280899	0.0205818	0.0291544	0.0337233	0.0197663	0.0671338	0.536783	0.0286169	0.0533806	0.240906	0.165761	0.0177575	0.0391217	0.0590258	0.0462593	0.0235949	0.0955118	0.0934277	0.171017	0.0812461	0.138974	0.0245273	0.0412042	0.0150447	0.0137801	0.0141977	0.0465503	0.126398	0.0790659	0.0414219	0.0668564	0.0712877	0.0179593	0.0362428	0.0692091
His	CAC	0.0241759	0.0230431	0.081256	0.0291084	0.0915514	0.0811563		0.051547	0.128262	0.0348853	0.0227037	0.031191	0.0559532	0.0268414	0.0295464	0.0626301	0.0876623	0.0397008	0.0346644	0.32097	0.0775903	0.0387187			0.0514814	0.0593714	0.0614963	0.130161	0.0824777	0.0296037		0.313079		0.0453311	0.0326026		0.029377	0.0253845	0.0751608	0.0609085		0.0525997	0.0466405	0.0316019	0.078416	0.0370768		0.210226
His	CAT	0.0388064	0.024826	0.0738452	0.0269426		0.0559297	0.0630803	0.0441651	0.0426423	0.0651108	0.037441	0.107477	0.0289612	0.0404043	0.0490184	0.0992193	0.0639423	0.040365	0.0475197	0.0952309		0.0442308	0.31211	0.0350105	0.0267901	0.0676247	0.0961464	0.0794419	0.0290871	0.0419566		0.132008	0.212248	0.313079	0.065197	0.196998	0.0244993	0.0205787	0.163326	0.0172963	0.0503581	0.0642659		0.0349171	0.0698155	0.133862		0.0589982
Arg	AGA	0.03338	0.028454	0.0503166	0.0461058	0.0775994	0.029609	0.077689		0.0604495	0.0287368	0.0167514	0.0345601	0.0239783	0.0562626	0.0283493	0.0476803	0.0428389	0.0337338	0.0455374	0.546182	0.0319603	0.0382859	0.0988201		0.0870334	0.0476827	0.0449942	0.0457962	0.0502528	0.0562522		0.0512223	0.202575	0.34826	0.0300048		0.0211767	0.0247118	0.0217481	0.018982	0.0493412		0.0998898	0.0389508	0.0404597	0.0507393	0.101125
Arg	AGG	0.0229685	0.0382745	0.0247412	0.0426892	0.0357022	0.043206	0.105767	0.0247044	0.0279437	0.031349	0.0127447	0.0461395	0.0310682	0.0231229	0.0185693	0.0220622	0.0275475	0.0182859	0.0336315	0.181886	0.0326751	0.0300757	0.537323	0.0535578	0.0174997	0.0314617	0.0376904	0.0434112	0.0377841	0.0205953	0.0520345		0.0453214	0.093901	0.0223773	0.078336	0.0220217	0.0135341	0.0150345	0.0150577	0.033436	0.0570088	0.0318999	0.0283608	0.0497625	0.0505211	0.0377817	0.281369
Arg	CGA	0.0413611	0.0554668	0.0429622	0.0249685		0.0927535	0.0899228	0.0281689	0.0387295	0.0238061	0.012225	0.0635412	0.0282367	0.0374809	0.0365152			0.0313781	0.0612505	0.0780135	0.0342397	0.0308762	0.156375	0.24012	0.0260868	0.0787035	0.145236	0.390477	0.0560218		0.135679		0.0426824	0.0639503	0.0303135		0.0320998	0.0368845	0.0338984	0.0244198			0.0344543	0.0209432	0.0592399	0.0327421
Arg	CGC	0.0259726	0.0208754	0.0390724	0.147147	0.080839	0.0753759	0.0480513	0.0344379	0.0444541	0.0247586	0.0168093	0.0483529	0.0342557	0.0227636	0.0337111			0.0250414	0.0469017	0.0835681	0.0541985	0.0453908	0.128235	0.0498366	0.0449544	0.065546	0.0960462		0.356455	0.0737838				0.111728	0.0263387		0.0262599	0.0388344	0.0614967	0.0266433	0.0716882	0.0540488	0.585715	0.0219006	0.0717736	0.133375
Arg	CGG	0.0267595	0.0268946	0.0218766	0.0679738			0.213024	0.0254369	0.0296617	0.0459987	0.0157256	0.0494672	0.0530129	0.022243	0.0173761	0.313079		0.0277659	0.0322017	0.113623	0.0539431	0.0433249	0.617398	0.240323	0.0308199	0.0963474		0.0432568	0.0394858	0.617398				0.0463884	0.0188778		0.0224224	0.0226041	0.0215242	0.018918	0.0686486		0.032257	0.0294855	0.0463856	0.0242134	0.0979619
Arg	CGT	0.0327706	0.0186832	0.0446989	0.0675838	0.0934226	0.0588731		0.0463102	0.0744666	0.0282306	0.0222391	0.231855	0.0704223	0.0289656	0.0378987			0.0215009	0.0838536	0.150592	0.0406137	0.026664	0.115488	0.0607439	0.054641	0.0683274	0.162734	0.183396	0.288387	0.102029		0.0584841	0.0734376	0.0467223	0.0550825		0.0254029	0.0258885	0.0344536	0.298232	0.0476045		0.0357559	0.0248542	0.617398	0.0778859		0.125833
Lys	AAA	0.0331837	0.0373537	0.0695032	0.0470891	0.0618044	0.0505763		0.250664	0.0825455	0.0625781	0.0185863		0.077561	0.0234265	0.0623926	0.163325	0.07505	0.0424086	0.0522447	0.159231		0.0370487		0.0285108	0.0881048	0.0508318	0.0442697		0.138975				0.0491158	0.313079	0.0341847	0.086203	0.0398446	0.0187964	0.0245653	0.0278042		0.0801094	0.617398	0.033009		0.0403406
Lys	AAG	0.0277054	0.0234381	0.0411191	0.0323516	0.0473523	0.0481476		0.144722	0.0299233	0.0339874	0.0156228		0.0695772	0.0180409	0.0333329	0.617398	0.079713	0.0299461	0.0622063	0.0959678	0.0335339	0.0260792		0.046422	0.0414498	0.0416088	0.0468417	0.18362	0.34826	0.0367302		0.0443062	0.116958	0.244745	0.0273487	0.0440276	0.0199762	0.0146315	0.0162482	0.0210118	0.147588	0.0474231	0.0968698	0.029052	0.0876791	0.0824881	0.0400757	0.436567
STOP	TAA	0.0340501	0.029114	0.0508402	0.0645685		0.0964921	0.0659178	0.0339415	0.0231589	0.0405283	0.0223198		0.0267174	0.046884	0.0363462	0.0406532	0.0398822	0.0310544	0.0635213		0.0949217	0.0302616		0.0558588	0.055296	0.0797521	0.0857084		0.050411	0.0756734		0.115439		0.0232911	0.0328359		0.0279974	0.0298502	0.036555	0.0208111			0.288387	0.0224422	0.0459465	0.0663711	0.103058
STOP	TAG	0.0319137	0.0467023	0.0346762	0.103055	0.0528576	0.0583067			0.0335329	0.0430868	0.0237092	0.108158	0.0320139	0.0218892	0.0322753	0.0993627	0.0739167	0.0284151	0.138132	0.0948112	0.134478	0.0224024	0.0430937	0.0963289	0.0427543	0.0537475	0.123502	0.0434947	0.0418184	0.0452034		0.0486901	0.0365627	0.0306097	0.0222242	0.124355	0.0248282	0.0186907	0.0173299	0.0373197	0.0763899		0.0862031	0.0346441	0.0587787	0.16011
STOP	TGA	0.0326595	0.029689	0.0349986	0.0342697	0.101063	0.040843			0.0707739	0.103655	0.0194524	0.390477	0.0444752	0.0600115	0.0377564	0.0672445	0.0383527	0.0322503	0.0464666	0.0795772	0.0396385	0.0724078	0.1107	0.0643302	0.060511	0.202454			0.084694				0.0582505	0.0506499	0.028571		0.0277725	0.0223713	0.0841799	0.029378	0.0498635			0.0237151	0.0653338	0.0262507
	WT	M	S	I	Q	H	F	R	V	A	L	I	P	F	F	A	A	F	C	L	P	V	F	A	H	P	E	T	L	V	K	V	K	D	A	E	D	Q	L	G	A	R	V	G	Y	I	E	L	D
	Amino Acid	3	4	5	6	7	8	9	10	11	12	13	14	15	16	17	18	19	20	21	22	23	24	25	26	27	28	29	30	31	32	33	34	35	36	37	38	39	40	41	42	43	44	45	46	47	48	49	50
	W	0.0267843	0.0277076	0.0290326	0.0412974		0.617398	0.0555359	0.0272085	0.0795991	0.0569304	0.0158447	0.0677564	0.0277376	0.0790064	0.0233407	0.115614		0.0415786		0.163499	0.0667895	0.0359088	0.142582	0.5716	0.0389335				0.0426791	0.0675863				0.0588289	0.0214072		0.0279259	0.0233997	0.0230858	0.0427796			0.0677132	0.0225924		0.225443		0.617398
	F	0.0221832	0.0514843	0.0369808	0.020831	0.585715		0.0583697	0.148405	0.02041	0.0419051	0.0143353	0.0321177			0.0286685			0.027076	0.0323541	0.151062	0.0341892			0.116978		0.129737	0.140014		0.0799504				0.0960458	0.0496014	0.0460115		0.103057	0.0277873	0.0339695	0.0240294		0.617398		0.0222505	0.0871826	0.0658017		0.108157
	Y	0.0284663	0.027699	0.0355003	0.0398921	0.0818463	0.0281633			0.0263523	0.0291042	0.0253202		0.0405077	0.0582461	0.0398021	0.0416556	0.0874399	0.0441762	0.0576681	0.150843	0.368966	0.101158		0.0474501	0.045096	0.0391761	0.147147		0.0347435	0.060047	0.0619294	0.135679	0.0784301	0.136094	0.100716	0.13699	0.0373489	0.0242267	0.0316776	0.040321			0.0614432			0.250664	0.0573737	0.0681075
	P	0.0165946	0.0125276	0.0254826	0.0200184	0.04585	0.0180518	0.0232364	0.0326084	0.0184436	0.014996	0.0121152		0.0179182	0.0143829	0.01702	0.0221739	0.0249618	0.0121873	0.0253788		0.025965	0.0185825	0.0609669	0.0662249		0.0385311	0.0299571	0.0257043	0.0177951	0.0234551	0.0925133	0.0281987	0.0312274	0.0355451	0.0154711	0.03352	0.0143682	0.00998286	0.0138766	0.0123468	0.116978		0.0225828	0.0138789	0.03373	0.0297972	0.0449544	0.0466643
	M		0.0425868	0.0281455	0.0347548	0.0336535	0.0322792	0.0960462	0.0283898	0.0155149	0.0229366	0.0188589	0.023312	0.0287221	0.0259235	0.0277819	0.128658	0.0190749	0.0432268	0.205801	0.203348	0.0363613	0.0436391	0.16747	0.050608	0.0214709	0.0568429	0.024402	0.113738	0.0450454	0.0600129	0.0979617	0.0398455	0.0533737	0.184678	0.0309275	0.0412471	0.0214903	0.016255	0.0167713	0.018998	0.0565244	0.0696148		0.0541527	0.06448	0.0225591	0.0507525
	I	0.0145565	0.016341		0.0237979	0.029901	0.02557	0.0397852	0.0328707	0.0140305	0.014538		0.0412201	0.014505	0.0194232	0.0168836	0.0284403	0.0191588	0.0179609	0.0229867	0.309403	0.0290465	0.0205649	0.151062	0.0249982	0.0222097	0.0279564	0.0268013	0.053758	0.0225941	0.0193282	0.0435696	0.060395	0.0921554	0.0275978	0.02227	0.0438139	0.0140512	0.0125648	0.017785	0.0142867	0.0375413	0.0573735	0.0522126	0.0134073		0.0503927	0.0346931	0.0868762
	L	0.0108255	0.0109206	0.0157053	0.0127617	0.0430432	0.0176215	0.0216501	0.0137999	0.00967669		0.00701847	0.0177294	0.00885632	0.0101018	0.0113692	0.0306705	0.014596	0.0142696		0.0379047	0.0158697	0.0132243	0.0702435	0.0233097	0.0100048	0.0342905	0.0408656		0.0154116	0.0166677	0.0329394	0.0408463	0.617398	0.0243991	0.00943265	0.0342998	0.0115911		0.0127438	0.00854095	0.0441721	0.0629552	0.0226342	0.00823919	0.0291022	0.0166955		0.0668401
	V	0.0136035	0.0110792	0.0170664	0.0231552	0.016429	0.0206851	0.0247711		0.0125776	0.0174216	0.0103867	0.0219697	0.0109376	0.0142757	0.0135062	0.0158166	0.0186704	0.011319	0.0220544	0.0884499		0.0156448	0.0173886	0.0228696	0.0135514	0.0196836	0.0218666	0.0276575		0.0222576		0.0472997	0.031137	0.0231049	0.0122663	0.0332144	0.0155189	0.00880811	0.0111066	0.0133257	0.0306636		0.0266419	0.0105215	0.0252333	0.0297385	0.0180352	0.0462501
	A	0.0139592	0.0125704	0.0201383	0.0183232	0.0229055	0.0190207	0.0517361	0.0247364		0.0232351	0.0121666	0.0269603	0.020377	0.0190902			0.0247131	0.0166065	0.0316646	0.118082	0.017745	0.0155118		0.0219388	0.0296486	0.0297636	0.0297419	0.0277729	0.0171727	0.020318	0.046383	0.0461158	0.0327457		0.0149601	0.0236692	0.0140713	0.00868218	0.0109087		0.0811615	0.0589334	0.0286896	0.013953	0.0313424	0.0357121	0.0257971	0.0381104
	G	0.0116661	0.00925749	0.0146239	0.0151132	0.0173843	0.0215787	0.0300004	0.0184132	0.013182	0.00890767	0.00835346	0.0194796	0.0148878	0.0116921	0.0108453	0.012154	0.0141407	0.0107429	0.0258031	0.17871	0.0222415	0.0115405	0.0234999	0.019568	0.0143697	0.0167211	0.0224038	0.0306921	0.0151075	0.0261189	0.0441289	0.038439	0.0342736	0.0268427	0.012224	0.0200781	0.00982758	0.00900216		0.0127302	0.0628221	0.040922		0.0118595	0.0338087	0.0188112	0.0192425	0.0287131
	C	0.0226329	0.0202789	0.0342378	0.0328042	0.0761387	0.0279892	0.0367699	0.0270183	0.023551	0.0301633	0.0205886	0.0334988	0.0239126	0.0395389	0.0350938	0.0473043	0.0416201		0.0380501	0.544494	0.0329176	0.0346917	0.318399	0.0530525	0.0722456	0.0704342	0.0576682		0.0384692	0.356456				0.0820415	0.0313786		0.0308517	0.0279835	0.0366856	0.0266433		0.0942507	0.0473927	0.0385154	0.436567	0.0830121		0.535504
	S	0.0163232		0.0224673	0.0203115	0.0275027	0.0148453	0.0399749	0.035619	0.0204859	0.0140973	0.011663	0.0256463	0.0166838	0.0144917	0.0148836	0.0195488	0.0214622	0.0113025	0.0245216	0.0600217	0.0199216	0.0181104	0.0504594	0.0315486	0.0262655	0.0247821	0.0260163	0.0520617	0.0163913	0.0319206	0.617398	0.0351254	0.0549076	0.0192158	0.0175809	0.0612184	0.0121929	0.01275	0.0137095	0.0147209	0.0409661	0.0696741	0.0259254	0.0158063	0.027382	0.0221465	0.0393967	0.0397415
	T	0.0154228	0.0135961	0.0272117	0.0186763	0.0247742	0.0162074	0.0545134	0.0236581	0.0116832	0.0225244	0.0113904	0.0178912	0.0172664	0.0160666	0.0205449	0.013976	0.0163791	0.0138537	0.023506	0.0803573	0.0174525	0.0210923	0.0374379	0.0233854	0.0256216	0.0279418		0.0255047	0.0199337	0.0201137	0.0565775	0.0370755	0.0568087	0.0291869	0.0165237	0.0310067	0.0123353	0.00897727	0.0134411	0.0193532	0.0257596	0.0428295	0.0456705	0.0134063	0.0407049	0.0213501	0.0190059	0.0386066
	Q	0.0200497	0.0215047	0.0264544		0.132771	0.0307527	0.0734503	0.0269938	0.0172581	0.0254463	0.013521	0.0235687	0.0188199	0.0207043	0.0182395	0.0557551	0.0741599	0.0138902	0.0289911	0.162089	0.0380127	0.0175129	0.0765756	0.0212741	0.0167865	0.0696746	0.15827	0.0289612	0.0316439	0.0422202	0.0893458	0.216361	0.0716882	0.0291466	0.0146396	0.617398		0.0146932	0.0154859	0.0152586	0.0440078	0.0801545	0.0301551	0.0211839	0.0816788	0.0293488	0.0960462	0.0994119
	N	0.0267745	0.0167929	0.0395417	0.0460303	0.0553787	0.0363834	0.258517	0.0867458	0.0372219	0.0372844	0.0208458	0.0727917	0.038525	0.0249432	0.0338517	0.0238378	0.0317243	0.0249125	0.0338009	0.183202	0.0729913	0.0674097	0.245892	0.0601607	0.0246695	0.044357	0.0336433	0.0319406	0.0425488	0.0317445	0.298232	0.0588966	0.0964921		0.0891932	0.0402337	0.0252554	0.0182798	0.0211752	0.0171389	0.0364368	0.160958	0.0634595	0.0305044	0.061972	0.0379421	0.0898205	0.0492256
	D	0.0241441	0.0195845	0.036014	0.0336708	0.151116	0.0285348	0.0571568	0.064684	0.0228556	0.0211488	0.015631	0.0820187	0.027982	0.0226352	0.0233249	0.0210586	0.0426781	0.021552	0.0319166	0.0819722	0.044212	0.042954	0.0754631	0.0924223	0.0284567	0.0342069	0.0470453	0.0717994	0.0333579	0.0247442	0.0619099	0.0581534		0.0367352	0.0258374		0.0165779	0.0159825	0.0150345	0.0737369	0.100219	0.0504284	0.0326834	0.0188907	0.0639242	0.0239897	0.0732962
	E	0.0205583	0.0211302	0.0281628	0.0682642	0.0271365	0.0187119	0.0435056	0.0328778	0.0279399	0.0331704	0.0143863	0.023614	0.0195835	0.0278905	0.0170732	0.0252555	0.0199316	0.0148452	0.0486149	0.202985	0.0252252	0.0234962	0.240906	0.0337758	0.017729		0.0402331	0.0420227	0.0201791	0.0335033	0.061337	0.0693585	0.062202	0.0417858		0.0373436	0.011456	0.01037	0.0116249	0.0279825	0.0486963	0.0557551	0.0412455	0.0258028	0.0712877		0.0319381	0.0318179
	H	0.0205071	0.0168943	0.0540716	0.019762		0.0459467	0.0630803	0.0334974	0.0405041	0.0305785	0.0194209	0.0299781	0.0257168	0.0223567	0.0253142	0.0531348	0.0517074	0.0283069	0.0280174	0.0920795	0.0775903	0.029156	0.31211		0.0237652	0.0445697	0.0518508	0.0678491	0.0274514	0.0242051		0.122333	0.212248	0.0449208	0.0291422	0.192453	0.018826	0.0159947	0.0685179	0.0166307	0.0503581	0.0387925	0.0466405	0.0233877	0.0522043	0.0357505		0.056774
	R	0.0118166	0.0106763	0.0131129	0.0179778	0.0286523	0.020836		0.0131873	0.0155747	0.0116654	0.00622288	0.0202888	0.0135697	0.0111243	0.0101111	0.0198824	0.0231823	0.0100411	0.0176847	0.0469898	0.0155871	0.0133241	0.0593665	0.0306971	0.0121876	0.021473	0.0266749	0.0252291	0.0219324	0.0183873	0.0485922	0.03858	0.0283925	0.0263214	0.0106867	0.078336	0.00908361	0.00912625	0.00969474	0.00873012		0.0392645	0.0165042	0.0105325	0.022558	0.0165386	0.0332742	0.113733
	K	0.0212809	0.0198508	0.0352907	0.0265994	0.0375183	0.0349115		0.127257	0.0280834	0.0297245	0.0119577		0.0509203	0.0142982	0.0294208	0.161367	0.0547649	0.0243763	0.0398869	0.0826076	0.0335339	0.0213189		0.02429	0.0375049	0.0321272	0.0319061	0.18362	0.131632				0.0452405	0.192453	0.0213246	0.0392415	0.0178559	0.0115243	0.0135395	0.0167729	0.147588	0.0408689	0.0960462	0.021554	0.0876791	0.0359309	0.0400757	0.436567
	STOP	0.0189592	0.018991	0.0221929	0.0290586	0.0467074	0.0315114	0.0659178	0.0339185	0.0184175	0.0283001	0.0124754	0.105311	0.0186465	0.01883	0.0203487	0.0327352	0.025917	0.0175835	0.0362336	0.0611542	0.0353663	0.0174797	0.0402146	0.0387445	0.0292225	0.043451	0.0706624	0.0433959	0.0301162	0.038857		0.0448468	0.0309245	0.0174234	0.0154809	0.124355	0.015448	0.0129412	0.0153645	0.0154581	0.0412856		0.0826521	0.014748	0.0316067	0.0240836	0.103058
[truncated: 239 more columns]

## Sheet: Variance (replica 1)
		M	S	I	Q	H	F	R	V	A	L	I	P	F	F	A	A	F	C	L	P	V	F	A	H	P	E	T	L	V	K	V	K	D	A	E	D	Q	L	G	A	R	V	G	Y	I	E	L	D
Amino acid	Codon	3	4	5	6	7	8	9	10	11	12	13	14	15	16	17	18	19	20	21	22	23	24	25	26	27	28	29	30	31	32	33	34	35	36	37	38	39	40	41	42	43	44	45	46	47	48	49	50
Trp	TGG	0.000108111	0.000115693	0.000127022	0.000257012		0.0574433	0.000464789	0.000111563	0.000954827	0.000488423	3.78333e-05	0.000691846	0.000115943	0.000940661	8.20986e-05	0.00201431		0.000260525		0.00402848	0.00067224	0.000194316	0.00306364	0.0492371	0.000228432				0.000274498	0.000688377				0.000521542	6.90599e-05		0.000117523	8.2514e-05	8.03153e-05	0.000275792			0.000690963	7.69189e-05		0.00765914		0.0574433
Phe	TTC	0.00012027	0.000591541	0.000522082	0.000152926			0.000513433	0.003319	0.000109774	0.000348171	6.31702e-05	0.000404685	7.49065e-05	0.000107248	0.000310482		0.000834496	0.000145613	0.000486345	0.00507608	0.000215561	0.000399043		0.00206212		0.00261111	0.00765914		0.00098544					0.00226906	0.000354594		0.00259033	0.000416934	0.000285712	0.000144358				0.000133476	0.00114543	0.000652504
Phe	TTT	0.000193398	0.00121318	0.000341174	0.000114265	0.0516989	0.000461039			0.000146326	0.00110852	6.0587e-05	0.000251685			0.000205915			0.000501001	0.000233563	0.00883517	0.000995185						0.00458585		0.0287217				0.00139016	0.000442	0.0030813		0.00399084	0.000161059	0.000453263	0.000218916		0.0574433		0.000168693				0.00183744
Tyr	TAC	0.000164204	0.000183306	0.000473512	0.000293003		0.0001942			0.000813003	0.000230576	0.000260013		0.000460782		0.000357577	0.00026149	0.00435783	0.000304733	0.000501164		0.0205155	0.0229773		0.000421071	0.0147712	0.00200823	0.0111508		0.000367165	0.000980583				0.00302889	0.0205155		0.00226912	0.000108981	0.000691266	0.000285624						0.0125331
Tyr	TAT	0.000474532	0.00031394	0.000316739	0.00141096	0.00101717	0.000310679			0.000120502	0.000286793	0.000154246		0.000536759	0.000513073	0.000712117		0.00160064	0.00765914		0.00342891		0.00162296		0.00174777	0.000311913	0.000261622	0.00513972		0.000360427	0.00120259	0.000577966	0.00282804	0.000926988	0.0516989	0.0016637	0.00282804	0.000231663	0.000476629	0.000193823	0.00168956			0.000568926	6.5032e-05		0.0287217	0.000496059	0.000699033
Pro	CCA	0.000101685	8.80931e-05	0.000324209	0.0010197	0.00118118	0.00031463	0.00120258	0.000276513	9.37891e-05	0.000138629	0.000106832	0.000177148	0.000154167	9.21167e-05	0.000174973	0.000116738	0.000139566	6.2528e-05	0.000174857	0.000345836	0.000397162	0.00050332	0.0516989	0.0440398		0.000426951	0.00102491	0.000167725	0.000250457	0.000367674		0.00122924	0.000286429	0.0045955	0.00012712	0.00246191	7.46839e-05	5.62398e-05	9.27843e-05	6.24383e-05	0.00365732		0.00031304	0.000164652	0.000768015	0.000299677	0.0229774
Pro	CCC	0.000346585	5.11229e-05	0.00234719	0.00108097	0.000513433	0.000114892	0.000212781	0.000930434	0.000515825	0.000206857	6.82123e-05		0.000136953	0.00022454	0.000122984	0.00084684	0.003216	0.000186228	0.0009543	0.00014283	0.00263998	0.000188407	0.00345812	0.00104306	0.000257122	0.00129758	0.000301509		0.000161791	0.000200914	0.00277416	0.000218147		0.0287217		0.000358647	0.000179945	5.10333e-05	0.000161238	9.56283e-05			0.00110702	5.81384e-05	0.0516989	0.000622003		0.00060688
Pro	CCG	0.000124979	0.000228263	0.000230852	9.50014e-05		0.000210288	0.000167582	0.000635637	0.00032037	0.00029666	5.23746e-05	0.000218488	0.000322913	0.000169703	0.000188658	0.000347238	0.0574433	0.000135088	0.000496571	0.000380702	0.000591571	0.000125315	0.00263757	0.00412272	0.000108734	0.00126746	0.00103834	0.000248775	0.000282174	0.000318006	0.00239537	0.000578914	0.000582121	0.000361804	6.83631e-05	0.0574433	0.000170072	5.1683e-05	0.000100286	6.64638e-05	0.017233		0.000126457	0.000140856	0.00112714	0.000448182	0.000308674
Pro	CCT	0.000295829	0.000141649	0.000423542	0.000242287	0.00303761	0.000270363	0.00133706		0.000270155	7.07295e-05	0.000457251	0.000464378	0.000262509	9.18537e-05	0.000262671	0.00115632	0.000319716	6.2465e-05	0.000677967		0.000195245	0.000251662	0.000913492	0.00332568	5.56611e-05	0.00199254	0.000485829	0.0134035	0.000138226	0.000812434		0.000814745	0.000627108	0.000530764	0.000190099	0.000369969	0.000144001	0.000100661	0.00013222	0.000475505	0.00645089		0.000989556	0.000250894	0.000274729	0.00383983		0.000710192
Met	ATG		0.000273311	0.000119378	0.000182028	0.000170675	0.000157019	0.00139017	0.00012146	3.62749e-05	7.92803e-05	5.35973e-05	8.18968e-05	0.00012432	0.000101273	0.000116314	0.00249449	5.4832e-05	0.000281589	0.00638267	0.00623141	0.000199245	0.000286985	0.00422653	0.000385965	6.94718e-05	0.000486923	8.97343e-05	0.00194948	0.00030578	0.000542746	0.00144617	0.000239258	0.000429301	0.00513972	0.000144144	0.000256386	6.95974e-05	3.98181e-05	4.23877e-05	5.43909e-05	0.000481482	0.000730318		0.000441925	0.000626553	7.6692e-05	0.00038817
Ile	ATA	8.84489e-05	0.00011087	0.000415473	0.000239904	0.000955758	0.000368031		0.00584836	0.000198963	4.10386e-05	2.58158e-05	0.00080072	6.27168e-05	0.00012027	0.00013092	0.00016827	0.00011966	9.26346e-05	0.000158783	0.0433467	0.000234436	0.000142882	0.00651667	9.67337e-05	0.00131526	0.000357577	0.000408187		0.00010627	0.000470439	0.00045177	0.000552963	0.00192329	0.000311997	0.000319487	0.000349578	0.000103888	4.59121e-05	0.000136608	6.20178e-05	0.000492317	0.000628995	0.000792465	8.39843e-05	0.00154314	0.000635881	0.000260298	0.0134035
Ile	ATC	0.000103261	0.000145139	0.00031394	0.000155314	0.000391439	0.000277525	0.000482932	0.000816865	4.93221e-05	0.000286411	6.84404e-05	0.000584413	0.000197816	0.000259817	0.000148153	0.000441431		0.000152717	0.000365509	0.0144688	0.000759794	0.00170981	0.0063461	0.00353719	0.000173139	0.000314285	0.00018156	0.000435507		0.000376064			0.00536562	0.000181345	0.000153609		5.11171e-05	7.59004e-05	9.68264e-05	0.000175575	0.000431465			8.12265e-05			0.00084642	0.00122546
Ile	ATT	9.62588e-05	0.000111283		0.000902406	0.000260261	0.000259435	0.000481658	0.000209657	0.000118593	0.000279407		0.00110491	0.000100609	0.000184139	0.000112179		0.000103037	0.00032567	0.000283316	0.0435266	0.00053358	0.000138991	0.0574433	0.0574433	0.000144013	0.000399013	0.000852346		0.00028455	7.71715e-05	0.000800074		0.0574433		0.000273431	0.00167524	0.000226882	0.000139951	0.000301214	9.36624e-05	0.00288773	0.00234719	0.000848184	7.83885e-05	0.000362255	0.000957127	0.00212183
Leu	CTA	0.000104221	9.49627e-05	0.000362455	0.000132432	0.000483037	0.000492353	0.000170058	0.000113712	4.8186e-05	6.99287e-05	6.06497e-05	0.000148769	6.22495e-05	0.00012449	0.000103527	0.000504068	7.42946e-05	0.000181874	5.96988e-05	0.00177874	0.000109894	8.11141e-05	0.00238238	0.000926558	3.86453e-05	0.00111637	0.00178528	0.000226174	0.000187877	0.000507476	0.000773262	0.000300803		0.000283494	6.13133e-05		0.000118937	0.000133244	0.000278916	3.96483e-05	0.00204368	0.000809737	0.000146229	6.99852e-05	0.000221421	0.000112489	0.000599891
Leu	CTC	0.000111186	8.7012e-05	0.000444359	0.000136592	0.0015192	0.000173519	0.000464396	0.000112966	0.000194437	6.96504e-05	4.91095e-05	0.000363458	4.398e-05	7.80704e-05	0.000134323	0.000980338	0.000252257	0.00011652	0.000203301	0.0087895	0.000293926	0.000223358	0.00306195	0.000177007	7.08444e-05	0.000421987	0.000752462	0.000924212	8.71918e-05	9.86078e-05	0.000354385	0.00353721		0.000287105	0.000102345	0.000298152	0.000123222	0.000520419	0.000260273	8.42478e-05	0.000344835		0.000392627	3.07511e-05	0.003319	0.000236124	0.00265004	0.00106447
Leu	CTG	0.000107473	0.000113202	0.000105796	0.00033059	0.00783322	0.000176879	0.000203275	6.32655e-05	4.19786e-05	7.93281e-05	2.44363e-05	0.000174549	6.42707e-05	6.55194e-05	6.90287e-05	0.00110898	0.000145634	0.000191307	0.000269249	0.000715972	0.000166237	0.00032999	0.00343818	0.000343022	6.60577e-05	0.0134035	0.0012254		0.000204726	0.000144765			0.0574433	0.00193008	4.82919e-05		5.41319e-05	2.73873e-05	6.81639e-05	4.48946e-05		0.00868893	0.0013926	3.71056e-05	0.00132692	0.000109602		0.00191483
Leu	CTT	0.000129507	4.85221e-05	0.000282098	0.000236519	0.00137355	0.0002097	0.000935739	0.00107863	0.000128644		5.46016e-05	0.0012762	0.000109187	3.80472e-05	0.000121947	0.00132703	0.000626221	0.000115608		0.000525885	0.000667756	0.000109484	0.0027404	0.000522959	0.000219444	0.000547726	0.000805616	0.000856196	0.000303455	0.000204341	0.000549127			0.0229774	0.000137354		0.00017052	5.61864e-05	0.000119664	0.000113596	0.0287217		0.00110217	9.35017e-05	0.0574433	0.0006893	0.00055464
Leu	TTA	9.77777e-05	0.000747357	0.000390588	0.000186885		0.000362149		0.00331766	0.000127333	0.00302889	4.8935e-05	0.000360334	0.000119477	0.000723888	0.000158576	0.00105348	0.000769937	0.000689767	0.000414549	0.0433467	0.000197766	0.000501435		0.00182724	0.000635799	0.0022027			0.000392224		0.00540227			0.000281083	0.000324206	0.000437945	0.000280601	0.000836921	0.000259777	0.000151811				0.000104182		0.0287217		0.0229773
Leu	TTG	9.12084e-05	0.000365752	0.000157973	7.46979e-05		0.00346885		0.0287217	0.000177867	0.000586986	5.23354e-05	0.000415169	7.69707e-05	0.000692752	0.000190495	0.000712117	0.000251468	0.00057369		0.0087998	0.000788477	0.000142283			0.00019299			0.000460882	0.00271798			0.00253646			0.000103597		0.000201562		0.000165637	6.03664e-05		0.0035965	0.000535452	0.000245954	0.000443093	0.0168952	0.0012094
Val	GTA	9.70683e-05	0.000100545	0.000261414	0.000235872	8.5569e-05	0.000176072	0.000355281	0.000347536	0.000161347	0.000398297	7.42199e-05	0.000212353	4.51339e-05	9.36738e-05	0.000138675	0.000197068	0.000264245	5.23915e-05	0.000497323	0.0145163	0.000179097	0.000194077	0.0145689	0.000166524	0.000205733	0.000349728	0.000380994	0.000373255	0.000110721	0.000294448		0.00376522	0.000963272	0.00147574	0.00017744	0.000427691	0.000108111	3.72852e-05	8.69504e-05	5.93824e-05	0.000256866	0.000469919	0.00109971	0.000142334	0.000440221	0.000740789	0.00146118	0.000540342
Val	GTC	9.63257e-05	8.23045e-05	0.000195337	0.000246574	0.00282804	0.000336243	0.000218349		0.000117783	0.000157838	0.000168074	0.000314998	0.000118345	0.000230035	0.000180998	0.000145741	0.000106201	0.000174257	0.000135355	0.00620683	0.000260274	0.000125919	0.00628322	0.000351198	0.00038531	0.000149243	0.00031094	0.000839458	0.000212802	0.000373173	0.00765917	0.000774468		0.00106551	7.49377e-05	0.0574433	0.000422522	6.38089e-05	0.00010344	0.000140245		0.00705451	0.0463965	6.24043e-05	0.000620539	0.00353721	0.000187709	0.00764026
Val	GTG	0.000116679	8.02674e-05	9.94353e-05	0.00025093	9.59417e-05	0.00189464	0.000804449	0.000365173	5.99872e-05	0.000216079	4.99686e-05	0.000210598	5.68558e-05	7.6658e-05	5.21783e-05	7.88639e-05	0.0205155	4.64153e-05	0.000291576	0.00229877	9.79978e-05	0.000202538	0.00489883	0.00056477	5.56148e-05	0.000315017	0.000153277	0.000211625		0.000164277	0.000635799		0.000322491	0.000193806	4.24537e-05	0.000580879	9.49028e-05	3.05122e-05	4.67648e-05	0.000114547	0.000327472		0.000168041	3.61062e-05	0.000217602	0.000316739	8.95843e-05
Val	GTT	0.000153313	5.13426e-05	0.000280882	0.00870358	0.000470957	0.000160106	0.000456111	0.000332607	9.41753e-05	0.000118581	4.49565e-05	0.000930478	0.000135551	0.000222355	0.000219939	0.000507879	0.000171702	0.000185257	0.00126275	0.00400727		0.000114465	5.49469e-05	0.000506015	9.40592e-05	0.000228132	0.000644349	0.0100713	0.0001212	0.000927195	0.00584836	0.000789977	0.000368054	0.000180946	0.000599841	0.000518252	0.000186559	9.82841e-05	8.84342e-05	0.000214202		0.000790823	0.000431045	0.000107056	0.000511832	0.000379665	0.000313044	0.00106969
Ala	GCA	8.2704e-05	8.77699e-05	0.000305917	0.000686371	0.00026116	0.000256041		0.00193007	0.000190857	0.000137863	5.71714e-05	0.000222873		0.000281933	9.11676e-05		0.00902687	0.00127456	0.0069994	0.045134	9.15435e-05	0.000241821	0.000239338		0.00105347	0.000792627	0.00132043	0.000501164	0.000135667	0.00120153	0.000580294	0.000577596	0.000728284	0.000185411	0.00013238	0.000208688	0.000370975	3.68751e-05	7.9583e-05			0.0287217	0.000476722	0.00032078	0.000292008	0.0016413	0.000998906	0.000460584
Ala	GCC	0.000122058	5.45982e-05	0.000297688	0.000115394	0.000135334	0.000140714	0.00105707	0.000168323			6.23904e-05	0.000232572	0.000226137	0.000193274	0.000177009	0.000129507	0.000242802	9.77536e-05	0.00021733	0.0145259	0.0229773	0.000158795	0.000133025	8.49206e-05	0.000687413	0.00048209	0.000521412	0.00425762	0.00015673	0.000294629				0.000155847	0.00011131	0.000374864	6.29156e-05	9.84767e-05	0.000103704	0.000166913	0.00118758		0.000926558	9.87125e-05	0.00705451	0.000714674	0.000940837
Ala	GCG	0.000149087	0.000134162	0.000128555	0.000211584	0.000893631	0.000537758		0.000229597	0.000336707	0.00132873	0.000269274	0.0205155	0.00042696	0.000160844		9.40345e-05	0.00536564	0.000122225	0.000605252	0.0435665	0.000169146	0.000402081	0.000693712	0.000964157	0.000656536	0.000980505	0.000684983	0.000339651	0.000269915	0.00020842		0.00137245	0.000306473	0.000271018	0.000142873	0.000238848	8.07874e-05	2.7104e-05	5.65021e-05	0.0003644		0.000529887	0.000290225	6.04096e-05	0.000552854	0.00044851	0.000126599	0.000453869
Ala	GCT	0.000140345	0.000206692	0.000514139	0.000239577	0.0033588	0.000181614	0.00080124		0.000290935	0.000234376	0.000130122	0.00319135	0.000108253	0.000310725	0.000137977	0.000182834	0.000154753	0.000214264		0.00235383	0.000248473	6.82338e-05		0.00103476	0.000279454	0.000315944	0.000298643	0.000290959	0.000198604	0.000141335	0.000733358	0.00147574	0.000650243		0.000164754	0.00440747	0.000388982	7.28622e-05	6.24744e-05	6.03133e-05	0.0456167		0.000689454	0.000230716	0.0007213	0.00102541		0.00474538
Gly	GGA	8.62251e-05	4.748e-05	0.000221314	0.000164996	0.000296986	0.000130833		0.000232707	0.000271869	0.000654662	6.78085e-05	0.000374529	0.00013122	0.00013482	0.000192434	0.000151792	0.000102434	5.26446e-05	0.000650243	0.0432255	0.000407362	5.83585e-05	0.000222309	0.000490024	5.94674e-05	0.00027773	0.000295766		0.000208117	0.000597555	0.00226298	0.000907456	0.00540648	0.000750608	6.80656e-05	0.000162345	5.13149e-05	3.42197e-05	4.69268e-05	6.10889e-05	0.00399086		0.000203081	0.000103754	0.000344853	0.00029082	0.000246549	0.000659186
Gly	GGC	9.10587e-05	3.84879e-05	0.000211427	0.000124434	0.00164692	0.000862478		0.000834398	0.000184749	2.24457e-05	5.49752e-05	0.000156564	0.000169712	0.000268231	9.50358e-05	0.000224009	9.01528e-05	5.92147e-05	0.00023426	0.00874822	0.000972353	0.000134141	0.0574433	0.000574313	0.00842221	0.000190729	0.000399427	0.000482083	8.76052e-05	0.000230301	0.00148893	0.000958508	0.000288462	0.000202619	0.000102605	0.000357858	6.27204e-05	0.000110902	5.80802e-05	0.000205647	0.000839452	0.000366819	0.00019809	7.3282e-05	0.000875125	0.000162635	0.0004897	0.000490914
Gly	GGG	5.87764e-05	6.23219e-05	5.43664e-05	0.000194228	8.24886e-05	0.000749743	0.000312531	8.9504e-05	0.000101975	4.7461e-05	2.16432e-05	0.000156686	9.84023e-05	6.49775e-05	3.88973e-05	4.40199e-05	0.00010192	8.9943e-05	0.000330208	0.0144373	0.000354353	5.17223e-05	0.000196746	0.000100287	0.000124427	0.00023879	0.000677066	0.000415854	0.000107207	0.000760513	0.00051019	0.0006045		0.000697179	5.65145e-05	0.000210496	6.03409e-05	3.84339e-05	2.2417e-05	6.74557e-05	0.017233	0.000812424	5.46924e-05	7.31834e-05	0.00232589	0.000179566	8.72499e-05	0.00039912
Gly	GGT	0.00010754	6.89525e-05	0.000302447	0.000101302	0.000170467	0.000253748	0.000239447	0.000338933	5.2143e-05	6.04298e-05	6.14185e-05	0.000482934	0.000160834	4.54683e-05	6.63473e-05	8.97184e-05	0.000398487	9.64553e-05	0.000893758	0.0144523	0.000188658	0.000169938	0.000412665	0.00027954	0.000139059	9.30298e-05	0.000171259	0.000401875	0.000278141	0.000585083		0.00138027	0.000498146	0.000778104	0.000439682	0.00036557	5.92599e-05	5.8105e-05		0.000204598	0.00563996			9.85174e-05	0.000799971	0.000280312	0.00265005	0.000503942
Cys	TGC	0.00017459	0.000372307	0.000262252	0.000813003	0.00259034	0.00783322	0.000421071	0.000135586	0.000434807	0.00123951	0.000114459	0.000209968	0.000138041	0.000345848	0.000292359				0.000224595		0.000456258	0.000285813	0.0152775	0.00042415	0.00732127	0.00216637	0.00868893								0.000255512		0.000653758	0.0229773	0.00195936	0.000330671				0.000245236	0.0287217	0.0154655		0.043215
Cys	TGT	0.000138061	7.43173e-05	0.000538488	0.000202489	0.00134288	0.000119717	0.000394753	0.000590466	0.000103389	0.000154014	0.000144348	0.000904711	0.000228854	0.000757345	0.00050631	0.000337217	0.000261551	9.789e-05	0.00842221	0.0446781	0.000253492	0.000500529			0.000880114	0.00119379	0.000536567		0.000223015	0.0191478				0.00101432	0.000353195		0.000183385	0.00011851	0.000225776	0.000158427		0.00133868	0.000338478	0.0030398		0.00112637
Ser	AGC	0.000133017	4.97222e-05	0.000313595	0.000265093	0.000298037	0.000266246	0.00540648	0.0287217	0.000250615	0.000141354	0.000130322	0.000692433		0.000204959	0.000128449	0.000424554	0.000829548	0.00015179	0.000541033	0.0437068	0.00317872		0.00135438	0.000204059		0.000281218	0.000628434	0.00584834	0.000121812	0.00130469		0.000848005	0.000904238		0.000185133		0.000158266	0.000281322	0.00015388	0.000148621	0.0287217		0.000524548	0.000341676	0.000181729	0.000195487	0.000469462	0.000475781
Ser	AGT	0.000186576		0.00034018	0.000731581	0.000459703	0.00028381	0.000370728	0.000297961	0.000250237	4.03424e-05	9.2964e-05	0.000900044	0.000127465	9.68377e-05	0.000139182	8.49349e-05	0.000144637	8.68124e-05	0.000160836	0.0148241	0.000325931	0.00021532	0.00510141	0.000731573	0.000312531	0.000173649	0.000178858		0.00012984	0.000239447	0.0574433		0.00364725	0.000150588	0.000205285	0.00056477	0.000119905	4.71289e-05	7.56667e-05	7.17454e-05	0.000443428	0.000731563	0.000318441	0.000392367	0.0119306	0.000161591	0.000607119	0.000613129
Ser	TCA	0.000337901	0.000865949	0.00104364	0.000444498		0.000151225		0.00167918	0.00052273	0.00459553	0.000107383	0.000382018	0.000719239	0.00125166	0.000321035	0.000888731		0.000238985	0.00176146		0.000238475	0.000217589			0.00104792	0.00870357	0.00392475	0.000437621	0.000171148	0.0574433		0.000354561	0.0011937	0.00019074	0.0191478		0.000136052	0.000310482	0.000213884	0.000293732	0.00192984		0.000406717	0.000597258	0.00310412	0.0287217
Ser	TCC	0.000524626	0.000260335	0.00053013	0.000401032	0.000408535	0.000261849	0.0205155	0.00111983	0.000212453	0.00251236	0.000210248	0.000688324	0.000194596	0.000123222	0.000589229	0.000485878		0.000131357		0.00640657	0.00277416	0.00678881				0.0492371	0.000545111					0.000719614		0.000305292	0.000372016		0.000262213	0.000417892	0.000806462	0.00065584			0.00045924	0.000246513		0.00198397	0.00196749	0.0516989
Ser	TCG	0.000251377	0.000632598	0.000264387	0.000194556		0.000116384		0.00287541	0.0287217		8.83396e-05	0.000353319	0.000358476	0.000196239	0.000151225			0.000476591		0.00402564	0.000114475	0.000197268	0.00210604		0.00019386	0.000764734	0.00248758		0.000338972	0.00128778				0.000512493	0.000439071		9.09347e-05	0.000130325	0.000224965	0.000242511				0.000171356	0.000359587
Ser	TCT	0.000310263	0.00143089	0.00287541	0.000934898	0.00123951		0.000845465		0.000904238	0.0010534	0.000198896	0.00163663	0.000152349	0.0004152	0.000284476	0.0574433	0.000161392	4.97964e-05	0.000414721	0.000734505	0.0191478	0.000174149	0.00143732	0.00244047	0.00290123	0.0191478	0.0109416			0.00140079				0.00171154	0.000162591		0.000125825	0.000461911	0.000192473	0.00249448	0.000909552		0.00536562	0.000105693		0.00057732		0.00247492
Thr	ACA	0.000129169	9.91175e-05	0.000964866	0.000168209	0.00019807	0.000257323	0.000645651	0.000165414	0.000193641	0.000185385	5.02712e-05	0.000130465	0.000272985	0.000230716	0.000252432	4.65566e-05	0.00013064	7.65092e-05	0.00239537	0.044388	9.93788e-05	0.000275921		0.0574433	0.000266114	0.000530673	8.96362e-05	0.000223293		0.000217368		0.00584836		0.00093674	0.000134744	0.000430889	8.16884e-05	5.52361e-05	0.000104122	9.41845e-05	0.00176288	0.000276436	0.00386319	6.87939e-05		0.00159621	0.000732808	0.00596817
Thr	ACC	0.000160718	0.000152085	0.000786553	0.00028845	0.000195391	0.000174687		0.000367225	6.83692e-05	0.000338799	4.92907e-05	0.000762813	0.00016582	0.000113577	0.000490405	0.000689159	0.000367722	0.000450427	0.000535986	0.0151737	0.000111841	0.00018812	0.00503597	0.000262387	0.0229773	0.000552069	0.000254422	0.00440747	9.30695e-05	0.000299447		0.000218393	0.00211847	0.0287217	0.000209723		6.55885e-05	4.36003e-05	0.000126712	0.0516989	0.000383446		0.000679425	9.45335e-05	0.000251013	0.00106134	0.00234721	0.00112637
Thr	ACG	0.000141769	9.35323e-05	0.000318614	0.000137026	0.00180219	0.000274329	0.00162026	0.000349107	0.000133288	0.000972622	0.000140902	0.00618415	0.000150606	0.00013786	0.000134314	0.000203993	0.000133705	8.65086e-05	0.000168226	0.00663871		0.000395712	0.0147055	0.00042101	0.000296864	0.000320528		0.000371275	0.000245094	0.00063641	0.000482388	0.0114887	0.0574433	0.00232883	0.00010034	0.00021921	9.67066e-05	3.34245e-05	7.9191e-05	0.000148008	0.00017242		0.000708659	0.000133437		0.00108028	7.33295e-05	0.000296731
Thr	ACT	0.000144048	0.000115941	0.000286774	0.00043662	0.0147712	8.34673e-05	0.0191478	0.00540648	9.44298e-05	0.000276866	0.000251055	8.72456e-05	0.000167501	0.000187988	0.00043525	0.000161584	0.00014433	0.000132212	0.000262857	0.00120092	0.000358204	0.00029563	0.000293545	0.000169155	0.000339383	0.000594409	0.000215602	0.000354111	0.000529287	0.000145649			0.000633269	0.000160211	0.000462161		0.000180583	8.64273e-05	0.000150964	0.00302887	0.00097785			0.000232472		8.38447e-05	0.000335623
Gln	CAA	0.000116496	0.000156249	0.000669561		0.00296827	0.000267657	0.00081301	0.000803824	0.000114088	0.000257263	5.70609e-05	0.000204213	6.42666e-05	0.000101644	0.000121647	0.00122924	0.00123821	0.000100285	0.000252558	0.00641573	0.000258557	0.000177248	0.000893878	0.000377843	0.00079822	0.000800262	0.00377489	0.000178583		0.000306003	0.00120297	0.00705451		0.000186506	8.34347e-05		0.000136558	0.000163292	9.68706e-05	0.000163156	0.000615379	0.000979328	0.000259988	0.000135693	0.00513972	0.000840889		0.00148931
Gln	CAG	0.000127113	0.000127632	0.000124996	0.000466635	0.0191478	0.000304044		0.000127062	7.52043e-05	0.000157107	5.3156e-05	0.000141596	0.000313551	0.000176673	8.51412e-05	0.000757345	0.00244305	4.09036e-05	0.000259054	0.00866745	0.00159991	6.24689e-05	0.0432689	8.31367e-05	4.48202e-05	0.00783322		0.000452969	0.0001509	0.00216637			0.000774468	0.000486203	5.26068e-05	0.0574433		4.05938e-05	5.76363e-05	4.48901e-05	0.00055626	0.0574433	0.000289723	0.000135043	0.00123325	0.000153334	0.00139017
Asn	AAC	0.000156305	8.20452e-05	0.000277214	0.00116545	0.00147623	0.000473512	0.0100713		0.000497413	0.000664653	0.000101216	0.000813003	0.000403654	0.000514522	0.000320485	0.000204645	0.000208928	0.000115845	0.000388354	0.0433924	0.00868897	0.000684784	0.009176	0.000548964	0.000288574	0.000535205	0.000344125	0.000556326	0.000611133	0.000445727		0.000787534			0.00119887	0.00107826	0.000122558	0.000128578	0.000155898	0.000250935			0.000606879	0.000908666	0.00058249	0.000320485	0.00121579	0.00374635
Asn	AAT	0.000348526	8.80438e-05	0.00156669	0.000440187	0.000678687	0.000346906		0.00113398	0.000358613	0.00030761	0.00018492		0.0005089	0.000114505	0.000376778	0.000150072	0.000572264	0.000492425	0.000308187	0.00683852	0.000944426		0.046999		0.000134172	0.000670575	0.000337188	0.000212179	0.000489866	0.000230456	0.0134035	0.00152866	0.00140311			0.000314833	0.000443121	8.30322e-05	0.000119023	5.37129e-05	0.000200073	0.00390422		0.000166363		0.000666636		0.000402702
Asp	GAC	0.000167492	0.000106589	0.000393534	0.000223217	0.0574433	0.000288244		0.00135829	8.57577e-05	0.000107799	6.39397e-05	0.00141411	0.000119098	0.000449518	0.00018834	0.000172197	0.000310725	0.000113866	0.00024128	0.00143262	0.00293033	0.000535323	0.00640955	0.00130829	0.000158227	0.000493909	0.00048463	0.000776872	0.000543528	0.000129357			0.000517732	0.0434705	0.00200919	0.000216367	9.83375e-05	8.17545e-05	7.81276e-05	0.000837941	0.00151358	0.000527821	0.000311196	6.16893e-05	0.00234719	0.000352409	0.00461959	0.000375146
Asp	GAT	0.000184237	0.000125935	0.000390923	0.000721829	0.00365732	0.000213142	0.000492317	0.00116979	0.00120297	0.000179431	8.72667e-05	0.00346885	0.0463965	9.35265e-05	0.000144884	0.000117671	0.00230647	0.000182517	0.000420371	0.0032603	0.000331377	0.000577167	0.00101506	0.0574433	0.000532121	0.000273323	0.00106551		0.000242692	0.00032193	0.000577602	0.000509634		0.000237256	0.000105936		7.14202e-05	7.27674e-05	6.02857e-05			0.00138735	0.000332291	0.000420237	0.000837872	0.000115359	0.00100319
Glu	GAA	0.000141786	9.66713e-05	0.000390613	0.000769445	0.000192778	0.000136048		0.000175249	0.000313026	0.00127407	5.61233e-05	0.000305503	0.000129423	0.00765917	0.000140388	0.000383131	9.22359e-05	7.6039e-05	0.000742911	0.0062196	0.00043271	0.000103097		0.000179027	0.0176749		0.000453263	0.00149329	0.000228914	0.00019513	0.000984804	0.000865949	0.00138737	0.000300295		0.00118758	4.68951e-05	3.78305e-05	6.15192e-05	0.000184616	0.000460121	0.000928278		0.000117713			0.000689551	0.000193077
Glu	GAG	0.000115374	0.000220483	0.00017462	0.00868897	0.000260774	8.60508e-05	0.000285232	0.00250669	0.000188576	0.00019209	7.00139e-05	0.000115795	0.000104693	0.000118907	6.38375e-05	0.00012809	0.000171384	5.8879e-05	0.00067919	0.0434216	0.000123411	0.000429412	0.00874585	0.0041407	4.75197e-05	0.000230645	0.000525039	0.000322483	8.38965e-05	0.00137475	0.00131541	0.00440746	0.000994749	0.00291054	9.0658e-05	0.000255853	3.41095e-05	2.86163e-05	3.0377e-05	0.000326553	0.00240761	0.000942079	0.000258565	0.000673589	0.000765839	4.86057e-05	0.000197949	0.000721829
His	CAC	8.80795e-05	8.00188e-05	0.000994991	0.000127686	0.0012631	0.000992551		0.000400419	0.00247916	0.000183397	7.76785e-05	0.000146611	0.0004718	0.000108572	0.000131558	0.000591119	0.00115807	0.000237524	0.000181083	0.0155252	0.000907243	0.000225917			0.0003994	0.000531205	0.000569909	0.0025531	0.00102513	0.000132069		0.0147712		0.000309671	0.000160182		0.000130054	9.7106e-05	0.000851316	0.000559066		0.000416941	0.000327819	0.000150499	0.000926653	0.000207164		0.00666012
His	CAT	0.000226942	9.288e-05	0.000821775	0.000109393		0.000471404	0.000599647	0.000293945	0.000274025	0.000638872	0.000211253	0.00174076	0.000126399	0.000246016	0.000362098	0.00148354	0.000616147	0.000245538	0.000340295	0.00136667		0.000294821	0.0146799	0.000184716	0.000108158	0.000689159	0.00139307	0.000951059	0.0001275	0.000265283		0.00262607	0.00678881	0.0147712	0.000640565	0.00584836	9.04512e-05	6.3818e-05	0.00401993	4.50834e-05	0.000382162	0.0006224		0.000183732	0.000734534	0.00270039		0.000524548
Arg	AGA	0.000167911	0.00012201	0.000381532	0.000320347	0.000907454	0.000132116	0.000909552		0.000550673	0.000124447	4.22872e-05	0.000179994	8.66455e-05	0.000477033	0.000121113	0.0003426	0.000276557	0.00017149	0.000312496	0.0449556	0.000153932	0.000220895	0.00147163		0.00114151	0.000342633	0.000305086	0.000316058	0.000380566	0.000476856		0.00039539	0.00618415	0.0182774	0.000135672		6.75809e-05	9.20271e-05	7.1277e-05	5.42991e-05	0.000366883		0.00150366	0.000228635	0.000246691	0.00038797	0.00154108
Arg	AGG	7.95014e-05	0.000220764	9.22463e-05	0.000274628	0.000192087	0.000281317	0.00168581	9.19723e-05	0.000117673	0.0001481	2.44776e-05	0.000320815	0.000145459	8.05739e-05	5.19637e-05	7.33511e-05	0.000114359	5.03897e-05	0.000170452	0.00498547	0.000160894	0.000136313	0.043509	0.000432268	4.61497e-05	0.000149167	0.000214077	0.000283996	0.000215142	6.39208e-05	0.00040803		0.000309538	0.00132877	7.54614e-05	0.000924763	7.30822e-05	2.76035e-05	3.40634e-05	3.41684e-05	0.000168476	0.000489771	0.000153351	0.000121212	0.000373175	0.00038464	0.000215115	0.0119306
Arg	CGA	0.000257806	0.000463634	0.000278152	9.39495e-05		0.00129649	0.00121856	0.000119577	0.000226043	8.54051e-05	2.25221e-05	0.000608442	0.000120153	0.000211704	0.000200935			0.000148375	0.000565363	0.000917166	0.000176672	0.000143667	0.00368506	0.00868893	0.000102554	0.000933461	0.00317874	0.0229774	0.000472958		0.00277416		0.000274541	0.000616302	0.000138478		0.000155279	0.000205019	0.000173167	8.98652e-05			0.000178894	6.60992e-05	0.000528856	0.000161555
Arg	CGC	0.000101657	6.56713e-05	0.000230064	0.00326297	0.000984804	0.000856196	0.000347951	0.000178724	0.000297804	9.23766e-05	4.25803e-05	0.000352333	0.000176838	7.80893e-05	0.00017126			9.44988e-05	0.000331501	0.00105242	0.000442672	0.000310488	0.00247812	0.000374288	0.000304546	0.000647442	0.00139017		0.0191478	0.00082041				0.0018812	0.000104543		0.000103919	0.00022727	0.000569917	0.000106976	0.000774468	0.000440231	0.0516989	7.22804e-05	0.000776314	0.00268075
Arg	CGG	0.00010791	0.000109003	7.21219e-05	0.000696292			0.00683856	9.75071e-05	0.000132587	0.000318859	3.72671e-05	0.000368759	0.000423518	7.45581e-05	4.55001e-05	0.0147712		0.00011618	0.000156267	0.00194555	0.00043851	0.000282868	0.0574433	0.00870357	0.000143143	0.0013989		0.000281979	0.000234958	0.0574433				0.000324285	5.37048e-05		7.57658e-05	7.69988e-05	6.98173e-05	5.39334e-05	0.000710185		0.000156804	0.000131016	0.000324246	8.83529e-05	0.00144618
Arg	CGT	0.000161837	5.26031e-05	0.000301095	0.000688324	0.00131526	0.000522327		0.000323192	0.000835664	0.000120102	7.45318e-05	0.00810103	0.000747357	0.000126436	0.000216449			6.9666e-05	0.00105962	0.00341753	0.000248573	0.000107142	0.00200992	0.00055605	0.00044993	0.000703555	0.00399086	0.00506858	0.0125331	0.00156876		0.000515447	0.000812728	0.00032897	0.00045723		9.72469e-05	0.000101	0.000178886	0.0134035	0.000341511		0.000192666	9.3091e-05	0.0574433	0.000914168		0.00238614
Lys	AAA	0.000165942	0.000210269	0.000727977	0.000334156	0.000575635	0.00038548		0.00946874	0.00102682	0.000590138	5.20585e-05		0.000906558	8.27033e-05	0.000586643	0.0040199	0.000848809	0.000271029	0.000411332	0.0038209		0.000206849		0.000122498	0.00116979	0.000389385	0.000295339		0.00291061				0.000363539	0.0147712	0.000176105	0.00111983	0.000239248	5.32425e-05	9.09392e-05	0.000116501		0.000967107	0.0574433	0.0001642		0.000245241
Lys	AAG	0.000115674	8.27855e-05	0.000254798	0.000157724	0.000337901	0.000349348		0.00315629	0.000134936	0.000174078	3.6781e-05		0.000729529	4.90485e-05	0.000167438	0.0574433	0.000957561	0.000135142	0.000583145	0.0013879	0.000169464	0.000102494		0.000324756	0.000258912	0.000260903	0.000330653	0.005081	0.0182775	0.000203308		0.000295827	0.00206143	0.00902683	0.000112715	0.000292118	6.01357e-05	3.22615e-05	3.97851e-05	6.65325e-05	0.00328254	0.000338913	0.00141411	0.000127192	0.00115851	0.00102539	0.00024203	0.0287217
STOP	TAA	0.000174721	0.000127736	0.000389513	0.000628275		0.00140311	0.000654807	0.000173608	8.08249e-05	0.000247528	7.50736e-05		0.000107571	0.000331251	0.00019908	0.000249057	0.0002397	0.000145329	0.00060806		0.00135781	0.000138005		0.00047021	0.000460782	0.000958501	0.00110702		0.000382965	0.000862969		0.00200824		8.17502e-05	0.000162482		0.000118125	0.000134277	0.000201373	6.52677e-05			0.0125331	7.58994e-05	0.000318137	0.000663845	0.00160056
STOP	TAG	0.000153484	0.000328688	0.000181205	0.00160047	0.000421041	0.000512325			0.000169453	0.000279768	8.47116e-05	0.00176288	0.000154449	7.22053e-05	0.000156981	0.00148784	0.000823367	0.000121677	0.00287541	0.00135465	0.00272528	7.56306e-05	0.000279857	0.00139837	0.000275466	0.000435336	0.00229855	0.000285089	0.000263537	0.000307928		0.000357265	0.000201458	0.000141197	7.44322e-05	0.00233042	9.28962e-05	5.26454e-05	4.52586e-05	0.000209886	0.000879387		0.00111984	0.000180871	0.000520653	0.00386319
STOP	TGA	0.000160741	0.000132831	0.00018459	0.000176982	0.0015392	0.000251388			0.00075484	0.00161914	5.70238e-05	0.0229774	0.000298088	0.000542723	0.000214827	0.00068143	0.000221667	0.000156738	0.00032538	0.0009543	0.000236779	0.000790095	0.00184673	0.000623645	0.000551794	0.00617678			0.00108097				0.000511337	0.000386603	0.000123015		0.000116235	7.54209e-05	0.00106789	0.000130063	0.000374691			8.47537e-05	0.000643256	0.000103846
	WT	M	S	I	Q	H	F	R	V	A	L	I	P	F	F	A	A	F	C	L	P	V	F	A	H	P	E	T	L	V	K	V	K	D	A	E	D	Q	L	G	A	R	V	G	Y	I	E	L	D
	Amino Acid	3	4	5	6	7	8	9	10	11	12	13	14	15	16	17	18	19	20	21	22	23	24	25	26	27	28	29	30	31	32	33	34	35	36	37	38	39	40	41	42	43	44	45	46	47	48	49	50
	W	0.000108111	0.000115693	0.000127022	0.000257012		0.0574433	0.000464789	0.000111563	0.000954827	0.000488423	3.78333e-05	0.000691846	0.000115943	0.000940661	8.20986e-05	0.00201431		0.000260525		0.00402848	0.00067224	0.000194316	0.00306364	0.0492371	0.000228432				0.000274498	0.000688377				0.000521542	6.90599e-05		0.000117523	8.2514e-05	8.03153e-05	0.000275792			0.000690963	7.69189e-05		0.00765914		0.0574433
	F	7.4158e-05	0.000399446	0.000206092	6.53926e-05	0.0516989		0.000513433	0.003319	6.27758e-05	0.000264632	3.09686e-05	0.000155452			0.000123856			0.000110478	0.000157749	0.0034389	0.000176151			0.00206212		0.00253651	0.00295427		0.000963272				0.00139016	0.000370763	0.000319037		0.00160054	0.000116359	0.000173895	8.70151e-05		0.0574433		7.46083e-05	0.00114543	0.000652504		0.00176284
	Y	0.000122115	0.000115621	0.000189921	0.000239819	0.0010095	0.00011953			0.000104651	0.00012765	9.66144e-05		0.000247277	0.00051126	0.000238737	0.00026149	0.0011522	0.000294093	0.000501164	0.00342891	0.0205155	0.00154209		0.000339298	0.000306468	0.000231287	0.00326295		0.00018191	0.000543365	0.000577966	0.00277416	0.000926988	0.00279119	0.00152865	0.00282804	0.000210215	8.84498e-05	0.000151221	0.000245002			0.000568926			0.00946871	0.000496059	0.000699033
	P	4.14992e-05	2.36508e-05	9.78575e-05	6.03901e-05	0.000316801	4.91075e-05	8.13664e-05	0.000160239	5.12624e-05	3.38891e-05	2.21192e-05		4.83835e-05	3.11748e-05	4.36544e-05	7.40955e-05	9.38985e-05	2.23831e-05	9.70621e-05		0.000101598	5.20373e-05	0.000560139	0.000660924		0.000223733	0.000135241	9.95677e-05	4.77211e-05	8.29053e-05	0.00128978	0.00011983	0.000146953	0.000190401	3.60705e-05	0.000169324	3.11108e-05	1.50182e-05	2.90183e-05	2.2973e-05	0.00206212		7.68534e-05	2.9028e-05	0.000171451	0.000133801	0.000304546	0.000328154
	M		0.000273311	0.000119378	0.000182028	0.000170675	0.000157019	0.00139017	0.00012146	3.62749e-05	7.92803e-05	5.35973e-05	8.18968e-05	0.00012432	0.000101273	0.000116314	0.00249449	5.4832e-05	0.000281589	0.00638267	0.00623141	0.000199245	0.000286985	0.00422653	0.000385965	6.94718e-05	0.000486923	8.97343e-05	0.00194948	0.00030578	0.000542746	0.00144617	0.000239258	0.000429301	0.00513972	0.000144144	0.000256386	6.95974e-05	3.98181e-05	4.23877e-05	5.43909e-05	0.000481482	0.000730318		0.000441925	0.000626553	7.6692e-05	0.00038817
	I	3.19316e-05	4.02405e-05		8.53467e-05	0.000134735	9.85304e-05	0.000238535	0.000162827	2.96657e-05	3.18506e-05		0.000256052	3.17061e-05	5.68526e-05	4.29577e-05	0.000121893	5.53151e-05	4.86141e-05	7.96272e-05	0.0144264	0.000127144	6.37324e-05	0.0034389	9.41726e-05	7.43352e-05	0.00011778	0.000108248	0.000435507	7.69301e-05	5.62975e-05	0.000286072	0.00054968	0.00127982	0.000114778	7.47391e-05	0.000289289	2.97531e-05	2.37914e-05	4.76668e-05	3.07591e-05	0.000212386	0.000496056	0.000410827	2.70889e-05		0.000382687	0.000181382	0.00113739
	L	1.76606e-05	1.79721e-05	3.71708e-05	2.45428e-05	0.000279201	4.67944e-05	7.06366e-05	2.86985e-05	1.41111e-05		7.42323e-06	4.73692e-05	1.18199e-05	1.53781e-05	1.94792e-05	0.000141758	3.2105e-05	3.06856e-05		0.000216519	3.79531e-05	2.63544e-05	0.000743568	8.18805e-05	1.50843e-05	0.000177197	0.000251665		3.57936e-05	4.18658e-05	0.000163508	0.000251428	0.0574433	8.97134e-05	1.34084e-05	0.000177293	2.0247e-05		2.44742e-05	1.09931e-05	0.000294039	0.000597272	7.72037e-05	1.02301e-05	0.000127632	4.20055e-05		0.000673259
	V	2.78877e-05	1.84982e-05	4.38925e-05	8.07989e-05	4.06754e-05	6.44797e-05	9.24698e-05		2.38397e-05	4.57386e-05	1.6258e-05	7.27372e-05	1.80281e-05	3.07116e-05	2.74901e-05	3.76992e-05	5.25311e-05	1.93073e-05	7.32992e-05	0.00117897		3.68848e-05	4.55658e-05	7.88178e-05	2.76744e-05	5.83873e-05	7.20559e-05	0.000115275		7.46563e-05		0.000337152	0.000146104	8.0448e-05	2.26744e-05	0.000166249	3.62938e-05	1.16916e-05	1.85896e-05	2.67603e-05	0.000141695		0.000106964	1.66826e-05	9.59527e-05	0.000133275	4.90175e-05	0.000322355
	A	2.93652e-05	2.38127e-05	6.11161e-05	5.05953e-05	7.90656e-05	5.45206e-05	0.000403362	9.2211e-05		8.13576e-05	2.23074e-05	0.000109536	6.25734e-05	5.49199e-05			9.20368e-05	4.15588e-05	0.000151097	0.00210122	4.74527e-05	3.62606e-05		7.25325e-05	0.00013247	0.000133499	0.000133305	0.000116239	4.44413e-05	6.22117e-05	0.00032421	0.000320485	0.000161591		3.37269e-05	8.44259e-05	2.98385e-05	1.13597e-05	1.79332e-05		0.000992677	0.000523397	0.000124039	2.93388e-05	0.000148038	0.000192193	0.000100288	0.000218875
	G	2.05098e-05	1.2915e-05	3.22282e-05	3.44207e-05	4.5543e-05	7.01711e-05	0.000135632	5.10937e-05	2.61859e-05	1.19574e-05	1.05158e-05	5.71829e-05	3.34016e-05	2.06012e-05	1.77253e-05	2.22611e-05	3.01333e-05	1.73922e-05	0.000100335	0.00481288	7.45483e-05	2.00704e-05	8.32225e-05	5.77033e-05	3.11174e-05	4.21347e-05	7.56401e-05	0.000141958	3.4395e-05	0.000102806	0.000293463	0.000222665	0.000177022	0.000108583	2.25184e-05	6.07512e-05	1.45546e-05	1.22124e-05		2.4422e-05	0.000594749	0.000252361		2.11955e-05	0.000172253	5.33263e-05	5.57994e-05	0.000124242
	C	7.71948e-05	6.19725e-05	0.000176652	0.000162169	0.000873612	0.000118056	0.000203747	0.000110008	8.35844e-05	0.000137109	6.38798e-05	0.000169109	8.61711e-05	0.000235591	0.000185596	0.000337217	0.000261044		0.000218183	0.0446781	0.000163292	0.000181367	0.0152775	0.00042415	0.000786559	0.00074761	0.000501166		0.000223015	0.0191478				0.00101432	0.00014838		0.000143438	0.000118008	0.000202814	0.000106976		0.00133868	0.000338478	0.000223552	0.0287217	0.00103846		0.043215
	S	4.01531e-05		7.60695e-05	6.21715e-05	0.000113988	3.32113e-05	0.000240815	0.000191193	6.32436e-05	2.99487e-05	2.04987e-05	9.91189e-05	4.19469e-05	3.16478e-05	3.33829e-05	5.75904e-05	6.94158e-05	1.92511e-05	9.06163e-05	0.000542907	5.98079e-05	4.9427e-05	0.0003837	0.000149992	0.000103963	9.25513e-05	0.000102	0.000408456	4.04886e-05	0.00015355	0.0574433	0.00018593	0.000454333	5.56449e-05	4.65792e-05	0.00056477	2.24038e-05	2.44981e-05	2.8324e-05	3.2657e-05	0.000252905	0.000731563	0.000101289	3.76504e-05	0.00011299	7.39129e-05	0.000233898	0.000238011
	T	3.58454e-05	2.78572e-05	0.000111589	5.2564e-05	9.24925e-05	3.95856e-05	0.000447831	8.43467e-05	2.05698e-05	7.64563e-05	1.95517e-05	4.8238e-05	4.49274e-05	3.89006e-05	6.36089e-05	2.94358e-05	4.04288e-05	2.89229e-05	8.32653e-05	0.000973103	4.5901e-05	6.70434e-05	0.000211218	8.24137e-05	9.89287e-05	0.000117657		9.80278e-05	5.98803e-05	6.09666e-05	0.000482388	0.000207148	0.000486338	0.000128376	4.11455e-05	0.000144884	2.29302e-05	1.2145e-05	2.72258e-05	5.64433e-05	9.99968e-05	0.000276436	0.000314325	2.70849e-05	0.000249691	6.86922e-05	5.44359e-05	0.000224611
	Q	6.05792e-05	6.96906e-05	0.000105464		0.00265654	0.00014252	0.00081301	0.000109809	4.48843e-05	9.75792e-05	2.75504e-05	8.37105e-05	5.33753e-05	6.45997e-05	5.0134e-05	0.000468465	0.000828795	2.90755e-05	0.00012666	0.00395926	0.000217754	4.62197e-05	0.000883668	6.82041e-05	4.24647e-05	0.000731573	0.00377489	0.000126399	0.0001509	0.000268626	0.00120297	0.00705451	0.000774468	0.000128022	3.22971e-05	0.0574433		3.25344e-05	3.61395e-05	3.50862e-05	0.000291855	0.000968199	0.000137034	6.76271e-05	0.00100537	0.000129804	0.00139017	0.00148931
	N	0.000108032	4.24971e-05	0.000235624	0.000319298	0.000462161	0.000199487	0.0100713	0.00113398	0.000208788	0.00020949	6.54853e-05	0.000798495	0.000223663	9.37592e-05	0.000172691	8.5633e-05	0.000151667	9.35284e-05	0.000172173	0.00505789	0.000802879	0.000684784	0.00911169	0.000545423	9.17127e-05	0.000296505	0.000170571	0.000153743	0.000272825	0.00015186	0.0134035	0.000522744	0.00140311		0.00119887	0.000243943	9.61208e-05	5.03562e-05	6.75716e-05	4.42662e-05	0.000200073	0.00390422	0.000606879	0.000140227	0.00057876	0.000216946	0.00121579	0.000365166
	D	8.78479e-05	5.78005e-05	0.000195457	0.00017085	0.00344136	0.000122703	0.000492317	0.000630524	7.87218e-05	6.74033e-05	3.68196e-05	0.00101376	0.000117995	7.72104e-05	8.19877e-05	6.68296e-05	0.000274485	6.99975e-05	0.000153512	0.00101261	0.00029457	0.000278046	0.000858178	0.00128725	0.000122033	0.000176334	0.000333535	0.000776872	0.00016769	9.22688e-05	0.000577602	0.000509634		0.000203364	0.000100602		4.14161e-05	3.84945e-05	3.40632e-05	0.000819366	0.00151358	0.00038323	0.000160977	5.37782e-05	0.000615799	8.67274e-05	0.000809601
	E	6.36917e-05	6.72845e-05	0.000119526	0.000702255	0.000110972	5.27648e-05	0.000285232	0.000162897	0.000117641	0.000165809	3.11895e-05	8.40325e-05	5.77949e-05	0.000117225	4.39276e-05	9.61214e-05	5.9868e-05	3.32108e-05	0.000356162	0.00620922	9.5891e-05	8.31963e-05	0.00874585	0.000171918	4.73672e-05		0.000243936	0.000266119	6.13637e-05	0.000169155	0.000566961	0.00072495	0.000583066	0.000263127		0.000210156	1.97776e-05	1.62055e-05	2.03652e-05	0.000118	0.000357355	0.000468465	0.000256367	0.000100332	0.000765839		0.000153718	0.000152564
	H	6.33751e-05	4.30118e-05	0.000440602	5.88532e-05		0.000318139	0.000599647	0.000169094	0.000247233	0.000140909	5.68392e-05	0.00013543	9.96652e-05	7.5322e-05	9.6569e-05	0.000425468	0.000402915	0.000120752	0.000118294	0.00127771	0.000907243	0.000128104	0.0146799		8.51123e-05	0.000299355	0.000405154	0.00069374	0.000113563	8.82924e-05		0.00225527	0.00678881	0.000304091	0.000127983	0.00558159	5.34103e-05	3.85533e-05	0.000707484	4.168e-05	0.000382162	0.00022678	0.000327819	8.243e-05	0.000410697	0.000192607		0.000485743
	R	2.10422e-05	1.7177e-05	2.59122e-05	4.87057e-05	0.000123716	6.54241e-05		2.6207e-05	3.65551e-05	2.05073e-05	5.83568e-06	6.20328e-05	2.7749e-05	1.8649e-05	1.54064e-05	5.95727e-05	8.09878e-05	1.51941e-05	4.71305e-05	0.000332748	3.66132e-05	2.67537e-05	0.000531118	0.000142004	2.23843e-05	6.94854e-05	0.000107229	9.59206e-05	7.24906e-05	5.09499e-05	0.000355829	0.000224302	0.000121483	0.000104406	1.72106e-05	0.000924763	1.24344e-05	1.25514e-05	1.41638e-05	1.14855e-05		0.000232331	4.10485e-05	1.67175e-05	7.66851e-05	4.12196e-05	0.000166849	0.0019493
	K	6.82477e-05	5.93834e-05	0.000187685	0.000106623	0.000212127	0.000183673		0.00244047	0.000118852	0.000133149	2.15479e-05		0.000390743	3.08084e-05	0.000130442	0.00392406	0.000451974	8.95455e-05	0.000239756	0.00102837	0.000169464	6.84917e-05		8.89123e-05	0.000211975	0.000155545	0.000153411	0.005081	0.00261115				0.000308435	0.00558158	6.85283e-05	0.00023206	4.80477e-05	2.0014e-05	2.76258e-05	4.2396e-05	0.00328254	0.000251707	0.00139017	7.00106e-05	0.00115851	0.000194556	0.00024203	0.0287217
	STOP	5.41688e-05	5.43506e-05	7.42229e-05	0.00012725	0.00032876	0.000149639	0.000654807	0.000173373	5.11176e-05	0.000120694	2.34542e-05	0.00167132	5.23964e-05	5.3433e-05	6.23996e-05	0.000161487	0.000101223	4.6593e-05	0.000197847	0.000563586	0.000188489	4.60443e-05	0.000243711	0.000226219	0.00012869	0.000284517	0.000752462	0.000283795	0.000136681	0.000227534		0.000303089	0.000144117	4.5748e-05	3.6116e-05	0.00233042	3.59626e-05	2.52381e-05	3.55752e-05	3.601e-05	0.000256865		0.00102948	3.27773e-05	0.000150545	8.74081e-05	0.00160056
[truncated: 239 more columns]

## Sheet: P value (replica 1)
		M	S	I	Q	H	F	R	V	A	L	I	P	F	F	A	A	F	C	L	P	V	F	A	H	P	E	T	L	V	K	V	K	D	A	E	D	Q	L	G	A	R	V	G	Y	I	E	L	D
Amino acid	Codon	3	4	5	6	7	8	9	10	11	12	13	14	15	16	17	18	19	20	21	22	23	24	25	26	27	28	29	30	31	32	33	34	35	36	37	38	39	40	41	42	43	44	45	46	47	48	49	50
Trp	TGG	0.078077	0.159362	0.0205275	0.0595418		0.246459	0.0982827	0.541932	0.790218	0.228855	0.211418	0.829727	0.615945	0.885207	0.517636	0.587951		0		0	0	0.122373	0	0.0447019	0				0.58548	0.000738904				0	2.8673e-06		2.23266e-06	4.18767e-11	0	0.897609			0.0281881	0.0722525		0.159846		0.246459
Phe	TTC	0.396362	0.464797	0.619956	0.784722			0.407682	0.59038	0.315398	0.0231455	0.328766	0.261404	0	1.47118e-05	0.791713		0.660437	1.55431e-15	0.540403	0	0	0.049296		0.155015		0.402152	0.159846		0.53344					0.594613	0.56556		0.0834945	0.118031	0.466993	0.00753187				0.139111	0.0343735	0.598113
Phe	TTT	0.0238913	0.862533	0.15297	0.0154429	0.101199	0.0204692			0.0638526	0.870314	0.224463	0.0481901			0.0586977			0	0.00444808	0	0.0425654						0.269211		0.834118				0.0282656	0.529046	0.565311		0.180084	0.0119977	0.000584509	0.000462606		0.246459		0.275389				1.35431e-05
Tyr	TAC	0.95216	0.680747	0.405114	0.110159		0.00717049			0.155816	0.0167525	0.89622		0.0682158		0.381702	6.43929e-15	0.386685	1.17975e-09	0.0300299		0.191182	0.400828		0.564414	0.433492	0.203425	0.0170131		0.851025	0.755332				0.984511	0.474765		0.285931	0.141362	0.630939	0.0406618						0.124027
Tyr	TAT	0.424089	0.142033	0.012138	0.0698561	0.644526	0.400768			0.119989	0.831212	0.00209612		0.76686	0.278307	0.536389		0.134934	0.159846		0		0.0403191		0.370817	0.000915342	0.908743	0.930762		0.196314	0.516935	0.926588	0.655234	0.226287	0.101199	0.0285421	0.655234	0.978502	0.124623	0.00021396	0.294963			0.2802	0.00862451		0.834118	0.15836	1.66992e-09
Pro	CCA	0.372997	0.00044269	0.437776	0.443466	0.0297796	0.0321185	0.0645868	0.280897	0.00152985	0.0276255	0.743025	0.976163	0.607992	0.77746	0.00801833	0.0592514	0.213227	0.0726835	0.00255673	0.343702	0.0413111	0.635396	0.101199	5.43167e-08		0.169935	0.147315	0.112591	0.810819	0.140626		0.0273755	0.00352035	0.0710447	0.38421	0.387822	0.0067924	3.51337e-06	0.00028324	0.000876617	0.60817		0.951002	1.87164e-11	0.000358195	0.0637078	0.743546
Pro	CCC	0.00185804	0.0344386	0.0389823	0.12222	0.407682	0.317105	0.455346	0.430543	0.0403661	0.0151323	0.0663834		0.258215	0.681992	0.0131409	0.0463833	0.456371	0.760079	0.58057	0.0783697	0.00585065	0.546214	0	0	0.468715	0.0615181	0.00347679		0.336208	4.15963e-05	0.553839	0.04776		0.834118		6.25832e-06	4.21885e-15	0.0239831	0.0628782	0.288634			0.628385	0.000122595	0.101199	0.0151311		0.0941089
Pro	CCG	0.0925696	0.975188	0.931111	0.338166		0.224505	0.471611	0.607528	0.0152422	0.0700923	0.112611	0.561781	0.520919	0.00248141	0.00530252	0.712593	0.246459	0.663715	0.00146498	0.15549	0.00305509	0.159807	0	0	0.0923674	0.181569	0.370767	0.0459179	0.186672	0.014866	0.480631	0.742835	0.42094	2.0961e-13	0.00695619	0.246459	0.573661	8.25562e-13	0.00016626	0.0154099	0.767099		0.0066758	0.000533141	0.0102472	0.909747	0.117059
Pro	CCT	0.195839	0.0794482	0.804383	0.00588077	0.605406	0.578082	0.0519806		0.365433	0.0596204	0.668629	0.922967	0.453083	0.0265794	0.195596	0.0477618	0.0796962	0.926695	0.445657		0	0.136498	0	4.3354e-11	0.0221391	0.00747642	0.851723	0.234772	0.0400235	0.587169		0.30559	0.338851	0.130584	0.830826	0.0116317	0.0150288	0.0142586	0.188805	0.516091	0.169097		0.684791	0.0418036	3.03508e-05	0.0174795		0.422458
Met	ATG		0.187441	0.0452132	0.108028	0.214282	0.649371	0.889481	0.558995	0.0811523	0.00441559	0.616284	0.0350858	0.0459554	0.457621	0.108243	0.864999	3.63513e-07	3.81887e-06	0.110454	0	0	0.104449	0	1.53669e-07	0.00362585	0.0341504	4.13811e-07	0.0578315	0.486006	0.167702	0.0725143	0.248682	0.681441	0.930762	0.106689	0.179144	0.0792347	0.00355737	0.567992	0.193428	0.0332886	0.131313		0.0390172	2.88658e-15	0.282249	0.65827
Ile	ATA	0.045552	0.870228	0.17425	0.534614	0.572879	0.954829		0.989048	0.0386052	0.00621222	0.612197	0.0949249	0.902417	0.396362	0.587041	0.00756677	0.0720484	1.21883e-08	0.0177506	0	0	0	0	8.32667e-14	0.693949	0.381702	0.44241		0.821337	0.154966	0.320629	0.15031	0	0.614067	0.896053	4.57989e-06	0.741434	0.00704698	0.000141201	0.00853604	0.333972	0.0840274	1.28786e-14	0.0422942	0.131696	0.877865	0.769051	0.234772
Ile	ATC	0.0291216	0.558079	0.142033	0.0814697	0.0261143	0.639304	0.222937	0.302575	0.968809	0.778296	0.0140825	0.295761	0.205641	0.420016	0.938115	0.589761		0.431204	0.441258	0	0	0.0902289	0	0.120904	0.743652	0.210597	0.0926916	0.014675		0.295342			0.108862	0.0444524	0.599942		0.56669	0.0296446	7.77156e-15	0.129759	0.00119422			0.0559065			0.235933	0.00344239
Ile	ATT	0.00376558	0.967524		0.473024	0.0308002	0.933648	0.0451511	0.120183	0.794354	0.516997		0.157062	0	0.225167	0.160497		0.43909	0.074164	0.972978	8.88178e-16	0.00939028	0.917208	0.246459	0.246459	0.268773	0.458774	0.00375602		0.000425524	0.209841	0.000665114		0.246459		6.28702e-05	0.402081	0.0116413	0.84452	0.000531607	1.58669e-07	0.0550242	0.0389823	2.32323e-09	0.000473041	0.234897	0.217926	0.114993
Leu	CTA	0.000995694	0.00119132	0.825144	0.132204	0.0516224	0.823826	0.0784851	3.22718e-06	0.0906717	0.670548	0.763752	0.761207	0.114772	0.0891968	0.00840193	0.857058	0.585563	0	0.00068676	0	1.1917e-09	0.790764	0	0.155364	3.70814e-14	0.696573	0.0572038	0.147881	0.640623	0.573324	0.561664	0.564193		0.00832424	0.888904		0.095225	0.0742761	0.00658625	5.39581e-06	0.981029	0.401497	0	0.0785261	0.965754	0.493703	0.549891
Leu	CTC	0.000506704	0.000300471	0.0412356	0.146177	0.57009	0.00577104	0.178257	0.89199	1.17498e-05	0.0150728	0.0311183	0.725779	2.39917e-07	0.0011644	0.244983	0.0878394	0.0628065	0	0.000979295	0	1.30057e-09	0.671785	0	1.06648e-12	1.81533e-05	0.663325	0.335972	0.176957	0.0167589	0.185615	0.0987639	0.920383		0.469293	0.0550036	0.603342	0.594243	0.109121	0.47407	0.000486801	0.938894		3.96674e-05	0.00193863	0.59038	0.860402	0.120499	0.271868
Leu	CTG	0.0365214	0.486182	0.0284001	0.131504	0.639571	0.113488	0.00269053	0.363785	1.40083e-05	0.82873	0.0505176	0.548649	0.228442	3.44955e-05	0.329105	0.228836	0.444412	0	8.75693e-07	0	3.18412e-13	0.305873	0	3.16192e-13	8.57427e-10	0.643593	0.942649		0.000137706	0.606999			0.246459	0.709345	0.00267055		0.0193957	0.741917	0	5.62661e-13		0.0438823	7.18363e-06	0.140022	0.150512	0.0132025		0.325888
Leu	CTT	0.0236245	0.0820368	0.974492	0.0129991	0.976765	0.0115224	0.120557	0.097343	0.0600165		0.0098312	0.259959	0.916861	0.128822	0.753055	0.0354417	0.247792	0		2.36033e-13	0.00188064	0.62663	0	0.154561	0.000566107	0.00233377	0.183932	0.381788	0.802796	0.183638	0.00280643			0.743546	0.562478		0.160593	0.00164248	0.0384744	0.00249579	0.834118		0.000350598	0.0625263	0.246459	0.426903	0.578977
Leu	TTA	0.0176831	0.459349	0.741875	0.114556		0.0131815		0.0177481	0.310072	0.984511	0.977457	0.741116	0.336734	0.906669	0.0247882	0.822242	0.203085	0	0.0749838	0	5.6229e-10	0.916876		0.00229492	0.690692	0.430367			0.00119651		0.149338			0.793688	0.00439897	0.2647	0.223313	0.0898136	0.690171	0.00217383				0.154338		0.834118		0.400828
Leu	TTG	0.374468	0.956076	0.951838	0.185171		0.754444		0.834118	0.118251	0.164923	0.715343	0.837868	0.989945	0.470559	0.122423	0.536389	0.221733	0		0	1.79965e-06	0.00795885			0.0525497			0.061124	0.141435			0.859692			0		0.0151927		0.00977462	0.000968748		0.357025	2.82766e-05	0.196953	0.180991	0.0555449	0.349444
Val	GTA	0.0426503	0.350046	0.841192	0.784909	0.364424	0.353476	0.548403	0.191516	0.430067	0.98765	0.65468	0.439706	0.741614	0.857958	0.644698	0.866102	0.1563	0.824194	0.653241	0	0.132458	0.030444	0	0.129075	0.4734	0.121013	0.22953	0.636445	0.933765	0.72354		0.0104589	0.517545	0.740335	0.00576084	0.0696051	0.897876	0	0.00481535	0.0680344	1.55569e-05	0.926341	3.82361e-13	0.600644	0.423864	0.740795	0.0105733	0
Val	GTC	0.0872196	0.968821	0.150418	0.0825385	0.655234	0.662595	0.0395265		0.325274	0.30617	0.50412	0.734564	0.592824	0.584432	0.302378	0.956204	0.0109397	0.000325794	0.000833783	0	0.652841	0.622465	0	0.000300511	0.501748	0.862887	0.266525	0.37061	0.311756	0.0119199	0.672093	0.818123		0.348433	0.000105341	0.246459	0.0201031	0.0268914	0.00248278	0.0125696		0.385399	0.00452564	0.751518	0.0253109	0.920383	0.00263773	0.000940483
Val	GTG	0.0108145	0.265334	3.84511e-07	0.0293284	0.379717	0.00834784	0.110265	0.792974	0.00634359	0.944783	0.00929427	0.151539	0.0423302	0.00489305	0.608966	0.653908	0.474765	0.11839	0.494527	0	0.0359499	1.8896e-13	0	0.24185	0.000346303	0.112441	0.423244	0.474527		2.41121e-09	0.690692		0.480986	3.06232e-06	6.90177e-08	0.870572	0.0352023	0	2.25442e-12	2.16667e-06	0.567463		1.5683e-12	0.303951	0.133283	0.012138	0.355481
Val	GTT	0.0186395	2.6726e-06	0.133594	0.914562	0.0644433	0.0718774	0.9927	0.690047	0.589277	0.714024	0.35031	0.00253542	0.0876878	0.559192	0.9415	0.435899	0.496494	0.946807	0.650746	0		0.445953	0	0.183702	0.125957	0.637689	0.325936	0.767243	0.624045	0.980835	0.989048	0.00155417	0.572435	0.970401	0.238129	0.559108	0.00122955	0.0286314	0.0492778	0.0303502		0.0828912	5.30169e-07	0.0711583	0.996968	0.0363137	0.0834881	0.517923
Ala	GCA	0.0011174	0.376022	0.0521921	4.06586e-12	0.00802063	0.724726		0.111357	0.116494	0.101122	0.00706464	0.552753		0.449385	0.605752		0.41768	0.0334507	6.13132e-07	0.000247169	0.362139	0.886971	0.0191728		0.0139699	0.592981	0.0382577	0.0300299	0.0682245	0.784874	0.571635	0.369672	0.968947	0.250394	2.89542e-11	0.861787	0.736225	0	0.862179			0.834118	0.00179998	0.773506	0.909483	0.863678	0.616121	0.287008
Ala	GCC	0.00828786	0.0484328	0.523446	0.134227	0.102224	0.890082	2.16515e-07	0.915782			0.588613	0.123397	0.406242	0.00386657	0.801944	0.192836	0.958757	0.605336	0.277032	0	0.400828	0.0991549	0.54682	0.101241	0.399654	0.224585	0.299691	0.80882	0.37675	0.0683848				0.978965	0.000667542	0.237896	0.11406	0.00527397	0.62575	0.480408	0.0364996		0.155364	0.203974	0.385399	0.151589	0.659046
Ala	GCG	0.589308	0.0300401	0.198038	2.05019e-06	0.143137	0.75347		0.122458	0.355242	0.771634	0.213503	0.474765	0.535038	0.206897		0.827074	0.675512	9.90976e-07	0.882508	1.4877e-14	1.63385e-07	0.388645	0.0222997	0.0171867	2.04133e-06	0.20208	0.228561	0.222677	0.0721891	0.254867		0.740066	0.114257	0.0892078	2.72866e-11	0.183018	0.22826	0	0.649185	0.694066		0.48186	0.0206041	0.00203756	0.185081	0.499582	0.000370664	0.095061
Ala	GCT	0.093385	0.185422	0.194278	0.335879	0.177954	0.165194	0.0266411		0.228526	0.186767	0.211715	0.450158	0.381434	0.585588	0.74111	0.230289	0.0798312	0.306518		0	0.468262	0.000225404		0.555815	1.61987e-06	0.552612	0.696112	0.72829	0.811611	0.00935191	0.456701	0.740335	0.399537		1.53941e-05	0.959903	0.324169	1.2022e-05	0.118753	0.899998	0.00104468		0.00190551	0.319255	0.106954	0.952012		0.745297
Gly	GGA	0.751227	0.699009	0.169442	0.301002	0.244283	0.230086		0.790907	0.858167	0.281418	0.131493	0.595845	0.0419301	0.0342598	0.00510005	0.3958	0.59436	0.141442	0.399537	0	0.972782	0.00734471	0.0187149	0.114596	1.47561e-06	0.342463	2.28815e-06		0.478933	1.61553e-09	0.943315	0.219596	0.75464	1.64992e-11	1.28919e-12	0.00162329	2.9976e-14	7.26086e-14	0.820353	0.197477	0.986586		0.443508	1.21306e-09	0.0435694	0.0841752	9.03076e-09	0.247281
Gly	GGC	0.128275	0.306181	0.00281066	0.550908	0.820607	0.0752651		0.873056	0.105776	0	0.83136	0.25814	1.37623e-06	0.0704702	0.307661	0.000620619	0.00760662	0.0307435	0.41995	0	8.88178e-16	0.154105	0.246459	0.410162	0.21571	0.768158	2.95387e-07	5.47896e-06	0.741025	3.58507e-09	4.44089e-16	0.281974	0.429059	6.41709e-14	3.17302e-12	0.808454	6.41626e-08	6.49669e-07	0.0108738	0.551549	0.0360018	0.0113506	0.257234	0.000362353	0.00193914	0.00103692	0.000635482	0.203371
Gly	GGG	0.491964	0.00150643	0.0191112	0.809163	0.897264	0.000254686	0.343608	0.952092	0.294229	0.27439	0.0354142	0.209619	0.27881	0.401402	0.042119	0.0072541	0.495572	0.0927457	0.023543	0	0	3.34177e-13	1.24175e-06	4.77417e-10	1.25675e-05	0.884035	3.50456e-08	0	0.979253	0	0.0255685	0.277254		0	0	0.0245555	0	0	0.251923	5.15587e-06	0.767099	0.0121607	0.149471	2.07813e-09	0.000548277	0.717353	2.22045e-16	7.19671e-05
Gly	GGT	0.225794	0.0434863	0.0239512	0.799004	0.0914596	0.0335743	0.714322	0.671682	1.77017e-05	0.168231	0.000311503	0.344164	0.0170773	0.03598	0.678757	0.615053	0.167477	1.05723e-06	0.866602	0	0.00530252	0.168473	0.0105225	8.48982e-05	4.92811e-05	0.425743	7.91876e-09	4.51986e-06	0.67378	0.00173197		0.692261	0.173694	3.91933e-09	0.0322121	0.670081	2.88658e-15	0		0.0560054	0.268827			0	6.41663e-06	0.0648003	0.9022	0.0533651
Cys	TGC	0.386944	0.0326808	0.257105	0.155816	0.976698	0.639571	0.564414	0.677176	0.466654	0.13558	0.00162657	0.0787284	0.344576	0.0483015	0.153682				0.076835		0.414668	0.17705	1.39721e-07	0.00240972	0.51289	0.660502	0.0438823								0.160162		0.20989	0.400828	0.260426	0.00254839				0	0.834118	2.22972e-06		0
Cys	TGT	0.177154	0.0242031	0.890601	0.46426	0.0100603	0.4134	0.355919	0.0288529	0.833698	0.0721002	0.0989644	0.0964051	0.0929448	0.271722	0.805317	0.480535	0.327195	0.904515	0.21571	2.9281e-05	0.463033	0.308793			0.249761	0.0012907	0.217023		0.30574	0.305285				0.255558	0.0247355		0.00154751	0.00635646	0.0786129	0.0830756		1.98197e-07	0.0841059	0		3.57609e-11
Ser	AGC	0.311454	0.381487	0.816809	0.0603876	0.439777	0.215711	0.75464	0.834118	0.199618	0.87184	0.0104998	0.967138		0.0703811	0.493739	0.0495491	0.970002	0.141845	0.836784	1.39109e-11	0.0814424		0	0.71257		0.323592	0.433265	0.273743	0.101483	0.0278759		0.40529	0.344313		9.79434e-06		0.579276	0.857007	0.0705271	9.38227e-12	0.834118		0.000108105	0.144141	0.274615	0.710691	0.00741618	0.775894
Ser	AGT	0.290752		0.125871	0.256394	0.893027	0.458115	0.315893	0.784905	0.551442	0.000268563	0.0320459	0.0496934	0.00268123	0.101238	0.606088	0.0818266	0.000644307	0.65604	0.0968612	1.9762e-14	0.615436	0.0745421	0	0.622669	0.343608	0.723957	0.00338801		0.00133012	0.00209428	0.246459		0.937967	2.39725e-09	0.0508711	0.24185	0.929171	0	0.0228989	0.38964	0.18012	0.00640114	0.0687876	0.00497813	0.0645254	0.510361	0.0439238	0.284984
Ser	TCA	0.715146	0.44577	0.0442873	0.674876		0.0115891		0.185605	0.000203127	0.607153	0.000159224	0.251011	0.606549	0.0200218	0.951619	0.213133		0.334257	0.462793		0.508895	0.967071			0.654154	0.434659	0.646923	0.0741642	0.923505	0.246459		0.939339	0.126604	0.460385	0.305285		0.10559	0.791713	0.0134877	0.702414	0.00137525		0.0123877	0.000531451	0.0536022	0.834118
Ser	TCC	0.572331	0.446744	0.309583	0.894575	0.490362	0.101154	0.474765	0.127685	0.645717	0.425774	0.33136	0.586801	0.0766956	0.594243	0.18556	0.1168		0.284225		0	0.553839	0.943658				0.0447019	0.11522					0.845463		0.433474	0.0982423		0.871255	0.629415	0.257511	0.00277303			0.00131705	1.69551e-10		0.841268	0.151642	0.101199
Ser	TCG	0.339233	0.820935	0.0122687	0.777551		0		0.541996	0.834118		0.191414	0.871382	0.130442	0.624894	0.0115891			0.616419		0	0.308261	0.0909772	0		0.204753	0.320009	0.748904		0.806001	0.802575				0.325086	0.227228		0.994759	0.477464	0.929671	0.379077				0.000887766	0.000517242
Ser	TCT	0.336343	0.103352	0.324488	0.234241	0.13558		0.0188644		0.344313	0.472591	0.457296	0.103806	0.137902	0.549608	0.00496717	0.246459	0.30138	0.313662	0.73955	0	0.305285	0.0644914	0.917952	0.291342	0.814738	0.305285	0.438991			0.167048				0.265667	0.550382		0.214149	0.295684	0.5251	0.119439	0.762225		0.108862	1.2743e-06		0.707557		0.00634825
Thr	ACA	0.41235	0.45794	0.439204	0.0253039	0.64345	0.0963169	0.856989	0.829007	0	0.492512	0.793721	0.00751066	0.909062	0.319255	0.71607	0.177556	0.862249	0.217782	0.295063	3.54837e-06	0.787506	0.146967		0.246459	0.858552	0.275189	0.0105011	0.00587162		0.8388		0.989048		0.191185	0.00123411	0.0306039	1.43016e-07	0.00320416	4.22227e-05	0.122921	0.0497576	5.22311e-10	0.119518	0		0.172756	0.968064	0.0602856
Thr	ACC	0.513942	0.199735	0.0261014	0.892976	0.0978437	0.975414		0.0797693	7.19682e-05	0.00334517	0.851394	0.078591	0.695457	0.152249	0.154175	0.508406	0.751761	0.459778	0.163193	1.76353e-08	0.788784	0.0707303	0	0.748534	0.400828	0.890979	0.0999929	0.959903	0.0651947	0.650924		0.964261	0.548333	0.834118	0.872876		0.00699465	0.682696	7.06741e-11	0.101199	0.773798		9.54398e-06	0.000502862	0.0540835	0.000827	0.792843	3.57609e-11
Thr	ACG	0.2176	0.0402254	0.937565	0.000981684	0.144889	0.353714	0.773702	0.0526724	0.697417	0.4576	0.110278	0.598436	0.984879	0.891744	0.144207	0.0929738	0.584467	0.00643926	0.0107328	1.64024e-12		0.00772497	0	0.00729114	0.30099	0.00515101		0.384099	0.0861487	0.348251	0.170564	0.214742	0.246459	0.374209	0.0076913	0.895518	0.0782564	4.22932e-06	2.53664e-12	0.156721	0.773157		0.324111	0.000191696		0.0140715	0.0568061	5.65326e-13
Thr	ACT	0.0483928	0.555264	0.0619684	0.428868	0.433492	0.0386234	0.0915214	0.75464	0.53797	0.0794996	0.968501	0.0179715	0.305988	0.119461	0.708617	0.128596	0.299222	0.00024441	0.522808	0	0.100386	0.346594	0.0591419	0.544664	0.0797877	0.107539	0.589857	0.307869	0.92658	0.0111015			0.477184	0.100007	0.442007		0.550125	0.0505227	0.000743535	0.121643	0.996813			0.000728855		0.292196	0.384895
Gln	CAA	0.288875	8.60842e-06	0.599527		0.150666	0.997885	0.625887	0.859385	0	0.00673678	2.69724e-05	0.0393072	0.60225	0.890525	0.00555104	0.0273755	0.975508	0.0239367	0.955742	0	0.0609914	0.387093	0	6.82863e-05	0.925374	0.710056	0.260287	0.721959		0.462967	0.948027	0.385399		0.0247014	0.0166084		0.179798	0.000142945	0.768987	1.37483e-09	0.374333	0.20293	0.0483636	1.35669e-13	0.930762	0.524933		0.000505703
Gln	CAG	1.99448e-06	0.767813	0.710794	0.859498	0.305285	0.376663		0.141133	0	0.0542426	0.00198624	0.00154362	0.686806	0.934702	3.26738e-05	0.271722	0.645924	2.57411e-08	0.000108723	0	2.15495e-05	0.786608	0	0	0.859613	0.639571		5.70398e-05	0.00246172	0.660502			0.818123	0	2.92479e-05	0.246459		0	0.016525	7.54725e-06	0.430409	0.246459	0.679094	3.88111e-07	0.386933	0.714052	0.198344
Asn	AAC	0.0224529	0.305999	0.896287	0.326254	0.432395	0.405114	0.767243		0	0.0956787	0.0687781	0.155816	0.355948	0.501647	0.510815	3.51183e-08	0.0207807	0.680222	0.952016	0	0.301651	0.537172	2.20597e-11	0.0441602	0.975377	0.648803	0.00186184	0.0304098	0.628549	0.449244		0.943369			0.107813	0.656066	0.507888	0.0527569	0.418446	0.513554			0.0651156	0.308203	0.12208	0.510815	0.866532	0.487288
Asn	AAT	0.429253	0.00958625	0.276419	0.571157	0.138131	0.118028		0.00045451	0	0.611011	0.330154		0.0801091	0.763686	0.00553923	0.334116	0.121681	0.0506327	0.558487	0.029612	5.84043e-09		0.00955242		0.850781	0.0167892	7.68296e-05	0.0371802	0.48374	0.00251897	0.234772	0.765941	0.906174			0.351019	0.94293	1.18788e-09	0.165878	0.464396	0.840463	1.69928e-08		1.38856e-11		0.986627		0.0256027
Asp	GAC	0.209953	0.125612	0.020062	0.781582	0.246459	0.0146136		0.662655	0	0.673986	0.344822	0.375495	0.0281717	0.974848	0.010615	0	0.585588	0.00716501	0.000205405	0	4.64888e-06	0.0864785	0	0.413405	0.921232	0.430444	0.858328	0.00887944	0.0557319	2.92095e-07			0.24004	0	0.040316	0.754708	0.000118826	0.0124654	0.380247	0.683749	0.401947	0.00572365	0.310134	1.20662e-08	0.0389823	0.447567	0.00437116	0.470612
Asp	GAT	0.0901839	0.123724	0.956179	0.741128	0.60817	0.029638	0.333972	0.500428	0.948027	0.635191	4.83075e-06	0.255013	0.00452564	7.674e-07	0.00075868	0.629407	0.689797	4.73134e-06	0.034293	2.30038e-13	2.78451e-09	0.621821	0	0.246459	0.34075	0.522462	0.348433		0.512239	0.0622236	0.544183	0.95053		0.676516	0.000161634		0.000102756	2.26321e-07	0.799878			0.00996784	0.116869	0.473209	0.273256	0.0165298	0.0901276
Glu	GAA	0.00833833	0.115798	1.93392e-05	0.142978	0.644494	0.0298549		0.0281825	9.61423e-07	0.0672402	0.00173551	0.12723	0.611702	0.672093	0.000279528	0.0514502	0.242377	2.81553e-13	0.135079	0	0.246779	0.663409		2.76446e-13	0.128844		0.000584509	5.16003e-11	0.194064	0	0.833366	0.44577	0.821468	0.0169761		0.0364996	0.00448284	1.09912e-13	0.396912	0.0333561	0.000780009	0.317736		0.0014086			0.142083	0.673359
Glu	GAG	0.0112515	0.188559	0.321113	0.301651	0.737008	0.0419219	0.959423	0.132699	0	0.212765	0.000737653	0.26496	0.000433741	0.605782	6.65787e-09	0.000222748	0.0953562	7.93121e-12	0.0430335	0	3.08319e-08	0.541762	0	0.265099	0.331398	0.734661	0.00443648	0	0.402381	1.66269e-10	0.967047	0.179815	0.85001	2.55031e-06	0.00174666	0.243585	0.0270497	0	0.0193366	0.00661244	3.28626e-13	0.0311514	0	0.16141	0.0049301	0.406879	1.27643e-07	0.741128
His	CAC	0.00394715	0.0747122	0.467492	0.000362101	0.084629	0.0703168		0.201935	0.000474995	0	0.560996	0.909529	0.00935164	0.0848682	0.0140243	0	0.998738	0.179139	0.138048	4.46673e-06	0.0037751	0.884094			0.903739	0.217257	0.00640893	0.50805	0.71065	0.89717		0.903717		0.104836	0.260126		0.344514	0.285706	0.848907	0.256801		0.000232771	0.895954	0.042049	0.00133839	0.0421443		0.0163612
His	CAT	0.702733	0.000985789	0.00922545	0.306762		0.955425	0.959074	0.369281	8.88178e-16	0.0389702	0.634127	0.753092	0.0144906	0.731961	0.0189057	1.58302e-11	0.154731	0.00553914	0.867318	0		0.547327	0	0.0555814	0.0282882	0.508406	0.442227	0.443832	0.259125	0.851656		0.00301118	0.943658	0.433492	0.309606	0.989048	0.321491	0.0588464	0.549421	0.00461167	0.0232309	0		7.58951e-07	0.0145286	0.814545		0.000108105
Arg	AGA	0.237545	0.895721	0.165688	0.30438	0.100008	0	0.762225		0	0.0176879	3.9027e-07	4.32384e-07	0.0412977	0.00956378	0.552124	7.8845e-05	0.93494	0.00712245	1.76878e-05	0.000121005	0.000197304	0.0448747	0		0.398098	0.0998285	0.72428	0.938231	0.309545	0.477282		0.00564916	0.598436	0.0440544	0.0357215		0	7.9714e-14	0.890474	0	0.999469		0.0140624	0.00766406	0.000340169	0.00158429	0.00955832
Arg	AGG	0.00352185	0.0984537	0.31327	0.949275	0.408918	0.670134	0.0135045	0.830882	0	0.182699	3.73815e-10	0.0705337	0.0799528	4.02907e-11	1.63211e-10	0	0.399219	9.17167e-09	8.8662e-05	0	0	0.00344248	2.22045e-16	0.770597	0.0361537	0.48441	8.77493e-08	0.987864	0.266496	0.0314356	0.212299		0.749026	2.64011e-13	1.8475e-08	0.324526	1.74292e-06	0	0.059304	1.62823e-09	0.567448	0.0834876	8.23914e-07	1.40855e-08	0.0476127	0.419874	3.46503e-07	0.0645254
Arg	CGA	0.0422981	0.14657	0.560566	0.236055		0.051164	0.207498	0.62021	0	0.141381	2.11205e-09	0.563772	0.574437	0.0415105	2.91908e-07			0.000895643	0.000522766	0	0.432281	0.535966	2.73213e-05	0.0438823	0.218404	0.0235575	0.838901	0.743546	0.678301		0.553839		0.822205	0.0295787	0.00297565		0.0266495	0.024514	0.335961	0.607179			0.0315758	3.63332e-12	9.96972e-06	0.0277133
Arg	CGC	0.0327473	0.00969844	0.0251206	0.969734	0.833366	0.381788	0.80983	0.00345931	2.22045e-16	0.177381	9.4998e-05	0.00304749	0.889917	0.881136	0.0956416			0.361398	0.0100524	0	0.138082	0.0721357	1.90618e-10	0.720662	0.141268	0.456927	0.889481		0.0915214	0.193944				0.148262	8.25667e-10		0.0835474	0.352323	0.360061	0.00166077	0.818123	0.00998268	0.101199	1.50186e-07	0.120249	0.384122
Arg	CGG	0.0230646	0.401672	0.223924	0.516932			0.285958	0.567407	0	0.115606	4.34404e-07	0.216698	0.655041	0.573126	3.90517e-11	0.903717		6.21271e-05	0.00457312	0	0.959905	0.0450354	0.246459	0.434659	0.152435	0.0712108		0.895324	0.610327	0.246459				0	2.87037e-12		0.325476	1.05695e-11	0.800614	2.29594e-13	0.0140067		5.37781e-05	1.35685e-07	0.193351	9.10157e-09	0.631576
Arg	CGT	0.030997	0.236432	0.146256	0.586801	0.693949	0.379074		0.107751	0	0.182859	0.800597	0.864163	0.459349	0.532339	1.48691e-05			0.00331249	0.752452	7.69985e-09	0.000959667	0	0	0.0938019	0.860577	0.017843	0.986586	0.553604	0.124027	0.416097		0.0747776	0.832035	0.00980848	0.00561302		0.911901	0.155255	0.231047	0.643593	0.476751		0.0202473	0.000333197	0.246459	0.131601		5.55623e-05
Lys	AAA	0.096159	0.466179	0.251029	0.000382449	0.510255	0.316668		0.570937	7.10523e-11	0.00519438	0		0.00135305	0.0249781	0.0335809	0.0468245	0.432815	0.104768	0.988854	3.38893e-10		0.970876		0.00521916	0.500428	0.0630576	3.77876e-07		0.00536278				0.19503	0.903717	0.480181	0.127685	0.390164	1.7583e-09	0.0492775	0.117669		0.0181681	0.246459	0.00174375		0.30072
Lys	AAG	0.0808511	0.117967	0.0650446	0.343344	0.0642827	0.428298		0.372328	0	0.576594	4.42534e-09		0.412733	0.4716	1.02916e-06	0.246459	0.196955	2.45581e-13	0.0151945	0	1.02409e-11	0.00928511		0.00127749	0.293232	0.444699	0.771071	0.000559101	0.197711	0.840163		0.673449	0.397187	0.0806289	5.50662e-06	0.122471	0.116781	0	0.00560601	0.0279726	0.55356	1.47237e-05	0.375495	0	3.44248e-05	0.00524577	0.0669543	0.834118
STOP	TAA	0.610609	0.339169	0.104803	0.716676		0.906174	0.000563675	0.446742	0.0447749	0.415436	0.000101859		4.58025e-05	0.00256165	0.0040263	7.06313e-09	0.0213831	0.118596	0.752169		0.937048	0.260886		0.0924123	0.0682158	0.734334	0.628385		0.00639631	0.759419		0.517104		0.000347459	0.00222466		0.361632	0.407618	0.818711	0.366544			0.450558	0.754358	0.239729	0.215919	0.990147
STOP	TAG	0.774862	0.00629954	0.0195087	0.688216	0.0991423	0.0129163			0.293661	0.259098	0.202552	0.0497576	0.000354252	0.000955081	0.108891	0.947475	0.745055	0.588229	0.324488	0.590102	0.463439	0.290135	0.117874	0.348287	3.92314e-05	0.565351	0.326279	0.704872	0.0969182	0.254876		0.756427	0.777567	0.0120464	0.000944358	0.392022	0.359494	0.778166	0.00683811	0.825003	0.0348247		0.289448	0.0731014	0.232248	0.119518
STOP	TGA	0.0366069	0.0117436	0.0741263	0.0458139	0.336001	0.490067			0.53188	0.0010698	0.609279	0.743546	0.00660206	0.00380703	0.0920461	0.116919	0.182597	0.780474	0.531196	0.58057	0.436009	0.0593788	0.683112	0.0688964	0.628236	0.0566837			0.12222				0.0261653	0.0751264	0.233808		0.255236	0.88646	5.37084e-05	0.00259257	0.0295626			0.00379296	0.111047	0.0629383
	WT	M	S	I	Q	H	F	R	V	A	L	I	P	F	F	A	A	F	C	L	P	V	F	A	H	P	E	T	L	V	K	V	K	D	A	E	D	Q	L	G	A	R	V	G	Y	I	E	L	D
	Amino Acid	3	4	5	6	7	8	9	10	11	12	13	14	15	16	17	18	19	20	21	22	23	24	25	26	27	28	29	30	31	32	33	34	35	36	37	38	39	40	41	42	43	44	45	46	47	48	49	50
	W	0.078077	0.159362	0.0205275	0.0595418		0.246459	0.0982827	0.541932	0.790218	0.228855	0.211418	0.829727	0.615945	0.885207	0.517636	0.587951		0		0	0	0.122373	0	0.0447019	0				0.58548	0.000738904				0	2.8673e-06		2.23266e-06	4.18767e-11	0	0.897609			0.0281881	0.0722525		0.159846		0.246459
	F	0.0376199	0.483867	0.415425	0.0428189	0.101199		0.407682	0.59038	0.0476665	0.0546451	0.118897	0.0245312			0.100589			0	0.00721469	0	0			0.155015		0.499816	0.082522		0.517545				0.0282656	0.720344	0.467407		0.0285862	0.00305671	0.00675269	1.79398e-05		0.246459		0.0666831	0.0343735	0.598113		2.68674e-05
	Y	0.648847	0.562998	0.013102	0.517757	0.581799	0.00850174			0.339072	0.0549373	0.011999		0.246231	0.251811	0.283796	6.43929e-15	0.421388	4.38338e-10	0.0300299	0	0.191182	0.0285751		0.91005	0.000698049	0.593969	0.121563		0.426388	0.505991	0.926588	0.553839	0.226287	0.658486	0.0549756	0.655234	0.730546	0.496402	0.000470292	0.0219278			0.2802			0.145613	0.15836	1.66992e-09
	P	0.00165051	5.47469e-05	0.941721	0.00644154	0.474866	0.597931	0.363811	0.160215	0.00240473	6.10211e-05	0.0635187		0.858765	0.0035213	2.73744e-06	0.00568601	0.856847	0.227782	0.000396944		0	0.0803619	0	0		0.0252902	0.331187	0.00969107	0.188469	1.93863e-06	0.919848	0.00694276	0.00346978	5.29693e-07	0.0115925	3.37983e-07	1.93582e-09	0	3.86875e-08	3.51484e-05	0.635046		0.0334878	3.33067e-15	1.16249e-09	0.00387375	0.141268	0.0760507
	M		0.187441	0.0452132	0.108028	0.214282	0.649371	0.889481	0.558995	0.0811523	0.00441559	0.616284	0.0350858	0.0459554	0.457621	0.108243	0.864999	3.63513e-07	3.81887e-06	0.110454	0	0	0.104449	0	1.53669e-07	0.00362585	0.0341504	4.13811e-07	0.0578315	0.486006	0.167702	0.0725143	0.248682	0.681441	0.930762	0.106689	0.179144	0.0792347	0.00355737	0.567992	0.193428	0.0332886	0.131313		0.0390172	2.88658e-15	0.282249	0.65827
	I	3.96031e-05	0.852904		0.257069	0.00209493	0.841606	0.545887	0.0675464	0.358202	0.00628417		0.70318	7.1618e-10	0.766584	0.599664	0.0102868	0.501081	1.20901e-05	0.0435178	0	0	0	0	1.95399e-14	0.269143	0.903156	0.9165	0.014675	0.0361095	0.878237	0.00348531	0.172346	0	0.0559406	0.0114733	5.50738e-06	0.769541	0.0011227	0	3.31339e-08	0.000587705	0.0128722	0	1.42032e-05		0.36409	0.725162	0.00168879
	L	3.17314e-09	0.613814	0.623114	0.000116867	0.240029	0.0117933	0.495378	0.0020345	4.05553e-08		0.0025219	0.955047	1.92146e-05	1.65929e-07	0.458581	0.934153	0.328904	0		0	0	0.248231	0	0	0	0.0498933	0.397165		6.96204e-06	0.166836	0.000924305	0.543019	0.246459	0.201458	0	0.749019	0.181997		0	0	0.922809	0.907574	0	0.00142364	0.203351	0.165976		0.114145
	V	0.0685791	0.00755392	0.0208444	0.0164155	0.592566	0.935272	0.0275797		0.179926	0.768263	0.0127718	0.0404575	0.175176	0.196131	0.793522	0.567072	0.00442375	0.93122	0.0119256	0		1.10393e-06	0	0.00781712	0.11174	0.841256	0.0522334	0.977489		5.98392e-07		0.199823	0.900087	0.00510503	2.05613e-13	0.489259	0.00082525	0	1.33227e-15	6.26412e-08	0.00454463		0	0.282629	0.0229243	0.540216	0.00057874	0
	A	1.82714e-05	0.183368	0.113052	0.0624028	0.00299413	0.344347	0.0208231	0.450325		0.566644	0.00369849	0.163085	0.383698	0.177277			0.238997	0.00964344	0.0524463	0	0.00159074	0.000922474		0.0185598	1.68734e-11	0.0852587	0.148715	0.0528679	0.237968	0.00177024	0.936199	0.510815	0.510361		0	0.145809	0.600315	0	0.41708		0.267232	0.470225	7.35912e-07	0.00178608	0.137868	0.684157	0.00147029	0.0685267
	G	0.0667119	0.156855	0.00486414	0.400623	0.764402	0.0628001	0.730811	0.899363	0.0557703	4.4631e-14	0.000205042	0.187353	8.62767e-07	0.708538	0.0135891	0.00207792	0.217324	0.0128558	0.168293	0	0	5.90195e-13	6.91299e-09	2.21156e-13	4.44089e-14	0.475914	0	0	0.507585	0	3.05675e-10	0.0524415	0.155829	0	0	0.00220074	0	0		4.42036e-05	0.149647	0.000559674		0	2.7073e-09	0.00125033	0	1.48091e-05
	C	0.112507	0.00327132	0.313608	0.198407	0.0375819	0.385931	0.78632	0.177692	0.897849	0.0278703	0.000545	0.410527	0.0752986	0.290969	0.199027	0.480535	0.305364		0.126859	2.9281e-05	0.281403	0.629792	1.39721e-07	0.00240972	0.385073	0.0139926	0.0880872		0.30574	0.305285				0.255558	0.0115305		0.000706639	0.0054831	0.0427481	0.00166077		1.98197e-07	0.0841059	0	0.834118	1.55431e-15		0
	S	0.959825		0.024157	0.38989	0.203082	0	0.594322	0.915794	0.0243418	0.000850032	1.0614e-05	0.518366	0.4699	0.0198869	0.0524249	0.0519056	0.0980333	0.230225	0.391473	0	0.914003	0.436948	0	0.715874	0.096857	0.198994	0.0579622	0.0446504	0.0048946	0.00689333	0.246459	0.633507	0.110689	0.00255782	1.02232e-05	0.24185	0.138053	1.77636e-15	0.0955082	0.0109023	0.030909	0.00640114	1.03242e-08	0	0.103563	0.898864	0.000339358	0.0623872
	T	0.0181622	0.0176483	0.0758209	0.00179247	0.646969	0.667848	0.925807	0.973231	0	0.437028	0.761924	0.826663	0.718319	0.651638	0.119736	0.024869	0.792348	0.294958	0.00374137	0	0.819516	0.0588507	0	0.0679592	0.160776	0.00424627		0.00505473	0.0198621	0.281992	0.170564	0.892823	0.410059	0.426712	0.000142124	0.175276	0.0166162	2.12816e-06	0	0.0190996	0.669687	5.22311e-10	3.07189e-05	0	0.0676142	0.0318064	0.0495559	0
	Q	3.91336e-05	0.0043623	0.583384		0.0870381	0.544875	0.625887	0.19144	0	0.00142774	2.35229e-07	0.000170912	0.75863	0.951899	6.3539e-07	0.0258213	0.808114	2.99619e-09	0.00758383	0	0.000659892	0.835355	0	0	0.84629	0.622669	0.260287	0.0144906	0.00246172	0.590452	0.948027	0.385399	0.818123	6.69376e-12	1.72403e-06	0.246459		0	0.0828513	9.58766e-12	0.957775	0.164654	0.0861462	0	0.413773	0.932613	0.198344	0.000505703
	N	0.0191636	0.0107307	0.591432	0.965135	0.442007	0.528469	0.767243	0.00045451	0	0.586933	0.0407229	0.215315	0.611248	0.57672	0.0181846	1.49058e-05	0.254322	0.636609	0.632463	0	1.67911e-07	0.537172	7.33191e-13	0.0527142	0.88999	0.0535867	5.59692e-07	0.00358997	0.398066	0.00378879	0.234772	0.90882	0.906174		0.107813	0.545099	0.580447	2.39334e-09	0.11432	0.699039	0.840463	1.69928e-08	0.0651156	3.43838e-11	0.141585	0.582503	0.866532	0.0193873
	D	0.0374015	0.0295899	0.0942435	0.687046	0.786767	0.00117473	0.333972	0.848752	0	0.96543	0.000217963	0.174585	0.0145405	7.43557e-06	2.39707e-05	2.90656e-13	0.708713	7.11135e-07	2.21971e-05	0	5.92193e-13	0.115128	0	0.339884	0.707976	0.324625	0.70082	0.00887944	0.10437	9.42491e-08	0.544183	0.95053		0.000477062	3.50343e-05		4.43298e-08	3.80513e-08	0.697288	0.880732	0.401947	0.000208427	0.0686038	2.37157e-08	0.045058	0.0907134	0.0050578
	E	0.000253137	0.0411753	0.000960018	0.277048	0.894381	0.00315388	0.959423	0.0882502	0	0.605739	4.06762e-06	0.0800728	0.00312128	0.644936	6.85896e-12	2.9677e-05	0.94989	0	0.0125463	0	5.46742e-08	0.904701	0	1.54987e-13	0.381333		8.23208e-06	0	0.974159	0	0.852111	0.216132	0.998215	9.05833e-05		0.0494496	0.000378794	0	0.0157125	0.000849027	2.65705e-11	0.0258213	0	0.000485477	0.0049301		8.48366e-08	0.822269
	H	0.0235272	0.000359024	0.156384	0.00135774		0.330988	0.959074	0.892976	0	0	0.80376	0.844642	0.000754452	0.214271	0.000901681	0	0.245308	0.00367161	0.194942	0	0.0037751	0.612832	0		0.0590785	0.611303	0.00665498	0.764568	0.234718	0.830708		0.0042641	0.943658	0.0869525	0.572971	0.834035	0.170455	0.0317226	0.671432	0.0161995	0.0232309	0	0.895954	1.32141e-06	7.36074e-05	0.0580109		1.09001e-05
	R	1.07415e-07	0.430397	0.660835	0.10781	0.30014	6.66134e-16		0.0712003	0	0.166742	0	2.91477e-06	0.104536	0.000107034	0	0	0.504639	0	4.71401e-13	0	0	0	0	0.414848	0.00328355	0.00123295	5.58792e-05	0.959265	0.976311	0.127995	0.343445	0.00110699	0.916132	0	0	0.324526	0	0	0.167792	0		0.0021932	5.3002e-13	0	7.83237e-09	3.34994e-09	3.4869e-08	1.93186e-05
	K	0.0158575	0.343938	0.327127	0.00437686	0.27427	0.20585		0.291342	0	0.406876	0		0.129499	0.0517206	1.06196e-07	0.0288242	0.145538	4.00013e-12	0.11078	0	1.02409e-11	0.0354528		4.66504e-05	0.500459	0.538325	9.64211e-05	0.000559101	0.00221264				0.39258	0.174895	6.59592e-05	0.038659	0.3054	0	0.230318	0.00681172	0.55356	8.03469e-07	0.30425	0	3.44248e-05	0.777551	0.0669543	0.834118
	STOP	0.262701	0.000725121	0.000831222	0.0978137	0.297551	0.364358	0.000563675	0.424706	0.019235	0.0205601	0.00126534	0.047083	1.18229e-09	5.64884e-07	0.000389597	3.55439e-08	0.0117401	0.476001	0.57595	0.441497	0.358719	0.0513241	0.108234	0.00837794	0.0403755	0.451915	0.335972	0.634542	0.000704231	0.255734		0.928074	0.146855	2.21639e-06	9.6566e-06	0.392022	0.486476	0.63354	0.00160936	0.0173167	0.55792		0.426883	0.0166008	0.332389	0.295788	0.990147
[truncated: 239 more columns]

[truncated: 6 more sheets: Seq. Counts Initial (replica 2), Seq. Counts Final (replica 2), Fitness (replica 2), 99% Confidence (replica 2), Variance (replica 2), P value (replica 2)]
