# Supplementary material for: Environmental and mutational modulation of collateral fitness effects informs their mechanisms
Source: Mol Biol Evol. 2026 Apr 21;43(5):msag106. doi: 10.1093/molbev/msag106 (PMC13160053; doi:10.1093/molbev/msag106)
Supplement: msag106_Supplementary_Data [file msag106_supplementary_data.zip › Data S4 - M9.xlsx]

## Sheet: Wildtype Seq. Counts
Region	Ambler positions	Replica	Wildtype sequencing counts initial	Total Sequencing Counts initial	Wildtype sequencing counts final	Total Sequencing Counts final
1	3-97	1	251641	1947834	337126	2580834
		2	254582	2075376	338600	2448675
2	98-192	1	250693	2114345	272540	2362694
		2	242739	1926854	286797	2387663
3	193-290	1	234633	2101744	242983	2254534
		2	243094	2290794	260508	2527977

## Sheet: KEY (to data tabs)
		M	S	I	Q	H	F	R	V	A	L	I	P	F	F	A	A	F	C	L	P	V	F	A	H	P	E	T	L	V	K	V	K	D	A	E	D	Q	L	G	A	R	V	G	Y	I	E	L	D
Amino acid	Codon	3	4	5	6	7	8	9	10	11	12	13	14	15	16	17	18	19	20	21	22	23	24	25	26	27	28	29	30	31	32	33	34	35	36	37	38	39	40	41	42	43	44	45	46	47	48	49	50
Trp	TGG
Phe	TTC
Phe	TTT
Tyr	TAC
Tyr	TAT
Pro	CCA
Pro	CCC
Pro	CCG
Pro	CCT
Met	ATG
Ile	ATA
Ile	ATC
Ile	ATT
Leu	CTA
Leu	CTC
Leu	CTG
Leu	CTT
Leu	TTA
Leu	TTG
Val	GTA
Val	GTC
Val	GTG
Val	GTT
Ala	GCA
Ala	GCC
Ala	GCG
Ala	GCT
Gly	GGA
Gly	GGC
Gly	GGG
Gly	GGT
Cys	TGC
Cys	TGT
Ser	AGC
Ser	AGT
Ser	TCA
Ser	TCC
Ser	TCG
Ser	TCT
Thr	ACA
Thr	ACC
Thr	ACG
Thr	ACT
Gln	CAA
Gln	CAG
Asn	AAC
Asn	AAT
Asp	GAC
Asp	GAT
Glu	GAA
Glu	GAG
His	CAC
His	CAT
Arg	AGA
Arg	AGG
Arg	CGA
Arg	CGC
Arg	CGG
Arg	CGT
Lys	AAA
Lys	AAG
STOP	TAA
STOP	TAG
STOP	TGA
	WT	M	S	I	Q	H	F	R	V	A	L	I	P	F	F	A	A	F	C	L	P	V	F	A	H	P	E	T	L	V	K	V	K	D	A	E	D	Q	L	G	A	R	V	G	Y	I	E	L	D
	Amino Acid	3	4	5	6	7	8	9	10	11	12	13	14	15	16	17	18	19	20	21	22	23	24	25	26	27	28	29	30	31	32	33	34	35	36	37	38	39	40	41	42	43	44	45	46	47	48	49	50
	W
	F
	Y
	P
	M
	I
	L
	V
	A
	G
	C
	S
	T
	Q
	N
	D
	E
	H
	R
	K
	STOP
[truncated: 239 more columns]

## Sheet: Fitness (weighted mean)
		M	S	I	Q	H	F	R	V	A	L	I	P	F	F	A	A	F	C	L	P	V	F	A	H	P	E	T	L	V	K	V	K	D	A	E	D	Q	L	G	A	R	V	G	Y	I	E	L	D
Amino acid	Codon	3	4	5	6	7	8	9	10	11	12	13	14	15	16	17	18	19	20	21	22	23	24	25	26	27	28	29	30	31	32	33	34	35	36	37	38	39	40	41	42	43	44	45	46	47	48	49	50
Trp	TGG	1.01926	1.0203	1.0155	1.01416	0.7157		1.02258	1.0055	0.997753	1.01308	1.01109	0.994554	1.01061	1.03941	1.00784	1.03421	0.998934	0.93894		0.923672	0.929864	1.01562	0.873697	0.983407	1.0068	0.950971	1.02812		1.00687	0.980176				0.997889	0.998509		1.00056	1.00047	0.996525	1.01341	0.7157	0.950971	1.02425	1.01877		0.950971
Phe	TTC	1.01445	1.02927	1.00166	1.02454			0.999405	1.04836	1.01816	1.01396	1.0148	1.00099	0.810757	1.01452	1.01639	1.02564	0.949237	0.985223	1.00744	0.909604	0.965646	1.00712		0.949053		0.939789			1.01032	0.807651				0.998425	1.0134		0.978595	0.991735	1.01364	0.996366			0.790373	1.00252	1.0059	1.00393
Phe	TTT	1.00924	0.996853	0.989249	1.02336		1.03864			1.0212	1.01548	1.00889	1.0214			0.996611	0.7344		0.933562	0.998791	0.941623	0.985964				0.807651		0.949757				0.790373		1.07591	0.995488	0.982123		0.997522	1.00302	1.02113	1.01253			0.7157	1.01758			0.790373	1.01474
Tyr	TAC	1.01655	1.00706	0.993405	1.02254		0.993265		1.0272	1.00461	1.00967	1.02541		1.01104	0.843689	1.00211	0.999316	0.967834	0.948841	0.96373		1.11157	0.984771		0.951451	0.807651	0.987442	1.02547		1.02831	0.985609		0.950971		0.928316	0.793347		0.976981	1.01745	0.983211	1.01348					1.0547	1.1409
Tyr	TAT	1.0156	1.03292	0.988819	1.02101	1.00193	1.02425			1.01618	1.00704	0.995821		1.01842	1.02596	0.993958		1.02929	0.973279	0.908402	0.939956		0.954232	0.807651	0.986281	1.01139	1.01889	0.975577		1.00569	1.02252	1.01237	1.04825	0.982599	0.956432	1.00683	0.942493	0.999497	1.01952	0.992173	0.965486			1.02183	1.00325		0.941761	1.00476	0.990298
Pro	CCA	1.00548	1.02751	1.0212	0.97124	1.1094	1.02736	0.967699	1.01236	1.01801	0.997958	0.995289	1.01601	1.01415	1.00624	0.997498	0.99782	0.998873	0.999507	0.987795	0.998694	0.971113	0.98584	0.760376	0.845269		0.996104	0.993036	1.00123	1.01291	0.987679	0.876298	1.02847	0.994663	0.926509	1.02558	0.965791	1.00746	0.999837	1.01597	1.00346	0.965397		1.0151	1.0075	0.995915	1.03829
Pro	CCC	1.01079	1.01791	1.06814	1.0049	0.997411	1.00239	0.988306	0.995151	0.979945	1.00347	1.01258		1.00112	0.995394	1.01357	0.985929	0.96312	1.01336	1.00804	1.01563	0.989243	1.00282	0.812629	0.802821	0.986151	1.0008	1.0058		1.00099	1.01852	0.978669	1.02034		0.799179		1.00959	0.906159	1.01113	1.02125	1.01474			1.02773	1.00586	0.807651	1.01576	0.790373	0.976756
Pro	CCG	1.01571	1.01133	1.02665	1.0121	0.96519	1.0231	1.01219	1.02151	1.01797	1.00346	0.999866	1.0132	0.999062	0.98717	0.989576	1.01025	0.96519	0.997901	1.00935	1.00394	0.984961	1.01471	0.747341	0.68879	1.00959	1.02217	0.990879	0.987996	0.991925	1.01431	0.905223	1.02264	1.06404	0.998221	1.0136		1.01659	0.997917	0.999098	1.0141	0.96519		1.00127	1.00968	0.987749	1.03141	0.999287
Pro	CCT	1.00832	1.01719	1.01619	1.02775	1.0361	1.01205	1.00131	0.807651	1.00934	1.00399	1.02093	1.00601	1.02764	1.02188	1.00422	0.963959	1.00556	1.01324	0.998284		0.96354	1.00331	0.799493	0.716787	1.01949	0.980651	0.871099	1.01832	1.02068	1.00699		0.974612	0.986032	1.01844	0.999368	1.01218	1.0146	1.00924	0.993783	1.00796	1.022		1.00922	1.00362	0.992686	1.03423	0.979672	1.02186
Met	ATG		1.01545	1.02084	1.01486	1.02833	0.987472	1.04933	1.01417	1.00338	1.01153	1.00068	1.01141	1.01621	1.02046	0.984329	0.97057	1.01323	1.00348	1.00614	0.804964	0.959619	1.01873	0.804588	1.01855	1.01512	1.01213	1.0156	1.02395	1.01797	1.00607	1.03904	1.01611	0.99424	1.01836	1.01102	1.00025	1.0013	1.01647	1.01343	1.00419	1.00866	1.05205		0.990529	0.964739	1.00796	1.04543	0.807651
Ile	ATA	1.03329	1.01333	1.01186	1.0318	0.95238	1.01576		0.950971	1.01357	1.0132	1.01011	0.996278	1.00826	0.995757	0.991838	0.996714	1.00598	0.999178	1.00615	0.84887	0.981641	0.505744	0.801558	0.995541	0.996935	1.01273	0.982657		1.01023	1.01129	1.04052	1.02065	0.780234	1.01732	1.01166	1.02062	1.00655	1.01235	1.01084	1.00524	1.00509	0.990499	0.976765	0.999021	1.01299	1.00169	1.01081	1.05549
Ile	ATC	1.01728	1.01943	1.00806	1.03636	1.02289	1.00878	1.03419	0.99626	1.01537	1.01377	1.01157	1.02916	0.996893	0.99743	1.00028	0.977701	0.878277	1.02906	0.998398	0.86913	0.951034	1.01893	0.795033	1.02496	1.01219	1.01098	1.03263	1.00679	0.851023	0.992142			1.09654	1.00627	1.0015		1.01255	1.00902	1.0128	1.02033	1.00061	0.807651		1.01913		0.950971	0.980801	0.978667
Ile	ATT	1.01945	1.01169		0.999852	1.01492	1.01304	1.01569	1.01087	0.994775	1.00401		0.999861	0.976232	1.01907	0.999768		1.01851	0.999863	0.997711	0.86491	0.945534	0.980187	0.681722	0.807651	0.976948	0.984882	1.01224		0.999363	1.00413	1.01252		1.03844	0.807651	0.731713	0.98671	1.00452	1.01972	1.01229	1.00623	1.01123	0.988755	0.972911	1.00955	0.992986	1.00447	1.02098
Leu	CTA	1.02354	1.02545	1.0085	1.00311	1.02581	1.01732	1.01034	1.01066	1.01227	1.01478	1.01274	0.992687	1.0014	1.02368	1.00332	1.02305	1.00197	0.924714	1.0145	0.916463	0.996719	1.01204	0.820174	1.03994	0.931438	1.02045	0.99585	1.02328	1.00449	1.01514	0.984163	1.0007	0.807651	1.00203	1.01548	0.908402	1.01075	1.02393	0.998999	1.00655	0.940378	0.995087	0.983494	1.00509	1.01368	1.00831	1.05117
Leu	CTC	1.00926	1.00166	1.01735	1.02472	1.03004	1.02225	1.02148	1.01283	1.01389	1.00467	1.00318	1.00467	1.0179	1.01901	0.994628	1.00776	1.02802	0.981452	0.991959	0.889063	0.994233	1.0474	0.867461	0.995462	1.01845	0.988034	1.02136	0.983708	1.02886	1.00897	1.01012	1.02496		1.02752	0.999747	1.01061	1.01245	1.0233	1.01482	1.01145	0.993396	0.790373	0.986597	0.991341	0.978414	1.01819	1.01689	1.01895
Leu	CTG	0.897319	1.02333	1.01936	1.0228	0.928021	0.999548	1.01685	1.01308	1.01295	1.00774	0.983283	1.01246	1.01173	1.01374	1.01486	0.97196	1.01596	0.922818	0.996699	0.919925	1.01122	0.999634	0.781686	0.994739	1.01401	1.02057	1.02588		1.01851	1.00803				0.998241	0.962719		1.00799	1.00682	0.783001	1.0101	0.7157	0.892547	0.986873	1.01053	1.01391	1.00711		0.974611
Leu	CTT	1.02049	1.00381	1.013	1.0324	1.00708	1.01496	1.0082	0.995205	1.01507		1.01326	1.05148	1.01578	1.01229	1.00705	1.03444	0.98019	0.960083		0.920766	1.00913	1.01092	0.845914	1.01279	1.00632	1.02032	0.977417	1.02268	1.02707	1.00643	1.01991			0.790373	1.01309		1.02053	1.00876	0.994842	1.00669			0.961124	1.00841	0.908402	1.00571	1.01614
Leu	TTA	1.01617	1.01297	1.02936	1.01426		0.988566		1.02453	1.03011	0.948273	1.01007	1.00587	1.01298	1.01918	1.01845	0.973952	1.03985	0.893037	1.02351	0.845131	1.00712	0.95475	0.790373	1.02983	1.0069	1.01963			1.04807		0.989653			1.02125	0.976645	1.0134	1.01395	1.00779	1.01586	1.01154			0.790373	1.0107	0.950971			0.958217
Leu	TTG	1.01529	1.01343	1.02126	1.01642		0.677902			1.01507	0.972166	0.999633	1.00533	1.01225	1.02851	0.992272	0.998136	1.0056	0.89217		0.884913	1.02609	0.99988			1.01733			1.00997	0.980623	0.807651		0.973689			0.72238		1.01816		1.00798	1.00439	0.807651	1.05191	1.01267	0.989807	1.01024	0.980306	1.03983
Val	GTA	1.01387	1.0221	1.02608	0.99667	1.00633	1.0168	1.00805	1.02008	1.01612	1.01846	1.00298	1.00257	0.987003	1.01489	1.00598	0.998643	1.02187	1.00708	1.00767	0.80429	1.01984	1.02196	0.755054	1.00784	1.0085	1.00309	1.004	0.999423	1.02485	1.03271		1.00763	1.00432	1.03581	0.974892	1.02964	1.00756	1.0012	1.0209	1.00172	1.01142	0.982853	0.967862	1.00904	1.01358	0.982891	0.97603	0.985104
Val	GTC	1.02001	1.01995	0.995848	1.03709	1.02727	1.01291	1.01188		1.01429	0.996397	1.00266	1.02971	1.00325	0.990614	1.00599	1.02398	1.00851	1.01695	1.0192	0.795053	1.01269	1.00523	0.751573	0.997193	1.01312	1.01293	1.00903	1.01778	1.00691	0.948028	0.971188	1.00636		1.03303	1.00663		0.914295	1.01258	1.0049	0.933023		1.13641	0.925114	1.01677	0.993018	1.06941	1.02106	0.960413
Val	GTG	1.00588	1.02443	1.01945	1.0034	1.00908	0.996108	0.990077	1.02109	1.01017	0.985285	1.00154	1.00631	1.00353	1.01854	1.01821	1.00526	1.04476	1.01937	1.02165	0.856345	1.00322	0.987142	0.634188	1.02079	1.00172	1.01016	1.00401	0.990334		1.00984	0.980747		0.992024	0.985118	1.00667	0.953988	1.01029	1.00109	1.00924	1.01548	1.01733		1.001	1.0162	0.991099	0.990434	1.0122
Val	GTT	1.00003	1.0045	0.989531	1.04919	1.00997	1.00617	1.0184	0.964314	1.01786	1.01307	0.998808	1.0228	1.01048	1.00158	1.02187	0.986478	1.00524	1.00565	1.01412	0.842818		0.999481	0.910868	1.02251	1.00434	1.01957	1.03828	0.807651	1.01299	1.00828	1.02812	0.990422	1.00902	1.01856	1.01516	1.02783	1.0275	1.01045	1.00828	1.01637		1.02034	1.00057	1.01964	0.996938	0.995092	0.995958	1.00707
Ala	GCA	1.02456	1.01283	1.00175	1.01353	1.00031	1.00507		0.989354	1.01022	1.01743	1.0056	1.01136		0.994738	0.993472		1.009	0.981227	0.976157	0.868975	1.02375	1.01077	1.02304	0.790373	0.992017	1.02926	1.04169	1.03458	1.0041	1.03865	0.93499	1.00251	0.963163	0.995858	1.00432	1.0233	1.00659	1.00798	0.994428				0.995714	1.00983	0.99235	0.979284	1.0602	1.00811
Ala	GCC	1.01991	1.02172	1.00151	1.01535	1.03258	1.00716	1.00234	1.0013		1.01006	0.989447	0.997818	1.02181	0.976335	1.00313	0.998379	1.01668	1.01856	0.990768	0.836652	0.72523	1.00599	1.01116	1.00934	0.990527	1.02842	1.00722	1.09451	0.993093	1.02607	0.807651	0.876298		1.02599	0.998343	1.02684	0.990148	1.00694	1.00522	1.01677	1.00759		0.992447	1.0057	0.924454	0.993247	0.952732	0.799179
Ala	GCG	1.01642	1.01041	1.0112	0.994541	0.99441	1.01348		1.01521	0.999203	1.02191	1.00166	0.957437	0.999461	1.01363		0.997598	0.987709	1.00379	0.994156	0.762797	0.871986	1.00372	1.00474	0.999366	1.00598	0.97381	1.02165	1.00371	1.00685	1.00534	1.03844	1.01328	0.984699	1.01054	0.997105	1.01728	1.01395	1.00271	1.01879	0.982951		0.987078	0.995615	1.01049	1.02018	1.00699	1.00071	0.996157
Ala	GCT	1.01787	1.01007	1.01019	1.00718	1.04704	1.01383	1.02034		0.99989	0.993055	1.00873	0.956078	1.01233	1.00726	1.00913	1.0217	0.999852	0.995997	0.7344	0.776131	1.00805	1.01557		1.06309	1.00389	1.01596	0.994348	1.00915	1.00652	1.00705	1.01513	1.0215	0.983262		1.02572	0.976311	1.02932	1.00622	1.00017	1.01397	1.06623		1.02111	1.00665	1.0184	1.03123		0.985497
Gly	GGA	1.01371	1.02937	0.992862	1.00351	1.00208	1.01691	0.96519	1.01836	0.993985	1.10043	1.00324	1.00432	1.0106	1.01303	1.01052	1.00356	1.00847	1.00756	0.976855	0.770963	1.00661	1.02	1.00159	1.02029	0.998584	1.00491	1.0018	0.807651	1.02199	1.00062	0.948329	1.0101		0.991125	1.00493	0.993347	0.997335	1.01066	1.0109	1.00954	1.00664		1.0095	1.01424	1.02357	0.996155	1.01469	1.01522
Gly	GGC	1.02385	1.01643	1.00828	1.00522	1.0328	1.01607		1.02107	1.00804	0.968567	0.998037	0.994412	0.982807	1.01372	0.998797	0.986366	0.994997	1.00584	0.996633	0.711838	1.00309	1.0054	0.790373	1.00716	1.06114	1.01765	1.02158	1.02864	1.00582	1.00379	0.999845	0.966674	0.997172	0.987239	0.9971	1.00436	1.00799	1.00344	1.01089	1.00939	1.00064	0.98971	1.0172	1.00549	0.986046	1.00396	0.996222	0.985921
Gly	GGG	1.02362	1.01655	1.01558	1.00379	1.01624	1.02421	1.02304	1.01551	1.00734	1.00985	1.00218	0.989462	0.993477	1.01224	0.99782	1.00325	0.990738	1.00185	0.989755	0.649325	0.987745	1.01315	0.992089	1.01191	1.00707	1.02762	0.988724	1.01304	1.00688	0.981459	0.997106	0.998124		0.994083	1.00787	0.998622	1.00848	0.998098	1.00338	1.00481	1.066	1.02426	0.990128	1.00492	0.993132	0.99849	1.0103	1.00849
Gly	GGT	1.02143	1.02124	1.00622	1.02268	1.01326	1.02184	1.01417	1.00873	1.01464	1.00878	0.995534	1.00417	0.993901	1.00712	1.00476	1.0023	1.00592	0.998601	0.966674	0.693708	0.990802	1.01802	1.00006	1.01352	1.01924	1.01433	0.989009	1.00307	1.0116	1.0093		1.038	0.998638	1.02929	1.01541	0.998898	0.996518	1.00074		1.01507	0.987808	0.916651		0.971897	1.01295	1.00804	1.06867	1.00965
Cys	TGC	1.00415	1.02878	1.01407	1.01628	0.998174	1.00033	1.00437	0.999813	1.00046	0.999868	1.01003	1.01275	0.998537	0.999052	0.985783		0.927775		1.00651		0.996853	1.01669	0.914596	1.00437	1.04476	0.984879	1.0142		0.760138						0.995694		0.993374	0.666513	1.09658	1.01216				0.912292	0.950971	0.941201		0.803749
Cys	TGT	0.996606	1.01554	1.00673	1.01219	1.03269	1.02101	0.982301	0.98175	1.00074	1.03071	0.997648	0.992923	0.998137	0.992828	1.0099	1.01021	1.00627	1.01181	0.961026	0.786564	0.994922	0.968611	0.958217		1.01502	0.997466	0.989095		1.01477	0.876298			0.856141	0.973814	1.01251		1.02018	1.02254	1.00431	1.01655		0.962075	0.975366	0.875735		0.985626
Ser	AGC	1.01517	1.01238	1.03288	1.01685	1.00408	0.998462	0.99794	0.93744	1.01818	1.021	1.0007	1.015		1.0018	1.00688	1.00242	0.990496	1.00508	0.996898	0.809352	1.01347		0.90363	1.01392	1.02564	0.997057	1.00407	1.02219	1.00085	0.996992		0.9714	1.01475		1.00613		1.01169	0.999864	1.01225	0.912091	0.992155		0.982798	1.0082	1.01563	1.01824	0.987009	1.01092
Ser	AGT	1.03021		1.02079	0.999062	1.00308	1.01301	1.00467	1.01392	0.976133	1.01067	0.998638	1.00018	0.997738	1.01758	1.00709	1.00165	1.0135	1.00355	0.993541	0.719675	0.997978	1.01441	0.895735	1.0243	1.02812	1.00659	0.971531	0.790373	1.01671	1.00939			0.930569	0.999639	1.0046	0.988329	1.00174	0.958338	1.00608	1.0152	1.01861	1.01354	0.98542	1.02302	1.03218	1.01506	1.00631	1.00103
Ser	TCA	0.987789	0.991619	1.01849	1.01836	0.950971	0.980615	0.790373	0.987793	1.02112	0.994489	0.995238	1.01148	1.02806	0.999887	0.991902	0.994297	1.02812	0.992763	0.986344		1.00821	0.986351			0.98945	0.807651	0.984691	1.00996	1.01901			1.00342	0.965235	1.04473	1.11174		1.01163	0.985882	1.01114	1.00331	0.991128		0.994818	0.976397	0.925684
Ser	TCC	1.00405	1.0257	1.03323	1.00238	1.01294	0.975349	1.10134	1.01618	1.00641	1.00347	1.00931	0.967404	1.0059	1.0049	1.00412	0.99858		1.00695	0.807651	0.812784	1.04617	0.97859		0.950971			1.0087		0.807651			1.02306		1.00871	1.00956		1.01135	0.982672	1.03462	1.0183			0.977611	1.01012		0.973604	1.04498
Ser	TCG	1.01373	1.00603	1.0131	1.02427		0.412631		0.990984	1.0222		1.00345	1.01671	1.00526	0.988168	1.00118	0.96519		1.01565		0.810175	1.00959	1.01177	0.869584	0.790373	1.00445	1.01616	0.99386		1.00128	0.944341				1.01974	1.02637		1.01419	1.00167	1.00888	1.00298			0.807651	1.00709	0.982029	0.96519	0.7157
Ser	TCT	0.958027	1.01266	1.00845	1.0114	1.03206	0.884537	1.02143		0.981997	1.02802	1.02034	1.04293	1.00045	1.00224	0.977634		1.00007	1.01209	1.01332	0.86516	0.864936	1.00969	1.01707	1.01801	0.956176					1.00836				0.956623	1.00371		1.00786	0.998403	1.02117	1.03175	1.05111		0.983034	0.997475		0.997595	0.799179	1.02667
Thr	ACA	1.00861	1.01997	1.00803	1.01789	1.01856	0.99651	0.993666	1.01951	0.551224	1.03355	1.0006	1.01952	1.02263	1.01383	1.00376	1.01026	1.00053	0.998964	1.0539	0.766028	1.00901	0.987314	0.807651		1.04308	1.01373	1.01676	0.990826		1.01098		1.03975	0.905501	1.0208	1.0066	0.992784	1.01722	0.998181	0.998666	1.01467	1.03673	1.00548	0.98048	1.00358	0.908402	1.00792	1.00846	0.957462
Thr	ACC	1.01943	1.00986	1.0137	1.00296	1.01371	1.00916		1.00819	0.994962	1.00478	1.00326	1.02749	1.01431	1.00185	1.01724	1.00651	1.00466	1.01216	1.00338	0.803078	0.999491	0.987412	0.794588	1.00412	1.04237	1.00459	1.02024	0.992772	1.01405	1.02926		1.01796	0.998579		1.02367		1.00583	1.00513	1.01768	1.02174	1.0225		1.01293	1.00415	1.00517	0.98272	1.0315	0.978481
Thr	ACG	1.02576	1.01096	1.02294	1.00836	1.02084	0.994319	1.04955	1.00864	1.01396	1.02467	1.00049	1.00883	1.00687	1.02382	1.00776	1.03341	1.00203	0.992512	1.00632	0.762438	0.790373	1.01011	0.670681	0.996871	0.998949	1.03435		1.00852	1.00086	1.02025	0.997967	0.950971		1.01127	1.0007	1.00784	1.00349	1.00708	0.997369	1.02444	1.02062	0.7157	0.951162	1.00616		0.976158	1.01243	0.990809
Thr	ACT	1.0191	1.00695	1.01148	0.98985	1.03026	1.00998	0.790373		1.01347	1.05056	0.977526	1.01515	1.00931	0.998012	1.0028	1.01607	1.00736	0.988129	1.01362	0.764052	0.99697	1.01701	0.92808	1.00399	1.00438	1.02167	1.02949	0.994468	0.99875	1.02103		0.950971	0.976341	1.00984	1.03181		0.996711	1.00439	1.00273	0.978961	1.01961			1.02317		1.00956	1.01188	0.799179
Gln	CAA	1.01888	1.01125	1.00602		0.985178	0.989932	0.995543	0.999978	0.99978	1.00831	1.00304	1.0099	1.00987	1.01953	0.989418	0.996657	0.957382	1.00064	1.01359	0.76413	0.991848	1.00757	0.728564	1.01005	0.968341	0.983045	0.992018	1.0083		1.02227	0.980079	1.11699		0.999011	1.00806		0.994143	1.01721	1.02569	1.00501	0.968709	1.00607	1.00545	1.00863	0.924868	0.998381		1.01647
Gln	CAG	1.02248	1.01123	1.00721	0.992985	1.00931	1.00325		1.0107	0.994783	1.00047	0.998916	1.01645	1.00774	1.00489	1.00678	1.00201	1.03293	0.991492	1.01028	0.66183	0.969478	1.00757	0.662071	1.00971	1.01256	0.7157	0.950971	1.01159	1.00655	1.01647			1.01833	0.97603	1.00998			1.00902	1.016	1.0113	1.02279	0.827111	1.0168	1.00497	1.00158	1.01587	0.982213
Asn	AAC	1.02362	1.01663	1.01423	1.01384	1.00255	1.02121			0.981602	1.00137	1.00266	1.02966	0.997551	0.993587	1.00919	0.995907	0.999525	0.999898	1.01543	0.875411	0.891939	0.997259	0.815356	0.991148	1.01585	1.00446	1.01414	1.02951	0.986254	0.998044		0.99515			1.03384	1.05979	0.998485	0.998835	1.02513	1.01578			0.981674	1.05219	0.94338	1.00892	1.00957	1.02353
Asn	AAT	1.00816	1.01713	1.0447	0.996356	1.00698	1.01223		0.98821	0.981503	0.996604	1.00074	0.807651	1.02987	1.00751	0.977699	0.995347	1.00889	1.01491	1.00075	1.00997	0.943488		0.700281		1.01214	1.00561	1.00986	1.01436	1.01288	1.027	1.04193	1.06981	1.02577		0.807651	1.01923	1.01524	1.01159	1.0213	1.01316	1.01804	1.01991		1.00235		0.992389		0.995763
Asp	GAC	1.02649	1.00335	1.01693	1.01136		0.97153		1.01102	0.96213	0.990323	0.981135	0.961128	0.999506	1.01475	0.992511	0.956757	0.977314	0.996475	0.994133	0.992437	0.910604	1.02758	0.756137	1.01163	1.03019	0.987687	1.02946	1.00206	1.03684	1.00339		0.958217	0.971571	0.679277	0.929211	1.00565	1.02506	0.998345	1.00469	0.985843	1.07336	1.02707	0.977461	1.00629	0.990234	0.986605	1.03259	1.02576
Asp	GAT	1.00516	1.00639	1.00861	0.960128	0.915192	1.00694	1.01156	0.968585	0.985228	0.992187	1.00356	0.981989	0.970066	0.97685	1.0007	0.994143	0.97162	1.00977	0.994064	0.999438	0.952831	0.987933	0.776356		1.01577	0.99378	0.982946		1.01223	1.0077	1.03254	0.99035		0.991681	1.01213		1.00122	1.00354	1.01058	1.08449		0.976144	0.959544	1.01921	0.989898	1.0031	0.960937
Glu	GAA	1.03142	1.01309	1.01027	1.01121	1.06207	1.00668		1.01158	0.986018	0.999734	0.997201	1.02089	0.999956	0.993582	0.997985	0.98793	1.0116	0.996331	1.00856	0.898906	0.982706	1.01983		0.998911	1.08669		1.02193	0.978208	1.00282	1.01205	1.04877	1.00626	1.07158	1.02108		0.965788	1.01497	1.00781	1.02074	0.999894	1.008	1.0293	0.760376	1.00707	0.807651		1.00321	1.01283
Glu	GAG	1.00716	1.01965	1.01839	0.950971	1.02917	0.997067	0.998447	0.968459	0.99222	1.01002	1.00054	1.0053	1.00073	1.00232	1.00293	0.999129	1.0038	0.990488	0.982124	0.901927	0.965432	1.00914	0.633874	0.984574	1.00605	1.01085	1.01081	1.00918	1.02311	1.0321	0.991351	1.02609	0.977471	0.992517	0.999383	0.994697	1.01423	0.99824	1.00951	0.979645	0.897453	1.01855	0.63918	1.0119	1.02352	1.00419	0.99932	0.963652
His	CAC	1.01742	1.01604	1.06387	1.00103	1.01291	0.991624		0.994658	1.01138	0.967278	1.00508	1.00045	1.02831	1.01629	0.998529	0.952146	1.00765	1.02724	1.00589	0.81402	0.949336	1.01183			1.00837	0.988556	0.99164	0.9794	0.97632	1.02018		0.950971		1.01153	1.01065	0.827111	1.01115	1.00988	0.965226	1.02396		1.00431	1.02805	1.01197	1.0027	1.02375	0.950971	1.01072
His	CAT	1.0211	1.01694	1.01436	1.0105		1.01027	1.0581	1.00495	0.995375	0.98832	0.996733	1.01121	1.00692	1.02328	1.0017	0.993937	1.02733	1.00115	1.01769	0.757962	0.941761	1.00433	0.6736	1.01496	1.00069	0.998395	1.04884	1.01341	1.0066	0.995582		0.999003	0.967182	0.856141	1.01694	0.865016	1.00741	0.999634	1.01795	1.01126	1.00863	0.977629		1.01189	0.984587	1.01268		1.00667
Arg	AGA	1.00737	1.06149	1.01286	1.00149	1.01629	0.816077	1.01581	1.00039	0.981568	0.977678	0.982785	0.972103	1.00197	1.0203	0.966463	0.903759	1.014	0.987628	0.992726	0.889382	1.00144	1.01905	0.818337		1.02669	0.974362	1.01734	0.998227	1.01177	0.981315	0.807651	1.00809	0.912862	1.01344	0.992717		0.630531	1.00533	1.00146	0.967346	1.02992		1.00056	1.01094	1.01654	0.995736	1.00991
Arg	AGG	1.01488	1.02819	1.02195	1.0111	1.00929	1.02988	0.953423	1.02229	0.888298	1.01172	0.992287	0.982665	0.997249	1.01056	0.98736	0.901867	0.975548	0.994043	0.983908	0.777796	0.969665	1.00765	0.860302	1.01679	1.00001	0.996948	0.997861	1.00727	1.00826	1.00564	0.978751		0.985338	0.912607	1.00656	1.01592	0.9962	1.00283	1.01539	1.014	1.0227	0.978168	0.997037	1.00356	0.99602	1.00627	1.01458	1.07763
Arg	CGA	1.03705	1.01606	0.996488	1.00783	0.807651	0.994811	1.015	1.01182	0.968943	1.00322	0.995975	0.943995	1.00148	0.999179	0.984872			0.992822	0.999841	0.828763	1.0099	1.00805	0.84522	1.03947	0.99585	1.03529	1.01277	1.00039	0.984574		1.0291	0.96519	1.0088	0.988907	1.0109		0.989741	1.00485	1.00081	1.00929			1.00985	1.00757	1.00803	0.991388
Arg	CGC	1.01366	1.02404	1.01211	1.04711	1.00762	1.01389	1.00168	1.01681	0.990146	1.00314	0.995672	0.958715	0.996224	1.00561	0.964355			0.99911	0.987181	0.778063	0.999572	0.994386	0.843601	1.00012	0.976054	1.01923	1.04642		1.03534	1.02454				0.997254	0.995729		1.00603	1.00455	1.00272	1.00512	1.01223	0.99467	0.96519	1.00856	1.00742	1.01345
Arg	CGG	1.00871	1.004	0.942942	0.999484	0.976896		1.03508	1.00664	0.985211	0.98282	0.987992	0.979594	1.00229	1.00481	0.98787	1.03969		0.9674	1.00243	0.79636	1.00472	1.02755	0.950971	0.863017	1.00295	1.02301		1.00564	1.00708	0.807651				0.991187	0.997451		1.00538	1.00821	1.01304	0.986854	0.979699	0.901965	0.995171	1.0151	1.01533	1.00715	0.948574
Arg	CGT	1.01635	1.01251	0.984576	1.05925	0.965028	1.01914		0.996187	0.984414	0.991857	0.962379	1.01692	0.991734	1.00895	0.987432	0.876298	0.790373	0.992273	1.03041	0.911337	0.989115	0.948996	0.862727	1.01174	0.998032	1.01437	1.0183	1.03403		1.048		0.996786	1.01267	1.01152	1.01394	0.807651	1.01092	1.00625	1.01919		1.00628		1.01037	1.01117		0.997407	0.96519	0.989155
Lys	AAA	1.02081	1.02796	1.01395	0.998524	1.00896	1.00599		0.733259	0.998688	0.991817	0.913824		1.01116	1.00388	0.983182	0.818228	1.0155	0.978335	0.994203	0.964688	0.933133	1.01782		0.996672	1.01607	1.00218	1.00174		1.03917				1.00729	0.973028	0.985986	0.995745	0.981958	1.00701	1.02258	0.993234		1.02905		1.01516		0.9959
Lys	AAG	1.01419	1.01191	1.01032	1.00494	1.00916	1.02127		1.03884	0.998053	1.0094	0.979335	0.807651	0.986945	1.00814	0.995002		0.965228	0.97003	1.01114	0.950589	0.982111	1.00704		1.02295	1.00294	1.00561	0.989084	1.01459	1.03217	0.999916	0.950971	0.988641	1.0285	0.980123	1.00861	1.00834	0.999977	0.990117	1.00472	1.01266	1.05022	1.00232	0.998155	0.940594	1.05266	1.03096	1.00754	0.7157
STOP	TAA	1.01203	1.02028	1.03845	0.986352		0.981784	0.990621	1.00323	1.01005	1.01891	1.00671	0.790373	1.0163	0.978118	1.01817	1.01912	1.00779	1.02102	0.97038		1.01513	1.02069		1.02433	1.0008	1.07552	1.03919	0.790373	1.02274	0.95435	0.7344	0.951369	0.7344	1.0067	1.00847		1.00166	1.00805	1.0299	1.01523			0.807651	1.00197	1.00276	0.987854	1.02128
STOP	TAG	1.01302	1.01681	1.01372	0.961919	1.00283	0.994041			1.01098	1.02596	1.0019	0.964462	1.02139	1.00374	1.0176	0.984139	1.00691	1.00886	1.02011	1.0043	1.02309	1.00657	1.00415	1.02639	1.00301	1.00735	0.956204	1.00151	1.03313	1.01238		1.03581	1.001	1.01419	1.01188	1.05436	1.0134	1.01131	1.01287	1.01477	1.03685		0.99778	1.00835	1.01925	1.00469
STOP	TGA	1.00873	1.06498	1.0127	1.01253	1.02894	1.01643		0.790373	1.03156	1.09626	1.00895	0.938702	1.02037	1.01704	1.01224	1.02503	1.0129	1.01463	0.985715	1.0058	1.00702	1.02784	1.05315	0.99156	1.02267	1.00129			1.01138				1.04852	0.976121	1.0154		1.01647	1.00354	1.00961	1.01668	0.993525		0.807651	1.03507	1.03517	1.02637
	WT	M	S	I	Q	H	F	R	V	A	L	I	P	F	F	A	A	F	C	L	P	V	F	A	H	P	E	T	L	V	K	V	K	D	A	E	D	Q	L	G	A	R	V	G	Y	I	E	L	D
	Amino Acid	3	4	5	6	7	8	9	10	11	12	13	14	15	16	17	18	19	20	21	22	23	24	25	26	27	28	29	30	31	32	33	34	35	36	37	38	39	40	41	42	43	44	45	46	47	48	49	50
	W	1.01926	1.0203	1.0155	1.01416	0.7157		1.02258	1.0055	0.997753	1.01308	1.01109	0.994554	1.01061	1.03941	1.00784	1.03421	0.998934	0.93894		0.923672	0.929864	1.01562	0.873697	0.983407	1.0068	0.950971	1.02812		1.00687	0.980176				0.997889	0.998509		1.00056	1.00047	0.996525	1.01341	0.7157	0.950971	1.02425	1.01877		0.950971
	F	1.01204	1.02349	0.99501	1.02411			0.999405	1.04836	1.0195	1.01455	1.01226	1.01717			1.00392	0.933627		0.967323	1.0014	0.928618	0.968259			0.949053	0.807651	0.939789	0.949757		1.01222	0.807651	0.950971		1.07752	0.996096	1.0062		0.994067	1.00066	1.01677	1.00254			0.666513	1.01012	1.0059	1.0043	0.790373	1.01474
	Y	1.01646	1.01681	0.98961	1.02262	1.00193	1.00536		1.0272	1.01498	1.00841	1.00843		1.01381	1.02556	0.999522	0.999316	1.00441	0.950255	0.963101	0.939956	1.1409	0.957133	0.807651	0.966194	1.01105	1.01268	1.00052		1.02018	1.01736	1.01237	1.04515	0.982599	0.93112	0.99627	0.942493	0.998579	1.01819	0.990297	1.00818			1.02183		1.0547	1.1227	1.00476	0.99172
	P	1.01011	1.01993	1.02488	1.01562	1.00687	1.01428	0.996767	1.01314	1.0124	1.00245	1.00439		1.0095	1.00791	1.0009	0.99718	0.999576	1.00629	0.994882		0.96773	1.00546	0.784493	0.738479		1.00173	0.965299	0.999131	1.00798	1.01039	0.956948	1.01275	1.00623	1.00206	1.0143	1.00578	0.970901	1.00383	1.00652	1.00978	0.989115		1.00777	1.00627	0.992503	1.03385	0.99937	1.01152
	M		1.01545	1.02084	1.01486	1.02833	0.987472	1.04933	1.01417	1.00338	1.01153	1.00068	1.01141	1.01621	1.02046	0.984329	0.97057	1.01323	1.00348	1.00614	0.804964	0.959619	1.01873	0.804588	1.01855	1.01512	1.01213	1.0156	1.02395	1.01797	1.00607	1.03904	1.01611	0.99424	1.01836	1.01102	1.00025	1.0013	1.01647	1.01343	1.00419	1.00866	1.05205		0.990529	0.964739	1.00796	1.04543	0.807651
	I	1.02331	1.01627		1.03086	1.01377	1.0128	1.02603	1.00882	1.01131	1.01241		1.00958	0.981293	1.00125	0.997138	0.991861	1.01228	1.00726	1.00374	0.862004	0.963263	0.647829	0.793637	0.99603	0.99785	1.00759	1.01748	1.00802	1.00683	1.0033	1.02604	1.0212	0.781653	1.01033	0.86053	1.01763	1.00992	1.01258	1.01211	1.008	1.00275	0.989905	0.975348	1.00905		1.00297	1.00776	0.99487
	L	0.987712	1.0114	1.01781	1.01802	1.01858	0.992693	1.01489	1.01231	1.01548		1.00019	1.00562	1.01219	1.01596	1.00624	1.00796	1.01101	0.936873		0.910105	1.00481	1.00831	0.820817	1.00098	0.97106	1.007	1.01059		1.02578	1.00897	1.00905	0.996403	0.807651	1.01691	0.825298	1.0121	1.01211		0.881757	1.00808	0.987199	0.999035	0.986511	1.00124	1.01077	1.00877		1.00228
	V	1.01141	1.00879	1.01028	1.01004	1.00824	1.01115	1.01095		1.01396	1.00364	1.00124	1.01051	0.997386	1.00964	1.01281	1.00736	1.01027	1.01371	1.01806	0.834896		1.00274	0.829852	1.01132	1.00504	1.01272	1.00807	0.996802		0.999215		1.0008	1.00032	1.00392	1.00279	1.0044	1.0053	1.00402	1.0112	0.989009	1.01488		0.996914	1.01616	0.997246	0.992349	1.00912	0.987052
	A	1.01976	1.01589	1.00767	1.01098	1.01617	1.00917	1.01356	1.00603		1.01129	0.997935	1.0046	1.01344	0.999691			1.00849	1.00907	0.990638	0.785545	0.9599	1.01069		1.01358	1.00149	1.01735	1.00827	1.0165	1.00223	1.01354	0.995861	1.00922	0.978789		1.00401	1.0211	1.00293	1.00547	1.00512		1.01105	0.987078	0.998972	1.00884	1.00492	1.00095	1.00013	1.00163
	G	1.0209	1.01795	1.01017	1.00909	1.0136	1.01916	1.01848	1.01537	1.00954	0.972521	1.00067	0.996301	0.989821	1.01028	0.999876	1.00159	0.997529	1.00326	0.989979	0.696858	0.994385	1.01466	0.998559	1.01244	1.0066	1.01581	0.998219	1.01394	1.01031	0.990105	0.99541	0.996396	0.997837	0.99377	1.0051	0.997566	1.00227	1.00286		1.00903	1.00796	1.00083		0.995786	1.01281	1.00255	1.01026	1.00348
	C	1.00007	1.01843	1.01008	1.01292	1.01964	1.02072	0.996871	0.999103	1.00068	1.02642	1.00425	1.00938	0.998452	0.996841	1.00296	1.01063	1.00559		1.00618	0.786564	0.995539	0.998086	0.916311	1.00437	1.01691	0.992002	0.989935		1.01352	0.876298			0.856141	0.975285	1.00261		1.01366	1.02208	1.01031	1.01472		0.963315	0.975366	0.906697	0.950971	0.984335		0.805356
	S	1.00253		1.02223	1.01417	1.00683	0.644858	1.00814	1.01125	1.00334	1.01392	1.00394	1.01077	1.00258	1.00631	1.00037	1.00118	1.00561	1.00641	0.997987	0.822467	1.008	1.00738	0.901873	1.01515	1.01681	1.00403	0.987587	1.01081	1.00953	1.00299		1.00456	0.982339	1.01254	1.00797	0.988329	1.01016	0.968241	1.01075	0.970085	1.02002	1.01354	0.985102	1.00295	1.00003	1.01293	0.996099	1.00922
	T	1.01739	1.01275	1.01575	1.00839	1.01672	1.00551	0.998972	1.01494	0.83344	1.02844	1.00039	1.01809	1.01248	1.01068	1.00707	1.01547	1.00354	0.993242	1.01015	0.759682	1.00393	0.997249	0.854224	1.00258	1.01144	1.02087		0.995915	1.00573	1.01914	0.998753	1.02028	0.982846	1.01071	1.01	1.00344	1.00734	1.00439	1.0031	1.01781	1.02184	1.00482	0.98848	1.00949	1.00578	1.0057	1.0125	0.986016
	Q	1.02036	1.01128	1.00711		0.99168	0.996041	0.995543	1.00995	0.997167	1.00277	1.00115	1.01332	1.00953	1.01442	1.00183	0.999226	0.970589	0.99341	1.01219	0.686956	0.981901	1.0076	0.715429	1.00981	1.01038	0.981843	0.987464	1.00967	1.00655	1.02202	0.980079	1.12662	1.01833	0.9907	1.00933			1.01025	1.01948	1.00861	1.00967	1.00276	1.0121	1.00704	0.997192	1.01373	0.985241	1.01834
	N	1.01925	1.01689	1.01659	1.00016	1.00505	1.0161		0.988828	0.981594	0.998768	1.00189	1.02664	1.01284	1.00685	0.997112	0.995616	1.00175	1.00196	1.00723	0.910449	0.947211	0.998705	0.808568	0.991148	1.01341	1.00511	1.01192	1.01743	1.01001	1.01567	1.04193	1.01358	1.02577		1.03184	1.03008	1.0039	1.00661	1.0228	1.01343	1.01804	1.02212	0.982397	1.01146	0.94338	1.00653	1.00957	0.997923
	D	1.01773	1.00479	1.01274	1.00697	0.915192	0.991756	1.01156	0.98545	0.963125	0.990931	0.991003	0.968369	0.999366	0.978403	0.996486	0.964	0.976246	1.00141	0.994163	0.994589	0.946284	1.01089	0.76717	1.01163	1.02818	0.991194	1.01578	1.00206	1.01587	1.00539	1.03254	0.990133		0.962585	1.00889		1.01191	1.00142	1.00794	0.994615	1.07336	1.00862	0.970647	1.0079	0.990152	0.999717	0.974008
	E	1.01705	1.01501	1.01672	1.00822	1.03046	1.00039	0.998447	1.01148	0.990585	1.00845	0.99862	1.00901	1.00043	1.00229	1.00116	0.996907	1.00987	0.994282	0.993484	0.89938	0.969213	1.01796	0.633874	0.99857	1.00627		1.01674	1.00495	1.01665	1.01609	1.00652	1.01485	1.0024	1.01785		0.992583	1.01464	1.00242	1.01357	0.994073	0.990173	1.02547	0.639203	1.00792	1.02287		1.0008	1.00786
	H	1.01851	1.01656	1.0298	1.00736		1.00681	1.0581	1.00112	0.996415	0.971751	1.0024	1.0024	1.01353	1.01807	0.999388	0.963294	1.01872	1.01429	1.01104	0.760639	0.948797	1.00825	0.68133		1.00223	0.994102	1.00106	1.00096	1.00349	1.01316		1.00135	0.967182	1.01065	1.01154	0.885511	1.00911	1.00302	1.01304	1.01295	1.00863	0.993962	1.0294	1.012	0.996604	1.02235	0.950971	1.00897
	R	1.0139	1.01536	0.979652	1.01016	1.00817	0.86951		1.01349	0.944068	1.00063	0.987987	0.970249	0.999708	1.0075	0.982997	0.902946	0.982289	0.989612	0.992651	0.800938	0.992332	0.964739	0.847632	1.01013	0.999378	1.00086	1.00863	1.00413	1.00629	1.00605	0.997032	1.00607	0.99656	0.98693	1.00064	1.01541	0.8061	1.00479	1.01115	0.983871		0.989938	1.00193	1.00937	1.00914	1.00219	1.00771	0.993364
	K	1.01704	1.01747	1.01146	1.00283	1.00921	1.01211		1.01655	0.99816	1.00299	0.93765	0.807651	0.99619	1.00643	0.991887	0.818228	0.987249	0.972173	0.999439	0.953392	0.981839	1.00987		1.00494	1.00414	1.0038	0.995114	1.01459	1.04008		0.950971		1.01243	0.975915	0.999689	1.00544	0.995871	0.994688	1.00942	1.00588	1.06924	1.00804	0.998155	0.968371	1.05266	1.00349	1.00784	0.7157
	STOP	1.01149	1.02019	1.01801	1.00821	1.00653	1.0106	0.990962	1.0032	1.01083	1.02437	1.00584	0.956759	1.01868	1.00172	1.01668	1.0139	1.01049	1.01385	0.985808	1.0055	1.00869	1.0143	1.00838	1.00704	1.00859	1.02462	1.02065	1.00103	1.02359	1.00034	0.7344	1.02899	1.02032	1.00627	1.01239	1.05436	1.01101	1.00799	1.01505	1.01571	1.01267		0.997827	1.01486	1.01407	1.02171	1.02437
[truncated: 239 more columns]

## Sheet: 99% Confidence (weighted mean)
		M	S	I	Q	H	F	R	V	A	L	I	P	F	F	A	A	F	C	L	P	V	F	A	H	P	E	T	L	V	K	V	K	D	A	E	D	Q	L	G	A	R	V	G	Y	I	E	L	D
Amino acid	Codon	3	4	5	6	7	8	9	10	11	12	13	14	15	16	17	18	19	20	21	22	23	24	25	26	27	28	29	30	31	32	33	34	35	36	37	38	39	40	41	42	43	44	45	46	47	48	49	50
Trp	TGG	0.0311283	0.00818851	0.0222629	0.012744			0.0305523	0.000802364	0.0245975	0.00661256	0.0113605	0.00558591	0.0341897	0.0410045	0.0286009	0.0738017	0.227292	0.00410966		0.0217661	0.0712356	0.00842189	0.0695674	0.267999	0.0226028		0.141218		0.0203398	0.0100772				0.0115845	0.0259396		0.0160023	0.00477263	0.000918519	0.0582079			0.0440431	0.0344801
Phe	TTC	0.00169433	0.0559547	0.0674245	0.0478209			0.0012824	0.0507344	0.00367774	0.00849958	0.0121199	0.00391639	0.0426955	0.0199637	0.0616997		0.00354434	0.011278	0.0740695	0.0608187	0.00579416	0.0793031		0.1312		0.016841			0.0634547					0.0509643	0.0017482		0.0594954	0.0178288	0.0816231	0.0354263				0.00196793	0.0113371	0.0190443
Phe	TTT	0.0264106	0.116361	0.00189613	0.01045		0.0390304			0.0146977	0.154715	0.0175207	0.0216709			0.0241877			0.0117963	0.020199	0.0820681	0.0321008						0.0980896							0.00081723	0.0528122		0.227321	0.0455931	0.075459	0.00422799				0.00911192				0.0729758
Tyr	TAC	0.00993269	0.00721773	0.0242681	0.0325859		0.0118665		0.00253614	0.0352918	0.0225796	0.0378746		0.0345665		0.0478456	0.0384117	0.00769729	0.0261834	0.0144364			0.269697		0.0248358		0.0353074	0.0173755		0.0184368	0.0868106				0.0222897	0.0222539		0.105244	0.0234644	0.022355	0.0230272					0.157872
Tyr	TAT	0.0772597	0.0587256	0.0411791	0.0550148	0.0998581	0.0549248			0.0269874	0.0401818	0.0429251		0.0587644	0.00610645	0.00595465		0.0509767	0.114206	0.225164	0.0502429		0.0447845		0.0460357	0.00731001	0.000886103	0.0360261		0.0730934	0.0569566	0.0467283	0.170051	0.0125731	0.0183141	0.00633791	0.19584	0.111909	0.0405236	0.0135677	0.011883			0.0506774	0.00567659		0.415692	0.0394109	0.0261215
Pro	CCA	0.00382643	0.023519	0.0161336	0.121409	0.0550188	0.0700462	0.0309845	0.0343499	0.0268262	0.00878883	0.00838576	0.0113161	0.0257039	0.00270905	0.0199766	0.0118052	0.00749001	0.0128345	0.0118967	0.0182537	0.00628727	0.0547604	0.134239	0.0768158		0.00739816	0.0537368	0.0697194	0.0252724	0.0224967		0.0085724	0.0452979	0.328094	0.0138072	0.041869	0.00048138	0.0178627	0.0223591	0.0184824	0.000529948		0.110585	0.0319193	0.0470682	0.0789442
Pro	CCC	0.0146227	0.00365576	0.0153909	0.00134821	0.015462	0.00133195	0.0152825	0.0613027	0.05745	0.0183695	0.0131541		0.0176675	0.00376208	0.0522419	0.000913964	0.136005	0.00798828	0.0654438	0.00507615	0.0371496	0.0528093	0.0418683	0.0927642	0.00983277	0.0652442	0.00573865		0.0453365	0.00733689	0.0864036	0.0391286		0.0222539		0.00891097	0.0269021	0.0179456	0.00667928	0.0253659			0.00255446	0.0101019		0.0197458		0.0348258
Pro	CCG	0.00978491	0.00701863	0.0056694	0.00908855		0.00876708	0.0157755	0.0839531	0.0193509	0.0127673	0.0212688	0.0391887	0.106088	0.0420178	0.00503603	0.0170022		0.0233843	0.0114788	0.0177356	0.0817153	0.0375171	0.00568802	0.0294119	0.0141975	0.081552	0.0129017	0.0736373	0.0238583	0.017103	0.0524653	0.0321636	0.00327212	0.00336468	0.0514768		0.00586337	0.0323125	0.0172344	0.0151392			0.0341809	0.0465234	0.0631338	0.0661782	0.0476572
Pro	CCT	0.0181076	0.0377736	0.0244909	0.0409502	0.0296269	0.0189577	0.0496248		0.00928318	0.00641361	0.0129813	0.0724325	0.0068446	0.00466586	0.0496235	0.138217	0.0576579	0.0117712	0.0371715		0.0377969	0.0254028	0.01352	0.0756846	0.00972209	0.00489152	0.106711	0.0276253	0.0266155	0.0541541		0.0287655	0.0433073	0.00615055	0.053345	0.0409871	0.0241038	0.000628971	0.0734326	0.0116334	0.0982405		0.0252531	0.0203222	0.022779	0.143412	0.345029	0.038531
Met	ATG		0.00875657	0.0305247	0.038752	0.014865	0.0155351	0.0976441	0.0119912	0.00500711	0.00501043	0.0134965	0.0318972	0.00912972	0.0128579	0.00350084	0.0817766	0.0287623	0.0610025	0.014616	0.0202699	0.0141826	0.00210086	0.0572506	0.0219456	0.013946	0.00991485	0.0240655	0.0811896	0.0253463	0.0508238	0.0963768	0.042846	5.47725e-05	0.158678	0.0150653	0.0374003	0.0188991	0.00120604	0.0078313	0.0230696	0.0205044	0.0174045		0.016532	0.0235976	0.0119902	0.0121491
Ile	ATA	0.00525473	0.0447013	0.011731	0.0038987	0.189608	0.00868601			0.00626609	0.011171	0.00964187	0.0524823	0.0154073	0.000482516	0.00700299	0.0398143	0.0123107	0.00108223	0.0150592	0.108372	0.018259	0.156728	0.0105953	0.00686405	0.0638931	0.0114844	0.10252		0.00360884	0.00165881	0.0223535	0.0183777	0.064083	0.00101805	0.0152878	0.0318037	0.00701798	0.00266825	0.0423408	0.0219591	0.021078	0.0938749	0.0180171	0.0148003	0.170537	0.033304	0.0234635	0.123634
Ile	ATC	0.00343942	0.04277	0.0232509	0.0209146	0.0004752	0.00309537	0.0565464	0.0551598	0.0129253	0.00189254	0.0292553	0.0190281	0.0105707	0.00702203	0.024549	0.0216117	0.321344	0.00902341	0.0734779	0.00920266	0.0532407	0.00514584	0.0212157	0.0485204	0.00392482	0.0375367	0.0463083	0.010528	0.341089	0.0310401			0.0148874	0.0151237	0.00529508		0.0171	0.0196377	0.0343014	0.0366194	0.0141597			0.0193638			0.0857905	0.0576875
Ile	ATT	0.0129948	0.0120327		0.0278324	0.016513	0.0360791	0.00255612	0.00630617	0.0426735	0.037516		0.0827627	0.0130298	0.0121051	0.0197029		0.0126519	0.0378604	0.0341427	0.00218172	0.0754491	0.0180371	0.29834		0.0143629	0.101562	0.0542556		0.0337373	0.0161348	0.0243193				0.124059	0.0718073	0.00875672	0.0555557	0.00297956	0.0211166	0.0537364	0.0345662	0.013037	0.0311549	0.0160534	0.0355244	0.0429903
Leu	CTA	0.0104958	0.000251136	0.00245516	0.0175822	0.0137029	0.0289069	0.0108984	0.0187461	0.0206489	0.00682457	0.00439441	0.0262118	9.43875e-05	0.0271649	0.00228299	0.014836	0.0116947	0.00292197	0.0153336	0.0469659	0.00697655	0.0050268	0.0545723	0.0307713	0.0562878	0.0378774	0.0158837	0.00789767	0.0210303	0.0128433	0.0339072	0.055834		0.0102576	0.0103907	0.225164	0.0121486	0.011224	0.0393137	0.0139412	0.0128565	0.00979689	0.0271702	0.0115818	0.0311705	0.0234742	0.0451665
Leu	CTC	0.00280871	0.0301249	0.0279192	0.00876612	0.0459626	0.0353833	0.0278814	0.013615	0.036954	0.0204018	0.0193635	0.0425014	0.0264498	0.00608553	0.0139872	0.0888046	0.00161196	0.017489	0.101092	0.00936547	0.0272342	0.00767313	0.0488938	0.00216725	0.0257223	0.0340138	0.0330467	0.0165574	0.00868205	0.0499585	0.048713	0.137803		0.0146172	0.0212891	0.014696	0.0187263	0.0532538	0.017922	0.0179858	0.00135392		0.0402516	0.00105004	0.0508682	0.0190904	0.0792812	0.0454239
Leu	CTG	0.113984	0.00135201	0.00208811	0.0907481	0.374794	0.00291069	0.0558393	0.00442409	0.0230705	0.00450934	0.0125477	0.0363018	0.0159416	0.0178255	0.00692578	0.0580444	0.0321025	0.00949363	0.0174427	0.027318	0.0409018	0.00682362	0.00624953	0.00311535	0.0201648	0.0706541	0.0321301		0.0165322	0.00856948				0.227549	0.0224807		0.00889681	0.005714	0.13818	0.0109181		0.0167968	0.0172347	0.0317736	0.143354	0.0183223		0.0276087
Leu	CTT	0.0280841	0.011634	0.0156685	0.0353428	0.0496239	0.0165771	0.00404442	0.0742873	0.0277265		0.00828831	0.0885859	0.0288875	0.00566187	0.00133436	0.00551282	0.0751072	0.0121939		0.0124067	0.0201904	0.0181151	0.0180182	0.0274985	0.0335641	0.0319641	0.0118123	0.088207	0.0361803	0.00354236	0.00231524				0.00241406		0.0198874	0.00438192	0.0214156	0.0541334			0.0152503	0.00439715	0.225164	0.0282074	0.00610033
Leu	TTA	0.0139271	0.11338	0.0233689	0.0024166		0.0430826		0.124415	0.00910191	0.006911	0.0166229	0.00445712	0.00258469	0.074222	0.0242642	0.0217373	0.0141217	0.00904676	0.0375374	0.0929037	0.000501802	0.0287287		0.0626938	0.0881224	0.0736399			0.0404979		0.0621664			0.0230986	0.00664685	0.0681285	0.0141329	0.011686	0.0431712	0.0252313				0.00917809				0.0183141
Leu	TTG	0.00268212	0.069774	0.0143165	0.0171868		0.0748484			0.00527001	0.0464755	0.00334568	0.0415243	0.00804616	0.00117698	0.0111561	0.0125867	0.0378729	0.00505112		0.00264914	0.0862698	0.0200968			0.00178344			0.0658459	0.0458483			0.0429739			0.0175291		0.00714078		0.016992	0.0310099		0.27923	0.0372301	0.013702	0.0517716		0.0127783
Val	GTA	0.0303026	0.0161805	0.0235448	0.00556316	0.0248295	0.015216	0.00230795	0.0481856	0.00908555	0.00557246	0.0110746	0.00697421	0.0270109	0.011101	0.0339435	0.00241661	0.0238121	0.00160441	0.00251034	0.0995643	0.020289	0.000475363	0.0599046	0.00564925	0.00822297	0.0370477	0.0338929	0.00263627	0.0350187	0.00305998		0.090455	0.0798205	0.0219776	0.00568432	0.0254758	0.0319437	0.0145689	0.0250697	0.00156991	0.0346781	0.00384387	0.114019	0.00625134	0.048539	0.0425908	0.0220383	0.0400312
Val	GTC	0.0334038	0.00103894	0.00154197	0.00300086	0.0147161	0.0324618	0.0412673		0.00395412	0.0127866	0.0138746	0.0574233	0.0368383	0.00971435	0.00168069	0.0368119	0.0153545	0.0342434	0.0392851	0.0782745	0.000476406	0.00212944	0.0487377	0.000427196	0.0294126	0.000528722	0.0445308	0.113318	0.014609	0.0506771	0.0491684	0.00686882		0.0247643	0.0122143		0.0599133	0.0257474	0.0145081	0.0752596		0.00165136	0.0760338	0.00989498	0.0683911	0.120618	0.00638676	0.0249111
Val	GTG	0.000529252	0.00393346	0.000546033	0.0308896	0.00365627	0.0636091	0.0700303	0.0522413	0.00421427	7.02113e-05	0.01631	0.0133073	0.0320613	0.00125569	0.0215291	0.0131023	0.102333	0.0170649	0.0261031	0.021402	0.0145911	0.0297086	0.211332	0.0498202	0.00348427	0.0181645	0.0434679	0.0069181		0.0166715	0.0989978		0.0528984	0.031847	0.0257064	0.0219767	0.00306267	0.0204835	0.00167264	0.012936	0.0667557		0.0195132	0.00597311	0.000618509	0.0356097	0.014396
Val	GTT	0.0225119	0.00468247	0.0216069	0.264884	0.0273438	0.0269052	0.00606866	0.0772753	0.0156402	0.0274901	0.00218077	0.0508204	0.000805305	0.00716683	0.00812164	0.00577032	0.0322944	0.0193562	0.0379672	0.0182192		0.0101545	0.0146086	0.00705444	0.00259756	0.0651025	0.0338128		0.0038912	0.0437978	0.141218	0.0216885	0.0144475	0.0287839	0.0482081	0.0511907	0.000155823	0.0323429	0.019592	0.00930144		0.0396028	0.0252299	0.0646871	0.00395669	0.00320522	0.0305201	0.0189602
Ala	GCA	0.0185531	0.0311246	0.0138516	0.00472828	0.024776	0.0296184		0.0068504	0.0511269	0.0345639	0.028414	0.0632919		0.087345	0.0163823		0.0226483	0.0284456	0.0837538	0.316055	0.00934682	0.0032362	0.000504567		0.0394653	0.00851603	0.0240746	0.0367455	0.0167384	0.074588	0.112051	0.0140756	0.0052336	0.0404689	0.00266225	0.0021789	0.0374569	0.0102802	0.0179815				0.0139101	0.0250668	0.0792365	0.00735967	0.074532	0.0482242
Ala	GCC	0.0287383	0.00674801	0.0311567	2.54603e-05	0.0384223	0.0123948	0.0503671	0.0205029		0.101794	0.0262406	0.00201931	0.00926042	0.0395349	0.019504	0.000818525	0.0317476	0.0364166	0.000656881	0.0440929	0.0240858	0.0249673	0.0503192	0.0430651	0.0532139	0.101265	0.0827047	0.0505278	0.000653694	0.0533832				0.0300316	0.00739456	0.0550736	0.0190602	0.0280605	0.000943251	0.00427526	0.0588714		0.00895277	0.00514554	0.0496035	0.0271337	0.04268	0.0222539
Ala	GCG	0.0151661	0.00566581	0.0366321	0.0465603	0.0116696	0.00858621		0.023509	0.000706603	0.0263964	0.0559257	0.228828	0.046244	0.0463289		0.000919287		0.00148401	0.0396617	0.0763813	0.0782026	0.0660199	0.0372852	0.0313569	0.00587341	0.0926858	0.065614	0.0481958	0.00011979	0.00778181		0.0760897	0.0171574	0.0228743	0.0149983	0.0226513	0.00816516	0.0110486	0.0221362	0.069675		0.0303921	0.0732517	0.0238233	0.0086607	0.0072365	0.00652447	0.00516542
Ala	GCT	0.0174868	0.011116	0.090635	0.0229458	0.162004	0.00128017	0.00611309		0.0329163	0.0234067	0.0161729	0.159163	0.0197221	0.0046551	0.0434145	0.0269142	0.0295656	0.00709272		0.081269	0.0090325	0.0285892		0.0080448	0.00969231	0.00174734	0.0422488	0.0205484	0.0232322	0.0423417	0.0192532	0.0551276	0.0791899		0.0202272	0.0690016	0.0475907	0.00414776	0.0063185	0.0104319			0.0318281	0.0234543	0.0145435	0.0728889		0.144159
Gly	GGA	0.000931333	0.0982736	0.00729024	0.00928085	0.0106314	0.00395025		0.0239841	0.0392076	0.237397	0.0297436	0.00140715	0.00783556	0.00630547	0.0132192	0.0149315	0.0301697	0.0175181	0.0535839	0.110372	0.0201362	0.0399627	0.0592348	0.0432796	0.00844761	0.042079	0.0127683		0.0286369	0.0439432	0.0713149	0.126552		0.0120033	0.0103046	0.0123361	0.0425242	0.0124395	5.8166e-06	0.00282863	0.121964		0.0208407	0.0438351	0.0419426	0.0219116	0.0118493	0.00281265
Gly	GGC	0.0104032	0.00389231	0.0147117	0.00509752	0.115226	0.0403024		0.0249113	0.0163603	0.0112966	0.00716779	0.02021	0.0144731	0.00391393	0.00170687	0.00208455	0.0111774	0.0140816	0.00812393	0.0566245	0.000659702	0.00466514		0.0212749	0.137883	0.00295232	0.0013823	0.00539851	0.0134353	0.00164698	0.0148513	0.0677122	0.0365523	0.029836	0.0243914	0.0369208	0.0234625	0.0141449	0.00753289	0.0461088	0.0103915	0.0593365	0.0360311	0.0565312	0.0373805	0.0104528	0.078327	0.0222623
Gly	GGG	0.0104248	0.0171027	0.00981301	0.0190905	0.0166056	0.0131283	0.00390544	0.00831928	0.0105129	0.021443	0.0124692	0.00965773	0.0282353	0.0463063	0.000535856	0.00638523	0.0247547	0.000157731	0.018797	0.0581877	0.00955159	0.0163191	0.0175112	0.0155361	0.0172278	0.0260913	0.00454698	0.0272635	0.012761	0.0174016	0.0381155	0.0379376		0.00610979	0.00242152	0.00339343	0.0148628	0.00767278	0.0253862	0.00156214	0.173186	0.00313621	0.00698316	0.0241856	0.148101	0.00956463	0.0176374	0.0117129
Gly	GGT	0.00980203	0.0191823	0.0601668	0.0112035	0.0505307	0.0337293	0.0145299	0.0375842	0.0291726	0.0386065	0.0272317	0.00426823	0.00510762	0.0345522	0.00550676	0.00931957	0.000398315	0.0315341	0.0547959	0.00571563	0.00306807	0.00376206	0.0483369	0.0371597	0.00213555	0.0269464	0.0535358	0.0568029	0.0199841	0.0499231		0.0620454	0.0207485	0.0647648	0.0621603	0.0527648	0.00200653	0.0139826		0.000215173	0.0987159	0.114494		0.0314538	0.0398068	0.0302486	0.0999603	0.0269954
Cys	TGC	0.0438488	0.0156706	0.0122605	0.0111238	0.0390856	0.0778657	0.13189	0.0135817	0.0149624	0.0802694	0.0119266	0.00225764	0.00861362	0.0250308	0.0522515		0.234359		0.0222712		0.0327762	0.0628276	0.0582274	0.0108123	0.102333	0.065659	0.141218		0.118434						0.0112402		0.00959581		0.048254	0.018316				0.0471404		0.283685		0.0314593
Cys	TGT	0.012638	7.20542e-05	0.0453468	0.048233	0.0084343	0.0118328	0.0218772	0.0283968	0.0285067	0.0229691	0.00250211	0.115547	0.0376467	0.0506068	0.0194067	0.0123703	0.0416762	0.0168178	0.176639	0.0122079	0.0171452	0.0168647	0.0183141		0.0915297	0.115095	0.0749058		0.0149819				0.0884163	0.0279038	0.018831		0.0389748	0.0302077	0.0282792	0.0349493		0.0258753	0.0666924	0.118014		0.0657594
Ser	AGC	0.00243113	0.0196515	0.0324332	0.019137	0.0388467	0.00140931	0.0274197	0.255552	0.034959	0.00486479	0.0599442	0.0365136		0.00140524	0.0152855	0.0549609	0.019933	0.014781	0.0259274	0.237326	0.0856454		0.0214627	0.0574757		0.0127994	0.0880672	0.0428087	0.0204477	0.0522086		0.0156262	0.00857848		0.0387174		0.0416838	0.0247657	0.0331939	0.0134758	0.295266		0.127056	0.00559888	0.0145761	0.0219555	0.0231001	0.0698657
Ser	AGT	0.0123604		0.0108562	0.0451526	0.00556403	0.0263984	0.0155389	0.0122303	0.0486421	0.0171711	0.000767822	0.016034	0.0369371	0.0191636	0.0554335	0.0270846	0.00632484	0.000497821	0.0221133	0.166352	0.0287045	0.0105671	0.00173211	0.0809309	0.0210861	0.0286699	0.0252477		0.0108576	0.0109015			0.13504	0.0136795	0.0300512	0.0513851	0.0120907	0.0197429	0.00907036	0.0170986	0.0308242	0.0202614	0.00878133	0.0024077	0.0142559	0.018959	0.0331198	0.00378312
Ser	TCA	0.000793732	0.0244616	0.00203746	0.0170619		0.00601993		0.0509222	0.00170701	0.0300787	0.00769125	0.0582681	0.0351782	0.0498703	0.0368599	0.104116	0.141218	0.0655336	6.63865e-05		0.017547	0.0281995			0.0255412		0.28749	0.0259279	0.0430162			0.0327383	0.0566862	0.0205262	0.192962		0.0328706	0.0106616	0.022188	0.0455115	0.0325379		0.0112285	0.0128441	0.0666032
Ser	TCC	0.0475431	0.0424565	0.00771538	0.00227753	0.014168	0.00841819	0.284716	0.0446605	0.0573004	0.0603139	0.0504323	0.00330115	0.00136059	0.00645317	0.00778327	0.0188815		0.0132807		0.110975	0.048025	0.22875					0.011351					0.110604		0.024616	0.020326		0.0393942	0.0390856	0.087079	0.0333675			0.064002	0.0343773		0.0803252	0.028113
Ser	TCG	0.0178457	0.0127314	0.0575909	0.00702493		0.140895		0.0622487	0.221224		0.0066752	0.010158	0.00625324	0.00582147	0.0117856			0.0150042		0.0592455	0.00987947	0.0351767	0.0303708		0.0181932	0.0386712	0.0579418		0.0350041	0.0447898				0.0297243	0.0225559		0.0149784	0.0471951	0.0146605	0.00623903				0.0300192	0.0466626
Ser	TCT	0.0607673	0.00680265	0.0330175	0.0402855	0.198107	0.588866	0.00235575		0.0218866	0.0696998	0.0155099	0.0701739	0.0353524	0.0892582	0.0066744		0.0413529	0.000214019	0.013126	0.0204602	0.444071	0.0302317	0.0530002	0.0954256	0.0183141					0.0673736				0.0334351	0.00380823		0.0108751	0.00529212	8.56021e-05	0.0637585	0.00810117		0.15306	0.00325578		0.00882325	0.0222539	0.0255578
Thr	ACA	0.00410603	0.00423345	0.0472303	0.0246983	0.00382256	0.0239293	0.0433508	0.000916209	0.407937	0.0320137	0.00262699	0.0252798	0.0176945	0.0461137	0.00360446	0.0248345	0.0372928	0.0273045	0.0754091	0.396222	0.014866	0.0153379			0.0590732	0.0212092	0.0476325	0.0170168		0.00562934		0.0330953	0.319512	0.0562228	0.0386229	0.0126304	0.00262404	0.0357111	0.00314497	0.00521384	0.0495843	0.0147172	0.0321955	0.021281	0.225164	0.00578524	0.0034363	0.0394837
Thr	ACC	0.0418241	0.0222208	0.0230164	0.0521992	0.00978858	0.00687996		0.0360104	0.0021896	0.0195581	0.017224	0.104895	0.0390636	0.022503	0.0223689	0.026591	0.0224447	0.0786908	0.0314011	0.320814	0.046681	0.0589831	0.0727774	0.010283	0.284119	0.0410452	0.00425595	0.00922848	0.00660633	0.00217149		0.0127334	0.0386518		0.0270522		0.0175353	0.00111808	0.0204397	0.45885	0.0198861		0.0752292	0.00827349	0.0734433	0.0941187	0.185937	0.00636833
Thr	ACG	0.000782012	0.0177771	0.000238449	0.0142982	0.0731823	0.0303629	0.0435501	0.0507175	0.0186887	0.0484411	0.00580068	0.312678	0.0254113	0.034557	0.000686604	0.0206326	0.0108868	0.00582482	0.0441971	0.010624		0.081715	0.109515	0.0286741	0.0331531	0.031563		0.0339013	0.0375594	0.0140881	0.0348554			0.0305062	0.00243408	0.0475437	0.00188596	0.0254623	0.00682132	0.00307528	0.0192639		0.137822	0.0363246		0.00478544	0.00480277	0.0443919
Thr	ACT	0.0169272	0.00502068	0.0950454	0.0550869	0.0360951	0.0184901			0.0353804	0.0370619	0.0324125	0.0252463	0.0288166	0.0407153	0.0703834	0.00265549	0.00777955	0.0226371	0.00745822	0.104887	0.00733882	0.0120261	0.0214484	0.010277	0.0196279	0.0843628	0.0230103	0.0752985	0.0287916	0.00677593			0.0067522	0.0732692	0.0515319		0.0304341	0.0298388	0.0206248	0.0586421	0.0152851			0.0620721		0.0325184	0.064308	0.0222539
Gln	CAA	0.0350433	0.0110389	0.00101291		0.163165	0.0346327	0.0316089	0.0256461	0.00404184	0.0174305	0.021124	0.00192848	0.0105276	0.033642	0.00725857	0.0486206	0.0720663	0.00157423	0.0343812	0.0148262	0.00557295	0.0199563	0.0332892	0.010836	0.0655606	0.0499852	0.00370551	0.0227783		0.00106302	0.0146837	0.0644349		0.0407238	0.0596673		0.00890689	0.0403675	0.00607052	0.0408225	0.118489	0.0128066	0.0245797	0.00203129	0.184596	0.0105206		0.0384681
Gln	CAG	0.0201746	0.015555	0.0176631	0.0390361	0.0203701	0.000259956		0.0185405	0.00499252	0.0136637	0.00977071	0.0540828	0.0297581	0.0239825	0.00840978	0.0206086	0.311146	0.0296049	0.046835	0.0794826	0.00506526	0.0312696	0.00958772	0.0245372	0.00145066			0.0193581	0.0137443	0.0724399			0.0394687	0.000493685	0.0256566			0.0129483	0.0121453	0.0058133	0.00512073		0.0288723	0.00236269	0.140666	0.0545897	0.0612283
Asn	AAC	0.0178932	0.0163147	0.0267619	0.0379265	0.054282	0.0131112			0.032501	0.0642091	0.0123262	0.105924	0.0827332	0.0311925	0.0218055	0.0290672	0.0279046	0.0214418	0.0143317	0.0121871		0.0571911	0.0230389	0.0444507	0.00989514	0.0585936	0.00309854	0.0708383	0.0362595	0.0191076		0.0587697			0.100004	0.0439816	0.00340757	0.00611689	0.0191149	0.00466287			0.0383565	0.0199254	0.152811	0.00378288	0.00354417	0.060156
Asn	AAT	0.0284193	0.0180331	0.00995369	0.0241974	0.0601801	0.0570345		0.0149357	0.0152411	0.0421668	0.0349873		0.00286054	0.00856927	0.0706637	0.0298883	0.00837112	0.0162251	0.025914	0.0435377	0.0276024		0.0380595		0.00314051	0.015093	0.0219868	0.00368056	0.0234821	0.0427027	0.212888	0.165305	0.0413012			0.0504998	0.00609783	0.00543569	0.0113308	0.00387243	0.030286	0.0412319		0.00484735		0.00899391		0.0653618
Asp	GAC	0.022831	0.0293413	0.000535237	0.0314366		0.00991775		0.0632927	0.0290103	0.00291398	0.00537511	0.0341549	0.0160432	0.0822352	0.0071815	0.00232904	0.00187432	0.00449218	0.0354958	0.00512291	0.0700307	0.0205013	0.0977526	0.11051	0.0134052	0.0589578	0.0509259	0.0887388	0.0422478	0.028855		0.0183141	0.00287473	0.663631	0.147241	0.00586616	0.0464718	0.0116393	0.000303163	0.0100851	0.225284	0.0388104	0.0736528	0.00959416	0.00382419	0.010537	0.178297	0.0198639
Asp	GAT	0.00706667	0.0213748	0.0739993	0.0150234	0.267564	0.043318	0.019922	0.031094	0.0169268	0.0140003	0.0163194	0.135283	0.256453	0.0025026	0.0132787	0.0113182	0.0433835	0.0181025	0.0552654	0.068055	0.00658877	0.0988734	0.00668391		0.038371	0.0410739	0.0359488		0.00368128	0.0459016	0.0629083	0.0108573		0.00439776	0.0154833		0.00341863	0.0011872	0.017078	0.0159669		0.0184664	0.0687752	0.0479386	0.0511058	0.0352604	0.0688811
Glu	GAA	0.0142215	0.00902316	0.0551751	0.0830117	0.257772	0.00572479		0.00120445	0.0474817	0.0233319	0.0129057	0.00753314	0.000689762	0.190765	0.0318802	0.0143842	0.00835816	0.0192463	0.0207135	0.0352808	0.0160061	0.0268025		0.0252852			0.0468507	0.0580513	0.0184542	0.0206195	0.244891	0.168676	0.191596	0.0450956		0.0809598	0.00284135	0.00672159	0.0292942	0.0385891	0.0590572	0.0202494	0.134239	0.000282008			0.0290371	0.0271316
Glu	GAG	0.00408203	0.0294466	0.0151123		0.00222742	0.000558809	0.0206572	0.486076	0.0261046	0.0168012	0.0115472	0.0543474	0.0197932	0.0396142	0.0190911	0.00353193	0.0305167	0.00244825	0.0396147	0.00425814	0.00799763	0.0297695	0.129357	0.14158	0.00369758	0.0442434	0.0372872	0.0291868	0.0203037	0.043542	0.0441456	0.021293	0.0538973	0.0668023	0.00675709	0.0261184	0.048704	0.000396706	0.0119981	0.0141381		0.00374175	0.0370322	0.0367453	0.00437921	0.0398276	0.0389201	0.0458991
His	CAC	0.0104903	0.0260178	0.0562167	0.066796	0.0411135	0.0100448		0.0909325	0.050453	0.0406972	0.00815446	0.0124935	0.0359411	0.0165494	0.0024207	0.0355666	0.126321	0.0112034	0.0651596	0.282692	0.0498634	0.0138036			0.0550621	0.0903895	0.0794188	0.0896228	0.105269	0.00567142				0.00630701	0.0120623		0.00944497	0.0428424	0.0539861	0.0735838		0.0115336	0.0140557	0.0276922	0.0889325	0.03291		0.301921
His	CAT	0.016294	0.0316964	0.0845966	0.000552624		0.0503785	0.0108449	0.0673506	0.0303755	0.00391079	0.00257211	0.0486007	0.0226641	0.00890906	0.0442628	0.0216373	0.0645752	0.00892931	0.0737682	0.0229745	0.415692	0.052173	0.0994937	0.00300658	0.0185276	0.00755011	0.0267006	0.100841	0.0114086	0.0218239		0.00641235	0.0553773	0.0884163	0.0215181	0.211438	0.0297686	0.019747	0.0198923	0.0133561	0.0128627	0.0631555		0.050622	0.0576138	0.052408		0.0594761
Arg	AGA	0.0201008	0.160299	0.0310759	0.0501007	0.0522185	0.00360826	0.000954359	0.112662	0.0445111	0.313562	0.00737702	0.0319845	0.0244863	0.00782609	0.000355568	0.0846654	0.00698727	0.0227244	0.0340634	0.025103	0.00142896	0.027622	0.0371185		0.0509727	0.0321852	0.0438115	0.0353463	0.0257003	0.00740603		0.0609815	0.246431		0.00102574		0.0602987	0.0148646	0.00174101	0.0171732	0.00494959		0.0237803	0.0284148	0.00925193	0.0430596	0.0419922
Arg	AGG	0.0199577	0.00690608	0.0143081	0.0361406	0.0407525	0.0542938	0.101151	0.00336778	0.123472	0.00635583	0.0125936	0.0452825	0.0190854	0.00212674	0.0203541	0.0562361	0.0105296	0.00657557	0.00016526	0.0693817	0.00804187	0.0358432	0.0173292	0.0351619	0.00172794	0.0309872	0.0245908	0.0686053	0.0234869	0.0322337	0.0690429		0.00958482	0.00798203	0.0213609	0.0382244	0.0066267	0.0109901	0.0137319	0.00263841	0.040013	0.0685652	0.00562572	0.022681	0.0201012	1.16174e-05	0.0305238	0.0941881
Arg	CGA	0.0436193	0.0795581	0.0413947	0.0257307		0.0176947	0.106986	0.0121747	0.0260412	0.0488933	0.0117583	0.0513971	0.034775	0.00924417	0.0349106			0.0491081	0.0922192	0.0195155	0.0106697	0.0133811	0.0487737	0.00236187	0.0218582	0.0172635	0.0815494	0.112662	0.0352414		0.0648912		0.0306296	0.0186547	0.0213721		0.00988879	0.00958635	0.0225043	0.0118559			0.00417966	0.0234778	0.0536833	0.0561835
Arg	CGC	0.00678085	0.0210199	0.0203967	0.153255	0.16037	0.0371101	0.0397849	0.00759894	0.01599	0.0259469	0.0158854	0.0252517	0.00739646	0.0229213	0.0317267			0.0272942	0.002138	0.0144511	0.0457589	0.0345832	0.0374981	0.0448832	0.0123254	0.00929959	0.0657189		0.071221	0.0728788				0.255612	0.0100241		0.0347316	0.029462	0.0683733	0.0226549	0.0272256	0.0314905		0.000925388	0.0221182	2.10311e-05
Arg	CGG	0.00053967	0.00584895	0.114206	0.0573064	0.0290042		0.288951	0.00295718	0.0206516	0.0153139	0.00228679	0.0211055	0.0239674	0.0189926	0.0337956	0.212102		0.00735443	0.0033406	0.0415269	0.0451204	0.0452617		0.163019	0.0108842	0.0278315		0.0375915	0.0120936					0.0188873	0.00349936		0.00421979	0.0255723	0.0247167	0.0050791	0.133761	0.184596	0.0309871	0.0154286	0.00504259	0.0348218	0.00259943
Arg	CGT	0.00350251	0.00737197	0.00312427	0.0538411	0.0840777	0.0415993		0.00215541	0.0197212	0.0118098	0.00336631	0.0459392	0.0478804	0.0249502	0.00178192			0.00235199	0.150082	0.0617083	0.0199704	0.00407153	0.0227367	0.0209551	0.029914	0.0348546	0.0917739	0.022332		0.0278767		0.00161947	0.0208799	0.0110501	0.0101692		0.00468582	0.038969	0.00245257		0.0513184		0.0344684	0.0172167		0.0536128		0.0316135
Lys	AAA	0.0312574	0.000673988	0.0127703	0.0256185	0.0112582	0.0142013		0.134239	0.00547913	0.0240364	0.0310352		0.0253868	0.0426549	0.0159981	0.138059	0.0496454	0.0129928	0.0406305	0.0592236	0.0760338	0.0212971		0.0524295	0.0558522	0.0222598	0.0978474		0.103378				0.0426265	0.0176584	0.0513023	0.052749	0.00136074	0.0130136	0.0288774	0.0342653		0.0412843		0.00924795		0.0441353
Lys	AAG	0.00810846	0.0032542	0.042565	0.0105223	0.0398384	0.0395329		0.00517619	0.00998094	0.0228293	0.00537975		0.102755	0.0109984	0.0433633		0.127009	0.000130744	0.0788435	0.0337207	0.0314294	0.0231189		0.0690374	0.0317228	0.0252373	0.0433568	0.0451577	0.0164821	0.0363376		0.0995927	0.0483656	0.0778657	0.00673507	0.00213582	7.53825e-05	0.0184088	0.016509	0.0511312	0.258287	0.0342833	0.00467192	0.0171561	0.047816	0.141908	0.00220602
STOP	TAA	0.0249864	0.0152567	0.043634	0.043286		0.0269505	0.0213632	0.0137102	0.0105207	0.0278479	0.0152202		0.019018	0.0523416	0.00212596	0.0203762	0.0089147	0.00443401	0.119882		0.0412453	0.0107823		0.0255042	0.0322251	0.0117107	0.087212		0.0680312	0.0177897		0.0933889		0.00708325	0.0242649		0.00970203	0.0186755	0.0110373	0.0261011				0.0254856	0.00132216	0.0113701	0.0157312
STOP	TAG	0.0183389	0.0310623	0.0249121	0.00654254	0.0641202	0.0696063			0.0140513	0.0309789	0.0480201	0.00156677	0.0110014	0.0217546	0.0120998	0.0200322	0.00745986	0.0176951	0.0605456	0.00952982	0.0547593	0.0382238	0.0124197	0.00865137	0.0228275	0.0102169	0.164238	0.00314912	0.0416906	0.0198891		0.0239546	0.0267836	0.0187894	0.0176744	0.13412	0.00455101	0.0337793	0.010811	0.00417273	0.0627968		0.0209565	0.0590183	0.0462371	0.106982
STOP	TGA	0.0256446	0.153882	0.0246421	0.0502714	0.0463802	0.0337956			0.0949325	0.487626	0.0246764	0.0656323	0.0284	0.00786743	0.0547933	0.0742671	0.00963295	0.00583305	0.0103247	0.00109947	0.0210116	0.0891991	0.0639326	0.0227737	0.0635726	0.300172			0.0120509				0.0169691	0.0345586	0.0193813		0.00689415	0.00709423	0.140758	0.0476731	0.0298243			0.00111795	0.00222257	0.0116496
	WT	M	S	I	Q	H	F	R	V	A	L	I	P	F	F	A	A	F	C	L	P	V	F	A	H	P	E	T	L	V	K	V	K	D	A	E	D	Q	L	G	A	R	V	G	Y	I	E	L	D
	Amino Acid	3	4	5	6	7	8	9	10	11	12	13	14	15	16	17	18	19	20	21	22	23	24	25	26	27	28	29	30	31	32	33	34	35	36	37	38	39	40	41	42	43	44	45	46	47	48	49	50
	W	0.0311283	0.00818851	0.0222629	0.012744			0.0305523	0.000802364	0.0245975	0.00661256	0.0113605	0.00558591	0.0341897	0.0410045	0.0286009	0.0738017	0.227292	0.00410966		0.0217661	0.0712356	0.00842189	0.0695674	0.267999	0.0226028		0.141218		0.0203398	0.0100772				0.0115845	0.0259396		0.0160023	0.00477263	0.000918519	0.0582079			0.0440431	0.0344801
	F	0.0114627	0.0238808	0.0306404	0.0191523			0.0012824	0.0507344	0.00379644	0.0118185	0.00106259	0.0173958			0.0391753	0.375124		0.00425023	0.0356798	0.0238742	0.00885305			0.1312		0.016841	0.0980896		0.0587766					0.00713667	0.018154		0.136241	0.0399116	0.0784759	0.0206391				0.00540415	0.0113371	0.0200268		0.0729758
	Y	0.0248597	0.0258268	0.0378016	0.0251536	0.0998581	0.0131353		0.00253614	0.0280273	0.0310439	0.0113683		0.0433306	0.0138297	0.0336988	0.0384117	0.00904229	0.0195028	0.0131098	0.0502429		0.0183141		0.00497433	0.00546303	0.00622978	0.0204342		0.0142834	0.0630823	0.0467283	0.154672	0.0125731	0.0181882	0.00766782	0.19584	0.100456	0.0290704	0.0155967	0.0244916			0.0506774		0.157872	0.202321	0.0394109	0.0267642
	P	0.0043119	0.0165049	0.0111589	0.0206606	0.0052435	0.00851682	0.00394174	0.0377549	0.0131119	0.0100639	0.00430688		0.00709884	0.00433221	0.0056265	0.0122995	0.0128841	0.0054031	0.00565263		0.0307026	0.0401297	0.0196744	0.0432829		0.0402265	0.038096	0.0629009	0.00542336	0.0095786	0.0628458	0.0125513	0.0381119	0.00888187	0.0424318	0.0225923	0.0326032	0.0196551	0.00780105	0.0178576	0.0555008		0.0608244	0.0199656	0.0166936	0.0692931	0.042647	0.0232076
	M		0.00875657	0.0305247	0.038752	0.014865	0.0155351	0.0976441	0.0119912	0.00500711	0.00501043	0.0134965	0.0318972	0.00912972	0.0128579	0.00350084	0.0817766	0.0287623	0.0610025	0.014616	0.0202699	0.0141826	0.00210086	0.0572506	0.0219456	0.013946	0.00991485	0.0240655	0.0811896	0.0253463	0.0508238	0.0963768	0.042846	5.47725e-05	0.158678	0.0150653	0.0374003	0.0188991	0.00120604	0.0078313	0.0230696	0.0205044	0.0174045		0.016532	0.0235976	0.0119902	0.0121491
	I	0.00446896	0.0346142		0.00401897	0.00050524	0.0211218	0.0309543	0.00219722	0.0177186	0.00592094		0.000596343	0.00580463	0.00285105	0.0112435	0.024637	0.0126005	0.00622141	0.00953123	0.0282238	0.0363431	0.185091	0.0124463	0.00647876	0.0107505	0.00755858	0.0618067	0.010876	0.00488142	0.0084786	0.0254772	0.019943	0.0576021	0.0114433	0.135515	0.0347605	0.0137577	0.016623	0.0310017	0.0238871	0.0180613	0.0740815	0.00475177	0.010583		0.00349245	0.00899921	0.062411
	L	0.0329152	0.0081693	5.07325e-05	0.0193707	0.028378	0.0149686	0.0286072	0.00713663	0.0145201		0.00173923	0.00128745	0.0121399	0.0071641	0.00922309	0.0170635	0.00989295	0.00202862		0.0276018	0.0152834	0.00241032	0.0298925	0.00709932	0.0339271	0.0183957	0.02053		0.0010251	0.022483	0.0358599	0.0432749		0.00215288	0.0890582	0.0261455	0.00329789		0.114277	0.0166309	0.0022299	0.0556203	0.0270899	0.00320648	0.0447621	0.015539		0.0410934
	V	0.0224943	0.00647557	0.00637068	0.0116956	0.00899854	0.0117456	0.0193381		0.00272717	0.00203187	0.00291073	0.0217352	0.00379036	0.00406294	0.0160695	0.016097	0.0179209	0.00175772	0.0146542	0.0397283		0.00926843	0.0532851	0.0135775	0.00289393	0.0135527	0.0244295	0.021434		0.0258944		0.0129141	0.00489476	0.0249861	0.0196093	0.0162676	0.0148467	0.020952	0.0127868	0.0292157	0.0523542		0.00668819	0.015582	0.000707883	0.0221214	0.00364138	0.0357671
	A	0.0119281	0.010185	0.0208566	0.00949755	0.0100963	0.00136497	0.0157631	0.00263338		0.016735	0.0177034	0.0427203	0.00886567	0.0430173			0.00913063	0.0204946	0.0149437	0.0674027	0.0499713	0.0154982		0.0376954	0.00503939	0.0436751	0.0275322	0.0313304	0.00228588	0.0334601	0.0118938	0.0433242	0.0305467		0.00755509	0.0192258	0.00895532	0.0108329	0.0117738		0.0598813	0.0303921	0.0396193	0.0161681	0.0315427	0.0217181	0.0078611	0.0224275
	G	0.0082449	0.0112652	0.00524962	0.0104035	0.024169	0.00623969	0.00992514	0.0160033	0.0199732	0.00602633	0.0171777	0.000238143	0.00888171	0.0300223	0.000936599	0.00423583	0.00350994	0.0166909	0.00328411	0.0594041	0.00722335	0.0171025	0.0456011	0.0231393	0.00848942	0.0249659	0.0160238	0.0280458	0.0101468	0.00401124	0.0325116	0.0631022	0.0300233	0.015473	0.013405	0.00644715	0.0209806	0.0109625		0.00413314	0.0670447	0.0425776		0.0122735	0.0167276	0.0106544	0.0217927	0.00589112
	C	0.0127789	0.00314303	0.028934	0.0393976	0.0169145	0.0104338	0.092319	0.0119145	0.0246425	0.0308943	0.00716651	0.0230169	0.0185322	0.0332792	0.0315316	0.0134105	0.0387681		0.0232328	0.0122079	0.021843	0.0297619	0.0549366	0.0108123	0.0822674	0.0241209	0.0702874		0.0156654				0.0884163	0.0248669	0.0154232		0.0287443	0.0318897	0.0332074	0.0111902		0.0290666	0.0666924	0.0568614		0.0727308		0.0270804
	S	0.00924332		0.028394	0.0176643	0.00578834	0.169059	0.0136084	3.56545e-05	0.00305055	0.0172093	0.0206997	0.0118997	0.022994	0.0122998	0.0154434	0.022488	0.0138004	0.00650527	0.012603	0.0525308	0.00844073	0.029784	0.0239564	0.0532343	0.0025124	0.0221378	0.00366499	0.0243579	0.0177966	0.00863627		0.00807772	0.0255925	0.00438383	0.0219436	0.0513851	0.0127819	0.0113632	0.0126215	0.00218088	0.0326731	0.0202614	0.0216738	0.0120893	0.0270744	0.0142661	0.023597	0.0458153
	T	0.0138649	0.00967541	0.0423499	0.0235759	0.0109974	0.00634358	0.0445733	0.00270911	0.253792	0.0294436	0.00968115	0.0284975	0.0048768	0.0173154	0.0064986	0.0175264	0.00919747	0.0196977	0.0121307	0.0711878	0.0223864	0.0440517	0.015454	0.0090855	0.0183664	0.00501351		0.0103373	0.0213737	0.00319952	0.0328162	0.0189923	0.000840696	0.0692249	0.0196343	0.0247239	0.0113577	0.0216922	0.0110609	0.00414003	0.0168518	0.0162386	0.0129593	0.0305129	0.075433	0.032524	0.0191861	0.0303987
	Q	0.0291406	0.0134409	0.0154721		0.119267	0.0190274	0.0316089	0.0155279	0.004454	0.0152013	0.0158899	0.0261872	0.0139402	0.0117059	0.00913239	0.0357997	0.0262389	0.0222998	0.00426389	0.0659428	0.00314813	0.0290663	0.0266425	0.0222333	0.00171824	0.0569435	0.011733	0.0215547	0.0137443	0.00503563	0.0146837	0.0374914	0.0394687	0.0293505	0.038558			0.0166696	0.0057504	0.0173748	0.0295806	0.0206017	0.0271914	2.25002e-05	0.132941	0.0483789	0.0526685	0.0433288
	N	0.00439425	0.0171041	0.0235075	0.0120826	0.0576267	0.0283313		0.0132241	0.00676439	0.000903836	0.021835	0.113621	0.0435976	0.0102961	0.0416549	0.0295213	0.0230095	0.0212714	0.0207517	0.0200376	0.0149793	0.0574554	0.0179292	0.0444507	0.00112634	0.0322207	0.0137599	0.00989157	0.024145	0.0338931	0.212888	0.00157742	0.0413012		0.0928995	0.0491909	0.00469919	0.000896904	0.0140038	0.00327128	0.030286	0.0459392	0.0401852	0.00690238	0.152811	0.00186097	0.00354417	0.0569539
	D	0.0175295	0.0256511	0.0395534	0.027599	0.267564	0.0277605	0.019922	0.00152782	0.0286479	0.00626961	0.0111215	0.0711221	0.0140106	0.00425671	0.00275556	0.00213376	0.00712449	0.00923431	0.0424732	0.0155702	0.0118665	0.0306506	0.0305024	0.11051	0.0057998	0.0491054	0.0495358	0.0887388	0.00467683	0.0368171	0.0629083	0.0106717		0.0570102	0.0199384		0.0188448	0.00405908	0.00919579	0.00821703	0.225284	0.0149712	0.018643	0.00234969	0.0352305	0.0298797	0.0913274
	E	0.00684575	0.0145642	0.000723439	0.0715263	0.00340019	0.00227626	0.0206572	0.00833581	0.0320654	0.00986512	0.00269529	0.0397301	0.0117219	0.0350592	0.0237683	0.000369649	0.0137233	0.0138222	0.0343117	0.0293278	0.00985463	0.0170813	0.129357	0.0282075	0.00366694		0.0419567	0.0328807	0.0189531	0.0245596	0.00422165	0.113411	0.0240579	0.0481962		0.0305498	0.0296726	0.00318444	0.017892	0.0325467	0.0883023	0.0139457	0.0372484	0.00622068	0.00376862		0.0153659	0.0198496
	H	0.012015	5.86737e-06	0.0483648	0.0237358		0.0387634	0.0108449	0.000737429	0.0253569	0.0335037	0.00590154	0.0164777	0.0273878	0.0102409	0.00844896	0.0173232	0.0296	0.00126964	0.0687105	0.0481713	0.0549951	0.032474	0.0680403		0.00187471	0.037477	0.0605319	0.0262238	0.0194951	0.00196093		0.00640663	0.0553773	0.00583494	0.0131311	0.265049	0.0207254	0.0272933	0.0112901	0.0211653	0.0128627	0.0322638	0.0143255	0.037523	0.0781698	0.0208521		0.0271945
	R	0.00982349	0.00268906	0.0609356	0.0319558	0.0299888	0.0132867		0.00254529	0.0509156	0.011897	0.00413183	0.0099852	0.0167979	0.0145189	0.0250223	0.0587707	0.00296217	0.0123848	0.0118069	0.00538108	0.00421875	0.0118825	0.0179867	0.0324163	0.0101506	0.020795	0.0363655	0.014276	0.0102963	0.0322022	0.0718325	0.044729	0.00604314	0.00755384	5.45548e-05	0.0310379	0.126589	0.0180321	0.00958971	0.000384349		0.00536605	0.0158373	0.017281	0.0233091	0.0378716	0.0300357	0.0345901
	K	0.00872114	0.0027297	0.0340948	0.015597	0.0285729	0.0241832		0.0231464	0.00815181	0.00470362	0.0272426		0.0563893	0.0242128	0.0355021	0.138059	0.0935817	0.00352944	0.0517182	0.0152785	0.031102	0.0220446		0.0582662	0.033568	0.00031683	0.0167471	0.0451577	0.0994967				0.00623506	0.0290042	0.01618	0.0112924	0.000304501	0.0182938	0.0189875	0.0455086	0.194935	0.0348914	0.00467192	0.00939262	0.047816	0.0631104	0.0028833
	STOP	0.00442267	0.0165308	0.00974968	0.0488763	0.060842	0.00855088	0.0221926	0.0130047	0.0133098	0.0094978	0.0238262	0.0183141	0.000673934	0.00550306	0.0184501	0.037427	0.00781066	0.0108827	0.0371609	0.00289007	0.0116359	0.0282102	0.0178269	0.00249608	0.0419534	0.0217548	0.111508	0.00427657	0.0133848	0.0176826		0.0280943	0.0151757	0.00595508	0.019797	0.13412	0.00699132	0.00955585	0.00311103	0.0296018	0.0445322		0.0183269	0.0225966	0.00827058	0.0108296	0.0174484
[truncated: 239 more columns]

## Sheet: Seq. Counts Initial (replica 1)
		M	S	I	Q	H	F	R	V	A	L	I	P	F	F	A	A	F	C	L	P	V	F	A	H	P	E	T	L	V	K	V	K	D	A	E	D	Q	L	G	A	R	V	G	Y	I	E	L	D
Amino acid	Codon	3	4	5	6	7	8	9	10	11	12	13	14	15	16	17	18	19	20	21	22	23	24	25	26	27	28	29	30	31	32	33	34	35	36	37	38	39	40	41	42	43	44	45	46	47	48	49	50
Trp	TGG	475	386	392	126	2	0	62	461	67	93	1214	183	470	43	604	26	3	446	0	243	200	241	107	4	321	1	1	0	185	68	0	0	0	237	707	0	517	892	954	194	2	1	99	581	0	2	0	0
Phe	TTC	403	96	137	411	0		168	14	385	163	823	63	3250	502	152	1	46	495	105	88	390	76	0	21	0	28	0	0	61	0	0	0	0	24	135	0	13	89	181	383	0	0	1	353	29	159	0	0
Phe	TTT	362	23	153	366	0	45	0	0	330	18	725	244			257	0		313	256	92	48		0	0	0	0	23	0	0	0	1	0	38	124	30	0	33	309	131	205	0	0	2	346	0	0	1	48
Tyr	TAC	305	305	66	182	0	259	0	1	55	232	173	0	135	0	136	257	13	166	168	0	1	3	0	80	0	40	11	0	141	28	0	1	0	18	7	0	12	300	108	216	0	0	0		2	4	0	0
Tyr	TAT	84	178	286	13	30	163	0	0	417	198	338	0	73	97	67	0	23	5	1	161	0	23	0	57	315	139	12	0	85	123	144	7	35	2	51	19	151	131	368	38	0	0	88	830	0	2	88	97
Pro	CCA	573	578	142	24	7	134	12	254	535	430	393	252	284	623	572	537	305	930	315	141	157	77	4	8		100	88	274	184	152	2	51	201	3	389	48	650	995	519	861	9	0	284	240	48	156	0	0
Pro	CCC	257	916	14	66	114	511	384	28	125	300	656		394	251	328	123	9	204	43	322	7	266	203	225	171	52	214	0	417	300	30	272	0	1	0	119	676	913	276	418	0	0	18	966	0	28	1	47
Pro	CCG	465	181	258	545	0	327	198	83	176	190	967	373	93	316	195	163	0	447	97	121	68	272	263	271	458	53	33	155	234	104	16	72	50	145	1096	0	386	1018	571	798	0	0	438	318	41	135	192	0
Pro	CCT	184	473	98	269	9	184	35	0	262	752	104	96	137	663	168	69	113	1130	43		444	236	190	105	828	20	128	36	361	40	0	115	94	60	298	222	329	453	386	108	3	0	30	398	243	26	1	135
Met	ATG		218	440	266	236	341	30	373	1166	556	884	541	412	502	672	4	744	246	439	408	623	113	146	201	720	67	544	12	138	87	30	210	133	16	424	229	768	1038	990	1001	95	24	0	95	870	672	121	0
Ile	ATA	529	362	65	146	23	123	0	1	248	1041	2165	74	678	441	408	320	496	656	514	103	367	3214	77	698	49	154	118	0	366	63	80	99	677	152	144	161	524	1095	490	820	107	115	207	597	20	63	254	5
Ile	ATC	494	728	115	318	114	130	82	30	1041	130	591	68	192	230	417	118	2	279	79	168	370	59	117	15	242	194	229	184	1	100	0	0	2	296	327	0	976	684	652	254	149	0	0	485		1	34	42
Ile	ATT	667	524		47	245	228	86	193	284	143		51	2283	222	376	0	515	157	175	47	110	334	6	0	203	71	75	0	135	595	86	0	0	0	518	17	232	382	247	580	5	14	165	633	84	39	18	0
Leu	CTA	440	560	247	343	112	82	180	354	848	750	796	263	698	350	508	110	619	815	814	500	747	626	188	35	1989	51	31	158	157	157	51	94	0	139	794	1	515	261	164	1395	22	59	616	791	354	403	30	0
Leu	CTC	479	615	120	371	28	182	77	484	141	786	1030	96	1009	668	477	56	202	584	326	172	159	127	71	356	593	149	115	52	506	598	207	4	0	152	590	102	432	67	154	575	165	1	257	1951	41	166	11	67
Leu	CTG	865	450	268	160	5	353	356	725	1065	763	2094	316	1068	680	707	16	385	635	347	779	530	134	202	286	896	13	73		181	525	0	0	0	13	1508	0	927	1739	1715	1171	2	8	56	1264	49	600		49
Leu	CTT	398	1225	184	257	24	172	62	40	322		966	19	350	1287	328	36	75	777		210	102	461	122	86	185	83	76	39	92	240	91	0	0	1	286	0	232	1048	490	429	0	0	86	590	1	156	83	0
Leu	TTA	741	52	139	244	0	169	0	7	336	22	939	179	287	65	268	67	36	425	113	80	344	111	1	37	135	30	0	0	119	0	7	0	0	138	166	99	194	40	185	286	0	0	1	565	1	0	0	1
Leu	TTG	523	138	265	751	0	52	0	0	209	122	986	103	642	70	272	56	9	430	0	247	123	436	0	0	239	0	0	103	14	0	0	38	0	0	6947	0	364		307	966	0	12	149	256	144	4	15	0
Val	GTA	679	474	125	220	516	251	138	190	387	180	905	182	1266	591	507	201	206	848	103	218	255	269	179	291	441	127	113	137	638	191		21	63	39	372	50	450	1433	720	673	162	121	87	328	97	41	64	140
Val	GTC	521	665	222	145	9	230	354		362	312	264	100	616	425	280	329	683	311	369	518	181	347	260	104	163	458	207	75	175	170	5	111	0	63	780	0	175	720	467	429	0	3	2	868	53	4	225	30
Val	GTG	471	617	401	249	495	28	37	126	710	200	1256	353	938	559	650	672	3	1017	185	1003	728	352	224	129	913	164	337	334		319	60	0	139	346	1262	73	815	2135	1217	400	199		455	1209	248	208	557	0
Val	GTT	345	2965	165	4	129	337	111	87	407	362	1127	65	338	162	219	140	235	244	66	301		595	548	97	477	178	38	0	593	63	4	82	105	179	116	87	197	477	706	294	0	31	173	452	273	93	192	26
Ala	GCA	659	564	148	199	163	192	0	24	336	358	809	337	0	146	409		461	61	28	9	499	178	170	1	62	45	28	123	524	44	54	137	69	113	535	206	159	1689	650		0	0	116	214	136	36	19	152
Ala	GCC	394	926	165	361	269	288	34	343		1	1087	258	204	233	277	497	315	607	190	89	2	491	322	575	76	135	103	5	288	142	0	2	0	221	564	108	773	495	459	315	81	0	39	454	2	130	63	1
Ala	GCG	534	455	407	150	127	86	0	194	190	16	153	7	87	276		604	3	267	99	37	550	123	125	37	104	60	59	146	107	185	0	83	118	119	433	174	615	2360	783	62	0	98	258	862	64	129	379	138
Ala	GCT	763	264	97	176	3	171	51	0	104	131	346	16	487	161	323	350	384	250	0	383	253	623		49	251	160	149	161	239	277	112	42	67		244	12	107	1141	848	949	2	0	51	147	44	22	0	10
Gly	GGA	655	29	243	365	191	391	0	246	203	4	943	179	256	301	291	430	376	1063	42	183	126	909	372	106	889	230	246	0	321	130	29	27	0	123	919	424	1243	1527	996	697	10	0	165	435	189	108	229	42
Gly	GGC	547	1467	271	542	20	40	0	58	216	9175	862	236	902	195	630	235	920	897	195	223	131	374	1	175	3	243	132	162	662	230	137	90	170	305	571	149	921	492	818	170	21	119	246	832	74	311	118	96
Gly	GGG	857	876	894	276	609	48	135	484	420	1000	2622	370	619	672	1945	1244	399	584	163	465	354	1282	223	670	431	208	132	365	397	488	200	94	0	273	970	219	1005	2138	2601	659	3	66	1058	859	8	276	707	121
Gly	GGT	499	813	219	397	364	229	173	208	801	906	1030	149	474	1023	753	460	171	942	44	238	216	291	100	201	408	604	348	192	187	84	0	34	117	56	158	133	1037	1214		298	7	2		740	50	209	4	55
Cys	TGC	308	161	158	42	25	7	123	618	198	51	413	237	395	121	143	0	1		275	0	105	212	52	86	3	51	1	0	2	0	0	0	0	0	209	0	118	3	7	176	0	0	0	721	1	8	0	126
Cys	TGT	379	588	163	284	51	376	68	27	514	267	362	42	218	84	248	116	210	353	2	31	253	135	2	0	88	82	114	0	196	2	0	0	2	55	125	0	295	415	194	220	0	50	160	145	0	164	0	0
Ser	AGC	509	1141	115	170	207	216	19	1	197	351	392	55	0	268	545	138	62	384	68	17	29	0	180	305	1	293	84	7	437	45	0	40	78	0	438	0	211	204	271	989	2	0	49	137	302	233	157	184
Ser	AGT	247		130	80	166	202	167	165	179	1218	608	31	452	514	378	624	350	640	378	155	116	188	53	39	238	258	260	1	257	267	0	0	10	448	185	62	339	2195	688	695	147	113	101	116	12	348	97	116
Ser	TCA	297	42	65	98	1	531	1	13	83	4	491	116	45	23	266	47	1	276	36	0	228	222	0	0	23	0	11	97	308	0	0	136	123	196	1	0	469	187	295	261	27	0	124	124	48	0	0	0
Ser	TCC	140	198	162	111	126	192	1	59	254	17	326	45	222	512	77	92	0	352	0	86	13	15	0	2	0	0	138	0	0	0	0	71	0	112	202	0	167	141	26	68	0	0	170	248	0	12	12	0
Ser	TCG	166	104	278	182	0	7172	0	24	5	0	515	111	161	210	397	0	0	123	0	204	566	211	98	1	234	115	14	0	137	51	0	0	0	86	108	0	580	391	283	375	0	0	0	330	174	0	2	0
Ser	TCT	141	23	9	213	11	2	44	0	46	87	310	21	326	93	216	0	309	833	128	318	5	492	28	14	4	0	0	0	0	55	0	0	0	32	323	0	401	115	217	17	36	0	42	643	0	118	1	25
Thr	ACA	463	581	50	317	230	223	120	360	822	167	988	581	202	216	245	848	283	1004	11	9	625	201	0	0	95	99	517	422	0	273	0	7	4	28	293	106	566	964	472	579	17	246	6	980	1	63	76	6
Thr	ACC	261	388	37	311	229	248	0	149	681	181	1255	27	211	436	94	63	100	121	116	16	463	259	116	161	5	81	268	5	459	122	0	117	27	0	354	0	923	1089	370	2	104	0	40	416	122	54	13	117
Thr	ACG	287	648	116	448	32	192	11	128	378	63	400	13	320	469	332	241	432	560	254	94	1	147	54	144	184	95		175	399	78	218	1	0	24	653	239	430	1671	632	382	233	2	21	357	0	62	733	258
Thr	ACT	447	414	130	118	3	650	1	0	425	140	247	496	306	271	102	297	368	965	264	130	175	96	128	292	160	143	234	130	235	325	0	1	70	347	49	0	295	696	283	21	49	0	0	510	0	631	234	1
Gln	CAA	501	378	82		13	282	76	37	750	168	1299	349	912	451	432	53	51	529	237	147	198	198	534	120	60	79	9	199	0	150	23	2	0	286	607	0	368	304	439	506	38	53	207	493	3	37	0	28
Gln	CAG	323	419	545	90	3	214	0	413	827	380	1191	367	194	330	915	38	2	1807	225	548	145	764	173	636	1063	2	2	119	299	9	0	0	118	204	899	0		1642	786	990	103	3	273	377	20	268	20	0
Asn	AAC	384	727	241	25	56	98	0	0	279	59	561	25	127	68	141	227	211	599	121	59	0	89	57	70	165	116	121	70	20	100	0	74	0	0	38	31	277	464	224	112	0	0	93	72	45	360	60	8
Asn	AAT	152	619	16	125	61	153	0	88	303	123	401	0	86	829	110	317	65	102	165	17	113	0	2	0	352	54	126	274	162	139	5	18	11	0	0	99	128	699	348	711	185	22	0	370	0	114	0	158
Asp	GAC	412	499	128	260	0	328	0	15	1136	509	862	58	511	102	337	1608	157	531	184	226	55	112	83	30	265	109	123	69	64	380	0	1	43	7	20	204	630	567	606	43	17	116	158	883	30	148	8	104
Asp	GAT	336	424	167	28	9	424	112	42	43	257	596	26	1	1409	306	572	45	310	96	98	220	108	142	0	45	129	54	0	359	272	123	129		156	425		815	791	733	2	0	68	90	109	81	566	51
Glu	GAA	370	511	69	27	1	391	0	310	120	42	845	127	419	4	452	149	505	1276	73	287	123	404	0	352	0		84	51	265	265	7	34	4	179		40	986	1464	813	330	151	38	4	458	0		118	176
Glu	GAG	534	215	272	4	114	759	155	1	287	257	621	460	551	334	760	522	173	972	88	75	471	99	193	10	888	119	86	287	491	65	87	15	57	28	456	402	1511	2093	1435	154	68	26	3633	88	52	221	251	22
His	CAC	540	590	19	403	28	41	0	72	19	499	649	269	134	473	376	241	47	205	248	7	108	157	0		117	108	140	28	40	336	0	2	0	181	326	3	366	393	43	138	0	102	141	351	93	220	1	4
His	CAT	199	425	39	629		151	32	112	295	111	290	79	339	147	148	81	62	219	184	129	2	148	50	229	374	115	21	31	345	145	0	26	8	2	52	11	554	825	436	975	170	120	0	276	50	40	0	121
Arg	AGA	481	11	118	198	85	1789	76	1	149	23	1247	483	602	114	477	160	171	327	240	10	395	251	111	0	60	137	125	208	151	72	0	201	3	0	443	0	5609	682	634	3111	131	0	67	398	179	176	33	0
Arg	AGG	868	160	562	214	262	162	41	606	1148	423	2164	177	478	644	992	1093	668	1120	568	276	525	441	47	104	1001	587	279	81	202	851	78	0	123	93	751	44	715	2387	1345	1746	356	66	358	439	153	130	278	1
Arg	CGA	177	3	207	530	0	58	55	592	987	64	2212	64	371	221	287	0	0	322	65	414	280	364	36	9	637	80	21	1	99	0	42	0	142	132	430	0	241	199	261	542		0	218	814	183	319	0	0
Arg	CGC	596	600	200	27	48	62	131	248	255	530	1196	246	230	454	341	0	0	438	153	463	61	182	66	98	188	55	34	0	10	80	0	0	0	9	612	0	540	282	69	458	56	150	0	682	82	7	0	0
Arg	CGG	497	523	773	56	3	0	2	482	798	163	1615	148	127	627	1384	2	0	543	411	353	112	155	1	4	676	48	0	153	169	0	0	0	0	368	1153	0	707	871	700	1056	36	1	362	354	114	780	46	0
Arg	CGT	333	982	238	32	24	110		151	135	386	935	2	63	412	179	2	1	721	48	26	205	2409	185	114	117	26	10	15	0	14	0	63	25	116	65	0	508	506	294	0	79	0	281	584	0	100	0	50
Lys	AAA	330	317	71	196	95	185	0	1	66	128	2256	0	50	679	117	26	34	147	109	65	4	210	0	509	24	231	141	0	29		0		136	9	302	54	220	921	514	402	0	72	0	439	0	133	0	0
Lys	AAG	469	613	185	373	124	110	0	12	565	235	1553	0	119	878	329	0	57	458	46	316	549	568	0	207	251	238	148	14	1	142	1	62	28	1	398	149	703	2167	1398	690	2	276	52	859	28	33	187	2
STOP	TAA	363	634	110	45	0	7	163	355	540	103	491	1	485	107	316	153	222	312	74	0	21	417	0	51	115	27	44	1	78	46	0	22	0	442	318	0	354	317	182	861	0	0	0	584	197	78	40	0
STOP	TAG	348	203	293	15	282	83	0	0	597	237	789	21	267	537	376	79	54	544	20	38	19	480	197	12	135	110	23	166	184	154	0	192	191	302	672	8	434	903	1117	247	47	0	227	221	122	6	0	0
STOP	TGA	279	7	227	328	44	210	0	1	11	1	835	4	199	92	244	130	287	338	176	43	245	57	14	79	91	15	0	0	136	0	0	0	83	119	449	0	364	639	61	507	69	0	0	352	82	388	0	0
	WT	M	S	I	Q	H	F	R	V	A	L	I	P	F	F	A	A	F	C	L	P	V	F	A	H	P	E	T	L	V	K	V	K	D	A	E	D	Q	L	G	A	R	V	G	Y	I	E	L	D
	Amino Acid	3	4	5	6	7	8	9	10	11	12	13	14	15	16	17	18	19	20	21	22	23	24	25	26	27	28	29	30	31	32	33	34	35	36	37	38	39	40	41	42	43	44	45	46	47	48	49	50
	Trp	475	386	392	126	2	0	62	461	67	93	1214	183	470	43	604	26	3	446	0	243	200	241	107	4	321	1	1	0	185	68	0	0	0	237	707	0	517	892	954	194	2	1	99	581	0	2	0	0
	Phe	765	119	290	777	0		168	14	715	181	1548	307			409	1		808	361	180	438		0	21	0	28	23	0	61	0	1	0	38	148	165	0	46	398	312	588	0	0	3	699	29	159	1	48
	Tyr	389	483	352	195	30	422	0	1	472	430	511	0	208	97	203	257	36	171	169	161	1	26	0	137	315	179	23	0	226	151	144	8	35	20	58	19	163	431	476	254	0	0	88		2	6	88	97
	Pro	1479	2148	512	904	130	1156	629	365	1098	1672	2120		908	1853	1263	892	427	2711	498		676	851	660	609		225	463	465	1196	596	48	510	345	209	1783	389	2041	3379	1752	2185	12	0	770	1922	332	345	194	182
	Met		218	440	266	236	341	30	373	1166	556	884	541	412	502	672	4	744	246	439	408	623	113	146	201	720	67	544	12	138	87	30	210	133	16	424	229	768	1038	990	1001	95	24	0	95	870	672	121	0
	Ile	1690	1614		511	382	481	168	224	1573	1314		193	3153	893	1201	438	1013	1092	768	318	847	3607	200	713	494	419	422	184	502	758	166	99	679	448	989	178	1732	2161	1389	1654	261	129	372	1715		103	306	47
	Leu	3446	3040	1223	2126	169	1010	675	1610	2921		6811	976	4054	3120	2560	341	1326	3666		1988	2005	1895	584	800	4037	326	295		1069	1520	356	136	0	443	10291	202	2664		3015	4822	189	80	1165	5417	590	1329		117
	Val	2016	4721	913	618	1149	846	640		1866	1054	3552	700	3158	1737	1656	1342	1127	2420	723	2040		1563	1211	621	1994	927	695	546		743		214	307	627	2530	210	1637	4765	3110	1796	361		717	2857	671	346	1038	196
	Ala	2350	2209	817	886	562	737	85	561		506	2395	618	778	816			1163	1185	317	518	1304	1415		662	493	400	339	435	1158	648	166	264	254		1776	500	1654	5685	2740		83	98	464	1677	246	317	461	301
	Gly	2558	3185	1627	1580	1184	708	308	996	1640	11085	5457	934	2251	2191	3619	2369	1866	3486	444	1109	827	2856	696	1152	1731	1285	858	719	1567	932	366	245	287	757	2618	925	4206	5371		1824	41	187		2866	321	904	1058	314
	Cys	687	749	321	326	76	383	191	645	712	318	775	279	613	205	391	116	211		277	31	358	347	54	86	91	133	115	0	198	2	0	0	2	55	334	0	413	418	201	396	0	50	160	866	1	172	0	126
	Ser	1500		759	854	511	8315	232	262	764	1677	2642	379	1206	1620	1879	901	722	2608	610	780	957	1128	359	361	500	666	507	105	1139	418	0	247	211	874	1257	62	2167	3233	1780	2405	212	113	486	1598	536	711	269	325
	Thr	1458	2031	333	1194	494	1313	132	637	2306	551	2890	1117	1039	1392	773	1449	1183	2650	645	249	1264	703	298	597	444	418		732	1093	798	218	126	101	399	1349	345	2214	4420	1757	984	403	248	67	2263	123	810	1056	382
	Gln	824	797	627		16	496	76	450	1577	548	2490	716	1106	781	1347	91	53	2336	462	695	343	962	707	756	1123	81	11	318	299	159	23	2	118	490	1506	0		1946	1225	1496	141	56	480	870	23	305	20	28
	Asn	536	1346	257	150	117	251	0	88	582	182	962	25	213	897	251	544	276	701	286	76	113	89	59	70	517	170	247	344	182	239	5	92	11	0	38	130	405	1163	572	823	185	22	93	442	45	474	60	166
	Asp	748	923	295	288	9	752	112	57	1179	766	1458	84	512	1511	643	2180	202	841	280	324	275	220	225	30	310	238	177	69	423	652	123	130		163	445		1445	1358	1339	45	17	184	248	992	111	714	59
	Glu	904	726	341	31	115	1150	155	311	407	299	1466	587	970	338	1212	671	678	2248	161	362	594	503	193	362	888		170	338	756	330	94	49	61	207		442	2497	3557	2248	484	219	64	3637	546	52		369	198
	His	739	1015	58	1032		192	32	184	314	610	939	348	473	620	524	322	109	424	432	136	110	305	50		491	223	161	59	385	481	0	28	8	183	378	14	920	1218	479	1113	170	222	141	627	143	260	1	125
	Arg	2952	2279	2098	1057	422	2181		2080	3472	1589	9369	1120	1871	2472	3660	1257	840	3471	1485	1542	1578	3802	446	329	2679	933	469	458	631	1017	120	264	293	718	3454	44	8320	4927	3303	6913		217	1286	3271	711	1512	357	51
	Lys	799	930	256	569	219	295	0	13	631	363	3809	0	169	1557	446	26	91	605	155	381	553	778	0	716	275	469	289	14	30		1		164	10	700	203	923	3088	1912	1092	2	348	52	1298	28	166	187	2
	STOP	990	844	630	388	326	300	163	356	1148	341	2115	26	951	736	936	362	563	1194	270	81	285	954	211	142	341	152	67	167	398	200	0	214	274	863	1439	8	1152	1859	1360	1615	116	0	227	1157	401	472	40	0
[truncated: 239 more columns]

## Sheet: Seq. Counts Final (replica 1)
		M	S	I	Q	H	F	R	V	A	L	I	P	F	F	A	A	F	C	L	P	V	F	A	H	P	E	T	L	V	K	V	K	D	A	E	D	Q	L	G	A	R	V	G	Y	I	E	L	D
Amino acid	Codon	3	4	5	6	7	8	9	10	11	12	13	14	15	16	17	18	19	20	21	22	23	24	25	26	27	28	29	30	31	32	33	34	35	36	37	38	39	40	41	42	43	44	45	46	47	48	49	50
Trp	TGG	702	609	579	201	0	0	110	671	88	140	1781	243	647	87	830	39	2	415	2	192	205	368	51	9	448	1	3	0	258	81	0	0	0	317	1044	0	697	1267	1300	260	0	1	146	850	1	2	0	0
Phe	TTC	625	142	166	605	0		235	24	616	246	1316	88	1462	736	271	2	45	608	129	57	438	93	0	15	1	25	0	0	79	0	1	0	1	37	208	0	18	113	222	479	0	0	0	500	41	218	0	0
Phe	TTT	504	42	198	617	0	91	0	0	516	42	1032	415			373	0		286	338	107	67		0	0	0	0	18	0	2	0	0	0	90	168	44	0	28	395	176	316	0	0	0	534	0	0	0	61
Tyr	TAC	490	440	83	274	0	357	0	2	73	334	319	0	189	3	176	394	15	152	187	0	4	5	0	86	0	47	18	0	229	28	0	1	0	16	2	0	11	448	127	312	0	0	0		3	16	0	1
Tyr	TAT	158	272	326	25	33	235	1	0	608	264	418	0	102	165	89	0	36	9	0	169	1	21	1	64	472	222	13	0	147	168	195	22	45	2	76	11	284	189	470	41	0	0	160	1171	0	0	115	120
Pro	CCA	824	921	221	20	20	192	15	351	790	581	543	405	411	916	841	716	414	1254	393	187	183	85	1	3		139	103	326	300	185	1	85	240	7	625	47	958	1329	769	1174	10	0	336	324	73	237	2	0
Pro	CCC	402	1435	33	96	150	729	477	43	133	410	1033		582	337	441	156	15	319	55	495	8	330	87	66	213	86	316	0	529	467	28	396	0	0	1	182	549	1317	455	608	0	0	31	1367	0	46	0	61
Pro	CCG	706	269	427	810	0	552	314	111	292	264	1285	520	102	360	251	257	1	653	149	166	72	384	64	41	660	102	45	174	291	154	13	128	108	199	1482	0	596	1293	760	1182	2	0	569	426	45	198	234	0
Pro	CCT	260	679	145	411	18	268	46	0	401	1063	163	116	236	1091	215	54	144	1677	66		437	317	69	17	1290	25	101	61	623	67	0	145	109	97	360	306	478	674	630	155	6	0	42	542	305	35	4	199
Met	ATG		332	661	377	386	455	49	557	1690	831	1203	758	630	836	835	6	1063	302	617	157	638	179	46	338	1077	100	797	25	205	113	43	370	179	37	665	353	1033	1630	1487	1359	149	46	0	120	869	964	224	0
Ile	ATA	916	500	96	257	36	188	0	1	387	1549	3165	88	964	600	550	397	701	915	718	60	433	244	28	963	56	229	115	0	554	95	156	153	156	239	210	241	754	1655	663	1124	164	122	258	799	20	83	363	16
Ile	ATC	785	1007	180	545	187	192	169	48	1672	199	828	111	256	323	549	149	0	466	134	98	314	93	38	23	372	265	357	263	1	122	0	0	6	449	455	0	1420	964	915	373	218	0	2	813		1	53	58
Ile	ATT	1106	770		72	365	318	135	286	430	223		89	2576	346	502	0	793	199	221	26	86	428	0	0	234	112	100	2	172	891	140	0	1	4	186	18	328	533	373	803	9	20	185	871	117	62	26	0
Leu	CTA	703	933	364	468	181	121	278	510	1224	1182	1228	375	986	539	723	174	903	686	1205	439	1003	938	86	60	2077	75	44	265	215	236	70	117	0	203	1201	0	751	419	252	1970	21	78	714	1181	503	563	53	0
Leu	CTC	709	806	202	602	54	272	118	714	199	1204	1405	156	1491	1047	622	66	341	688	358	115	228	251	44	480	885	177	168	62	844	788	352	11	0	266	777	148	626	99	228	909	220	0	296	2580	44	276	14	95
Leu	CTG	854	741	426	217	13	496	488	1121	1537	1139	2701	440	1542	1000	1077	16	554	536	446	671	719	184	64	389	1311	26	113		276	759	1	0	0	11	1747	0	1402	2513	844	1707	0	5	69	1750	58	833		54
Leu	CTT	596	1710	271	410	41	256	91	45	534		1448	49	510	1986	480	63	76	853		176	161	728	62	123	294	124	94	54	172	354	147	0	0	0	435	0	357	1576	626	550	0	0	96	865	0	211	128	0
Leu	TTA	1214	64	224	379	0	241	0	17	564	22	1349	258	442	88	400	83	64	292	169	46	506	105	0	54	163	56	0	0	257	0	11	0	0	211	202	180	310	61	261	406	0	0	0	872	1	2	0	1
Leu	TTG	818	251	445	1123	0	10	0	0	320	124	1363	136	995	119	352	80	12	291	0	156	167	582	0	0	375	0	0	133	15	0	0	40	0	1	1558	0	567		436	1292	0	14	208	324	191	5	29	0
Val	GTA	966	741	222	305	709	410	203	273	592	290	1330	255	1745	886	676	277	316	1250	153	99	388	438	53	424	638	168	178	192	948	332		25	73	74	432	81	612	1947	1090	949	224	149	125	480	168	45	72	160
Val	GTC	772	1069	303	260	15	325	486		553	443	392	150	798	571	410	495	964	448	535	208	276	506	73	143	232	699	276	87	266	198	5	165	0	104	1106	0	116	1027	652	480	0	12	2	1326	59	13	358	30
Val	GTG	685	1010	640	332	730	45	58	178	1076	253	1693	499	1245	885	981	942	8	1697	322	552	997	425	32	187	1303	257	437	430		502	59	0	212	402	1734	79	1211	2862	1805	643	265		611	1859	327	248	817	2
Val	GTT	458	4354	227	4	208	460	174	79	670	517	1555	94	507	225	363	181	316	339	93	149		806	428	156	692	243	76	1	918	84	10	102	151	265	160	131	333	660	994	449	0	55	228	615	369	127	284	36
Ala	GCA	1028	796	217	311	243	259	0	32	442	518	1097	434	0	160	570		727	80	29	6	803	266	279	0	75	79	50	200	723	65	36	189	74	170	777	340	260	2430	837		0	0	163	301	150	43	50	200
Ala	GCC	591	1477	251	561	426	436	55	458		1	1304	354	324	251	377	689	454	876	250	37	0	670	432	772	89	177	123	16	385	208	0	1	0	400	766	160	1064	673	667	489	103	0	53	669	2	162	59	0
Ala	GCG	871	674	560	183	176	135	0	321	264	28	249	4	137	375		833	4	382	122	11	405	208	162	49	154	56	115	187	157	274	0	106	155	169	572	258	928	3269	1181	95	0	115	294	1218	105	186	524	186
Ala	GCT	1130	408	115	245	11	264	81	1	160	186	492	12	706	234	431	532	499	334	1	138	383	902		108	370	251	180	227	370	366	183	59	103		387	12	164	1645	1168	1513	5	0	76	202	73	31	0	18
Gly	GGA	1004	58	318	536	278	608	0	368	300	17	1252	259	378	453	424	641	600	1489	57	65	175	1329	440	150	1206	300	361	2	484	166	24	32	0	157	1296	550	1537	2226	1501	1048	11	0	259	600	280	140	345	66
Gly	GGC	875	2273	388	796	27	57	0	100	307	9888	1168	304	1065	303	870	298	1197	1261	261	48	187	548	0	243	12	381	215	272	933	329	185	86	255	362	736	238	1287	680	1209	226	29	180	351	1042	85	435	131	115
Gly	GGG	1371	1309	1426	416	913	77	219	738	634	1421	3593	493	771	914	2675	1807	493	827	224	66	445	1853	282	976	604	329	169	516	604	565	243	120	0	373	1423	301	1436	2894	3502	949	5	110	1358	1167	18	392	1016	185
Gly	GGT	788	1244	276	667	495	405	258	283	1331	1222	1306	217	644	1379	1103	639	249	1163	43	40	286	465	125	280	655	875	391	230	269	143	0	53	171	82	210	163	1409	1643		462	7	1		950	86	284	13	77
Cys	TGC	398	264	237	68	39	12	129	833	290	58	600	364	535	180	163	1	2		382	0	157	281	47	128	8	79	3	0	0	0	0	0	0	1	277	0	162	0	17	280	0	1	0	497	1	4	0	42
Cys	TGT	534	915	209	383	88	589	80	36	780	435	495	78	274	125	352	180	276	515	1	10	358	160	2	0	108	86	126	0	293	1	0	0	1	61	182	0	420	628	261	316	0	58	159	64	0	176	0	1
Ser	AGC	785	1830	188	254	328	298	25	3	341	560	476	78	0	381	767	174	76	577	100	8	38	0	137	407	2	389	101	13	581	72	0	48	124	0	582	0	357	264	379	724	4	0	84	206	453	350	189	216
Ser	AGT	412		204	101	234	288	253	262	242	1755	841	42	566	773	488	819	546	916	480	41	172	283	36	53	429	354	322	0	392	412	0	0	6	648	248	90	465	2470	980	1035	254	182	125	189	22	515	131	162
Ser	TCA	383	52	103	149	1	664	0	19	135	5	653	207	71	37	321	82	3	306	46	0	323	266	0	0	32	1	7	156	437	3	0	213	110	354	2	0	655	231	423	331	39	0	163	143	34	0	0	0
Ser	TCC	180	301	279	157	186	222	7	83	319	28	429	50	325	728	113	122	0	499	0	42	23	13	0	2	0	0	199	0	0	0	0	88	0	155	287	0	231	159	57	118	0	0	174	348	0	17	25	0
Ser	TCG	243	156	361	306	0	289	0	28	5	0	725	179	230	267	578	0	0	185	0	88	821	294	62	0	323	164	16	0	211	54	0	0	0	129	172	0	861	494	405	525	0	0	1	452	191	1	0	0
Ser	TCT	188	36	12	292	11	3	72	1	60	121	476	33	419	106	264	0	385	1265	190	186	4	661	39	29	4	0	0	0	0	71	0	0	0	31	468	0	575	157	351	26	73	0	34	877	0	166	0	40
Thr	ACA	680	942	68	470	362	291	144	577	159	282	1397	862	315	296	355	1196	437	1292	28	0	894	248	0	0	155	160	728	576	0	406	3	12	1	40	392	146	885	1214	649	883	28	345	8	1336	0	92	112	7
Thr	ACC	375	549	60	388	343	376	0	200	915	249	1702	35	362	584	141	98	137	155	180	8	572	288	46	226	6	130	426	7	695	210	0	180	42	0	538	0	1286	1582	554	6	162	0	50	612	148	54	13	139
Thr	ACG	480	932	190	640	42	280	20	216	611	94	570	15	501	706	489	403	631	734	332	25	0	181	9	213	235	185		241	504	130	275	1	1	34	912	317	619	2297	853	627	357	0	32	478	0	73	1102	304
Thr	ACT	682	600	151	169	6	931	0	1	601	251	274	724	425	417	168	461	531	1144	398	43	245	146	104	431	244	191	379	149	298	516	0	1	82	420	76	3	375	933	383	22	81	0	0	693	1	874	303	0
Gln	CAA	732	555	120		10	336	112	55	1037	260	1726	525	1330	795	553	81	45	746	333	42	258	279	125	175	80	87	12	278	0	244	27	6	0	358	780	0	484	432	721	632	57	75	282	728	3	50	1	40
Gln	CAG	502	607	765	109	5	306	0	593	1102	554	1601	504	265	450	1312	57	12	2191	377	90	162	1041	24	895	1614	0	2	171	423	18	0	1	172	242	1262	0		2356	1266	1474	171	1	397	549	43	369	21	0
Asn	AAC	604	1089	397	43	92	164	0	1	316	100	775	55	143	85	198	289	274	891	182	36	6	107	21	83	264	145	188	102	23	132	0	115	0	0	53	74	387	654	357	173	0	1	104	138	28	543	89	16
Asn	AAT	242	926	30	161	105	201	0	109	389	152	514	0	149	1187	110	399	95	165	218	24	100	1	0	0	531	82	200	427	233	211	6	27	21	0	0	181	202	1044	548	1102	272	39	0	520	0	155	0	183
Asp	GAC	647	664	201	363	0	367	0	28	1138	661	1046	58	685	128	456	1658	189	717	270	304	48	198	26	35	440	123	242	126	129	508	0	1	50	2	24	292	936	761	876	56	29	178	158	1323	39	184	20	165
Asp	GAT	478	588	208	31	4	553	179	44	52	329	819	23	4	1666	416	744	47	444	148	117	227	113	42	0	78	157	75	0	540	353	185	174		204	672		1159	1137	1056	6	0	85	113	151	119	742	63
Glu	GAA	620	764	121	51	6	564	0	471	138	63	1198	209	585	10	575	185	747	1633	114	218	147	604	0	456	2		153	53	396	383	34	34	21	259		37	1517	2122	1220	415	195	69	1	672	1		181	251
Glu	GAG	776	321	415	4	194	1039	226	10	358	369	847	582	736	429	1033	733	230	1266	122	54	510	158	26	8	1282	201	141	398	850	103	105	24	61	32	625	509	2070	2895	2077	181	47	42	496	121	85	288	320	27
His	CAC	873	863	37	481	38	53	0	123	32	506	921	364	208	709	524	222	97	336	309	5	93	247	1		201	113	153	27	35	532	1	2	0	279	476	1	540	528	55	187	0	143	231	497	105	395	1	20
His	CAT	336	727	76	944		256	65	136	371	142	394	109	471	247	191	114	90	316	245	36	0	244	5	352	492	162	44	62	492	208	0	37	8	1	78	3	769	1095	658	1423	261	139	2	370	54	53	0	154
Arg	AGA	665	40	166	250	152	718	119	1	207	32	1579	512	806	180	530	99	268	397	293	7	560	372	41	0	89	148	178	261	216	87	0	256	6	1	588	0	775	953	900	3258	228	0	88	554	274	215	45	0
Arg	AGG	1276	267	881	297	355	250	55	978	1086	631	2784	247	625	963	1218	707	763	1480	712	69	585	592	24	150	1394	887	362	142	318	1140	111	1	152	70	1165	62	958	3310	2019	2669	528	68	498	595	198	190	400	4
Arg	CGA	285	4	313	736	1	82	65	935	1050	90	2922	69	480	300	337	0	0	380	74	187	407	520	15	17	821	150	26	1	135	1	83	1	201	180	615	0	306	281	347	783		0	323	1131	236	369	1	0
Arg	CGC	932	941	319	38	48	88	169	382	321	709	1563	240	308	624	350	0	0	568	195	146	97	225	34	124	217	90	56	0	16	113	0	0	0	6	811	0	726	378	121	625	81	218	2	1009	114	11	0	0
Arg	CGG	737	741	1068	90	4	0	10	711	960	210	2069	172	192	865	1650	8	0	596	580	133	144	236	1	1	930	85	2	207	256	0	0	0	0	463	1569	0	1015	1205	1003	1333	61	1	451	525	175	1054	45	0
Arg	CGT	526	1524	302	59	20	157		207	178	495	1022	4	94	576	229	1	0	962	61	17	279	2415	96	164	175	37	13	25	4	26	0	86	36	181	103	1	757	670	472	1	131	0	387	845	0	121	0	70
Lys	AAA	582	538	106	255	138	279	0	0	93	181	1957	0	81	880	141	8	47	172	134	83	4	316	0	616	33	305	162	0	43		0		209	11	336	65	273	1397	777	493	1	112	0	661	0	164	1	0
Lys	AAG	706	938	249	526	165	196	0	22	762	331	1856	0	120	1263	408	0	46	522	59	290	629	785	0	287	330	369	214	24	2	180	1	105	43	2	601	222	983	2993	1925	924	2	360	73	848	50	43	277	0
STOP	TAA	516	974	180	51	0	8	226	534	788	177	747	0	794	149	498	232	336	498	70	0	36	654	0	79	151	66	64	0	108	45	2	17	0	659	445	0	489	491	305	1247	0	0	0	777	282	102	62	0
STOP	TAG	556	295	424	16	343	95	0	0	864	366	978	23	421	730	576	94	78	771	28	54	35	637	275	20	187	158	17	233	356	224	0	324	256	489	975	13	658	1253	1754	378	73	0	289	288	176	13	1	0
STOP	TGA	443	24	369	439	68	358	1	0	15	7	1167	3	299	148	329	181	451	516	218	63	339	79	24	111	128	15	1	0	213	0	0	0	170	131	663	0	560	934	66	693	86	0	3	628	147	632	0	0
	WT	M	S	I	Q	H	F	R	V	A	L	I	P	F	F	A	A	F	C	L	P	V	F	A	H	P	E	T	L	V	K	V	K	D	A	E	D	Q	L	G	A	R	V	G	Y	I	E	L	D
	Amino Acid	3	4	5	6	7	8	9	10	11	12	13	14	15	16	17	18	19	20	21	22	23	24	25	26	27	28	29	30	31	32	33	34	35	36	37	38	39	40	41	42	43	44	45	46	47	48	49	50
	Trp	702	609	579	201	0	0	110	671	88	140	1781	243	647	87	830	39	2	415	2	192	205	368	51	9	448	1	3	0	258	81	0	0	0	317	1044	0	697	1267	1300	260	0	1	146	850	1	2	0	0
	Phe	1129	184	364	1222	0		235	24	1132	288	2348	503			644	2		894	467	164	505		0	15	1	25	18	0	81	0	1	0	91	205	252	0	46	508	398	795	0	0	0	1034	41	218	0	61
	Tyr	648	712	409	299	33	592	1	2	681	598	737	0	291	168	265	394	51	161	187	169	5	26	1	150	472	269	31	0	376	196	195	23	45	18	78	11	295	637	597	353	0	0	160		3	16	115	121
	Pro	2192	3304	826	1337	188	1741	852	505	1616	2318	3024		1331	2704	1748	1183	574	3903	663		700	1116	221	127		352	565	561	1743	873	42	754	457	303	2468	535	2581	4613	2614	3119	18	0	978	2659	423	516	240	260
	Met		332	661	377	386	455	49	557	1690	831	1203	758	630	836	835	6	1063	302	617	157	638	179	46	338	1077	100	797	25	205	113	43	370	179	37	665	353	1033	1630	1487	1359	149	46	0	120	869	964	224	0
	Ile	2807	2277		874	588	698	304	335	2489	1971		288	3796	1269	1601	546	1494	1580	1073	184	833	765	66	986	662	606	572	265	727	1108	296	153	163	692	851	259	2502	3152	1951	2300	391	142	445	2483		146	442	74
	Leu	4894	4505	1932	3199	289	1396	975	2407	4378		9494	1414	5966	4779	3654	482	1950	3346		1603	2784	2788	256	1106	5105	458	419		1779	2137	581	168	0	692	5920	328	4013		2647	6834	241	97	1383	7572	797	1890		150
	Val	2881	7174	1392	901	1662	1240	921		2891	1503	4970	998	4295	2567	2430	1895	1604	3734	1103	1008		2175	586	910	2865	1367	967	710		1116		292	436	845	3432	291	2272	6496	4541	2521	489		966	4280	923	433	1531	228
	Ala	3620	3355	1143	1300	856	1094	136	812		733	3142	804	1167	1020			1684	1672	402	192	1591	2046		929	688	563	468	630	1635	913	219	355	332		2502	770	2416	8017	3853		108	115	586	2390	330	422	633	404
	Gly	4038	4884	2408	2415	1713	1147	477	1489	2572	12548	7319	1273	2858	3049	5072	3385	2539	4740	585	219	1093	4195	847	1649	2477	1885	1136	1020	2290	1203	452	291	426	974	3665	1252	5669	7443		2685	52	291		3759	469	1251	1505	443
	Cys	932	1179	446	451	127	601	209	869	1070	493	1095	442	809	305	515	181	278		383	10	515	441	49	128	116	165	129	0	293	1	0	0	1	62	459	0	582	628	278	596	0	59	159	561	1	180	0	43
	Ser	2191		1147	1259	760	1764	357	396	1102	2469	3600	589	1611	2292	2531	1197	1010	3748	816	365	1381	1517	274	491	790	908	645	169	1621	612	0	349	240	1317	1759	90	3144	3775	2595	2759	370	182	581	2215	700	1049	345	418
	Thr	2217	3023	469	1667	753	1878	164	994	2286	876	3943	1636	1603	2003	1153	2158	1736	3325	938	76	1711	863	159	870	640	666		973	1497	1262	278	194	126	494	1918	466	3165	6026	2439	1538	628	345	90	3119	149	1093	1530	450
	Gln	1234	1162	885		15	642	112	648	2139	814	3327	1029	1595	1245	1865	138	57	2937	710	132	420	1320	149	1070	1694	87	14	449	423	262	27	7	172	600	2042	0		2788	1987	2106	228	76	679	1277	46	419	22	40
	Asn	846	2015	427	204	197	365	0	110	705	252	1289	55	292	1272	308	688	369	1056	400	60	106	108	21	83	795	227	388	529	256	343	6	142	21	0	53	255	589	1698	905	1275	272	40	104	658	28	698	89	199
	Asp	1125	1252	409	394	4	920	179	72	1190	990	1865	81	689	1794	872	2402	236	1161	418	421	275	311	68	35	518	280	317	126	669	861	185	175		206	696		2095	1898	1932	62	29	263	271	1474	158	926	83
	Glu	1396	1085	536	55	200	1603	226	481	496	432	2045	791	1321	439	1608	918	977	2899	236	272	657	762	26	464	1284		294	451	1246	486	139	58	82	291		546	3587	5017	3297	596	242	111	497	793	86		501	278
	His	1209	1590	113	1425		309	65	259	403	648	1315	473	679	956	715	336	187	652	554	41	93	491	6		693	275	197	89	527	740	1	39	8	280	554	4	1309	1623	713	1610	261	282	233	867	159	448	1	174
	Arg	4421	3517	3049	1470	580	1295		3214	3802	2167	11939	1244	2505	3508	4314	815	1031	4383	1915	559	2072	4360	211	456	3626	1397	637	636	945	1367	194	344	395	901	4851	63	4537	6797	4862	8669		287	1749	4659	997	1960	491	74
	Lys	1288	1476	355	781	303	475	0	22	855	512	3813	0	201	2143	549	8	93	694	193	373	633	1101	0	903	363	674	376	24	45		1		252	13	937	287	1256	4390	2702	1417	3	472	73	1509	50	207	278	0
	STOP	1515	1293	973	506	411	461	227	534	1667	550	2892	26	1514	1027	1403	507	865	1785	316	117	410	1370	299	210	466	239	82	233	677	269	2	341	426	1279	2083	13	1707	2678	2125	2318	159	0	292	1693	605	747	63	0
[truncated: 239 more columns]

## Sheet: Fitness (replica 1)
		M	S	I	Q	H	F	R	V	A	L	I	P	F	F	A	A	F	C	L	P	V	F	A	H	P	E	T	L	V	K	V	K	D	A	E	D	Q	L	G	A	R	V	G	Y	I	E	L	D
Amino acid	Codon	3	4	5	6	7	8	9	10	11	12	13	14	15	16	17	18	19	20	21	22	23	24	25	26	27	28	29	30	31	32	33	34	35	36	37	38	39	40	41	42	43	44	45	46	47	48	49	50
Trp	TGG	1.00802	1.01756	1.00793	1.01903	0.7157		1.03427	1.00579	0.990568	1.0105	1.00698	0.992327	0.997651	1.05313	0.997403	1.00932	0.901785	0.940452		0.916615	0.954572	1.01274	0.843394	1.0602	0.999637	0.950971	1.07483		0.999481	0.976373				0.993409	1.00792		0.994606	1.00225	0.996188	0.993681	0.7157	0.950971	1.00752	1.00655		0.950971
Phe	TTC	1.01505	1.00795	0.978946	1.00743			0.999909	1.02765	1.01961	1.01099	1.01956	0.999498	0.834221	1.00686	1.03529	1.02564	0.947793	0.981001	0.980934	0.887935	0.967918	0.980306		0.903138		0.934712			0.988499					1.0132	1.01397		0.997031	0.985699	0.980744	0.983629			0.790373	1.0018	1.00086	0.996981
Phe	TTT	0.999291	1.03758	0.988553	1.02723		1.0531			1.01624	1.07256	1.00256	1.02849			1.00534			0.937806	0.991522	0.97294	0.999294						0.916				0.790373		1.07591	0.99521	1.00619		0.927342	0.986814	0.993995	1.0141			0.7157	1.01433			0.790373	0.985686
Tyr	TAC	1.02019	1.00447	0.984249	1.01064		0.997805		1.02564	0.992034	1.00414	1.04023		1		0.98854	1.01333	0.971166	0.938132	0.96659		1.11157	1.01704		0.96148		0.974277	1.02047		1.02167	0.950971		0.950971		0.934246	0.790373		0.938782	1.00951	0.97456	1.00462					1.00016	1.1409
Tyr	TAT	1.04292	1.01281	0.970076	1.04394	0.964686	1.00431			1.00604	0.992933	0.981984		0.999588	1.02832	0.992211		1.01534	1.03087	0.790373	0.958039		0.937969		0.967765	1.01001	1.01922	0.962222		1.03069	0.996389	0.995159	1.11157	0.987251	0.950971	1.00882	0.873777	1.04309	1.00438	0.986692	0.96194			1.03799	1.00126		0.7157	0.989895	0.981932
Pro	CCA	1.00404	1.01903	1.01545	0.924914	1.09796	1.00338	0.982417	0.998175	1.0079	0.994923	0.998181	1.02022	1.00492	1.00728	1.00728	0.992991	0.995575	0.994646	0.983266	0.992119	0.973306	0.965332	0.790373	0.821263		0.998905	0.973859	0.976331	1.02228	0.979607	0.876298	1.02508	0.976835	1.06238	1.02022	0.947926	1.00764	0.993264	1.0084	0.996276	0.965602		0.97551	0.994762	1.01174	1.01195
Pro	CCC	1.01627	1.01656	1.07338	1.0054	0.990936	1.00287	0.982637	1.01279	0.960005	0.99657	1.01731		1.00794	0.993967	0.994189	0.985589	1.02253	1.0162	0.986585	1.01375	0.969268	0.982434	0.827589	0.772465	0.982993	1.02396	1.00784		0.985711	1.01558	0.941057	1.0058		0.790373		1.01287	0.920576	1.0045	1.02394	1.00569			1.02877	1.00171		1.02253	0.790373	0.988731
Pro	CCG	1.01196	1.00876	1.02451	1.00885		1.02742	1.01824	0.993244	1.02481	0.998947	0.992514	0.999485	0.964406	0.97	0.987792	1.01737		1.00633	1.01346	0.997031	0.959268	1.0013	0.745236	0.676401	1.00433	1.04602	0.995727	0.967823	0.982778	1.00813	0.921637	1.03464	1.06277	0.997112	0.995061		1.01441	0.985912	0.992737	1.00837			0.989183	0.993655	0.964423	1.00679	0.979822
Pro	CCT	1.0014	1.00377	1.008	1.01284	1.0484	1.00582	0.990429		1.01309	1.00154	1.01641	0.978504	1.03025	1.02374	0.986936	0.91543	0.986271	1.00866	1.01302		0.948651	0.994026	0.803572	0.688353	1.01575	0.982876	0.916491	1.02724	1.03065	1.02564		0.984726	0.972508	1.02073	0.978559	0.997792	1.00551	1.009	1.02251	1.00358	1.04146		0.999471	0.996066	0.98413	0.993713	1.11157	1.00752
Met	ATG		1.01235	1.01041	1.00187	1.02277	0.993079	1.02176	1.00952	1.00521	1.00967	0.995991	1.00023	1.01299	1.02547	0.982697	1.00473	1.0031	0.980898	1.00068	0.81165	0.954446	1.01798	0.783216	1.0268	1.0098	1.00916	1.00676	1.05519	1.00865	0.989003	1.00287	1.03362	0.994252	1.07098	1.0167	1.01412	0.99428	1.01692	1.01042	0.995647	1.01649	1.04464		0.984962	0.950803	1.00369	1.04072
Ile	ATA	1.03117	0.998127	1.00762	1.03342	1.01534	1.01279		0.950971	1.01592	1.00905	1.00647	0.976144	1.00239	0.995935	0.994583	0.982446	1.0015	0.999584	0.999792	0.872482	0.975116	0.574374	0.804734	0.997989	0.970306	1.00882	0.947223		1.0115	1.01063	1.04815	1.01435	0.736762	1.01696	1.00597	1.00979	1.00412	1.01133	0.995133	0.997045	1.01316	0.959573	0.983097	0.993544	0.950971	0.990997	1.00308	1.11157
Ile	ATC	1.01862	0.998369	1.01624	1.02963	1.02307	1.0078	1.05623	1.01878	1.02021	1.01302	1.00023	1.02219	0.99293	1.00052	0.991131	0.984942	0.7157	1.02585	1.02784	0.872489	0.927016	1.01704	0.787864	1.01181	1.01372	0.996461	1.01576	1.00307	0.950971	0.979909			1.09065	1.0118	0.999198		1.00576	1.0011	1.00048	1.00705	1.00645			1.02643		0.950971	1.0151	0.99768
Ile	ATT	1.02485	1.00719		1.01279	1.00915	0.999516	1.01658	1.00834	1.01152	1.01574		1.03176	0.968619	1.01572	0.993171		1.01402	0.985527	0.985	0.865661	0.915175	0.987174	0.576021		0.971698	1.01723	0.992783		0.986263	1.00996	1.02188				0.801498	0.959095	1.0015	0.999611	1.01113	0.998493	1.03087	1.00159	0.967648	0.997597	0.999166	1.01805	1.00351
Leu	CTA	1.01941	1.02554	1.00756	0.996339	1.02089	1.00756	1.01437	1.00428	1.00459	1.01743	1.01432	1.00275	1.00144	1.01402	1.00252	1.01776	1.00614	0.925799	1.00829	0.931972	0.994024	1.01005	0.837102	1.0289	0.957298	1.00689	1.00148	1.02638	0.996805	1.0104	0.996877	0.982815		1.00617	1.01143	0.790373	1.00607	1.02006	1.01361	1.00141	0.944325	0.991482	0.972537	1.00953	1.00226	0.999795	1.03312
Leu	CTC	1.00825	0.99048	1.02685	1.02166	1.04574	1.00957	1.01305	1.00776	1.00119	1.01328	0.996339	1.02165	1.00803	1.01663	0.989736	0.974793	1.02737	0.97491	0.964639	0.892334	1.00352	1.05028	0.88165	0.994606	1.00946	0.976067	1.00618	0.976459	1.0257	0.991275	1.02844	1.08813		1.03257	0.991188	1.00516	1.00514	1.00769	1.00818	1.01787	0.992915	0.790373	0.971587	0.991812	0.961174	1.02512	0.984857	1.0017
Leu	CTG	0.949101	1.02382	1.01862	0.995397	1.08223	1.00063	0.997019	1.01464	1.00458	1.00951	0.988174	0.999297	1.00464	1.00731	1.01246	0.950971	1.00411	0.926216	0.987615	0.92917	0.995518	0.997177	0.783728	0.995868	1.00658	1.04956	1.01449		1.01251	1.00481				0.927532	0.97247		1.01142	1.00478	0.84737	1.00604	0.7157	0.887335	0.981244	0.998513	0.975392	0.9989		0.965038
Leu	CTT	1.00994	0.999714	1.00744	1.01914	1.02801	1.00897	1.00669	0.967988	1.02483		1.01012	1.08715	1.00594	1.01437	1.00656	1.03192	0.952895	0.964604		0.925219	1.01743	1.0177	0.852599	1.00303	1.01854	1.00937	0.981861	0.998027	1.04207	1.00769	1.02077			0.790373	1.01219		1.01387	1.01059	0.986746	0.987254			0.966963	1.00686	0.790373	0.994997	1.01399
Leu	TTA	1.0231	0.981063	1.02053	1.01524		1.00272		1.07483	1.0266	0.950971	1.00391	1.00429	1.01401	0.994965	1.00942	0.982067	1.0342	0.896182	1.0096	0.870746	1.00731	0.942885	0.790373	1.00562	0.97843	1.04109			1.0632		1.01346			1.01286	0.979586	1.03803	1.01935	1.01204	1.00117	1.00211			0.790373	1.01436	0.950971			0.950971
Leu	TTG	1.01631	1.03818	1.02663	1.00976		0.7157			1.01312	0.953339	0.998283	0.991428	1.01498	1.02811	0.9886	1.00272	0.991089	0.893974		0.883968	0.995519	0.993151			1.01671			0.988179	0.96072			0.958374			0.732479		1.01569		1.00218	0.993459		0.972668	0.999598	0.985347	0.992137	0.980306	1.04505
Val	GTA	1.00247	1.01623	1.03468	0.998634	0.997382	1.02259	1.00722	1.00384	1.01305	1.02054	1.00723	1.00016	0.997864	1.01012	0.992989	0.997754	1.01339	1.00766	1.00859	0.83598	1.01223	1.02213	0.774018	1.00592	1.0049	0.99173	1.01716	1.00016	1.00882	1.03163		0.975914	0.97235	1.04372	0.972803	1.02094	0.995877	0.995766	1.01156	1.00118	0.998217	0.981287	1.00369	1.00656	1.03095	0.964423	0.968063	0.970426
Val	GTC	1.00841	1.02032	0.996354	1.03611	1.02253	1.00142	0.997242		1.01284	1.00215	1.00867	1.01	0.988785	0.994095	1.00664	1.01061	1.00131	1.00426	1.00521	0.817799	1.01251	1.00605	0.766004	0.997333	1.00244	1.01272	0.992937	0.972534	1.01204	0.973199	0.950971	1.00871		1.02379	1.00199		0.891073	1.00286	0.99971	0.967374		1.13706	0.950971	1.01288	0.96651	1.11157	1.01874	0.950971
Val	GTG	1.00568	1.02297	1.01924	0.992952	1.00771	1.01936	1.01598	1.00131	1.01171	0.985258	0.994602	1.00151	0.992342	1.01808	1.0111	1.00031	1.08068	1.02579	1.03182	0.86373	0.996911	0.978485	0.668454	1.00507	1.00294	1.01648	0.988907	0.987855		1.01717	0.948535		1.0125	0.972871	0.997402	0.962442	1.00883	0.993802	1.00857	1.02029	0.99275		0.994025	1.01384	0.991324	0.976627	1.00693
Val	GTT	0.992336	1.00713	0.997483	0.950971	1.02059	0.996397	1.01645	0.936955	1.02377	1.00301	0.998012	1.00455	1.01017	0.998867	1.02471	0.988401	0.994185	0.998957	1.00078	0.848428		0.995309	0.914879	1.02015	1.00531	0.996365	1.05134		1.01481	0.992737	1.07483	0.982702	1.00387	1.00819	0.997808	1.01052	1.02756	0.998398	1.00095	1.01279		1.03377	0.991224	0.995944	0.99495	0.99631	1.00808	0.997774
Ala	GCA	1.01593	1.0013	1.00676	1.01611	1.0092	0.99463		0.992278	0.991002	1.00491	0.995465	0.987901		0.964313	0.999442		1.0175	0.990326	0.956013	0.895497	1.02046	1.00956	1.02322	0.790373	0.978595	1.03255	1.0346	1.02181	0.997992	1.00748	0.892368	0.997861	0.961127	1.01046	1.00548	1.02408	1.02268	1.00413	0.987909				1.00052	1.00074	0.965244	0.976619	1.09007	0.990974
Ala	GCC	1.01018	1.01919	1.01214	1.01534	1.01808	1.0115	1.02047	0.993185		0.950971	0.977567	0.997137	1.01847	0.961827	0.995959	0.998681	1.00433	1.00456	0.990997	0.823808	0.7157	0.99637	0.993873	0.994006	0.973914	0.99044	0.976797	1.11157	0.993342	1.00661		0.876298		1.03755	0.995688	1.00821	0.997652	0.995838	1.00556	1.01518	0.985904		0.99532	1.00759	0.950971	0.98303	0.94146	0.790373
Ala	GCG	1.02244	1.00836	0.997572	0.979952	0.99851	1.01658		1.02444	0.998947	1.03087	1.02198	0.876298	1.01704	0.99571		0.99793	0.987709	1.00325	0.98137	0.778185	0.906282	1.02753	0.988741	0.991556	1.00813	0.940972	1.04793	0.987042	1.0068	1.00826		0.986537	0.990694	1.00207	0.991628	1.00842	1.01107	0.998592	1.01102	1.01295		0.974246	0.970031	1.00148	1.0229	1.00429	0.998275	0.994469
Ala	GCT	1.00835	1.01451	0.975737	0.999208	1.12487	1.01431	1.01807		1.0137	1.00205	1.00237	0.910386	1.00521	1.00549	0.993082	1.01211	0.989222	0.993244		0.802089	1.01149	1.00503		1.06569	1.0076	1.01663	0.978517	1.00106	1.01475	0.991636	1.02249	1.00016	1.01346		1.01829	0.950971	1.01316	1.00443	0.997751	1.01913	1.06623		1.00882	0.997298	1.02433	1.00016		1.03377
Gly	GGA	1.01337	1.05105	0.990222	1.00708	1.00572	1.01544		1.00975	1.00795	1.1495	0.992385	1.00485	1.00785	1.01065	1.00592	1.00928	1.01922	1.00022	0.995159	0.800379	0.998831	1.00647	0.975482	1.00152	0.99553	0.989738	1.00694		1.01092	0.986585	0.923823	0.975392		0.986521	1.0012	0.988966	0.981995	1.00605	1.0109	1.01056	0.96427		1.01672	0.997935	1.0083	0.988753	1.01077	1.01642
Gly	GGC	1.01959	1.01496	1.00335	1.00711	0.993914	1.00221		1.03008	1.00226	0.961911	0.995358	0.987915	0.975242	1.01527	0.998123	0.985625	0.989428	1.00074	0.993492	0.727627	1.00283	1.00675	0.790373	0.998843	1.13706	1.01661	1.02207	1.02654	1.0011	1.00321	0.994743	0.944363	1.0101	0.975979	0.98805	1.01925	0.999863	0.998237	1.00805	0.992488	0.997214	1.01126	1.00284	0.983854	0.971103	0.999956	0.966188	0.977244
Gly	GGG	1.01962	1.00966	1.0192	1.01086	1.01012	1.01949	1.02149	1.01259	1.01111	1.00231	0.997018	0.992877	0.983047	0.995904	0.997547	1.00553	0.981861	1.00179	0.99732	0.666513	0.984372	1.00481	0.985217	1.00593	1.00025	1.01787	0.986972	1.00152	1.01225	0.972368	0.979375	0.986501		0.996524	1.00697	0.997372	1.00312	0.995222	0.994444	1.00425	1.01704	1.0252	0.987448	0.995742	1.06466	1.00218	1.00395	1.01283
Gly	GGT	1.01771	1.01312	0.984719	1.02674	0.995855	1.03418	1.00926	0.995889	1.02517	0.994689	0.985661	1.00578	0.995734	0.994606	1.00674	0.998974	1.00577	0.981765	0.947649	0.69178	0.991924	1.0194	0.983445	0.999326	1.0201	1.00512	0.967979	0.977307	1.004	1.02839		1.0151	1.00625	1.00631	0.992448	0.980604	0.995765	0.995191		1.01498	0.950971	0.876298		0.987468	1.02964	0.995704	1.11157	0.999781
Cys	TGC	0.988392	1.02309	1.01009	1.02075	1.01494	1.02564	0.957906	0.994583	1.00664	0.969601	1.00551	1.01359	0.995272	1.00883	0.970045		1.02564		0.99894		1.00955	0.992076	0.936341	1.00883	1.08068	1.01444	1.07483		0.7157						0.992063		0.997131	0.666513	1.07483	1.01869				0.89663	0.950971	0.858001		0.791525
Cys	TGT	1.00104	1.01557	0.987211	0.994622	1.03012	1.01651	0.974569	0.992359	1.01189	1.02222	0.99666	1.04067	0.984325	1.00879	1.00208	1.01498	0.990839	1.00612	0.876298	0.790373	1.00163	0.975723	0.950971		0.980756	0.957892	0.965541		1.00962	0.876298			0.876298	0.965977	1.00571		1.00254	1.01147	0.994242	1.00381		0.972468	0.950058	0.83205		0.961264
Ser	AGC	1.01425	1.02001	1.02258	1.00953	1.01813	0.997922	0.990187	1.07483	1.03102	1.01918	0.979321	1.00165		1.00232	1.00088	0.984747	0.980518	1.01043	1.00701	0.845408	0.989895		0.911194	0.993085	1.02564	0.992339	0.977768	1.0369	0.992565	1.01907		0.977322	1.01839		0.992483		1.0277	0.98858	0.999927	0.905404	1.0369		1.02915	1.01042	1.01016	1.01035	0.97801	0.974352
Ser	AGT	1.02564		1.01664	0.984857	1.00103	1.00271	1.01155	1.0184	0.994947	1.00435	0.998362	0.994755	0.983817	1.01057	0.988266	0.990695	1.0159	1.00335	0.985852	0.757871	1.00835	1.01063	0.895076	0.99532	1.03696	0.997137	0.982181	0.790373	1.01259	1.01429			0.880866	1.00488	0.993713	1.00509	0.997112	0.968222	1.00265	1.00915	1.03071	1.0204	0.981998	1.02209	1.0369	1.0082	0.994702	0.999619
Ser	TCA	0.988091	0.981861	1.01785	1.01196	0.950971	0.983618	0.790373	1.00473	1.02174	0.980306	0.992616	1.03535	1.01704	1.01929	0.978398	1.03167	1.07483	0.966029	0.986368		1.00179	0.977349			0.998369		0.888486	1.02015	1.00204			1.01636	0.934712	1.03723	1.02564		0.999757	0.981787	1.00358	0.985645	1.00391		0.990807	0.971733	0.901181
Ser	TCC	0.987593	1.01207	1.03025	1.00146	1.00772	0.972143	1.18624	1.00051	0.984221	1.02226	0.991053	0.966212	1.00658	1.00238	1.00674	0.992034		1.00192		0.847088	1.032	0.930776		0.950971			1.00432					0.982153		0.998289	1.00221		0.998275	0.968476	1.06421	1.03109			0.954361	1.00041		1.00016	1.05519
Ser	TCG	1.00654	1.01001	0.989102	1.02676		0.481747		0.973079	0.950971		1.00093	1.02058	1.00298	0.986002	1.00583			1.01044		0.828534	1.0053	0.999366	0.884474	0.790373	0.998004	1.00267	0.96986		1.01392	0.959248				1.00996	1.01875		1.00868	0.985114	1.00329	1.0001				0.996899	0.964561		0.7157
Ser	TCT	0.992896	1.01534	0.991089	0.996994	0.950971	1.00016	1.02232		0.989445	0.998959	1.01358	1.0158	0.987609	0.970002	0.980244		0.98307	1.01202	1.00853	0.872736	0.921637	0.994097	0.998685	1.0548	0.950971					0.988001				0.946403	1.00511		1.0036	0.99631	1.02114	1.01163	1.05329		0.920486	0.99631		1.00069	0.790373	1.0186
Thr	ACA	1.00711	1.02157	0.995536	1.00847	1.01716	0.989801	0.977522	1.01985	0.711188	1.02738	1.00159	1.0086	1.01579	0.996939	1.00509	1.00121	1.01439	0.987822	1.08364	0.520546	1.00326	0.981619			1.02224	1.02087	1.00096	0.996403		1.0089		1.02564	0.790373	1.00234	0.99346	0.997586	1.01627	0.984663	0.997481	1.01262	1.02226	1.00033	0.990187	0.996251	0.790373	1.00596	1.00735	0.97189
Thr	ACC	1.00386	1.00165	1.02089	0.983262	1.00992	1.01171		0.993878	0.994121	0.997487	0.995493	0.988298	1.02973	0.993652	1.00999	1.01515	0.996794	0.987039	1.01498	0.854009	0.981846	0.966458	0.816712	1.00042	0.975392	1.01979	1.01862	0.99631	1.01156	1.03011		1.01373	1.01461		1.01209		0.999432	1.00554	1.00991	1.09065	1.01551		0.98323	1.00735	0.979108	0.950971	0.950971	0.97606
Thr	ACG	1.02605	1.00407	1.02286	1.00306	0.990187	1.00601	1.03548	1.02723	1.02109	1.00909	1.00269	0.971166	1.01642	1.01071	1.00751	1.02601	1.0063	0.990493	0.990052	0.759484	0.790373	0.981293	0.695604	1.00803	0.986649	1.04803		0.997637	0.985084	1.02527	0.984857	0.950971		1.00101	0.999774	0.992184	1.00418	0.997472	0.994777	1.02333	1.01324	0.7157	1.01137	0.993586		0.97467	1.01054	0.974912
Thr	ACT	1.01267	1.00516	0.972783	1.0033	1.04146	1.00346	0.790373		1.00157	1.03608	0.966107	1.00621	0.998926	1.01388	1.02363	1.01516	1.00451	0.975834	1.01089	0.790373	1.00004	1.012	0.920749	1.00781	1.0125	0.993153	1.02134	0.970841	0.985625	1.01847		0.950971	0.973949	0.978845	1.01461		0.985995	0.993784	0.995137	0.957617	1.02386			0.995756		0.998562	0.988675	0.790373
Gln	CAA	1.00635	1.00705	1.00635		0.914234	0.976541	1.00735	1.00828	0.998309	1.01466	0.992504	1.01059	1.0061	1.03377	0.987031	1.0125	0.932864	1.00118	1.0006	0.769073	0.989579	1.001	0.739149	1.00593	0.992723	0.964987	0.991089	0.999738		1.02191	0.973949	1.09065		0.983744	0.987602		0.990978	1.00227	1.02343	0.983447	1.00961	1.00132	0.996075	1.0079	0.950971	0.99448		1.00234
Gln	CAG	1.01535	1.0051	1.0005	0.97883	1.01704	1.00314		1.0038	0.992915	1.00602	0.994201	0.997288	0.996461	0.996251	1.00363	1.00961	1.18624	0.979132	1.02629	0.687574	0.967125	0.99617	0.664819	1.00088	1.012	0.7157	0.950971	1.00378	1.00161	1.0484			1.00586	0.975886	1.00053			1.00374	1.02062	1.00913	1.0248	0.827111	1.00563	1.00585	1.06095	0.997647	0.957934
Asn	AAC	1.01711	1.01001	1.02382	1.02904	1.02303	1.02594			0.969145	1.0276	0.998173	1.06466	0.968253	0.983377	1.00045	0.986202	0.989085	1.00898	1.01044	0.879537		0.977759	0.807167	0.97571	1.01951	0.983465	1.01517	1.00568	0.970936	0.99138		1.01507			0.999069	1.07681	0.999781	1.0011	1.01898	1.0143			0.96723	1.04559	0.882586	1.01098	1.00822	1.04793
Asn	AAT	1.01878	1.00981	1.04078	0.987838	1.02986	0.990746		0.982097	0.987441	0.981805	0.987223		1.03096	1.00342	0.950971	0.984555	1.00609	1.02101	0.991583	1.00016	0.933189		0.7157		1.011	1.01158	1.0183	1.01573	1.00396	1.01181	0.975392	1.00892	1.04244			1.03884	1.01746	1.00958	1.01727	1.01499	1.00719	1.03324		1.00066		0.995713		0.972381
Asp	GAC	1.01688	0.992696	1.01673	0.999676		0.967371		1.04001	0.951228	0.989137	0.979239	0.950971	0.993774	0.984018	0.995122	0.955446	0.97801	0.994836	1.0069	0.99423	0.931263	1.03398	0.783197	0.973163	1.02498	0.968559	1.04961	1.03852	1.05286	0.993361		0.950971	0.972783	0.790373	0.977028	1.00329	1.00881	0.993956	1.0048	0.989195	1.02731	1.01335	0.950971	1.01005	0.98877	0.982702	1.07966	1.01818
Asp	GAT	1.00244	0.998724	0.982979	0.965602	0.841742	0.989761	1.01927	0.957693	0.978461	0.987013	0.997401	0.933408	1.11157	0.975455	0.995801	0.989373	0.95726	1.00342	1.01398	0.976755	0.95554	0.957557	0.774114		1.0307	0.979586	0.998617		1.01058	0.989014	1.01044	0.994569		0.990077	1.01788		1.00242	1.00399	1.00431	1.09065		0.983377	0.984075	0.998431	1.00692	0.99052	0.98159
Glu	GAA	1.02635	1.00972	1.03263	1.04269	1.16532	1.00447		1.01204	0.971323	1.00967	1.00197	1.02357	0.999709	1.07483	0.986121	0.982511	1.00816	0.98702	1.01577	0.910853	0.976931	1.0097		0.988765			1.03823	0.956541	1.0096	1.00473	1.17405	0.950971	1.1796	1.00485		0.939721	1.01393	1.00522	1.01027	0.984429	0.988244	1.03732	0.790373	1.00697			1.0133	1.00274
Glu	GAG	1.00557	1.00945	1.01264	0.950971	1.02843	0.996848	1.00595	1.23543	0.983235	1.00376	0.99631	0.985326	0.993257	0.987515	0.99581	1.00056	0.992498	0.989584	0.998496	0.903326	0.962589	1.01903	0.660341	0.920082	1.00462	1.02735	1.02292	0.998698	1.03113	1.01785	0.978318	1.0179	0.960802	0.97017	0.997013	0.985432	0.996973	0.998381	1.00501	0.974516	0.897453	1.02002	0.660014	0.997298	1.02226	0.989603	0.986412	0.980306
His	CAC	1.02114	1.00652	1.04656	0.976806	0.994936	0.9881		1.02884	1.02564	0.953006	1.00211	0.995112	1.01505	1.01009	0.999435	0.938993	1.05609	1.02306	0.983061	0.905632	0.929221	1.01704			1.02981	0.957557	0.963907	0.94575	0.931709	1.01807		0.950971		1.01409	1.00623	0.827111	1.00776	0.994089	0.986585	0.995251		1.00016	1.02293	1.00175	0.968623	1.03638	0.950971	1.17263
His	CAT	1.02739	1.02938	1.0476	1.01028		1.02794	1.05342	0.979239	0.984429	0.986832	0.995705	0.997774	0.998984	1.02663	0.988146	1.00067	1.00509	1.00447	0.992728	0.76585	0.7157	1.02386	0.626852	1.01371	0.991011	1.00088	1.05731	1.05113	1.00279	1.00356		1.00173	0.950971	0.876298	1.00978	0.777075	0.998871	0.992337	1.01108	1.00622	1.01349	0.972375		0.99375	0.962114	0.991665		0.986096
Arg	AGA	0.998281	1.13501	1.00069	0.984983	1.03556	0.817576	1.01617	0.950971	0.998895	0.998369	0.985465	0.959486	0.9936	1.01751	0.966358	0.881076	1.0165	0.979288	0.980085	0.901785	1.00194	1.00839	0.806495		1.00822	0.962222	1.00247	0.984081	1.00316	0.978461		0.986251	1.04146		0.992323		0.661719	0.999851	1.00215	0.957719	1.03174		0.990568	0.999264	1.01307	0.980155	0.995727
Arg	AGG	1.00727	1.02564	1.01664	0.998788	0.995305	1.01424	0.993465	1.02089	0.942859	1.00938	0.987792	0.999568	0.990133	1.00975	0.98096	0.887323	0.970395	0.991698	0.983976	0.74911	0.966776	0.993974	0.85419	1.0043	0.999363	1.01128	0.988982	1.03265	1.01717	0.993689	1.00227		0.981805	0.909697	1.01512	1.00063	0.993713	0.998751	1.01033	1.01299	1.00852	0.955303	0.999164	0.995376	0.988553	1.00627	1.00408	1.11157
Arg	CGA	1.02045	0.987709	1.0113	0.998932		1.00122	0.975189	1.01774	0.960012	1.00048	0.991656	0.961885	0.988581	0.995561	0.974411			0.975147	0.969792	0.835006	1.00557	1.00305	0.82577	1.04028	0.98804	1.04244	0.981537	0.950971	0.996114		1.04969		1.00162	0.996163	1.00323		0.985814	1.0013	0.992535	1.00471			1.00834	0.999025	0.988063	0.972225
Arg	CGC	1.01628	1.01671	1.01908	1.00016	0.950971	1.00182	0.988079	1.01402	0.98456	0.993472	0.990079	0.947369	0.993579	0.997421	0.954774			0.988926	0.986327	0.782601	1.01833	0.981899	0.85504	0.985214	0.97189	1.02245	1.02308		1.01704	1.00119				0.895497	0.992098		0.994204	0.993735	1.03263	0.996374	1.00453	1.00547		1.00819	0.998886	1.01346
Arg	CGG	1.00852	1.00186	0.998201	1.01984	0.987709		1.16076	1.00775	0.977974	0.987908	0.987175	0.972871	1.0112	0.997978	0.976661	1.12987		0.964573	1.00127	0.808621	0.987565	1.01227	0.950971	0.790373	0.997573	1.03385		0.995035	1.01153					0.9845	0.995989		1.0038	0.998398	1.00352	0.985009	1.02724	0.950971	0.983066	1.00851	1.0134	0.994956	0.947793
Arg	CGT	1.01772	1.01519	0.985721	1.03937	0.924914	1.00278		0.996952	0.991262	0.987288	0.96397	1.0369	1.00909	0.999904	0.986892	0.876298	0.790373	0.993101	0.985686	0.890314	0.995931	0.951335	0.855439	1.00394	1.00962	1.00173	0.987709	1.02375		1.03912		0.996157	1.0034	1.01578	1.01785		1.00923	0.991975	1.02008		1.02454		0.997689	1.00494		0.97871		0.999743
Lys	AAA	1.03382	1.0282	1.00922	0.989353	1.00531	1.0109		0.790373	1.00078	1.00145	0.930192		1.02094	0.988852	0.978141	0.78475	0.997716	0.973859	0.981032	0.986464	0.950971	1.01059		0.978838	0.996708	0.991518	0.9712		1.00774				1.0136	0.9789	0.966542	0.977847	0.98246	1.01185	1.01133	0.980767		1.0152		1.01074		0.981495
Lys	AAG	1.01071	1.01311	0.9943	1.00116	0.992584	1.03512		1.0369	0.994664	1.00095	0.977018		0.952189	1.0041	0.982388		0.919932	0.970072	0.987009	0.938441	0.97084	0.998235		0.99864	0.990903	1.01497	1.00473	1.02765	1.02564	0.985527	0.950971	1.0275	1.01279	1.02564	1.01116	1.0091	0.99995	0.998169	0.997718	0.993633	0.950971	0.989751	1.00016	0.949088	1.0346	0.989156	1.00828	0.7157
STOP	TAA	1.00232	1.0137	1.02271	0.969079		0.969268	0.998617	1.01059	1.00618	1.02982	1.01226	0.790373	1.02297	0.999183	1.01738	1.01166	1.01144	1.01924	0.942904		1.02834	1.01669		1.01444	0.990633	1.08005	1.00523	0.790373	0.998283	0.947793		0.914234		1.0093	1.00003		0.998141	1.01485	1.02628	1.00509				0.992681	1.0033	0.989967	1.01439
STOP	TAG	1.01939	1.0055	1.00492	0.960111	0.979551	0.970601			1.00497	1.01439	0.982345	0.963974	1.01744	0.99582	1.01325	0.976238	1.00431	1.00191	0.999135	1.00178	1.03855	0.992301	0.999628	1.02329	0.998452	1.0037	0.907877	1.00041	1.04726	1.0056		1.02731	0.993692	1.02133	1.00534	1.0186	1.01175	0.998834	1.01691	1.01307	1.01479		0.986202	0.989603	1.00436	1.05781
STOP	TGA	1.01846	1.12402	1.02187	0.993525	1.01403	1.02881		0.790373	0.994606	1.18624	0.999882	0.914234	1.01037	1.02017	0.994586	0.999194	1.01695	1.01274	0.982176	1.00627	0.99836	0.99833	1.02765	1.00042	1.00061	0.950971			1.01636				1.05533	0.96496	1.00789		1.01387	1.00642	0.962398	0.996617	0.982959			1.03551	1.03591	1.02222
	WT	M	S	I	Q	H	F	R	V	A	L	I	P	F	F	A	A	F	C	L	P	V	F	A	H	P	E	T	L	V	K	V	K	D	A	E	D	Q	L	G	A	R	V	G	Y	I	E	L	D
	Amino Acid	3	4	5	6	7	8	9	10	11	12	13	14	15	16	17	18	19	20	21	22	23	24	25	26	27	28	29	30	31	32	33	34	35	36	37	38	39	40	41	42	43	44	45	46	47	48	49	50
	W	1.00802	1.01756	1.00793	1.01903	0.7157		1.03427	1.00579	0.990568	1.0105	1.00698	0.992327	0.997651	1.05313	0.997403	1.00932	0.901785	0.940452		0.916615	0.954572	1.01274	0.843394	1.0602	0.999637	0.950971	1.07483		0.999481	0.976373				0.993409	1.00792		0.994606	1.00225	0.996188	0.993681	0.7157	0.950971	1.00752	1.00655		0.950971
	F	1.00784	1.01446	0.984143	1.01713			0.999909	1.02765	1.0181	1.01872	1.01185	1.02306			1.01727	1.02564		0.965748	0.98856	0.937403	0.971757			0.903138		0.934712	0.916		0.992131		0.950971		1.07752	0.99846	1.01272		0.950971	0.986604	0.986509	0.99503			0.666513	1.00817	1.00086	0.996981	0.790373	0.985686
	Y	1.02549	1.00765	0.972882	1.01333	0.964686	1.0004		1.02564	1.00451	0.999135	1.00446		0.999957	1.03095	0.989848	1.01333	1.0013	0.942189	0.965725	0.958039	1.1409	0.950971		0.964177	1.01001	1.01038	0.993801		1.02526	0.98899	0.995159	1.09963	0.987251	0.935965	0.993959	0.873777	1.03749	1.00802	0.98405	0.999004			1.03799		1.00016	1.08715	0.989895	0.98314
	P	1.00847	1.0139	1.02083	1.00815	1.00473	1.01081	0.995301	0.998376	1.00744	0.998715	1.00288		1.00685	1.0062	0.998462	0.992225	0.994175	1.00424	0.992768		0.956067	0.99058	0.791256	0.722266		1.01628	0.980047	0.97838	1.00601	1.00673	0.931666	1.00808	0.992017	1.00515	0.998485	0.997507	0.985278	0.996472	1.00945	1.00299	1.00828		0.985906	0.998409	0.986335	1.00975	0.982004	1.00299
	M		1.01235	1.01041	1.00187	1.02277	0.993079	1.02176	1.00952	1.00521	1.00967	0.995991	1.00023	1.01299	1.02547	0.982697	1.00473	1.0031	0.980898	1.00068	0.81165	0.954446	1.01798	0.783216	1.0268	1.0098	1.00916	1.00676	1.05519	1.00865	0.989003	1.00287	1.03362	0.994252	1.07098	1.0167	1.01412	0.99428	1.01692	1.01042	0.995647	1.01649	1.04464		0.984962	0.950803	1.00369	1.04072
	I	1.02513	1.00127		1.02937	1.01395	1.00536	1.03747	1.0097	1.01804	1.01022		1.00936	0.978098	1.00232	0.99298	0.983157	1.00775	1.00495	0.999831	0.87116	0.948536	0.724353	0.789643	0.998332	0.993726	1.00486	0.995385	1.00418	1.00506	1.00644	1.03533	1.01435	0.742728	1.01447	0.929015	1.00567	1.00473	1.00614	1.00062	0.999157	1.00996	0.964955	0.977132	1.00505		1.00176	1.00465	1.01676
	L	1.00225	1.00846	1.01779	1.01069	1.02922	0.998265	1.00469	1.00974	1.01012		0.999518	1.00514	1.00745	1.0133	1.00298	1.0015	1.00733	0.937622		0.919514	0.998945	1.0074	0.830571	0.998294	0.985279	1.0006	1.00219		1.0254	1.00076	1.02249	0.981759		1.01611	0.870147	1.02169	1.01085		0.931946	1.00194	0.986418	0.978979	0.976037	0.999926	0.994901	1.00243		0.987155
	V	1.00315	1.01213	1.0126	1.00605	1.00491	1.00684	1.00415		1.01496	1.00283	1.00007	1.00279	0.995918	1.00805	1.00702	1.0014	1.00255	1.01436	1.01268	0.847952		0.99926	0.844924	1.00679	1.00394	1.00773	0.999224	0.989335		1.01041		0.99631	1.00218	0.994561	0.995538	0.998562	0.998877	0.996267	1.0063	1.00053	0.995282		0.99452	1.01005	0.997553	0.983717	1.00776	0.973026
	A	1.01412	1.01205	1.00003	1.00699	1.01244	1.00868	1.01936	1.00499		1.0051	0.990649	0.989406	1.01021	0.983573			1.00506	1.00128	0.985648	0.806127	0.980041	1.00486		1.00047	0.999649	1.00089	0.998051	1.00506	1.00138	1.00106	0.99137	0.994195	0.990052		1.00106	1.01404	1.00635	1.00122	1.0008		0.989257	0.974246	0.985063	1.00275	0.993838	0.992737	0.997279	0.993932
	G	1.0177	1.01346	1.00827	1.01298	1.00494	1.02146	1.01483	1.00973	1.01674	0.969092	0.993883	0.996217	0.985865	0.999269	1.00031	1.00313	0.995981	0.995885	0.991247	0.71411	0.991717	1.00717	0.979656	1.00338	1.00334	1.00697	0.991979	1.00206	1.00642	0.988265	0.981785	0.976077	1.00862	0.987795	1.00014	0.995201	0.994602	0.998661		1.00748	0.985342	1.01548		0.990615	1.00633	0.998439	1.00247	1.00122
	C	0.995529	1.01726	0.998984	0.998356	1.02564	1.01677	0.964104	0.994518	1.01048	1.01498	1.00147	1.01813	0.991498	1.00893	0.991194	1.01578	0.9912		0.998264	0.790373	1.00407	0.985969	0.936904	1.00883	0.986282	0.982381	0.967696		1.00814	0.876298			0.876298	0.968335	0.997384		1.00106	1.01042	0.99828	1.01067		0.974946	0.950058	0.88755	0.950971	0.957598		0.794924
	S	1.00634		1.0113	1.00768	1.00895	0.724351	1.01387	1.01126	1.00449	1.0075	0.996192	1.01535	0.993283	1.00168	0.994505	0.992477	1.00001	1.00397	0.993474	0.840067	1.00456	0.994267	0.911537	0.995878	1.01779	0.996252	0.986132	1.02028	1.00254	1.00665		1.00142	0.969755	1.01088	1.00007	1.00509	1.00536	0.973625	1.00607	0.971041	1.03224	1.0204	0.977046	0.998687	0.989962	1.00779	0.987286	0.987709
	T	1.01222	1.0091	1.00097	0.999737	1.01254	1.00327	0.982595	1.01598	0.949698	1.0187	0.996381	1.00673	1.01433	1.00415	1.00939	1.00918	1.00702	0.984136	1.00568	0.778159	0.99522	0.980928	0.859355	1.00598	1.00437	1.019		0.992551	0.996933	1.01794	0.98644	1.01386	0.983158	0.982157	1.0024	0.994865	1.0032	0.996275	0.998905	1.01623	1.01575	0.999146	0.993835	0.997861	0.9789	0.994751	1.00515	0.974891
	Q	1.00998	1.00606	1.00132		0.941832	0.988655	1.00735	1.00423	0.995518	1.00877	0.993326	1.00396	1.00447	1.0191	0.998521	1.01157	0.961511	0.984433	1.01373	0.708594	0.980538	0.997199	0.723739	1.00172	1.01104	0.961355	0.984857	1.00133	1.00161	1.0238	0.973949	1.11157	1.00586	0.980549	0.995467			1.00352	1.02165	1.00095	1.02103	0.995272	1.00163	1.00705	1.05073	0.997328	0.964579	1.00234
	N	1.01764	1.00994	1.02508	0.995791	1.02688	1.00562		0.983426	0.978977	0.998431	0.993726	1.06466	0.996994	1.00201	0.980833	0.985273	0.993355	1.01083	0.999939	0.91667	0.941666	0.979113	0.802169	0.97571	1.01382	0.993132	1.01688	1.01381	1.00073	1.00369	0.975392	1.01414	1.04244		0.999069	1.04918	1.00567	1.00627	1.01799	1.01493	1.00719	1.0369	0.96723	1.00908	0.882586	1.0075	1.00822	0.977404
	D	1.0106	0.995517	0.998666	0.996715	0.841742	0.980429	1.01927	0.984857	0.952328	0.988449	0.98695	0.945687	0.994339	0.97606	0.995475	0.965144	0.97366	0.998083	1.00946	0.989203	0.950971	1.00148	0.776797	0.973163	1.02593	0.974683	1.03598	1.03852	1.01792	0.99159	1.01044	0.99428		0.985103	1.0163		1.00525	0.999896	1.00455	0.997377	1.02731	1.00307	0.963911	1.00884	1.00239	0.988954	1.00051
	E	1.01446	1.00967	1.017	1.03377	1.0316	0.999503	1.00595	1.01463	0.979848	1.00469	0.999615	0.994541	0.996099	0.989141	0.992285	0.99676	1.00434	0.988142	1.00673	0.909253	0.965695	1.01164	0.660341	0.987215	1.00485		1.03087	0.993079	1.02397	1.00749	1.0079	0.975392	0.993914	1.00066		0.981829	1.00391	1.00124	1.00694	0.981372	0.965538	1.03099	0.660148	1.00549	1.02396		0.995623	1.00047
	H	1.02289	1.01656	1.04786	0.998121		1.02039	1.05342	1.00084	0.987399	0.959798	1.00018	0.995778	1.00377	1.01423	0.996366	0.957183	1.0296	1.01381	0.987295	0.776922	0.926551	1.02048	0.651272		1.0013	0.981549	0.980388	1.01065	0.996815	1.01389		0.998685	0.950971	1.01301	1.00679	0.779927	1.0025	0.99292	1.00907	1.00492	1.01349	0.985873	1.02419	0.998316	0.966424	1.03039	0.950971	0.999156
	R	1.01	1.01438	1.00561	0.999167	0.997413	0.874793		1.01457	0.964242	0.99631	0.986405	0.966314	0.99362	1.00213	0.975001	0.887663	0.980905	0.98507	0.988135	0.802725	0.990774	0.970988	0.841742	0.998629	0.995212	1.00996	0.995686	0.998923	1.00997	0.994188	1.02096	0.9896	0.994574	0.984139	1.00062	1.00295	0.862334	0.998002	1.00748	0.984057		0.99176	0.995908	1.00267	1.00036	0.988896	0.997505	1.00494
	K	1.02074	1.01846	0.998685	0.997232	0.998339	1.02051		1.02564	0.99535	1.00119	0.951125		0.976252	0.997656	0.981314	0.78475	0.954132	0.971018	0.982931	0.947873	0.970706	1.00171		0.984871	0.991492	1.00393	0.989383	1.02765	1.00944		0.950971		1.01361	0.987709	0.993572	1.00149	0.995983	1.00239	1.00152	0.989041	1.00016	0.995469	1.00016	0.972982	1.0346	0.983151	1.00881	0.7157
	STOP	1.01314	1.0133	1.01447	0.989743	0.984795	1.01369	0.999261	1.01017	1.00548	1.02077	0.996701	0.950971	1.01892	0.999646	1.01011	1.00016	1.0137	1.00973	0.973929	1.00445	1.00406	1.00385	1.00183	1.008	0.996567	1.01696	0.980306	0.999533	1.02855	0.994205		1.01895	1.01539	1.00845	1.00502	1.0186	1.00844	1.00432	1.01619	1.00378	0.996895		0.987709	1.0066	1.01103	1.01802	1.01672
[truncated: 239 more columns]

## Sheet: 99% Confidence (replica 1)
		M	S	I	Q	H	F	R	V	A	L	I	P	F	F	A	A	F	C	L	P	V	F	A	H	P	E	T	L	V	K	V	K	D	A	E	D	Q	L	G	A	R	V	G	Y	I	E	L	D
Amino acid	Codon	3	4	5	6	7	8	9	10	11	12	13	14	15	16	17	18	19	20	21	22	23	24	25	26	27	28	29	30	31	32	33	34	35	36	37	38	39	40	41	42	43	44	45	46	47	48	49	50
Trp	TGG	0.0224133	0.0245331	0.024663	0.0427438	0.583374		0.0596198	0.0228191	0.0608708	0.0502808	0.0140938	0.0368419	0.0228609	0.0698778	0.020188	0.0945686	0.311829	0.0257068		0.0363435	0.0374074	0.0312136	0.0638285	0.215501	0.0275586	0.434823	0.367494		0.0362661	0.0617425				0.0323403	0.0183976		0.0218983	0.0165232	0.0161192	0.0357158	0.583374	0.434823	0.0489424	0.020319		0.336814
Phe	TTC	0.0240926	0.0496673	0.0434177	0.0241054			0.0380254	0.124778	0.0244988	0.0380112	0.0168002	0.0619486	0.0119208	0.0218405	0.0381387	0.388919	0.0785368	0.0228336	0.049409	0.0637977	0.0262413	0.0580721		0.125482		0.102656			0.0639655					0.0978342	0.0415804		0.1348	0.0532533	0.0376928	0.025839			0.614931	0.0262052	0.0906973	0.039246
Phe	TTT	0.0259711	0.0968146	0.0405013	0.0248782		0.0683285			0.0265692	0.1049	0.0183044	0.0303913			0.0305388			0.0308095	0.0312082	0.0534247	0.0708997						0.117051				0.614931		0.0724752	0.0445281	0.0885329		0.0959703	0.0286162	0.0434047	0.0337695			0.583374	0.0260165			0.614931	0.0723302
Tyr	TAC	0.0274883	0.0280775	0.0619093	0.0359983		0.0307462		0.388919	0.0669812	0.0321884	0.0355467		0.0423916		0.042947	0.0302067	0.140194	0.0422312	0.039999		0.355034	0.257486		0.0583345		0.0805525	0.141414		0.0402785	0.0997649		0.434823		0.127518	0.275007		0.153872	0.0281132	0.049206	0.0333318					0.31183	0.200271
Tyr	TAT	0.0507468	0.0362918	0.0305182	0.126756	0.0942561	0.0383626			0.0239783	0.0353934	0.0275664		0.0575757	0.0480996	0.0607236		0.0996063	0.20177	0.614931	0.0414327		0.11239		0.0683132	0.02742	0.0406959	0.147818		0.0512081	0.0446316	0.0413386	0.158783	0.0843394	0.336814	0.0678921	0.140015	0.0379061	0.0427657	0.026237	0.0842742			0.049882	0.0171476		0.583374	0.0532184	0.0513159
Pro	CCA	0.0205307	0.0200335	0.0404674	0.112725	0.160707	0.042346	0.14316	0.0310296	0.0211299	0.0239889	0.0249701	0.0302264	0.0290739	0.019607	0.0204569	0.0215393	0.028434	0.01636	0.0284953	0.0419597	0.0409294	0.0590787	0.355032	0.239163		0.0492921	0.0545387	0.0308711	0.0352536	0.0411877	0.388918	0.0664402	0.0359928	0.243771	0.0243538	0.0768834	0.0191889	0.015853	0.0214365	0.0169577	0.168622		0.0303638	0.0320752	0.0696802	0.0388001
Pro	CCC	0.0300885	0.0159947	0.118385	0.060034	0.046721	0.0217686	0.0258443	0.0907614	0.0468417	0.0286279	0.0188556		0.0246002	0.0314038	0.0274785	0.0453482	0.155169	0.0337573	0.0762692	0.026985	0.188657	0.0310372	0.048155	0.0525593	0.0386417	0.065899	0.0333376		0.0246907	0.0278842	0.0981158	0.0296696		0.614931		0.0443388	0.0216691	0.0162828	0.0287493	0.0239613			0.110313	0.0158955		0.0895955	0.614931	0.0727545
Pro	CCG	0.0225308	0.0361902	0.029709	0.0209092		0.0263062	0.0341699	0.054518	0.0359245	0.0358151	0.0160962	0.02558	0.0538712	0.0290428	0.0359353	0.037687		0.0231548	0.0490428	0.0449554	0.0634669	0.0298567	0.0523241	0.0627707	0.0229397	0.0635327	0.0857417	0.0415527	0.0330654	0.0477185	0.138202	0.0553337	0.0641673	0.0410805	0.0150731		0.0246359	0.0158441	0.0208996	0.0173145			0.0239702	0.0279269	0.0808425	0.0419899	0.0366536
Pro	CCT	0.0362653	0.0225926	0.0491577	0.0295478	0.150313	0.0360413	0.0839412		0.0299281	0.0180009	0.0471866	0.0518534	0.0404137	0.018601	0.0387525	0.0681472	0.0472532	0.014569	0.0734471		0.0253996	0.0323794	0.0527834	0.0972011	0.0168333	0.111715	0.0500244	0.0786961	0.0249416	0.0748627		0.0469519	0.0528929	0.0616487	0.029505	0.0331994	0.0269996	0.0229174	0.0243751	0.0471286	0.249666		0.0893756	0.0248888	0.0323834	0.0966832	0.355034	0.0419473
Met	ATG		0.0328292	0.0232072	0.0301659	0.031126	0.0269955	0.0866965	0.0252251	0.0144124	0.0206795	0.0167443	0.0212384	0.0238951	0.0213092	0.0195639	0.230932	0.0180572	0.0323448	0.0235485	0.0353397	0.0212497	0.0451849	0.0633937	0.0335413	0.0181854	0.0592792	0.0209884	0.130029	0.0414266	0.0535924	0.0889456	0.032539	0.0430626	0.111257	0.0234403	0.0319582	0.0179984	0.0150281	0.0155174	0.0157519	0.0493525	0.0940202		0.0516119	0.0181108	0.0189775	0.0424402
Ile	ATA	0.0206137	0.0260142	0.0603046	0.0390004	0.0996063	0.0436207		0.434823	0.0306414	0.0151644	0.0106093	0.0592267	0.0189281	0.0236548	0.0246361	0.0283079	0.0221359	0.0193167	0.0217995	0.0609555	0.0267413	0.0249946	0.0825022	0.0187729	0.073325	0.039217	0.0492581		0.0253957	0.0609937	0.0516728	0.0484897	0.0334147	0.0390417	0.0407093	0.0383079	0.0214608	0.0147444	0.0224731	0.017354	0.046727	0.0488605	0.0351299	0.0204183	0.117628	0.0627179	0.0308146	0.185416
Ile	ATC	0.0216707	0.0183749	0.044896	0.0266	0.0446887	0.0427261	0.0505759	0.0870364	0.0149426	0.0424229	0.0203258	0.0578292	0.03594	0.0324928	0.024493	0.0463392	0.583374	0.0285251	0.0532949	0.0477791	0.0289054	0.0624672	0.0699381	0.123227	0.0311085	0.0355722	0.031888	0.0361799	0.434823	0.0507019			0.280248	0.0282139	0.0273228		0.0157263	0.0188795	0.019351	0.030645	0.0399971			0.0216509		0.434823	0.0822376	0.0759125
Ile	ATT	0.0185192	0.02137		0.07031	0.0311105	0.0326809	0.0518475	0.0350722	0.0288118	0.0403107		0.0658803	0.0109195	0.0323864	0.0257107		0.0213564	0.0401658	0.0380835	0.0913125	0.0540783	0.0275143	0.552648		0.0361058	0.056974	0.0573703		0.0432519	0.019987	0.0514874				0.0321747	0.125579	0.0323082	0.0252738	0.0309014	0.0205669	0.20177	0.129224	0.0402906	0.0197176	0.0537326	0.0765577	0.114098
Leu	CTA	0.0229307	0.0201809	0.0310524	0.0267903	0.0452116	0.0537419	0.0360151	0.0260777	0.0168877	0.0176406	0.0171981	0.0302992	0.0186817	0.025879	0.021843	0.0458064	0.0197008	0.0195537	0.0171468	0.0246556	0.0182545	0.0194867	0.0489196	0.0796281	0.0118987	0.0680726	0.0876953	0.0378301	0.0395041	0.0387584	0.0690438	0.0520532		0.0414197	0.0172859	0.614931	0.0215881	0.0297092	0.0377614	0.0132601	0.113577	0.0647443	0.0207507	0.0173628	0.0261514	0.0246033	0.0854526
Leu	CTC	0.0223132	0.0202092	0.0433522	0.0248879	0.0870623	0.0360509	0.0550332	0.0222132	0.0414147	0.0173301	0.0155154	0.0487636	0.0154217	0.0187035	0.0229556	0.0681488	0.0334345	0.0212295	0.0288433	0.0452937	0.0388829	0.0409694	0.0719133	0.0263647	0.0200339	0.0418273	0.0455143	0.0705121	0.0212191	0.0204688	0.0329855	0.209392		0.0382667	0.0206089	0.0483797	0.0235898	0.0593986	0.0392514	0.0201158	0.0387571	0.614931	0.03211	0.011394	0.0812745	0.0369713	0.148702	0.0598988
Leu	CTG	0.0182153	0.022547	0.0293759	0.0392134	0.190496	0.0262486	0.0262731	0.0180059	0.0150859	0.0176766	0.0110627	0.0277883	0.0150636	0.0187721	0.0182849	0.131111	0.0250167	0.0221213	0.0269785	0.0198748	0.0216011	0.0427212	0.0538522	0.0293468	0.0163882	0.125926	0.0563999		0.036006	0.02142				0.151117	0.0133141		0.0160092	0.0118409	0.0158791	0.0143655	0.583374	0.206074	0.0674703	0.0139781	0.0727377	0.0202117		0.0739502
Leu	CTT	0.0244102	0.0141724	0.0359604	0.0299744	0.0959538	0.0371102	0.0618131	0.0813628	0.0265963		0.0157133	0.100694	0.0261652	0.0135587	0.0270011	0.0782335	0.061105	0.0187245		0.0384572	0.0475794	0.0224554	0.0585491	0.0528184	0.0353308	0.0532869	0.0579338	0.0787021	0.0485539	0.0314945	0.0501345			0.614931	0.0286855		0.0317626	0.0150827	0.0227513	0.0242885			0.0557752	0.0201558	0.614931	0.0397337	0.0529534
Leu	TTA	0.0176169	0.0700116	0.0406261	0.0309183		0.0377627		0.164355	0.0259803	0.112279	0.016071	0.036617	0.0285656	0.0613956	0.0297402	0.0616535	0.078012	0.0286327	0.0456973	0.0693735	0.0263413	0.0511649	0.614931	0.0799095	0.0437715	0.0846254			0.0417118		0.176748			0.0411899	0.0394217	0.0470445	0.0344687	0.0762188	0.0361794	0.0290868			0.614931	0.0203862	0.434823			0.434823
Leu	TTG	0.0211293	0.039876	0.0292364	0.0178101		0.127307			0.0334904	0.0479434	0.0158108	0.0491031	0.0191172	0.0565719	0.0304112	0.0653723	0.162089	0.0285939		0.0384805	0.0446878	0.0238854			0.0311775			0.0493401	0.137586			0.0847732			0.0106084		0.0253224		0.028076	0.0160825		0.145347	0.0403839	0.031496	0.0415213	0.239365	0.118143
Val	GTA	0.018912	0.0221903	0.0420669	0.0333091	0.0218321	0.030193	0.0415083	0.0355683	0.0246491	0.0357223	0.016293	0.0365273	0.01398	0.0200496	0.0221639	0.034885	0.03372	0.0168167	0.0479181	0.0455593	0.0303694	0.0291873	0.0586666	0.0286841	0.0233568	0.0442259	0.0452338	0.0420734	0.0193359	0.0341958		0.110265	0.0645329	0.0741334	0.0266582	0.0674552	0.0234202	0.0131894	0.0181424	0.01903	0.0388137	0.0460191	0.0524667	0.0270011	0.0479409	0.0808425	0.0644706	0.0435302
Val	GTC	0.0213954	0.018655	0.0332681	0.0390045	0.155169	0.0324514	0.0263384		0.0254888	0.0278524	0.0299947	0.0485331	0.0202433	0.0241578	0.0292104	0.0268111	0.0188876	0.0278148	0.0255116	0.0309038	0.036006	0.0262736	0.0497482	0.0484495	0.0384636	0.0226782	0.0346185	0.0591682	0.0366385	0.0393468	0.227082	0.0461613		0.0599368	0.0176661		0.0450214	0.0183597	0.0228667	0.0250472		0.227732	0.336814	0.016507	0.0709635	0.204983	0.0320424	0.0964391
Val	GTG	0.0225805	0.0192958	0.024019	0.0315758	0.0219677	0.0899687	0.0787888	0.0437907	0.018265	0.0356202	0.0141	0.026216	0.0163449	0.020394	0.0190988	0.0190673	0.239165	0.0150091	0.0347351	0.0199901	0.018413	0.0271603	0.0706802	0.0430528	0.016318	0.0376169	0.0273216	0.0274864		0.0269879	0.0687682		0.0410623	0.0276345	0.014011	0.060951	0.0171237	0.0108701	0.0140463	0.024016	0.0353142		0.0233543	0.0139933	0.0317147	0.035396	0.0207387
Val	GTT	0.0268684	0.00909198	0.0385013	0.251048	0.0421598	0.0270243	0.0456805	0.0583628	0.0237029	0.0258351	0.0148043	0.0605618	0.0264693	0.0387776	0.0322256	0.0423407	0.0324404	0.031621	0.0604252	0.0376883		0.0204003	0.0243169	0.0486087	0.0224501	0.0371347	0.0744264		0.0198904	0.0625575	0.212177	0.0557172	0.0477739	0.0364193	0.0458576	0.0519734	0.0338461	0.0226693	0.018589	0.0282715		0.0840181	0.0379485	0.0233664	0.0300743	0.0512933	0.0351759	0.0961157
Ala	GCA	0.0188471	0.0207722	0.0401141	0.0341809	0.0381042	0.0358511		0.100763	0.0272775	0.0259094	0.0175101	0.0273624		0.0430524	0.0244353		0.0224613	0.0637921	0.0989161	0.191687	0.0215108	0.0364526	0.0366249	0.614931	0.0644139	0.0700186	0.0882376	0.0431021	0.0216469	0.0731694	0.0805519	0.0422116	0.0628153	0.0456436	0.0212004	0.0332492	0.0378912	0.0120226	0.0197356				0.0456807	0.0336698	0.0445324	0.0845395	0.100412	0.0404882
Ala	GCC	0.024525	0.0158545	0.0377219	0.0254386	0.0293425	0.0286126	0.081655	0.0269129		0.434823	0.0155318	0.030835	0.0336561	0.0342517	0.0298138	0.022202	0.0276354	0.0199367	0.0362305	0.0732615	0.583374	0.0224104	0.0277449	0.0207889	0.0586526	0.0429837	0.0502036	0.185416	0.0293525	0.0409571		0.388918		0.0315703	0.0209386	0.0468265	0.0178542	0.0223372	0.022876	0.0272298	0.0557866		0.0790104	0.0229365	0.336814	0.0442877	0.0679581	0.614931
Ala	GCG	0.0207452	0.0228874	0.0245603	0.0414382	0.0437929	0.0518475		0.0342416	0.0358151	0.116499	0.0386586	0.224544	0.051519	0.0298782		0.0201728	0.268381	0.0300514	0.0508416	0.126938	0.0246801	0.0427864	0.0447741	0.0815369	0.0477185	0.0696819	0.0601118	0.0415499	0.0471349	0.0358232		0.0550625	0.0459429	0.0450053	0.024021	0.0369251	0.0196318	0.0102803	0.0174156	0.061286		0.0516668	0.0321273	0.0168237	0.0595393	0.0430998	0.0254215	0.0422657
Ala	GCT	0.0177044	0.0297583	0.0518096	0.0371922	0.229888	0.0369495	0.0670498		0.0473579	0.0429061	0.0264466	0.141209	0.0222229	0.0385357	0.027734	0.0259455	0.0255906	0.0314994		0.0373496	0.0305194	0.0196678		0.0646079	0.0308032	0.0380743	0.0416685	0.0387761	0.031259	0.0300019	0.0451174	0.0756438	0.0589334		0.0307936	0.150633	0.046727	0.0145832	0.0170503	0.0156645	0.287238		0.0678921	0.0407904	0.0715416	0.103953		0.145507
Gly	GGA	0.0189685	0.0850488	0.03209	0.0255843	0.0353825	0.024445		0.031022	0.0342197	0.199041	0.0163009	0.0365882	0.030492	0.0280233	0.0286841	0.0235102	0.0248015	0.0151916	0.0761896	0.0542132	0.0439453	0.0162742	0.0265466	0.0477067	0.0167086	0.0330042	0.0311416		0.0271301	0.0440506	0.10294	0.0975792		0.0452847	0.0163047	0.0243686	0.014437	0.0126015	0.0154609	0.0184619	0.160741		0.0374911	0.0237484	0.0354417	0.0481497	0.0321029	0.0739676
Gly	GGC	0.0205745	0.0127012	0.0298254	0.0210166	0.10989	0.0772636		0.0619461	0.0334421	0.00564485	0.0169702	0.0326721	0.0170979	0.0345669	0.0197494	0.0328536	0.0165729	0.0165123	0.0356344	0.0596602	0.0428588	0.0252874	0.614931	0.0373173	0.227732	0.0309253	0.0416001	0.0373547	0.0191885	0.0323699	0.0424021	0.0566409	0.037269	0.0292827	0.021044	0.0393116	0.0163177	0.022328	0.0171106	0.0382093	0.106792	0.0444357	0.03132	0.0175649	0.0596992	0.0279835	0.0477187	0.0519549
Gly	GGG	0.0164652	0.0165034	0.016133	0.0292508	0.0197529	0.0689623	0.0411689	0.022068	0.0237278	0.0156123	0.00978601	0.0259284	0.0203682	0.0191871	0.0113192	0.0139524	0.025386	0.0204015	0.0387448	0.0493751	0.0268417	0.0137602	0.033743	0.0189467	0.0237792	0.0333586	0.0436919	0.0257831	0.0243643	0.0233056	0.0359408	0.051764		0.030006	0.0157483	0.0334452	0.0155564	0.0108409	0.00985979	0.0191475	0.257486	0.0584637	0.0155092	0.0169902	0.156045	0.0296038	0.0184985	0.0439754
Gly	GGT	0.0215884	0.017046	0.0340741	0.0239071	0.0260277	0.0311446	0.0369885	0.0343877	0.0169053	0.0165724	0.0157582	0.0400343	0.0228274	0.0156064	0.0178598	0.0230632	0.0373825	0.0165677	0.0803018	0.0640066	0.033943	0.0281677	0.0504285	0.0348067	0.0237865	0.0199704	0.0277703	0.0367963	0.0358429	0.0516593		0.0822376	0.0451213	0.065045	0.0396296	0.0439503	0.0154761	0.014327		0.0279994	0.194463	0.388918		0.0185168	0.0667059	0.0343149	0.204983	0.066234
Cys	TGC	0.0285951	0.0376365	0.0386524	0.0735456	0.0956718	0.173935	0.047384	0.0200404	0.0347099	0.0719688	0.0241111	0.0314389	0.0250113	0.0442153	0.0430995		0.388919		0.0297939		0.0473995	0.0342527	0.0754204	0.052394	0.239165	0.0673752	0.367494		0.583374						0.0344973		0.0455137	0.569315	0.164355	0.0362116				0.0219851	0.434823	0.219535		0.0667745
Cys	TGT	0.025322	0.0199541	0.0393235	0.0295026	0.066016	0.0248899	0.0619172	0.095098	0.0214382	0.0292927	0.0260689	0.0717311	0.0341721	0.0530124	0.0312276	0.0447784	0.0344774	0.0260479	0.388918	0.134194	0.0309382	0.0439561	0.336814		0.0539571	0.0579671	0.0485952		0.034743	0.388918			0.388918	0.0697338	0.043694		0.0286243	0.023858	0.0356867	0.0330664		0.0723467	0.0421255	0.0563434		0.040835
Ser	AGC	0.0214746	0.0142841	0.0445235	0.0372982	0.0334273	0.0336491	0.113291	0.367494	0.0336989	0.0256662	0.0257103	0.0660578		0.0300347	0.0211414	0.0428793	0.0642231	0.0248322	0.0590199	0.157439	0.0921532		0.0426466	0.028537	0.388919	0.0291447	0.0554737	0.171503	0.0238786	0.0712373		0.0801696	0.0542927		0.0238543		0.032703	0.0350958	0.0299699	0.0184621	0.297043		0.0674181	0.0414762	0.0279955	0.0318458	0.0406296	0.0377581
Ser	AGT	0.0303162		0.0422178	0.0562206	0.0381918	0.0345548	0.0375268	0.0374078	0.0371074	0.0141216	0.0200944	0.0885459	0.0237878	0.0214764	0.0258286	0.0200575	0.0258141	0.0194519	0.0259217	0.0658031	0.0451831	0.0354224	0.0808533	0.0790104	0.030449	0.030835	0.0314039	0.614931	0.030237	0.0296003			0.187942	0.0231755	0.0365688	0.0619514	0.0269172	0.0111393	0.0187841	0.0185234	0.0389993	0.0450411	0.0502904	0.0443603	0.132849	0.0261583	0.0503482	0.045739
Ser	TCA	0.0291306	0.0777153	0.0594753	0.048892	0.434823	0.0219628	0.614931	0.133334	0.0524127	0.239365	0.0225324	0.0436232	0.071429	0.099085	0.0312298	0.068604	0.367494	0.0312663	0.0832867		0.0325756	0.0342278			0.101978		0.176746	0.0486087	0.0280362			0.0412958	0.0493297	0.0335272	0.388919		0.0228167	0.0370267	0.0285827	0.0311801	0.093534		0.0448159	0.0461438	0.0838794
Ser	TCC	0.0423918	0.0344528	0.0371801	0.0466299	0.0434002	0.0370953	0.336816	0.0639038	0.031673	0.114371	0.0276888	0.0769842	0.0327908	0.0217622	0.0555098	0.0518919		0.0262378		0.0705508	0.128609	0.140194		0.336814			0.0416761					0.0598973		0.0466327	0.0345795		0.0382276	0.0435118	0.088429	0.0571764			0.0405751	0.0313013		0.139461	0.130029
Ser	TCG	0.0378984	0.0475955	0.0300603	0.0352423		0.0225832		0.103757	0.227082		0.0217436	0.0454323	0.0386715	0.0347264	0.0245791			0.0437598		0.047929	0.0206204	0.0339736	0.0609112	0.614931	0.0323307	0.0457384	0.135557		0.0412803	0.073194				0.0523127	0.0461661		0.0202772	0.0255174	0.0291915	0.0254897				0.0272885	0.0394358		0.583374
Ser	TCT	0.041912	0.0996063	0.162089	0.0339294	0.157045	0.31183	0.0717273		0.0734543	0.0528198	0.0275062	0.10407	0.0278303	0.0533871	0.0345433		0.028778	0.0168667	0.0430136	0.0347452	0.239365	0.0224612	0.0925617	0.120784	0.251048					0.0673827				0.0941636	0.0272632		0.0245325	0.046155	0.0325228	0.116001	0.0762677		0.0863052	0.0196007		0.045283	0.614931	0.0952075
Thr	ACA	0.0227288	0.0199163	0.069859	0.0273915	0.03176	0.0335129	0.0464785	0.0253226	0.0325962	0.0367548	0.0157218	0.0202621	0.0339416	0.0336966	0.0312851	0.0169673	0.028751	0.0159081	0.131563	0.54638	0.0196848	0.0357285			0.0489806	0.0480728	0.0217006	0.0241625		0.0294889		0.173935	0.355032	0.0920817	0.029097	0.0479754	0.0203169	0.0163081	0.0228182	0.0201868	0.114371	0.0314314	0.196215	0.0159045	0.614931	0.061387	0.0558244	0.201804
Thr	ACC	0.0303672	0.0250062	0.0782788	0.0286773	0.0321401	0.0308151		0.0407181	0.0191098	0.0367676	0.0140876	0.0956715	0.0326194	0.023868	0.0500498	0.0606221	0.0494417	0.0456201	0.0447784	0.158991	0.0235752	0.0322498	0.065331	0.0388116	0.218174	0.0531869	0.0293759	0.211403	0.022689	0.0428206		0.0446626	0.0921698		0.0258		0.01631	0.0149008	0.0253132	0.280248	0.047243		0.0794444	0.0239637	0.0459849	0.0721509	0.144947	0.0471748
Thr	ACG	0.0281196	0.0193131	0.044316	0.0232341	0.0877602	0.0352767	0.138745	0.0419627	0.0246756	0.0611223	0.0245943	0.140194	0.0269726	0.022473	0.0268038	0.0306753	0.0235519	0.021172	0.0313983	0.0840395	0.614931	0.0417709	0.132399	0.040593	0.0370525	0.0474526		0.0373818	0.0252626	0.0538086	0.0341447	0.434823		0.0995002	0.0193555	0.0322631	0.023676	0.012198	0.0198131	0.0244758	0.0317214	0.583374	0.104694	0.0263669		0.0648092	0.0180067	0.0318806
Thr	ACT	0.0229555	0.0240939	0.0449968	0.0451164	0.249666	0.0192998	0.614931		0.0239011	0.0396927	0.0330395	0.021991	0.0282516	0.0293981	0.0471948	0.0280398	0.025571	0.0165197	0.0299041	0.0659376	0.0372537	0.0493932	0.0496221	0.0285605	0.0382854	0.0416036	0.0313162	0.0451356	0.0328536	0.0266931		0.434823	0.0610926	0.0273392	0.0687068		0.0293204	0.0189133	0.0295324	0.113577	0.0678745			0.0220107		0.0197216	0.0327737	0.614931
Gln	CAA	0.0218774	0.0251434	0.0538318		0.154954	0.0304219	0.0558244	0.0796157	0.0181069	0.0372588	0.0139092	0.0260359	0.0162559	0.0222427	0.0242125	0.0662775	0.0766283	0.0214479	0.0320079	0.0655679	0.0355686	0.0349852	0.0373679	0.0445763	0.0640902	0.0583639	0.162089	0.0349599		0.0390452	0.105795	0.280248		0.0298774	0.0204277		0.0260709	0.0282101	0.0228373	0.0225017	0.078432	0.0673122	0.0344611	0.0220062	0.284661	0.0811884		0.0920817
Gln	CAG	0.0268859	0.0239524	0.0211528	0.0535165	0.257486	0.0335558		0.0241686	0.0173838	0.0251133	0.0144836	0.0258682	0.0355722	0.0273139	0.0162848	0.078432	0.260899	0.0120543	0.0317308	0.0427363	0.0430035	0.0179962	0.0812776	0.0195802	0.014949	0.583374	0.336814	0.0448968	0.0284702	0.150313			0.044955	0.0357812	0.0164989			0.0121973	0.0171641	0.0155442	0.0468963	0.367493	0.0296223	0.0252184	0.100894	0.0302346	0.116253
Asn	AAC	0.024611	0.0180933	0.0307615	0.0939311	0.0636013	0.048			0.0309431	0.0616163	0.0209197	0.0901022	0.0458523	0.06108	0.0414578	0.0333962	0.0344853	0.019947	0.0441179	0.0791828		0.0539037	0.0951996	0.060924	0.0373532	0.0468395	0.043837	0.0582845	0.113813	0.0498335		0.055977			0.0795984	0.0800478	0.0296511	0.0228952	0.0321033	0.0456079			0.0536251	0.0546095	0.0899653	0.0256233	0.0626937	0.158994
Asn	AAT	0.0389479	0.0196021	0.11509	0.0448343	0.0604335	0.0403699		0.0538464	0.0288699	0.0456092	0.0251193		0.0508943	0.0171063	0.0506811	0.0283504	0.060432	0.047356	0.0388329	0.117869	0.0515971		0.583374		0.0259108	0.0657494	0.0427848	0.0291652	0.0384991	0.0411007	0.218174	0.113242	0.137581			0.0469985	0.0424983	0.0184601	0.0258409	0.0181725	0.035876	0.0994718		0.0256401		0.0463959		0.0408599
Asp	GAC	0.0237716	0.0223494	0.0425391	0.0306054		0.0286289		0.118855	0.0158538	0.0222458	0.0173798	0.0696416	0.0220523	0.0498911	0.0270741	0.0132551	0.0406296	0.0216021	0.0359872	0.0330751	0.0740315	0.0444662	0.0839676	0.0929827	0.029298	0.0494498	0.0416585	0.0562469	0.0574106	0.0255686		0.434823	0.0779095	0.275007	0.112726	0.0343579	0.0194579	0.0209357	0.0199463	0.0759722	0.113632	0.0448765	0.042324	0.0164298	0.0907819	0.0415408	0.153631	0.0470755
Asp	GAT	0.026833	0.0240258	0.0391005	0.0973614	0.215498	0.02434	0.0453077	0.0807782	0.0772201	0.0313565	0.0203222	0.10671	0.355034	0.013705	0.0283785	0.0209846	0.0781273	0.0278921	0.0492611	0.0514643	0.0356151	0.05058	0.0658248		0.0701806	0.0446931	0.0669498		0.0256728	0.0303925	0.0437598	0.0437017		0.0400211	0.0233763		0.0172754	0.0174953	0.0181607	0.280248		0.06108	0.0530886	0.047257	0.0541185	0.0210593	0.0706307
Glu	GAA	0.0247717	0.021564	0.0566552	0.0889512	0.341106	0.0248127		0.0275634	0.0469333	0.0746452	0.016979	0.0423248	0.0241343	0.212177	0.0237056	0.0414138	0.0217372	0.014145	0.0563032	0.0338237	0.0459532	0.024237		0.0267413			0.0510329	0.0735254	0.0299002	0.0301019	0.151724	0.0906775	0.195218	0.0365882		0.0853501	0.0154759	0.0128805	0.0171112	0.027794	0.0407861	0.0756697	0.355032	0.0228564			0.0444998	0.0370067
Glu	GAG	0.0212177	0.0331869	0.0293932	0.251048	0.0443834	0.0180375	0.0392459	0.328699	0.0298485	0.0306059	0.0199426	0.0235275	0.0212573	0.0275003	0.0180525	0.0216094	0.0378775	0.0161237	0.0525556	0.0669466	0.0240954	0.0481885	0.0780048	0.173751	0.0165056	0.0435056	0.0514181	0.0291771	0.0213924	0.0594753	0.0544686	0.122224	0.0690934	0.0966475	0.0232285	0.0251555	0.0128272	0.0109063	0.0130119	0.0412458	0.0711139	0.0932195	0.0180425	0.0526461	0.0660443	0.0336735	0.0317561	0.107056
His	CAC	0.020665	0.0201652	0.105146	0.0254572	0.0930639	0.0779077		0.0557357	0.107877	0.0237883	0.0193511	0.030289	0.0416739	0.0223972	0.0254801	0.0350207	0.0666499	0.0333736	0.0321086	0.211402	0.053155	0.0384135			0.0437373	0.05058	0.0439902	0.100667	0.0865889	0.0262685		0.336814		0.0359296	0.0270957	0.367493	0.0255254	0.0251175	0.0762692	0.0422178		0.0487221	0.0402123	0.0262813	0.0535051	0.0316868	0.434823	0.19604
His	CAT	0.0336834	0.023034	0.0737972	0.0194343		0.0386161	0.0808119	0.0479735	0.0293896	0.0476346	0.0291514	0.0555059	0.0268453	0.0392005	0.0412015	0.0545948	0.0619514	0.0331108	0.0367205	0.0705779	0.583374	0.0392075	0.169088	0.031976	0.0258606	0.0458541	0.0989167	0.0822981	0.026469	0.0407057		0.0955754	0.182667	0.388918	0.0671541	0.229884	0.0210297	0.0174192	0.0232917	0.0157244	0.037098	0.0468551		0.0299632	0.0735656	0.0784474		0.0456846
Arg	AGA	0.0225791	0.125836	0.045283	0.0358137	0.0508996	0.016675	0.0551595	0.434823	0.0404244	0.101978	0.0143396	0.0239171	0.0203322	0.0450154	0.0237982	0.0480662	0.0368414	0.0281401	0.0327858	0.180038	0.0247747	0.0307699	0.0684842		0.0626937	0.0445898	0.0438926	0.0349934	0.0399152	0.0598216		0.0354788	0.249666		0.0237255		0.0144581	0.0189402	0.0195759	0.00954682	0.0412471		0.0608708	0.0247752	0.0361784	0.0382567	0.0857417
Arg	AGG	0.0166325	0.0376294	0.0203785	0.0337634	0.0306807	0.0379608	0.0772924	0.019521	0.0159988	0.0236997	0.0108917	0.0370684	0.0229183	0.019222	0.016168	0.0182166	0.0199989	0.0149847	0.0212279	0.0505407	0.0226743	0.0237219	0.0936736	0.0479732	0.0156691	0.0200859	0.0300119	0.0523202	0.0338793	0.0171197	0.0555015		0.0456092	0.0594122	0.0176827	0.0738758	0.018664	0.010221	0.0133381	0.0116885	0.0258527	0.0648421	0.0261198	0.0237275	0.0405013	0.0428165	0.0294193	0.355034
Arg	CGA	0.0360265	0.268381	0.0337343	0.021496		0.0643819	0.0687171	0.0198303	0.0167524	0.0613808	0.0107154	0.0651219	0.0260578	0.0333812	0.0302573			0.0285394	0.0637997	0.0331648	0.0292538	0.0257629	0.114171	0.151763	0.0199309	0.0520209	0.10931	0.434823	0.0497381		0.0709735		0.0412442	0.043105	0.0237073		0.0324346	0.0348823	0.0308632	0.0210865			0.0330091	0.0173684	0.0370748	0.0288047
Arg	CGC	0.0198019	0.0197251	0.0339618	0.0940311	0.0764821	0.0622364	0.0437849	0.0307192	0.0315949	0.0216651	0.01454	0.0341596	0.0328186	0.0232658	0.0286677			0.0239793	0.0406362	0.0357098	0.0613387	0.0375232	0.07902	0.0508012	0.0375012	0.0642201	0.0813777		0.148665	0.0548919				0.191687	0.0202105		0.021442	0.0296448	0.0566552	0.0231993	0.0652069	0.0399181		0.0187223	0.0544013	0.176748
Arg	CGG	0.0218996	0.0215492	0.0178403	0.0638669	0.268381		0.265007	0.0222593	0.0180932	0.0392826	0.012589	0.0421788	0.0430245	0.0198004	0.0138012	0.270936		0.0223766	0.0243131	0.038272	0.0473706	0.0389076	0.434823	0.355032	0.0190851	0.0677101		0.0401173	0.0373058					0.0263234	0.0146802		0.0185022	0.0168101	0.0186011	0.0155799	0.0786961	0.434823	0.0265973	0.0259256	0.0452631	0.0178432	0.0785368
Arg	CGT	0.026398	0.0154811	0.0326421	0.0821511	0.112725	0.0467532		0.0402691	0.0429316	0.0255979	0.0170979	0.297043	0.0611223	0.0243306	0.0375505	0.388918	0.614931	0.0186032	0.0723302	0.115999	0.0346353	0.0109352	0.0472809	0.0458555	0.0449122	0.0955754	0.154955	0.121292		0.123016		0.0622467	0.0972014	0.0447301	0.0594753		0.0216415	0.0222185	0.0279992		0.0535199		0.0295282	0.0203123		0.0507957		0.0694376
Lys	AAA	0.0259789	0.0266896	0.0575935	0.0357608	0.0501094	0.0356941		0.614931	0.0604252	0.0434402	0.0117136		0.0674552	0.0192854	0.0470224	0.148442	0.0842481	0.0422556	0.0484917	0.0621717	0.251048	0.0335257		0.0225937	0.100115	0.0328467	0.0433229		0.0898273				0.0414489	0.165104	0.0298707	0.0690574	0.0341135	0.0160516	0.0214545	0.0253338		0.0567333		0.023223		0.0438904
Lys	AAG	0.022473	0.0196097	0.0365376	0.0255194	0.0446989	0.0448033		0.132849	0.0209511	0.032127	0.0130307		0.0486357	0.0166106	0.0279222		0.0742799	0.0241407	0.0737219	0.0306288	0.0220324	0.0207893		0.0343344	0.0315449	0.0313152	0.0402274	0.124778	0.388919	0.0422242	0.434823	0.0601274	0.0907614	0.388919	0.0243698	0.0398511	0.0186546	0.0107253	0.0133145	0.018999	0.336814	0.0301396	0.0680626	0.0182788	0.0882376	0.0865731	0.0356309	0.583374
STOP	TAA	0.0258245	0.0192695	0.0455109	0.0766294		0.188657	0.0386728	0.0258162	0.0210824	0.0465977	0.0219207	0.614931	0.0217465	0.0476428	0.0271076	0.0391918	0.0325733	0.0272133	0.0625838		0.102386	0.0236354		0.0673752	0.0465393	0.0853899	0.0733983	0.614931	0.0558172	0.0785368		0.12003		0.0231897	0.0276724		0.0263046	0.027156	0.0352638	0.0167493				0.0206688	0.03496	0.056498	0.0759765
STOP	TAG	0.025769	0.034336	0.0286262	0.133209	0.0302807	0.0564373			0.0200904	0.0314052	0.0180746	0.112391	0.0294763	0.0214514	0.0249983	0.0573267	0.0664118	0.0211302	0.109064	0.0792924	0.106154	0.0227982	0.0351417	0.135143	0.0424856	0.0466925	0.118907	0.0382257	0.0341879	0.0393919		0.0342928	0.0359935	0.0275827	0.018934	0.16489	0.0233238	0.016502	0.0144929	0.0308203	0.0701206		0.0333962	0.0336735	0.0443085	0.179783
STOP	TGA	0.0287995	0.157155	0.0317715	0.027505	0.0725188	0.0327349		0.614931	0.146565	0.336816	0.0171297	0.268381	0.0344463	0.0499022	0.0318205	0.043245	0.0284539	0.0263774	0.0381386	0.0741296	0.0315836	0.0652076	0.124778	0.0552964	0.0515317	0.135274			0.0412958				0.0503232	0.0476136	0.0230536		0.0253838	0.0193845	0.0666345	0.0220481	0.0606779			0.0251061	0.0517938	0.0243217
	WT	M	S	I	Q	H	F	R	V	A	L	I	P	F	F	A	A	F	C	L	P	V	F	A	H	P	E	T	L	V	K	V	K	D	A	E	D	Q	L	G	A	R	V	G	Y	I	E	L	D
	Amino Acid	3	4	5	6	7	8	9	10	11	12	13	14	15	16	17	18	19	20	21	22	23	24	25	26	27	28	29	30	31	32	33	34	35	36	37	38	39	40	41	42	43	44	45	46	47	48	49	50
	W	0.0224133	0.0245331	0.024663	0.0427438	0.583374		0.0596198	0.0228191	0.0608708	0.0502808	0.0140938	0.0368419	0.0228609	0.0698778	0.020188	0.0945686	0.311829	0.0257068		0.0363435	0.0374074	0.0312136	0.0638285	0.215501	0.0275586	0.434823	0.367494		0.0362661	0.0617425				0.0323403	0.0183976		0.0218983	0.0165232	0.0161192	0.0357158	0.583374	0.434823	0.0489424	0.020319		0.336814
	F	0.0176938	0.0442438	0.0296536	0.0173409			0.0380254	0.124778	0.0180481	0.035709	0.0124201	0.0272972			0.023846	0.388919		0.0183304	0.0264154	0.040615	0.0246173			0.125482		0.102656	0.117051		0.0636226		0.434823		0.0723571	0.0405853	0.0376923		0.0781091	0.0252366	0.0284919	0.0205289			0.569315	0.0184954	0.0906973	0.039246	0.614931	0.0723302
	Y	0.0241887	0.0222393	0.0273985	0.0346569	0.0942561	0.0240251		0.388919	0.0225932	0.0238445	0.0217203		0.0341878	0.0479409	0.0351156	0.0302067	0.0814903	0.041314	0.0399369	0.0414327	0.346871	0.10346		0.0444474	0.02742	0.0363104	0.102655		0.0317027	0.0407409	0.0413386	0.15073	0.0843394	0.120765	0.0650582	0.140015	0.0367368	0.0235233	0.0231752	0.0309929			0.049882		0.31183	0.174392	0.0532184	0.0512215
	P	0.0127597	0.0105464	0.0212274	0.0162813	0.0429085	0.0143645	0.019845	0.0258984	0.0148018	0.0121732	0.0107712		0.0162746	0.0114549	0.0139846	0.0167603	0.0240987	0.00953372	0.0223694		0.020349	0.0171971	0.0292615	0.0366869		0.0321471	0.0236399	0.0236497	0.014217	0.0200584	0.079134	0.0216333	0.0268809	0.0338578	0.011798	0.0251217	0.0112503	0.00865605	0.0117237	0.0106114	0.137882		0.0181972	0.0113718	0.0276313	0.0262157	0.0363433	0.0363814
	M		0.0328292	0.0232072	0.0301659	0.031126	0.0269955	0.0866965	0.0252251	0.0144124	0.0206795	0.0167443	0.0212384	0.0238951	0.0213092	0.0195639	0.230932	0.0180572	0.0323448	0.0235485	0.0353397	0.0212497	0.0451849	0.0633937	0.0335413	0.0181854	0.0592792	0.0209884	0.130029	0.0414266	0.0535924	0.0889456	0.032539	0.0430626	0.111257	0.0234403	0.0319582	0.0179984	0.0150281	0.0155174	0.0157519	0.0493525	0.0940202		0.0516119	0.0181108	0.0189775	0.0424402
	I	0.0116944	0.0123429		0.0210183	0.0247789	0.0223558	0.0361894	0.0325052	0.0122235	0.0134944		0.0350233	0.00919032	0.0165125	0.0144492	0.0241872	0.0153974	0.0148925	0.0178566	0.0348635	0.0184243	0.0150221	0.0533006	0.0185667	0.022428	0.0239604	0.0241979	0.0361239	0.0218948	0.0178088	0.0365012	0.0484897	0.03282	0.0228748	0.0176567	0.0366487	0.0118652	0.0106236	0.0133029	0.0122307	0.0301125	0.0457403	0.0264786	0.0119176		0.0483762	0.0280246	0.0699358
	L	0.00850731	0.00896658	0.0138423	0.0106444	0.0364526	0.015624	0.0189091	0.0122165	0.00912251		0.00616434	0.0157396	0.0078118	0.00879903	0.00982064	0.0266717	0.0134864	0.00911087		0.0127131	0.0111299	0.0113113	0.0282302	0.0175367	0.00806685	0.02731	0.0286384		0.0146507	0.0127221	0.0253766	0.0433884		0.0229527	0.00627679	0.033679	0.00953155		0.0101252	0.00723946	0.0365739	0.0567278	0.0150431	0.00686648	0.0204981	0.0135619		0.0463812
	V	0.0110361	0.00721834	0.016105	0.019719	0.0145233	0.0168555	0.0194304		0.0112842	0.0152003	0.00840794	0.01862	0.00895186	0.0117953	0.0120925	0.0135163	0.0147107	0.00994343	0.0180778	0.0145492		0.0125746	0.0189839	0.0196515	0.0110837	0.0160893	0.0187802	0.0214767		0.0178893		0.0338837	0.028076	0.0198976	0.00997876	0.0340931	0.0122979	0.00733579	0.00889326	0.0117226	0.0261567		0.0186165	0.00922217	0.0191561	0.0271757	0.0152125	0.0366652
	A	0.0100901	0.010428	0.0173122	0.0164704	0.0204929	0.0180034	0.0519585	0.0207205		0.0218073	0.010321	0.0201922	0.0174901	0.0177424			0.0144336	0.0143754	0.0283038	0.0318046	0.0141406	0.0131049		0.0192054	0.0222608	0.0246568	0.026881	0.0235113	0.0145382	0.0193944	0.0387284	0.0306139	0.0313983		0.0117787	0.021672	0.0121106	0.00669937	0.00952855		0.0548393	0.0516668	0.0234357	0.0120877	0.0317259	0.0280082	0.0230941	0.0286897
	G	0.0096369	0.00870969	0.0121775	0.0122774	0.0143088	0.0180574	0.0275488	0.0154853	0.0119954	0.0051181	0.00689748	0.0162886	0.010713	0.0106513	0.00832958	0.0101977	0.0115776	0.00853307	0.0237363	0.0278372	0.017414	0.00925867	0.0193148	0.0145351	0.011891	0.0137039	0.0170925	0.0183928	0.0124359	0.016495	0.0265037	0.0326526	0.0287748	0.0183003	0.00975133	0.0163908	0.00780667	0.00690589		0.0115242	0.0782309	0.0352853		0.00945466	0.0273015	0.0165021	0.0151794	0.0278005
	C	0.0189882	0.0176564	0.0275843	0.0273974	0.0544808	0.0246543	0.0376752	0.019621	0.0182697	0.0271086	0.0177355	0.028812	0.0202118	0.0340072	0.025288	0.0447301	0.0343777		0.0297152	0.134194	0.02594	0.0270449	0.0739494	0.052394	0.0526224	0.043831	0.0482163		0.0346381	0.388918			0.388918	0.0694688	0.0271064		0.0242615	0.0238065	0.0348588	0.024447		0.0720646	0.0421255	0.0204434	0.434823	0.040121		0.0661978
	S	0.0127078		0.01768	0.0167576	0.0215865	0.00992624	0.0317626	0.0300022	0.0177868	0.0120099	0.00976095	0.0248299	0.0144132	0.0123132	0.0115622	0.016671	0.0184077	0.00971894	0.020203	0.0238997	0.0159063	0.0148768	0.0302137	0.0261342	0.0215647	0.0192632	0.0223891	0.0467229	0.014634	0.0239296		0.0313196	0.0355271	0.0164949	0.0139859	0.0619514	0.0106203	0.00913983	0.0116856	0.0106041	0.0324413	0.0450411	0.0231834	0.0124481	0.021655	0.0183494	0.0306395	0.0278687
	T	0.0127859	0.0109084	0.0270088	0.0143526	0.0218462	0.0136275	0.0439817	0.0191663	0.0112031	0.0205241	0.00934063	0.0146909	0.0150719	0.0132241	0.0175656	0.0128769	0.0142744	0.00991534	0.0193144	0.0492267	0.0140435	0.0191818	0.0369555	0.0200624	0.0232954	0.0235357		0.0184787	0.0150533	0.017095	0.0340636	0.0430388	0.0502015	0.0253746	0.0134629	0.0267697	0.0105401	0.00760516	0.0118766	0.0154444	0.0240702	0.0313576	0.0605794	0.0105044	0.0458132	0.0175173	0.0151374	0.0262225
	Q	0.0170043	0.01738	0.0197071		0.133209	0.02255	0.0558244	0.0231451	0.0125855	0.0208546	0.0100881	0.0183825	0.0148088	0.0172522	0.0135457	0.0507532	0.071545	0.0105422	0.0225498	0.0357092	0.0274261	0.0160296	0.0339123	0.0179489	0.0145671	0.0579876	0.148702	0.0276213	0.0284702	0.0378365	0.105795	0.27501	0.044955	0.022965	0.0128755			0.0112235	0.0137626	0.0128189	0.040312	0.0660728	0.0224957	0.0166186	0.0953211	0.0283624	0.114985	0.0920817
	N	0.0208365	0.0133403	0.0297449	0.0404702	0.0438997	0.030888		0.0537376	0.0211324	0.0366173	0.0161094	0.0901022	0.0339294	0.016483	0.0320255	0.0216463	0.0299805	0.0184027	0.0291763	0.0648021	0.0508213	0.0537909	0.0947632	0.060924	0.021321	0.0381733	0.0306637	0.02611	0.0364977	0.0317357	0.218174	0.0503032	0.137581		0.0795984	0.0405474	0.0243417	0.0144097	0.0201649	0.0169023	0.035876	0.0990253	0.0536251	0.0231967	0.0899653	0.022453	0.0626937	0.0395549
	D	0.0178252	0.0164009	0.0287818	0.0292095	0.215498	0.0185646	0.0453077	0.0665145	0.0155357	0.0181757	0.0132448	0.058481	0.0220129	0.0132277	0.0196242	0.0112312	0.0360828	0.0171124	0.0290974	0.0278497	0.032116	0.0331748	0.0519638	0.0929827	0.0270656	0.0331997	0.035326	0.0562469	0.0234301	0.0195992	0.0437598	0.0435524		0.0394482	0.0228958		0.0129631	0.0134655	0.0134725	0.0734002	0.113632	0.0361799	0.0330908	0.0155349	0.046569	0.0188072	0.0639038
	E	0.0161441	0.0181139	0.0261127	0.0840181	0.0440155	0.0146264	0.0392459	0.0274234	0.0252138	0.0283478	0.0129717	0.0205607	0.0159889	0.0272718	0.0143986	0.0191778	0.0188767	0.0106847	0.0384694	0.0302223	0.0213607	0.0216773	0.0780048	0.0264319	0.0165004		0.0362709	0.0271145	0.0174232	0.0268851	0.050193	0.0727377	0.0634567	0.0342358		0.0241266	0.0099283	0.00838902	0.0104091	0.0230773	0.0351121	0.0589291	0.0180254	0.0209869	0.065899		0.0258602	0.0350111
	H	0.0176452	0.0152027	0.0606284	0.0154613		0.0345998	0.0808119	0.0362942	0.0283637	0.0212836	0.0161547	0.0266195	0.0225926	0.0194704	0.0216973	0.0293793	0.0453173	0.0235304	0.0242029	0.0667612	0.0529319	0.0274776	0.156922		0.0222539	0.0339312	0.0399771	0.0630072	0.0252763	0.0220977		0.0925617	0.182667	0.0357855	0.0251526	0.203205	0.0162664	0.0143503	0.0222881	0.0147536	0.037098	0.0337853	0.0401471	0.0197909	0.0433509	0.0293753	0.434823	0.0440994
	R	0.00907717	0.010239	0.0107865	0.0152567	0.0241275	0.013272		0.0107046	0.00895589	0.0125245	0.00540323	0.0155751	0.011601	0.0100013	0.00858692	0.0169821	0.0175596	0.00868182	0.0131026	0.0186218	0.0126672	0.00848075	0.0314578	0.0272621	0.00970814	0.0159896	0.0229497	0.0231149	0.0194118	0.0156613	0.0436828	0.0308209	0.02905	0.0188899	0.00851634	0.0736337	0.00706611	0.00720259	0.00862387	0.0062482		0.0338732	0.0139106	0.00872	0.0185393	0.0129722	0.0262182	0.0682575
	K	0.0170224	0.0158357	0.0308862	0.0208009	0.0333989	0.0279363		0.129648	0.0198123	0.0258658	0.00874231		0.0392741	0.0126268	0.0240375	0.148442	0.0553929	0.0209876	0.040582	0.0274474	0.0219577	0.0176957		0.0188953	0.0301167	0.0226832	0.0294728	0.124778	0.0881366		0.434823		0.0377614	0.154955	0.0188654	0.0345296	0.01639	0.00897051	0.0113521	0.0152325	0.31183	0.0266313	0.0680626	0.0143271	0.0882376	0.0392073	0.0356052	0.583374
	STOP	0.015461	0.0167287	0.0193102	0.0254394	0.0279479	0.0279547	0.0386373	0.0257945	0.0145183	0.025984	0.010876	0.10346	0.0156524	0.0182425	0.0159608	0.0259391	0.0204401	0.0141572	0.031215	0.0543046	0.0290583	0.0159466	0.0338552	0.0408782	0.0268595	0.0390417	0.0618202	0.038159	0.0238228	0.0351515		0.0328428	0.0291785	0.0166533	0.0129938	0.16489	0.0144352	0.0114659	0.0131632	0.0122965	0.0459179		0.033321	0.0144402	0.0242831	0.0221844	0.0757411
[truncated: 239 more columns]

## Sheet: Variance (replica 1)
		M	S	I	Q	H	F	R	V	A	L	I	P	F	F	A	A	F	C	L	P	V	F	A	H	P	E	T	L	V	K	V	K	D	A	E	D	Q	L	G	A	R	V	G	Y	I	E	L	D
Amino acid	Codon	3	4	5	6	7	8	9	10	11	12	13	14	15	16	17	18	19	20	21	22	23	24	25	26	27	28	29	30	31	32	33	34	35	36	37	38	39	40	41	42	43	44	45	46	47	48	49	50
Trp	TGG	7.57042e-05	9.07012e-05	9.1664e-05	0.000275331	0.0512865		0.00053566	7.84702e-05	0.000558375	0.00038099	2.99341e-05	0.000204546	7.87582e-05	0.000735847	6.14179e-05	0.00134773	0.0146535	9.95871e-05		0.00019905	0.000210874	0.000146824	0.000613957	0.00699851	0.000114452	0.0284927	0.0203521		0.000198203	0.000574482				0.000157615	5.10074e-05		7.22652e-05	4.1143e-05	3.91556e-05	0.000192234	0.0512865	0.0284927	0.000360976	6.22177e-05		0.0170957
Phe	TTC	8.74731e-05	0.000371748	0.000284081	8.75664e-05			0.0002179	0.00234632	9.0448e-05	0.000217737	4.25343e-05	0.000578324	2.14151e-05	7.18844e-05	0.000219199	0.0227943	0.000929512	7.857e-05	0.000367892	0.000613364	0.000103772	0.000508211		0.00237286		0.0015881			0.000616595					0.00144241	0.000260547		0.00273834	0.000427367	0.000214104	0.000100615			0.056985	0.000103487	0.00123964	0.000232113
Phe	TTT	0.000101645	0.0014125	0.000247198	9.32712e-05		0.000703577			0.000106381	0.0016583	5.04919e-05	0.00013919			0.000140544			0.000143046	0.000146773	0.000430123	0.000757524						0.00206471				0.056985		0.000791567	0.000298797	0.00118118		0.00138798	0.000123405	0.000283911	0.000171853			0.0512865	0.000102001			0.056985	0.000788401
Tyr	TAC	0.000113868	0.000118802	0.00057759	0.000195287		0.000142459		0.0227943	0.000676104	0.000156137	0.000190418		0.000270812		0.000277955	0.000137504	0.00296189	0.000268766	0.000241105		0.0189954	0.00999119		0.000512813		0.000977837	0.00301365		0.000244487	0.0014999		0.0284927		0.0024505	0.0113972		0.00356804	0.000119104	0.000364875	0.000167427					0.0146536	0.00604429
Tyr	TAT	0.000388083	0.000198483	0.000140355	0.00242129	0.00133884	0.000221781			8.66451e-05	0.000188779	0.000114517		0.000499558	0.000348651	0.000555678		0.00149514	0.00613509	0.056985	0.000258699		0.00190355		0.000703263	0.000113304	0.000249579	0.00329277		0.000395171	0.000300188	0.000257526	0.00379941	0.00107194	0.0170957	0.00069462	0.00295431	0.000216534	0.000275613	0.000103738	0.00107028			0.00037497	4.43113e-05		0.0512865	0.000426808	0.000396837
Pro	CCA	6.35208e-05	6.04815e-05	0.000246785	0.00191491	0.00389206	0.00027023	0.00308853	0.000145098	6.72825e-05	8.6722e-05	9.39611e-05	0.000137683	0.000127384	5.79334e-05	6.30646e-05	6.99152e-05	0.000121839	4.03345e-05	0.000122364	0.000265322	0.000252452	0.00052598	0.0189951	0.00861977		0.000366153	0.000448248	0.00014362	0.00018729	0.000255649	0.0227942	0.000665228	0.000195227	0.00895514	8.93804e-05	0.000890786	5.54894e-05	3.78731e-05	6.92496e-05	4.33353e-05	0.00428488		0.000138938	0.000155042	0.00073169	0.000226868
Pro	CCC	0.00013643	3.85533e-05	0.00211203	0.000543129	0.000328952	7.14116e-05	0.000100656	0.0012414	0.000330653	0.000123506	5.35783e-05		9.11981e-05	0.000148618	0.000113787	0.000309904	0.00362842	0.000171729	0.00087661	0.000109737	0.00536359	0.000145169	0.000349455	0.000416301	0.000225019	0.000654434	0.000167486		9.187e-05	0.000117172	0.00145073	0.000132657		0.056985		0.000296263	7.07606e-05	3.99544e-05	0.000124555	8.65225e-05			0.00183385	3.80766e-05		0.00120971	0.056985	0.000797679
Pro	CCG	7.65003e-05	0.000197375	0.00013301	6.58845e-05		0.000104286	0.000175953	0.000447906	0.000194487	0.000193304	3.90439e-05	9.86074e-05	0.000437343	0.000127112	0.000194603	0.000214038		8.07957e-05	0.000362459	0.00030456	0.000607019	0.000134336	0.000412584	0.000593775	7.93021e-05	0.00060828	0.00110788	0.000260199	0.000164762	0.000343148	0.0028783	0.000461411	0.000620492	0.000254319	3.42383e-05		9.1463e-05	3.78304e-05	6.58242e-05	4.51779e-05			8.65867e-05	0.000117532	0.000984891	0.000265705	0.000202461
Pro	CCT	0.000198194	7.69206e-05	0.00036416	0.000131571	0.00340487	0.000195753	0.00106184		0.000134979	4.8831e-05	0.000335541	0.000405194	0.00024613	5.21409e-05	0.000226312	0.000699849	0.000336489	3.19864e-05	0.000812939		9.72218e-05	0.000157996	0.000419858	0.0014238	4.27019e-05	0.00188074	0.000377114	0.000933287	9.37472e-05	0.000844576		0.000332211	0.000421603	0.000572738	0.000131189	0.000166099	0.000109855	7.91478e-05	8.9537e-05	0.000334717	0.00939347		0.00120378	9.33507e-05	0.000158035	0.00140867	0.0189954	0.000265165
Met	ATG		0.000162416	8.11621e-05	0.000137133	0.000146001	0.000109823	0.00113269	9.58899e-05	3.13025e-05	6.44449e-05	4.22516e-05	6.79752e-05	8.60452e-05	6.84294e-05	5.7679e-05	0.00803666	4.91373e-05	0.000157658	8.35673e-05	0.000188206	6.80479e-05	0.000307677	0.00060562	0.000169539	4.98372e-05	0.000529557	6.63848e-05	0.00254793	0.000258623	0.000432827	0.00119222	0.000159557	0.000279453	0.00186535	8.2801e-05	0.000153912	4.88178e-05	3.40341e-05	3.62865e-05	3.73915e-05	0.000367051	0.00133214		0.000401429	4.94291e-05	5.42732e-05	0.000271434
Ile	ATA	6.40353e-05	0.000101983	0.000548037	0.000229216	0.00149514	0.000286744		0.0284927	0.00014149	3.46542e-05	1.69622e-05	0.000528619	5.39913e-05	8.43233e-05	9.14645e-05	0.00012076	7.3842e-05	5.62305e-05	7.16143e-05	0.000559931	0.000107764	9.41455e-05	0.00102574	5.31093e-05	0.000810238	0.00023177	0.000365649		9.71915e-05	0.000560633	0.000402376	0.00035433	0.000168261	0.000229702	0.000249744	0.000221149	6.94065e-05	3.27615e-05	7.61086e-05	4.53843e-05	0.000329037	0.000359769	0.000185978	6.2827e-05	0.00208511	0.000592776	0.000143094	0.00518086
Ile	ATC	7.0771e-05	5.08811e-05	0.000303756	0.000106628	0.000300957	0.000275103	0.000385475	0.00114159	3.36482e-05	0.000271212	6.2259e-05	0.000503968	0.000194654	0.000159104	9.0405e-05	0.000323598	0.0512865	0.000122621	0.000428035	0.000344021	0.000125912	0.000588048	0.000737115	0.00228834	0.000145837	0.000190691	0.000153237	0.000197262	0.0284927	0.000387397			0.0118357	0.000119959	0.000112502		3.727e-05	5.37143e-05	5.64307e-05	0.000141523	0.000241082			7.06414e-05		0.0284927	0.00101918	0.000868431
Ile	ATT	5.16833e-05	6.88205e-05		0.000744977	0.000145855	0.000160952	0.000405102	0.000185368	0.000125097	0.000244877		0.000654063	1.79686e-05	0.000158064	9.96176e-05		6.87329e-05	0.000243121	0.000218566	0.00125652	0.000440711	0.000114084	0.0460263		0.000196455	0.000489172	0.000496		0.000281916	6.02007e-05	0.000399493				0.000156005	0.00237651	0.000157302	9.62609e-05	0.000143901	6.37449e-05	0.00613509	0.00251649	0.000244634	5.85893e-05	0.000435096	0.000883255	0.00196183
Leu	CTA	7.924e-05	6.13744e-05	0.000145311	0.000108159	0.00030804	0.000435245	0.000195469	0.000102482	4.29784e-05	4.68962e-05	4.45728e-05	0.000138348	5.25947e-05	0.000100926	7.19008e-05	0.000316199	5.84893e-05	5.76192e-05	4.43074e-05	9.16093e-05	5.0217e-05	5.72247e-05	0.00036064	0.000955523	2.13358e-05	0.000698319	0.00115894	0.000215667	0.000235176	0.000226381	0.000718385	0.000408323		0.000258537	4.50291e-05	0.056985	7.02322e-05	0.000133011	0.000214884	2.64974e-05	0.00194397	0.000631701	6.48896e-05	4.54308e-05	0.000103062	9.12209e-05	0.00110042
Leu	CTC	7.50294e-05	6.15469e-05	0.000283224	9.33439e-05	0.00114227	0.000195857	0.000456413	7.43583e-05	0.000258474	4.52598e-05	3.62771e-05	0.000358343	3.58402e-05	5.27172e-05	7.94121e-05	0.000699881	0.000168461	6.79184e-05	0.000125371	0.000309161	0.000227838	0.000252946	0.000779339	0.00010475	6.04837e-05	0.000263651	0.00031218	0.000749265	6.78517e-05	6.31385e-05	0.000163966	0.00660734		0.000220674	6.40056e-05	0.000352724	8.38603e-05	0.000531693	0.000232177	6.09791e-05	0.000226366	0.056985	0.000155378	1.95642e-05	0.000995443	0.000205986	0.00333227	0.000540684
Leu	CTG	5.00012e-05	7.66098e-05	0.000130044	0.000231727	0.00546864	0.00010383	0.000104023	4.88582e-05	3.42965e-05	4.70875e-05	1.84431e-05	0.000116367	3.41952e-05	5.3105e-05	5.03841e-05	0.00259052	9.43124e-05	7.37446e-05	0.000109684	5.9527e-05	7.03172e-05	0.000275039	0.000437034	0.000129787	4.04737e-05	0.00238967	0.000479364		0.00019537	6.9143e-05				0.0034414	2.67137e-05		3.86233e-05	2.11288e-05	3.79981e-05	3.10991e-05	0.0512865	0.00639962	0.000686015	2.94447e-05	0.000797311	6.15619e-05		0.000824114
Leu	CTT	8.97948e-05	3.02688e-05	0.000194875	0.000135397	0.0013875	0.000207536	0.000575797	0.000997608	0.000106598		3.72088e-05	0.00152797	0.000103171	2.7704e-05	0.000109868	0.000922347	0.00056268	5.28357e-05		0.000222876	0.00034115	7.59889e-05	0.000516592	0.000420416	0.000188112	0.000427906	0.000505793	0.000933429	0.000355269	0.000149478	0.000378775			0.056985	0.000124003		0.000152034	3.42822e-05	7.80047e-05	8.89016e-05			0.000468803	6.12224e-05	0.056985	0.000237917	0.000422567
Leu	TTA	4.67698e-05	0.000738666	0.000248725	0.000144059		0.000214899		0.00407074	0.000101718	0.0018998	3.8922e-05	0.000202057	0.000122969	0.000568045	0.00013329	0.000572828	0.000917131	0.000123547	0.000314694	0.000725264	0.000104564	0.000394504	0.056985	0.000962288	0.000288729	0.00107922			0.000262196		0.00470779			0.000255676	0.000234196	0.000333523	0.000179043	0.000875453	0.000197256	0.000127497			0.056985	6.26296e-05	0.0284927			0.0284927
Leu	TTG	6.72786e-05	0.000239625	0.000128812	4.78017e-05		0.00244237			0.000169025	0.00034639	3.76717e-05	0.000363351	5.50752e-05	0.000482292	0.000139372	0.000644015	0.00395928	0.000123213		0.000223146	0.000300944	8.59754e-05			0.000146484			0.000366867	0.00285272			0.00108299			1.69594e-05		9.66316e-05		0.00011879	3.89774e-05		0.00318361	0.000245768	0.000149492	0.000259807	0.00863438	0.00210342
Val	GTA	5.38991e-05	7.4205e-05	0.000266679	0.000167199	7.1829e-05	0.000137379	0.000259644	0.000190649	9.15611e-05	0.000192304	4.00046e-05	0.000201068	2.94525e-05	6.05787e-05	7.40288e-05	0.000183395	0.000171349	4.26177e-05	0.000346025	0.000312797	0.000138989	0.00012838	0.00051867	0.000123991	8.22119e-05	0.000294756	0.000308343	0.000266761	5.63427e-05	0.000176219		0.00183225	0.000627582	0.000828202	0.000107096	0.000685708	8.26591e-05	2.62155e-05	4.9602e-05	5.45742e-05	0.000227027	0.000319143	0.000414835	0.000109868	0.000346354	0.000984891	0.000626372	0.000285554
Val	GTC	6.8984e-05	5.24444e-05	0.000166787	0.000229265	0.00362842	0.000158699	0.000104541		9.79055e-05	0.000116905	0.00013558	0.000354964	6.17549e-05	8.79478e-05	0.000128583	0.000108327	5.37601e-05	0.000116589	9.80809e-05	0.000143924	0.00019537	0.000104028	0.000372961	0.000353743	0.000222951	7.75044e-05	0.000180603	0.000527577	0.000202295	0.000233307	0.00777096	0.000321118		0.000541371	4.70317e-05		0.000305454	5.07972e-05	7.87982e-05	9.45426e-05		0.0078155	0.0170957	4.10625e-05	0.000758889	0.00633207	0.000154724	0.00140157
Val	GTG	7.68381e-05	5.61089e-05	8.69399e-05	0.000150251	7.27241e-05	0.00121981	0.000935485	0.000288983	5.02744e-05	0.000191205	2.99604e-05	0.000103572	4.02601e-05	6.2678e-05	5.49695e-05	5.47879e-05	0.00861995	3.39481e-05	0.000181822	6.02197e-05	5.10927e-05	0.000111167	0.000752843	0.000279326	4.01275e-05	0.000213243	0.000112491	0.000113853		0.000109761	0.000712662		0.000254094	0.000115083	2.95833e-05	0.000559847	4.41878e-05	1.78063e-05	2.97325e-05	8.6918e-05	0.000187935		8.21941e-05	2.95087e-05	0.000151575	0.000188806	6.48142e-05
Val	GTT	0.000108791	1.24573e-05	0.000223388	0.00949777	0.000267858	0.000110057	0.000314464	0.000513312	8.46668e-05	0.000100584	3.30281e-05	0.000552721	0.000105583	0.000226605	0.000156499	0.000270162	0.000158592	0.000150681	0.000550231	0.000214053		6.27164e-05	8.91097e-05	0.000356071	7.59533e-05	0.000207811	0.00083476		5.96205e-05	0.000589749	0.0067843	0.000467829	0.000343946	0.000199881	0.000316907	0.000407071	0.000172634	7.74433e-05	5.20737e-05	0.000120449		0.00106379	0.000217018	8.22794e-05	0.000136301	0.000396487	0.000186466	0.00139219
Ala	GCA	5.35298e-05	6.5024e-05	0.000242494	0.000176066	0.000218803	0.000193692		0.00153007	0.000112129	0.000101164	4.62046e-05	0.000112828		0.000279321	8.99794e-05		7.60291e-05	0.000613257	0.00147449	0.00553725	6.97303e-05	0.000200247	0.000202144	0.056985	0.000625269	0.000738814	0.00117332	0.000279965	7.06156e-05	0.000806802	0.000977823	0.000268517	0.000594619	0.000313955	6.77327e-05	0.000166598	0.000216364	2.17822e-05	5.86963e-05				0.000314466	0.00017084	0.000298854	0.00107703	0.00151942	0.000247039
Ala	GCC	9.06415e-05	3.78804e-05	0.000214435	9.75203e-05	0.000129748	0.000123373	0.00100479	0.000109151		0.0284927	3.6354e-05	0.000143283	0.000170701	0.000176797	0.00013395	7.42837e-05	0.000115091	5.98981e-05	0.000197814	0.000808834	0.0512865	7.56846e-05	0.000116005	6.51287e-05	0.00051842	0.000278429	0.00037982	0.00518086	0.000129837	0.000252794		0.0227942		0.000150198	6.607e-05	0.000330439	4.80384e-05	7.51913e-05	7.88623e-05	0.000111737	0.000468995		0.000940756	7.92797e-05	0.0170957	0.000295579	0.00069597	0.056985
Ala	GCG	6.48552e-05	7.89405e-05	9.09025e-05	0.000258767	0.000289013	0.000405102		0.000176692	0.000193304	0.00204527	0.000225217	0.00759823	0.000399985	0.00013453		6.13257e-05	0.0108546	0.000136094	0.000389536	0.00242824	9.17911e-05	0.00027588	0.000302107	0.00100188	0.000343148	0.000731727	0.000544537	0.000260165	0.000334806	0.000193391		0.0004569	0.000318087	0.000305235	8.69539e-05	0.000205472	5.80803e-05	1.59266e-05	4.57075e-05	0.000566019		0.000402283	0.000155545	4.26532e-05	0.000534215	0.000279936	9.73889e-05	0.000269206
Ala	GCT	4.7236e-05	0.000133452	0.000404509	0.000208455	0.00796415	0.000205743	0.00067749		0.000337982	0.000277425	0.000105402	0.00300493	7.44237e-05	0.000223787	0.000115914	0.000101446	9.86893e-05	0.000149525		0.000210223	0.000140366	5.82935e-05		0.000629043	0.000142989	0.00021846	0.000261651	0.000226588	0.000147251	0.000135646	0.000306758	0.000862294	0.000523397		0.000142899	0.00341939	0.000329037	3.20489e-05	4.38098e-05	3.69777e-05	0.0124334		0.00069462	0.000250741	0.000771304	0.00162848		0.00319063
Gly	GGA	5.4222e-05	0.00109005	0.000155184	9.86408e-05	0.000188662	9.00511e-05		0.000145027	0.000176466	0.00597029	4.00436e-05	0.000201739	0.000140113	0.000118344	0.000123991	8.32953e-05	9.26964e-05	3.4779e-05	0.000874782	0.000442912	0.000291028	3.99123e-05	0.0001062	0.000342979	4.20713e-05	0.000164152	0.000146148		0.00011092	0.000292423	0.00159688	0.0014349		0.000309038	4.00621e-05	8.94888e-05	3.14095e-05	2.39306e-05	3.6023e-05	5.13642e-05	0.00389368		0.000211818	8.49916e-05	0.000189294	0.000349377	0.000155309	0.0008245
Gly	GGC	6.37918e-05	2.43107e-05	0.000134054	6.65633e-05	0.0018198	0.000899617		0.000578278	0.000168538	4.80191e-06	4.33993e-05	0.000160865	4.40548e-05	0.000180065	5.87784e-05	0.000162658	4.1391e-05	4.10887e-05	0.000191358	0.000536386	0.000276815	9.63641e-05	0.056985	0.000209859	0.0078155	0.000144124	0.000260794	0.000210281	5.54867e-05	0.000157903	0.000270946	0.000483469	0.000209316	0.00012922	6.67365e-05	0.00023289	4.01259e-05	7.51293e-05	4.41204e-05	0.000220012	0.00171864	0.000297559	0.000147826	4.64942e-05	0.000537088	0.000118008	0.000343151	0.000406782
Gly	GGG	4.08545e-05	4.10447e-05	3.92226e-05	0.000128938	5.87993e-05	0.00071669	0.000255416	7.33899e-05	8.48446e-05	3.6732e-05	1.44318e-05	0.000101312	6.25195e-05	5.5479e-05	1.9308e-05	2.93364e-05	9.71175e-05	6.2724e-05	0.000226222	0.000367388	0.000108575	2.85337e-05	0.000171584	5.40973e-05	8.52126e-05	0.000167696	0.00028768	0.000100179	8.94573e-05	8.18522e-05	0.000194663	0.000403798		0.000135683	3.73745e-05	0.000168568	3.64694e-05	1.77108e-05	1.46502e-05	5.525e-05	0.00999119	0.000515087	3.62482e-05	4.35017e-05	0.00366952	0.000132069	5.1568e-05	0.000291425
Gly	GGT	7.02342e-05	4.37876e-05	0.000174967	8.61315e-05	0.000102089	0.000146175	0.000206178	0.000178203	4.30678e-05	4.13884e-05	3.74215e-05	0.000241531	7.85275e-05	3.67042e-05	4.80687e-05	8.01582e-05	0.000210594	4.13652e-05	0.000971759	0.000617387	0.000173624	0.000119567	0.00038323	0.000182572	8.5265e-05	6.0101e-05	0.000116217	0.00020404	0.000193604	0.000402165		0.00101918	0.000306812	0.000637583	0.000236672	0.000291094	3.60936e-05	3.09328e-05		0.000118142	0.00569878	0.0227942		5.16699e-05	0.000670559	0.000177449	0.00633207	0.000661104
Cys	TGC	0.000123223	0.000213464	0.000225144	0.000815121	0.00137936	0.00455914	0.000338354	6.05231e-05	0.000181558	0.000780542	8.76077e-05	0.000148951	9.42718e-05	0.000294614	0.000279932		0.0227943		0.000133771		0.000338576	0.000176807	0.000857208	0.000413687	0.00861995	0.000684083	0.0203521		0.0512865						0.000179341		0.000312172	0.0488442	0.00407074	0.000197608				7.28395e-05	0.0284927	0.00726301		0.000671939
Cys	TGT	9.66286e-05	6.00032e-05	0.00023303	0.000131168	0.000656759	9.33584e-05	0.000577738	0.00136286	6.92605e-05	0.000129309	0.000102413	0.000775396	0.000175976	0.000423509	0.000146956	0.000302167	0.000179134	0.000102247	0.0227942	0.00271376	0.000144245	0.000291171	0.0170957		0.000438738	0.000506375	0.000355873		0.000181904	0.0227942			0.0227942	0.000732815	0.000287708		0.000123475	8.57779e-05	0.000191921	0.000164772		0.000788761	0.000267423	0.000478403		0.000251288
Ser	AGC	6.94955e-05	3.07477e-05	0.000298736	0.000209645	0.000168388	0.00017063	0.0019342	0.0203521	0.000171135	9.92727e-05	9.96145e-05	0.000657593		0.000135942	6.73559e-05	0.000277079	0.000621571	9.29263e-05	0.000524934	0.00373537	0.00127976		0.00027408	0.000122722	0.0227943	0.000128005	0.000463749	0.00443252	8.59262e-05	0.000764756		0.000968564	0.000444213		8.57516e-05		0.00016117	0.000185617	0.000135356	5.13653e-05	0.0132968		0.000684954	0.000259243	0.000118109	0.000152832	0.000248768	0.000214847
Ser	AGT	0.000138502		0.000268596	0.00047632	0.000219811	0.000179938	0.000212222	0.000210879	0.000207505	3.00521e-05	6.08499e-05	0.00118153	8.52738e-05	6.95073e-05	0.000100533	6.06264e-05	0.00010042	5.70209e-05	0.00010126	0.000652532	0.000307652	0.000189088	0.000985153	0.000940756	0.000139718	0.000143283	0.000148619	0.056985	0.00013778	0.000132039			0.00532301	8.09403e-05	0.000201526	0.000578376	0.000109186	1.86993e-05	5.31725e-05	5.17072e-05	0.000229204	0.000305721	0.000381134	0.000296549	0.00265966	0.000103116	0.000382011	0.000315269
Ser	TCA	0.000127882	0.000910167	0.000533067	0.000360233	0.0284927	7.26912e-05	0.056985	0.00267911	0.000413981	0.00863438	7.6511e-05	0.000286777	0.000768877	0.00147953	0.000146976	0.000709264	0.0203521	0.00014732	0.00104534		0.000159917	0.000176549			0.00156719		0.0047077	0.000356071	0.000118453			0.000256993	0.000366711	0.000169396	0.0227943		7.84536e-05	0.000206603	0.000123116	0.000146509	0.0013184		0.000302672	0.000320875	0.00106027
Ser	TCC	0.000270814	0.000178878	0.00020832	0.000327671	0.000283852	0.00020737	0.0170959	0.000615407	0.000151177	0.00197126	0.000115536	0.000893124	0.000162036	7.137e-05	0.000464352	0.000405796		0.000103744		0.000750088	0.0024926	0.00296187		0.0170957			0.000261747					0.000540658		0.00032771	0.000180196		0.000220223	0.000285313	0.00117841	0.000492654			0.0002481	0.00014765		0.00293098	0.00254793
Ser	TCG	0.000216447	0.000341382	0.000136174	0.000187171		7.68564e-05		0.00162234	0.00777096		7.12476e-05	0.000311056	0.000225367	0.000181731	9.10414e-05			0.000288575		0.000346182	6.40768e-05	0.000173936	0.000559116	0.056985	0.000157521	0.000315261	0.00276917		0.000256799	0.000807345				0.000412404	0.000321184		6.19617e-05	9.81252e-05	0.000128417	9.79125e-05				0.000112219	0.000234363		0.0512865
Ser	TCT	0.000264718	0.00149514	0.00395928	0.000173484	0.0037167	0.0146536	0.000775313		0.000813097	0.000420438	0.000114017	0.00163216	0.000116719	0.000429517	0.000179819		0.000124804	4.28716e-05	0.000278818	0.000181927	0.00863434	7.60283e-05	0.00129113	0.00219851	0.00949777					0.000684234				0.00133621	0.000112011		9.06968e-05	0.00032103	0.000159398	0.00202784	0.000876577		0.00112249	5.78965e-05		0.000309015	0.056985	0.001366
Thr	ACA	7.78505e-05	5.97761e-05	0.00073545	0.000113068	0.000152009	0.000169252	0.000325546	9.66332e-05	0.000160119	0.00020358	3.72489e-05	6.18696e-05	0.000173609	0.000171112	0.000147497	4.33843e-05	0.00012457	3.8137e-05	0.0026084	0.0449881	5.83944e-05	0.00019237			0.00036154	0.000348263	7.09661e-05	8.79817e-05		0.000131047		0.00455914	0.0189951	0.00127778	0.000127587	0.000346853	6.22047e-05	4.00788e-05	7.84642e-05	6.14104e-05	0.00197126	0.00014888	0.00580195	3.81194e-05	0.056985	0.000567887	0.000469631	0.00613714
Thr	ACC	0.000138969	9.42332e-05	0.000923413	0.000123933	0.000155669	0.000143098		0.000249853	5.50325e-05	0.000203723	2.99078e-05	0.00137935	0.000160347	8.58502e-05	0.000377496	0.000553821	0.000368379	0.000313632	0.000302167	0.00380938	8.37563e-05	0.000156733	0.000643201	0.000227002	0.00717323	0.000426302	0.000130044	0.0067349	7.75778e-05	0.000276321		0.000300605	0.00128022		0.000100311		4.00883e-05	3.34602e-05	9.65608e-05	0.0118357	0.000336344		0.000951118	8.65396e-05	0.000318668	0.000784499	0.00316613	0.000335373
Thr	ACG	0.000119159	5.62098e-05	0.000295958	8.13506e-05	0.00116066	0.000187535	0.00290097	0.00026536	9.17577e-05	0.000563	9.11544e-05	0.00296189	0.000109636	7.61083e-05	0.000108268	0.000141803	8.35911e-05	6.75511e-05	0.000148566	0.00106433	0.056985	0.000262939	0.00264165	0.000248319	0.000206892	0.000339335		0.000210585	9.61756e-05	0.000436327	0.000175693	0.0284927		0.00149196	5.64568e-05	0.000156863	8.44746e-05	2.24226e-05	5.91578e-05	9.02779e-05	0.00015164	0.0512865	0.00165178	0.000104767		0.000632968	4.88623e-05	0.000153166
Thr	ACT	7.94109e-05	8.74828e-05	0.00030512	0.000306745	0.00939347	5.61326e-05	0.056985		8.60882e-05	0.000237427	0.000164503	7.28784e-05	0.00012028	0.000130241	0.000335658	0.000118483	9.85376e-05	4.11258e-05	0.000134762	0.000655201	0.000209145	0.000367656	0.000371073	0.000122925	0.00022089	0.000260838	0.00014779	0.000307006	0.000162658	0.000107376		0.0284927	0.000562453	0.000112637	0.000711389		0.000129553	5.39069e-05	0.000131434	0.00194398	0.000694259			7.3009e-05		5.86127e-05	0.000161867	0.056985
Gln	CAA	7.21272e-05	9.52703e-05	0.000436704		0.00361836	0.00013947	0.000469631	0.000955225	4.94079e-05	0.000209202	2.91549e-05	0.000102154	3.98227e-05	7.45558e-05	8.83459e-05	0.000661974	0.000884885	6.93231e-05	0.000154391	0.000647875	0.000190652	0.000184449	0.000210429	0.000299444	0.000619002	0.000513331	0.00395928	0.000184183		0.000229743	0.00168672	0.0118357		0.000134522	6.28847e-05		0.000102428	0.000119928	7.85956e-05	7.63026e-05	0.000927032	0.000682803	0.000178964	7.29793e-05	0.0122113	0.000993337		0.00127778
Gln	CAG	0.000108932	8.64582e-05	6.74284e-05	0.000431602	0.00999119	0.000169685		8.80262e-05	4.55402e-05	9.50422e-05	3.16127e-05	0.000100842	0.000190691	0.000112428	3.99645e-05	0.000927032	0.0102577	2.18975e-05	0.000151729	0.000275233	0.000278687	4.88059e-05	0.00099552	5.77755e-05	3.36767e-05	0.0512865	0.0170957	0.000303766	0.000122149	0.00340487			0.000304555	0.000192938	4.10222e-05			2.242e-05	4.43966e-05	3.64122e-05	0.000331426	0.0203519	0.000132235	9.5839e-05	0.00153404	0.000137758	0.00203663
Asn	AAC	9.12784e-05	4.93335e-05	0.000142601	0.00132962	0.000609593	0.000347209			0.00014429	0.000572136	6.59505e-05	0.00122343	0.000316834	0.000562221	0.000259013	0.000168074	0.000179216	5.99605e-05	0.000293317	0.000944865		0.00043787	0.00136577	0.000559352	0.000210264	0.000330622	0.000289594	0.000511934	0.00195205	0.00037424		0.000472201			0.000954811	0.000965623	0.000132492	7.89943e-05	0.000155313	0.000313464			0.000433355	0.000449412	0.00121971	9.89415e-05	0.000592319	0.00380952
Asn	AAT	0.0002286	5.79049e-05	0.00199611	0.000302921	0.000550381	0.000245597		0.00043694	0.000125603	0.000313483	9.50874e-05		0.000390344	4.40981e-05	0.000387079	0.000121123	0.000550354	0.000337955	0.000227252	0.00209366	0.000401198		0.0512865		0.000101175	0.000651466	0.000275859	0.000128185	0.000223362	0.000254569	0.00717323	0.00193251	0.00285249			0.000332871	0.000272177	5.1354e-05	0.000100629	4.97664e-05	0.000193962	0.0014911		9.90715e-05		0.00032439		0.000251595
Asp	GAC	8.51582e-05	7.52734e-05	0.0002727	0.000141158		0.000123515		0.00212883	3.7877e-05	7.4577e-05	4.55198e-05	0.000730879	7.32853e-05	0.000375106	0.000110463	2.64774e-05	0.000248768	7.03237e-05	0.000195166	0.000164859	0.000825927	0.000297967	0.00106251	0.0013029	0.000129355	0.000368501	0.000261527	0.000476766	0.000496699	9.85193e-05		0.0284927	0.000914722	0.0113972	0.00191494	0.000177894	5.7056e-05	6.60517e-05	5.99563e-05	0.000869797	0.00194584	0.000303492	0.000269948	4.06792e-05	0.00124196	0.00026005	0.00355684	0.000333962
Asp	GAT	0.000108504	8.69893e-05	0.000230395	0.0014285	0.00699836	8.9279e-05	0.000309351	0.000983325	0.000898606	0.000148171	6.22374e-05	0.00171601	0.0189954	2.83051e-05	0.000121363	6.63604e-05	0.000919843	0.000117238	0.000365693	0.000399136	0.000191151	0.000385537	0.000652961		0.000742236	0.000301016	0.000675472		9.93243e-05	0.000139201	0.000288575	0.000287809		0.000241372	8.23493e-05		4.49742e-05	4.61264e-05	4.97017e-05	0.0118357		0.000562221	0.000424728	0.000336542	0.000441366	6.68338e-05	0.000751788
Glu	GAA	9.24738e-05	7.00755e-05	0.000483713	0.00119237	0.0175342	9.27804e-05		0.000114492	0.000331948	0.000839677	4.34444e-05	0.00026996	8.7776e-05	0.0067843	8.46856e-05	0.000258463	7.1206e-05	3.0152e-05	0.00047772	0.000172405	0.00031823	8.85251e-05		0.000107764			0.000392472	0.000814672	0.000134728	0.000136551	0.00346911	0.0012391	0.00574313	0.000201739		0.00109778	3.60925e-05	2.50021e-05	4.41232e-05	0.000116415	0.000250688	0.000862885	0.0189951	7.87267e-05			0.000298417	0.000206381
Glu	GAG	6.78428e-05	0.000165975	0.000130198	0.00949777	0.000296859	4.90298e-05	0.000232112	0.0162819	0.000134262	0.000141162	5.99341e-05	8.34184e-05	6.80962e-05	0.000113968	4.91114e-05	7.03707e-05	0.000216208	3.91776e-05	0.000416242	0.000675407	8.74939e-05	0.000349941	0.00091696	0.00454949	4.10553e-05	0.000285232	0.000398419	0.00012829	6.89648e-05	0.000533067	0.000447096	0.00225123	0.000719419	0.00140763	8.13114e-05	9.53615e-05	2.47953e-05	1.79253e-05	2.55148e-05	0.00025637	0.000762109	0.00130955	4.90568e-05	0.000417677	0.000657322	0.000170877	0.000151971	0.00172714
His	CAC	6.43543e-05	6.12793e-05	0.00166608	9.76628e-05	0.00130518	0.000914679		0.000468139	0.00175374	8.52773e-05	5.64312e-05	0.000138254	0.00026172	7.55954e-05	9.78384e-05	0.000184824	0.000669432	0.000167847	0.000155364	0.00673484	0.00042579	0.00022237			0.000288278	0.000385537	0.000291622	0.00152717	0.00112988	0.000103987		0.0170957		0.000194542	0.000110639	0.0203519	9.8187e-05	9.50741e-05	0.00087661	0.000268596		0.000357735	0.000243683	0.000104088	0.000431418	0.000151309	0.0284927	0.00579161
His	CAT	0.000170978	7.99555e-05	0.000820706	5.69177e-05		0.000224722	0.000984144	0.000346825	0.000130165	0.000341942	0.000128064	0.000464287	0.000108603	0.000231575	0.00025582	0.000449171	0.000578376	0.000165214	0.0002032	0.000750664	0.0512865	0.000231657	0.0043086	0.000154083	0.000100783	0.000316858	0.00147451	0.00102068	0.000105581	0.0002497		0.00137658	0.00502837	0.0227942	0.0006796	0.00796391	6.66463e-05	4.57262e-05	8.17543e-05	3.72611e-05	0.0002074	0.000330843		0.000135296	0.000815564	0.000927396		0.00031452
Arg	AGA	7.68284e-05	0.00238628	0.000309015	0.000193289	0.000390425	4.19026e-05	0.00045851	0.0284927	0.000246261	0.00156719	3.09873e-05	8.62035e-05	6.22983e-05	0.000305372	8.53489e-05	0.000348167	0.000204541	0.000119333	0.000161987	0.00488468	9.24967e-05	0.000142679	0.000706789		0.000592319	0.000299626	0.00029033	0.000184536	0.000240096	0.000539293		0.000189691	0.00939347		8.48281e-05		3.15016e-05	5.40604e-05	5.77498e-05	1.37349e-05	0.000256386		0.000558375	9.25006e-05	0.000197245	0.000220559	0.00110788
Arg	AGG	4.16894e-05	0.000213385	6.25827e-05	0.000171791	0.000141853	0.000217159	0.000900289	5.74266e-05	3.85732e-05	8.46433e-05	1.78771e-05	0.000207069	7.91542e-05	5.56811e-05	3.93934e-05	5.00084e-05	6.02725e-05	3.38379e-05	6.79083e-05	0.000384938	7.74775e-05	8.48024e-05	0.00132234	0.000346821	3.69996e-05	6.07983e-05	0.000135736	0.000412523	0.000172972	4.41671e-05	0.000464214		0.000313483	0.000531936	4.71202e-05	0.000822457	5.24951e-05	1.57434e-05	2.68098e-05	2.05887e-05	0.000100721	0.000633611	0.000102813	8.48419e-05	0.000247198	0.000276267	0.000130428	0.0189954
Arg	CGA	0.000195593	0.0108546	0.000171495	6.96341e-05		0.000624648	0.000711602	5.92606e-05	4.22924e-05	0.000567771	1.73033e-05	0.000639091	0.000102325	0.000167923	0.000137965			0.000122744	0.000613402	0.000165754	0.000128966	0.000100023	0.00196435	0.00347087	5.98632e-05	0.000407816	0.00180063	0.0284927	0.00037281		0.000759102		0.000256351	0.000280003	8.4698e-05		0.000158535	0.000183366	0.000143546	6.70068e-05			0.000164201	4.546e-05	0.000207141	0.000125036
Arg	CGC	5.90912e-05	5.86338e-05	0.000173816	0.00133245	0.000881512	0.00058371	0.000288907	0.00014221	0.000150432	7.07344e-05	3.18591e-05	0.000175846	0.000162311	8.15723e-05	0.00012385			8.66525e-05	0.000248849	0.000192169	0.000566993	0.000212182	0.000940985	0.000388916	0.000211933	0.000621512	0.000997973		0.00333063	0.000454072				0.00553725	6.15549e-05		6.92848e-05	0.000132436	0.000483713	8.11067e-05	0.00064076	0.000240131		5.28232e-05	0.000445991	0.00470779
Arg	CGG	7.22736e-05	6.99792e-05	4.79636e-05	0.000614696	0.0108546		0.0105834	7.46672e-05	4.9333e-05	0.000232546	2.38831e-05	0.0002681	0.000278959	5.90821e-05	2.8704e-05	0.0110622		7.54562e-05	8.90818e-05	0.000220735	0.000338164	0.000228127	0.0284927	0.0189951	5.48905e-05	0.000690901		0.000242533	0.000209731					0.000104422	3.24769e-05		5.15886e-05	4.25843e-05	5.21419e-05	3.65796e-05	0.000933287	0.0284927	0.000106606	0.00010129	0.000308742	4.7979e-05	0.000929512
Arg	CGT	0.000105015	3.6117e-05	0.00016057	0.00101703	0.00191491	0.000329406		0.000244373	0.000277755	9.87457e-05	4.40551e-05	0.0132968	0.000563	8.92104e-05	0.000212491	0.0227942	0.056985	5.21536e-05	0.000788401	0.00202776	0.000180778	1.80202e-05	0.000336884	0.000316878	0.000303974	0.00137658	0.00361841	0.00221703		0.0022805		0.000583904	0.00142381	0.000301515	0.000533067		7.05799e-05	7.43939e-05	0.000118141		0.000431657		0.000131396	6.21765e-05		0.000388832		0.000726603
Lys	AAA	0.000101707	0.000107347	0.000499867	0.000192718	0.000378396	0.000192		0.056985	0.000550231	0.000284375	2.06771e-05		0.000685708	5.60489e-05	0.000333209	0.00332062	0.00106962	0.000269077	0.000354358	0.000582498	0.00949777	0.000169381		7.69277e-05	0.00151044	0.000162589	0.000282841		0.00121598				0.000258902	0.00410792	0.000134462	0.000718669	0.000175372	3.88282e-05	6.93657e-05	9.6718e-05		0.000485048		8.12727e-05		0.0002903
Lys	AAG	7.61083e-05	5.79497e-05	0.000201182	9.81407e-05	0.000301094	0.000302501		0.00265966	6.61486e-05	0.000155542	2.55886e-05		0.000356466	4.15793e-05	0.000117492		0.000831478	8.78227e-05	0.000819032	0.000141374	7.31532e-05	6.51312e-05		0.00017765	0.000149957	0.000147781	0.000243867	0.00234632	0.0227943	0.000268678	0.0284927	0.00054482	0.0012414	0.0227943	8.94979e-05	0.000239326	5.24423e-05	1.7335e-05	2.67154e-05	5.43962e-05	0.0170957	0.000136893	0.000698112	5.03504e-05	0.00117332	0.00112947	0.000191321	0.0512865
STOP	TAA	0.000100501	5.59562e-05	0.000312132	0.000884909		0.00536359	0.000225383	0.000100437	6.69806e-05	0.000327218	7.24131e-05	0.056985	7.12671e-05	0.000342061	0.000110736	0.000231472	0.000159893	0.000111602	0.000590246		0.00157974	8.41847e-05		0.000684083	0.000326399	0.00109881	0.000811858	0.056985	0.00046951	0.000929512		0.00217113		8.104e-05	0.000115399		0.000104273	0.000111132	0.000187399	4.22769e-05				6.43781e-05	0.000184184	0.000481033	0.000869895
STOP	TAG	0.00010007	0.000177667	0.000123491	0.00267408	0.000138178	0.00048			6.08256e-05	0.000148632	4.92319e-05	0.00190357	0.000130935	6.93456e-05	9.41735e-05	0.000495248	0.000664659	6.72843e-05	0.00179254	0.000947484	0.00169818	7.83268e-05	0.000186103	0.0027523	0.000272014	0.000328551	0.00213071	0.000220201	0.000176138	0.000233842		0.000177221	0.000195234	0.000114652	5.40246e-05	0.0040973	8.19801e-05	4.10374e-05	3.16532e-05	0.000143147	0.000740968		0.000168074	0.000170877	0.000295858	0.00487088
STOP	TGA	0.000124991	0.00372189	0.000152119	0.000114007	0.000792518	0.000161484		0.056985	0.0032372	0.0170959	4.42188e-05	0.0108545	0.00017881	0.000375274	0.000152589	0.000281825	0.000122009	0.000104851	0.000219199	0.000828116	0.000150325	0.000640774	0.00234632	0.000460788	0.000400181	0.00275763			0.000256993				0.000381632	0.000341641	8.00916e-05		9.71006e-05	5.66262e-05	0.000669123	7.32571e-05	0.000554842			9.49874e-05	0.000404263	8.9145e-05
	WT	M	S	I	Q	H	F	R	V	A	L	I	P	F	F	A	A	F	C	L	P	V	F	A	H	P	E	T	L	V	K	V	K	D	A	E	D	Q	L	G	A	R	V	G	Y	I	E	L	D
	Amino Acid	3	4	5	6	7	8	9	10	11	12	13	14	15	16	17	18	19	20	21	22	23	24	25	26	27	28	29	30	31	32	33	34	35	36	37	38	39	40	41	42	43	44	45	46	47	48	49	50
	W	7.57042e-05	9.07012e-05	9.1664e-05	0.000275331	0.0512865		0.00053566	7.84702e-05	0.000558375	0.00038099	2.99341e-05	0.000204546	7.87582e-05	0.000735847	6.14179e-05	0.00134773	0.0146535	9.95871e-05		0.00019905	0.000210874	0.000146824	0.000613957	0.00699851	0.000114452	0.0284927	0.0203521		0.000198203	0.000574482				0.000157615	5.10074e-05		7.22652e-05	4.1143e-05	3.91556e-05	0.000192234	0.0512865	0.0284927	0.000360976	6.22177e-05		0.0170957
	F	4.71792e-05	0.000294995	0.000132514	4.53159e-05			0.0002179	0.00234632	4.90873e-05	0.00019216	2.32465e-05	0.000112291			8.56916e-05	0.0227943		5.0635e-05	0.000105153	0.000248589	9.13251e-05			0.00237286		0.0015881	0.00206471		0.000610001		0.0284927		0.000788987	0.000248225	0.000214098		0.000919414	9.59777e-05	0.000122335	6.35094e-05			0.0488442	5.15507e-05	0.00123964	0.000232113	0.056985	0.000788401
	Y	8.81727e-05	7.45334e-05	0.000113126	0.000181004	0.00133884	8.69836e-05		0.0227943	7.69243e-05	8.56813e-05	7.1095e-05		0.000176137	0.000346354	0.000185827	0.000137504	0.00100074	0.000257218	0.000240357	0.000258699	0.018132	0.00161308		0.000297715	0.000113304	0.000198688	0.00158806		0.000151461	0.000250132	0.000257526	0.00342378	0.00107194	0.0021978	0.000637842	0.00295431	0.000203381	8.33883e-05	8.09383e-05	0.000144754			0.00037497		0.0146536	0.0045831	0.000426808	0.000395378
	P	2.45351e-05	1.67618e-05	6.79053e-05	3.99473e-05	0.000277457	3.10948e-05	5.93485e-05	0.000101077	3.30168e-05	2.23316e-05	1.74838e-05		3.99143e-05	1.97738e-05	2.9472e-05	4.23324e-05	8.75176e-05	1.36972e-05	7.54077e-05		6.24017e-05	4.45677e-05	0.000129033	0.000202829		0.000155737	8.42171e-05	8.4287e-05	3.04595e-05	6.06321e-05	0.000943702	7.05266e-05	0.000108892	0.000172753	2.09762e-05	9.51057e-05	1.90736e-05	1.12914e-05	2.07126e-05	1.6969e-05	0.00286499		4.99019e-05	1.94881e-05	0.000115056	0.000103569	0.000199047	0.000199465
	M		0.000162416	8.11621e-05	0.000137133	0.000146001	0.000109823	0.00113269	9.58899e-05	3.13025e-05	6.44449e-05	4.22516e-05	6.79752e-05	8.60452e-05	6.84294e-05	5.7679e-05	0.00803666	4.91373e-05	0.000157658	8.35673e-05	0.000188206	6.80479e-05	0.000307677	0.00060562	0.000169539	4.98372e-05	0.000529557	6.63848e-05	0.00254793	0.000258623	0.000432827	0.00119222	0.000159557	0.000279453	0.00186535	8.2801e-05	0.000153912	4.88178e-05	3.40341e-05	3.62865e-05	3.73915e-05	0.000367051	0.00133214		0.000401429	4.94291e-05	5.42732e-05	0.000271434
	I	2.06094e-05	2.29584e-05		6.6574e-05	9.25278e-05	7.53165e-05	0.000197365	0.000159226	2.25164e-05	2.74419e-05		0.000184852	1.27283e-05	4.10897e-05	3.14626e-05	8.81616e-05	3.57277e-05	3.3423e-05	4.80514e-05	0.000183168	5.11553e-05	3.40069e-05	0.000428126	5.19493e-05	7.58038e-05	8.6516e-05	8.824e-05	0.000196652	7.2242e-05	4.77942e-05	0.000200781	0.00035433	0.000162325	7.88536e-05	4.69817e-05	0.000202407	2.12158e-05	1.70081e-05	2.66686e-05	2.2543e-05	0.000136647	0.000315288	0.000105657	2.14036e-05		0.000352672	0.000118355	0.000737067
	L	1.09067e-05	1.21161e-05	2.88753e-05	1.70745e-05	0.000200247	3.67868e-05	5.3883e-05	2.24907e-05	1.25411e-05		5.72641e-06	3.73334e-05	9.19625e-06	1.16675e-05	1.45341e-05	0.000107203	2.74094e-05	1.25092e-05		2.43563e-05	1.86678e-05	1.92812e-05	0.000120098	4.6345e-05	9.80655e-06	0.000112396	0.000123596		3.23465e-05	2.43908e-05	9.70457e-05	0.000283698		7.9392e-05	5.93723e-06	0.000170933	1.3691e-05		1.54495e-05	7.89806e-06	0.000201582	0.000484953	3.41025e-05	7.10521e-06	6.3319e-05	2.77173e-05		0.000324185
	V	1.83543e-05	7.85206e-06	3.90867e-05	5.85975e-05	3.17861e-05	4.28144e-05	5.68949e-05		1.91889e-05	3.48187e-05	1.06534e-05	5.2248e-05	1.20763e-05	2.09665e-05	2.20363e-05	2.75311e-05	3.26118e-05	1.48998e-05	4.9249e-05	3.18995e-05		2.38286e-05	5.43099e-05	5.8197e-05	1.85132e-05	3.90106e-05	5.31505e-05	6.95097e-05		4.82274e-05		0.000173017	0.00011879	5.96637e-05	1.50059e-05	0.000175163	2.27914e-05	8.10965e-06	1.19187e-05	2.0709e-05	0.000103104		5.22278e-05	1.28166e-05	5.52997e-05	0.000111294	3.48747e-05	0.000202589
	A	1.53427e-05	1.63875e-05	4.51663e-05	4.08807e-05	6.32872e-05	4.88446e-05	0.000406838	6.47006e-05		7.16659e-05	1.60528e-05	6.14436e-05	4.6099e-05	4.74389e-05			3.13947e-05	3.11421e-05	0.000120725	0.000152436	3.01329e-05	2.58808e-05		5.55848e-05	7.46775e-05	9.16184e-05	0.000108893	8.33035e-05	3.18514e-05	5.66842e-05	0.000226031	0.000141236	0.000148566		2.09076e-05	7.07792e-05	2.21023e-05	6.76358e-06	1.36824e-05		0.000453203	0.000402283	8.27684e-05	2.20188e-05	0.000151683	0.000118217	8.0373e-05	0.00012404
	G	1.39953e-05	1.14318e-05	2.23474e-05	2.27155e-05	3.08543e-05	4.91382e-05	0.00011437	3.61368e-05	2.16839e-05	3.94754e-06	7.16951e-06	3.99832e-05	1.72956e-05	1.70968e-05	1.04557e-05	1.56716e-05	2.01995e-05	1.09728e-05	8.4905e-05	0.000116777	4.56989e-05	1.29183e-05	5.62198e-05	3.18379e-05	2.13081e-05	2.83007e-05	4.40272e-05	5.09805e-05	2.33057e-05	4.10025e-05	0.000105857	0.000160674	0.000124777	5.04688e-05	1.43296e-05	4.04861e-05	9.18417e-06	7.18699e-06		2.00139e-05	0.000922285	0.000187628		1.3471e-05	0.000112326	4.10382e-05	3.4723e-05	0.00011647
	C	5.43343e-05	4.698e-05	0.000114665	0.000113117	0.000447297	9.15994e-05	0.000213904	5.80164e-05	5.03004e-05	0.000110745	4.74018e-05	0.0001251	6.15626e-05	0.000174281	9.63692e-05	0.000301515	0.000178099		0.000133066	0.00271376	0.000101403	0.000110225	0.000824095	0.000413687	0.000417301	0.000289515	0.000350345		0.000180807	0.0227942			0.0227942	0.000727257	0.000110727		8.87041e-05	8.54084e-05	0.000183119	9.00658e-05		0.000782623	0.000267423	6.29816e-05	0.0284927	0.000242578		0.000660382
	S	2.43358e-05		4.71055e-05	4.23188e-05	7.0222e-05	1.48483e-05	0.000152034	0.000135649	4.76766e-05	2.17363e-05	1.43579e-05	9.29089e-05	3.13063e-05	2.28483e-05	2.01459e-05	4.18825e-05	5.10629e-05	1.42346e-05	6.15089e-05	8.60778e-05	3.81281e-05	3.33526e-05	0.000137568	0.000102926	7.00802e-05	5.59196e-05	7.55409e-05	0.000328979	3.22726e-05	8.62939e-05		0.000147823	0.000190208	4.10023e-05	2.94774e-05	0.000578376	1.69974e-05	1.25888e-05	2.05782e-05	1.69457e-05	0.000158601	0.000305721	8.09956e-05	2.33516e-05	7.06683e-05	5.074e-05	0.000141472	0.000117042
	T	2.46359e-05	1.79321e-05	0.00010993	3.10435e-05	7.19219e-05	2.79859e-05	0.000291509	5.53583e-05	1.89142e-05	6.34802e-05	1.3148e-05	3.2524e-05	3.42331e-05	2.63538e-05	4.6498e-05	2.4988e-05	3.07058e-05	1.48157e-05	5.62176e-05	0.000365183	2.97205e-05	5.54482e-05	0.00020581	6.06559e-05	8.17803e-05	8.34762e-05		5.14576e-05	3.41487e-05	4.40398e-05	0.000174859	0.000279144	0.000379789	9.70301e-05	2.73141e-05	0.000107993	1.67415e-05	8.71616e-06	2.12566e-05	3.5946e-05	8.73105e-05	0.000148182	0.000553041	1.66283e-05	0.000316293	4.62427e-05	3.45313e-05	0.000103623
	Q	4.3574e-05	4.55207e-05	5.85269e-05		0.00267407	7.66302e-05	0.000469631	8.07283e-05	2.38699e-05	6.55407e-05	1.53364e-05	5.09232e-05	3.3048e-05	4.48538e-05	2.76512e-05	0.000388182	0.000771378	1.67482e-05	7.66291e-05	0.000192162	0.000113354	3.87214e-05	0.00017331	4.85496e-05	3.19781e-05	0.000506732	0.00333227	0.000114973	0.000122149	0.00021574	0.00168672	0.0113974	0.000304555	7.94771e-05	2.49826e-05			1.8983e-05	2.85436e-05	2.47635e-05	0.000244894	0.00065789	7.62616e-05	4.16196e-05	0.00136926	0.000121225	0.00199246	0.00127778
	N	6.54268e-05	2.68187e-05	0.000133331	0.00024682	0.000290424	0.000143776		0.000435175	6.72989e-05	0.000202061	3.91079e-05	0.00122343	0.000173484	4.09432e-05	0.000154561	7.06115e-05	0.000135452	5.10354e-05	0.000128283	0.00063283	0.000389224	0.000436039	0.00135328	0.000559352	6.85049e-05	0.000219598	0.000141696	0.000102736	0.000200742	0.000151777	0.00717323	0.000381328	0.00285249		0.000954811	0.000247762	8.92914e-05	3.1291e-05	6.12776e-05	4.30526e-05	0.000193962	0.00147775	0.000433355	8.1089e-05	0.00121971	7.59727e-05	0.000592319	0.000235781
	D	4.78825e-05	4.05364e-05	0.000124837	0.000128575	0.00699836	5.19375e-05	0.000309351	0.000666717	3.63724e-05	4.97838e-05	2.6436e-05	0.000515392	7.30234e-05	2.63678e-05	5.80355e-05	1.9009e-05	0.000196204	4.41297e-05	0.00012759	0.000116882	0.000155435	0.000165854	0.000406921	0.0013029	0.000110394	0.000166102	0.00018806	0.000476766	8.27289e-05	5.78874e-05	0.000288575	0.000285846		0.00023451	7.89986e-05		2.53236e-05	2.73247e-05	2.73531e-05	0.0008119	0.00194584	0.000197262	0.000165015	3.63685e-05	0.000326815	5.33035e-05	0.000615407
	E	3.92769e-05	4.9446e-05	0.000102757	0.00106379	0.000291957	3.2239e-05	0.000232112	0.000113331	9.58043e-05	0.000121101	2.53571e-05	6.37066e-05	3.85253e-05	0.000112082	3.12427e-05	5.54251e-05	5.3698e-05	1.72041e-05	0.000223018	0.000137646	6.87604e-05	7.0814e-05	0.00091696	0.000105284	4.10296e-05		0.000198256	0.000110793	4.57473e-05	0.000108926	0.000379659	0.000797311	0.000606824	0.000176632		8.77201e-05	1.48545e-05	1.06055e-05	1.63281e-05	8.02559e-05	0.00018579	0.000523321	4.89639e-05	6.63753e-05	0.000654434		0.000100779	0.000184723
	H	4.69203e-05	3.48295e-05	0.000553937	3.60248e-05		0.000180408	0.000984144	0.00019851	0.000121237	6.82653e-05	3.93286e-05	0.000106784	7.69206e-05	5.71291e-05	7.09447e-05	0.000130075	0.000309483	8.34386e-05	8.82764e-05	0.000671671	0.000422224	0.00011378	0.00371087		7.46311e-05	0.000173503	0.000240841	0.000598257	9.62797e-05	7.35875e-05		0.00129113	0.00502837	0.000192985	9.53395e-05	0.00622267	3.98742e-05	3.10336e-05	7.48611e-05	3.28022e-05	0.0002074	0.000172014	0.000242893	5.90254e-05	0.000283207	0.000130039	0.0284927	0.000293072
	R	1.24168e-05	1.57989e-05	1.75335e-05	3.50776e-05	8.7727e-05	2.65451e-05		1.72684e-05	1.20872e-05	2.36392e-05	4.39963e-06	3.65572e-05	2.02815e-05	1.50739e-05	1.11118e-05	4.34599e-05	4.64664e-05	1.13587e-05	2.58716e-05	5.22581e-05	2.41808e-05	1.08387e-05	0.00014913	0.000112003	1.4203e-05	3.85287e-05	7.93712e-05	8.05181e-05	5.6786e-05	3.69629e-05	0.00028756	0.000143153	0.000127174	5.37732e-05	1.09299e-05	0.000817074	7.52434e-06	7.81782e-06	1.12076e-05	5.88327e-06		0.000172911	2.91608e-05	1.14589e-05	5.17961e-05	2.53592e-05	0.000103589	0.000702116
	K	4.36668e-05	3.77905e-05	0.000143759	6.52037e-05	0.000168102	0.00011761		0.00253301	5.91531e-05	0.000100823	1.15176e-05		0.000232446	2.40267e-05	8.70737e-05	0.00332062	0.000462399	6.63796e-05	0.000248185	0.00011353	7.26577e-05	4.71895e-05		5.38042e-05	0.000136686	7.75383e-05	0.000130903	0.00234632	0.00117063		0.0284927		0.000214884	0.00361841	5.36339e-05	0.000179677	4.04824e-05	1.21267e-05	1.94206e-05	3.49663e-05	0.0146536	0.000106879	0.000698112	3.09331e-05	0.00117332	0.000231655	0.000191045	0.0512865
	STOP	3.60231e-05	4.2173e-05	5.61929e-05	9.75262e-05	0.000117708	0.000117765	0.000224968	0.000100268	3.17642e-05	0.000101747	1.78256e-05	0.00161308	3.69209e-05	5.01506e-05	3.83901e-05	0.000101396	6.29613e-05	3.02038e-05	0.000146837	0.000444408	0.000127247	3.83219e-05	0.000172727	0.000251821	0.000108719	0.000229702	0.000575929	0.000219434	8.55254e-05	0.000186207		0.000162551	0.000128302	4.17935e-05	2.54438e-05	0.0040973	3.14016e-05	1.9812e-05	2.61113e-05	2.27861e-05	0.000317741		0.000167318	3.14236e-05	8.88624e-05	7.41656e-05	0.000864512
[truncated: 239 more columns]

## Sheet: P value (replica 1)
		M	S	I	Q	H	F	R	V	A	L	I	P	F	F	A	A	F	C	L	P	V	F	A	H	P	E	T	L	V	K	V	K	D	A	E	D	Q	L	G	A	R	V	G	Y	I	E	L	D
Amino acid	Codon	3	4	5	6	7	8	9	10	11	12	13	14	15	16	17	18	19	20	21	22	23	24	25	26	27	28	29	30	31	32	33	34	35	36	37	38	39	40	41	42	43	44	45	46	47	48	49	50
Trp	TGG	0.351103	0.062976	0.402218	0.245962	0.0944401		0.132952	0.507452	0.698584	0.581635	0.194962	0.59606	0.793993	0.0462512	0.741986	0.781888	0.406386	1.65494e-09		1.9678e-09	0.00167802	0.28794	3.17069e-11	0.424381	0.977676	0.811669	0.498322		0.976865	0.328582				0.603336	0.261914		0.526424	0.720577	0.540538	0.653234	0.0944401	0.811669	0.6832	0.400445		0.736138
Phe	TTC	0.104409	0.671003	0.213401	0.42151			0.998204	0.544163	0.0376307	0.450046	0.00241128	0.994234	0	0.412959	0.0161757	0.769013	0.0865391	0.0314522	0.323709	3.46325e-06	0.00156028	0.387287		0.0428482		0.100032			0.652007					0.709824	0.38017		0.978141	0.494903	0.189346	0.102168			0.236975	0.854213	0.964222	0.84925
Phe	TTT	0.948243	0.302221	0.470647	0.00446621		0.041758			0.112322	0.0661708	0.713868	0.0149307			0.646589			1.5179e-07	0.486768	0.193903	0.991969						0.0613593				0.236975		0.00585674	0.788649	0.840631		0.0493657	0.235778	0.727935	0.276919			0.0944401	0.152149			0.236975	0.619582
Tyr	TAC	0.0565075	0.676093	0.519228	0.440067		0.858906		0.769013	0.769626	0.733908	0.00326616		0.992362		0.496442	0.250876	0.611257	0.000142519	0.0312542		0.325204	0.809918		0.0892743		0.417571	0.681144		0.161558	0.207308		0.811669		0.183396	0.0281163		0.307949	0.378101	0.1846	0.714538					0.938802	0.0491007
Tyr	TAT	0.0275024	0.357245	0.0113299	0.349491	0.34	0.764975			0.510845	0.611341	0.0919417		0.995413	0.124995	0.750288		0.672864	0.650032	0.236975	0.00888905		0.154585		0.226905	0.341774	0.218724	0.522404		0.118165	0.842146	0.769216	0.0551725	0.708959	0.736138	0.725551	0.0162083	0.00311638	0.783868	0.191233	0.247897			0.0472099	0.84555		0.0944401	0.631907	0.368609
Pro	CCA	0.606829	0.0134977	0.319379	0.0837527	0.0965614	0.82921	0.771814	0.884554	0.329799	0.587371	0.854749	0.0822872	0.656791	0.332946	0.353875	0.40171	0.691964	0.396486	0.130257	0.634033	0.0933004	0.131636	0.0823316	0.0368283		0.96293	0.219281	0.0480146	0.100501	0.203693	0.380314	0.321166	0.0975746	0.453276	0.031065	0.0806979	0.29966	0.270076	0.307326	0.570563	0.615821		0.0374584	0.678148	0.651577	0.42126
Pro	CCC	0.159954	0.00689737	0.0977977	0.805767	0.623424	0.729195	0.0830013	0.699749	0.0276202	0.761474	0.0169079		0.400327	0.624346	0.588532	0.417182	0.676948	0.212014	0.660841	0.185249	0.696009	0.145126	0	0	0.258811	0.338991	0.538502		0.135448	0.146576	0.121218	0.608926		0.236975		0.447295	0	0.469317	0.0305711	0.535135			0.481423	0.777325		0.501126	0.236975	0.700305
Pro	CCG	0.167405	0.526429	0.0321712	0.270284		0.00679105	0.165065	0.757891	0.0726602	0.945722	0.227449	0.962958	0.0891275	0.00760631	0.384236	0.230229		0.476034	0.47152	0.872314	0.0986774	0.904963	0	0	0.621065	0.0581737	0.912288	0.0459944	0.180402	0.65215	0.140923	0.102318	0.0103925	0.863005	0.394878		0.128541	0.020769	0.370078	0.207407			0.24474	0.560922	0.260463	0.669487	0.15694
Pro	CCT	0.914334	0.661659	0.666174	0.258206	0.378289	0.670704	0.781805		0.255092	0.821184	0.363245	0.28879	0.0516352	0.000892971	0.388295	0.0011904	0.458987	0.12002	0.634676		1.50514e-07	0.638557	0	0	0.0147048	0.7081	1.29145e-05	0.360196	0.00140854	0.365778		0.406235	0.182337	0.376807	0.0609354	0.869303	0.593466	0.306457	0.0164528	0.836186	0.610995		0.996402	0.686473	0.207651	0.882852	0.325204	0.636554
Met	ATG		0.327302	0.243204	0.867328	0.057398	0.510989	0.502596	0.325655	0.344051	0.223342	0.535855	0.97341	0.157453	0.00188714	0.0219395	0.913537	0.652629	0.128426	0.936318	0	2.5088e-08	0.299032	0	0.0379445	0.160155	0.679982	0.401311	0.253218	0.583172	0.604037	0.917591	0.00728276	0.737359	0.0893429	0.0641472	0.250351	0.411312	0.00327978	0.0796739	0.473924	0.381869	0.2087		0.458174	1.42109e-12	0.611205	0.0125517
Ile	ATA	8.34881e-05	0.85674	0.733939	0.0259313	0.672864	0.443011		0.811669	0.176913	0.11912	0.106945	0.303275	0.740202	0.660101	0.572912	0.109982	0.857035	0.958817	0.984096	2.5638e-08	0.0162145	0	4.78331e-11	0.784119	0.30115	0.555451	0.00555822		0.238822	0.642621	0.0150959	0.438032	0	0.257902	0.698283	0.503582	0.615044	0.0446316	0.5782	0.660831	0.460383	0.032845	0.216368	0.414836	0.28656	0.720795	0.790717	0.0964675
Ile	ATC	0.0255243	0.820895	0.344819	0.00381645	0.178658	0.630604	0.00371544	0.562639	0.000409108	0.422346	0.973196	0.314625	0.616805	0.961317	0.351333	0.406699	0.0944401	0.0185983	0.172741	1.20148e-12	4.41616e-11	0.47171	0	0.78141	0.251279	0.803171	0.198612	0.820161	0.811669	0.310782			0.338255	0.276664	0.944276		0.338422	0.876459	0.945565	0.5475	0.670662			0.0015094		0.811669	0.621082	0.950317
Ile	ATT	0.000475277	0.3804		0.626791	0.443033	0.975249	0.401846	0.53363	0.297969	0.308552		0.206312	3.53051e-14	0.206714	0.495442		0.0877586	0.356305	0.312661	8.39717e-05	4.14423e-05	0.230143	0.0037704		0.0433293	0.426798	0.754645		0.417217	0.194654	0.266817				0	0.409129	0.898914	0.972643	0.348312	0.852905	0.650032	0.951299	0.0384712	0.75518	0.977467	0.530163	0.916013
Leu	CTA	0.0278715	0.000995028	0.524543	0.728124	0.228298	0.707284	0.298675	0.666776	0.476972	0.010053	0.030077	0.809303	0.838424	0.159171	0.761264	0.311243	0.416568	0	0.207516	6.06848e-13	0.397447	0.179361	0	0.337484	0	0.781717	0.949637	0.0698935	0.841281	0.482788	0.918962	0.399715		0.693563	0.0847	0.236975	0.463058	0.0794393	0.347244	0.778773	0.207809	0.744413	0.000601075	0.152293	0.81834	0.987113	0.305168
Leu	CTC	0.335672	0.223448	0.106945	0.0238201	0.165659	0.487488	0.531965	0.362863	0.933692	0.0458781	0.54103	0.246432	0.173703	0.0206879	0.248846	0.345606	0.0335021	0.00219936	0.00151806	3.58859e-10	0.808264	0.00139757	1.29275e-05	0.600593	0.218812	0.141383	0.718216	0.395669	0.00163683	0.270918	0.0251565	0.237851		0.0269519	0.269503	0.774486	0.56893	0.72779	0.584329	0.020847	0.642796	0.236975	0.0224017	0.059155	0.221091	0.0774407	0.815001	0.931089
Leu	CTG	3.17524e-13	0.00605428	0.0996543	0.768274	0.231139	0.945915	0.773569	0.0341929	0.4269	0.160934	0.00491969	0.952738	0.419833	0.309715	0.0758539	0.340504	0.666473	0	0.237275	0	0.594099	0.87189	0	0.720626	0.294146	0.289633	0.498544		0.365028	0.557211				0.215168	6.31456e-08		0.0626809	0.288076	0	0.270661	0.0944401	0.146695	0.480938	0.783576	0.389389	0.891303		0.226033
Leu	CTT	0.289389	0.960457	0.587234	0.0970781	0.435346	0.527005	0.769037	0.315573	0.015349		0.0927888	0.0214282	0.553026	0.00552533	0.525558	0.282051	0.0467438	8.92922e-07		3.97486e-07	0.338233	0.0404686	1.25071e-11	0.873077	0.172332	0.641186	0.425382	0.962143	0.0240057	0.523437	0.279024			0.236975	0.269048		0.256021	0.0665764	0.132487	0.175921			0.128011	0.374745	0.236975	0.751583	0.487312
Leu	TTA	0.000635528	0.493369	0.188379	0.199991		0.845706		0.213247	0.00784357	0.263685	0.524177	0.7561	0.202323	0.84268	0.408783	0.459919	0.248124	0	0.580387	6.88828e-07	0.468863	0.00383032	0.236975	0.841473	0.206015	0.200197			7.68893e-05		0.80933			0.414581	0.183431	0.0352953	0.144483	0.670186	0.927208	0.846			0.236975	0.0668556	0.811669			0.811669
Leu	TTG	0.0448143	0.0127911	0.0180107	0.153402		1.61799e-11			0.307561	0.0119084	0.779995	0.659723	0.0414108	0.194008	0.33576	0.902754	0.913823	0		1.33227e-15	0.803218	0.461009			0.163563			0.542978	0.472106			0.208168			0		0.107435		0.835933	0.291405		0.64453	0.986588	0.231666	0.631153	0.867035	0.306382
Val	GTA	0.730936	0.0573072	0.0320314	0.921453	0.759675	0.052001	0.646452	0.774347	0.168844	0.135023	0.246891	0.984669	0.692186	0.188857	0.415265	0.873945	0.30095	0.234278	0.635781	0	0.294486	0.0489364	0	0.589315	0.58304	0.635917	0.32184	0.984863	0.234493	0.0162825		0.58596	0.273231	0.121535	0.00836585	0.413049	0.652216	0.402643	0.0970873	0.869122	0.912325	0.297802	0.846512	0.525558	0.0926883	0.260463	0.204217	0.0803594
Val	GTC	0.305988	0.0045773	0.782642	0.0160949	0.676948	0.904242	0.790942		0.190243	0.837037	0.450872	0.586975	0.151995	0.530338	0.552446	0.302935	0.85341	0.687743	0.593076	0	0.365028	0.547625	0	0.895351	0.863191	0.144724	0.603336	0.234498	0.39133	0.0795038	0.594167	0.618829		0.298089	0.766507		1.69967e-10	0.683129	0.97784	0.000745691		0.0883679	0.736138	0.0418105	0.226863	0.128769	0.128489	0.191799
Val	GTG	0.511624	0.00195219	0.037396	0.568655	0.360272	0.563048	0.587218	0.930765	0.0949501	0.288251	0.319032	0.876964	0.22416	0.0211099	0.130154	0.962685	0.33203	7.09648e-06	0.0173347	0	0.66607	0.0408785	0	0.753557	0.636271	0.254016	0.296316	0.255488		0.0984029	0.0534215		0.426303	0.0111991	0.630494	0.113124	0.178571	0.133603	0.110186	0.0281703	0.601164		0.510915	0.00963537	0.483813	0.0890826	0.383825
Val	GTT	0.464166	0.0365895	0.872588	0.633679	0.203303	0.734674	0.346838	0.00508447	0.00919106	0.758701	0.728647	0.835352	0.317196	0.946632	0.0464297	0.484821	0.648252	0.937601	0.962568	0		0.553961	0	0.279087	0.536465	0.806675	0.0701723		0.0527488	0.774565	0.31935	0.429174	0.825936	0.5556	0.909765	0.592847	0.034447	0.858656	0.890803	0.2395		0.288128	0.555712	0.656779	0.669019	0.861443	0.547783	0.969088
Ala	GCA	0.0278092	0.867497	0.657002	0.220185	0.527331	0.704594		0.859717	0.396817	0.619522	0.503378	0.255149		0.0325701	0.957149		0.0428487	0.705329	0.255173	0.150404	0.0134165	0.492869	0.0992892	0.236975	0.397532	0.222256	0.299124	0.187558	0.813696	0.778837	0.000426202	0.903248	0.111531	0.547077	0.499812	0.0599421	0.119565	0.365537	0.112884				0.968683	0.948749	0.0442939	0.484551	0.0170584	0.570653
Ala	GCC	0.280003	0.00158313	0.400682	0.117054	0.109507	0.295378	0.504106	0.516226		0.811669	0.000169043	0.815626	0.153755	0.00397021	0.73094	0.881539	0.680548	0.550048	0.52597	4.3634e-11	0.0944401	0.678377	0.572013	0.457532	0.254958	0.571949	0.236243	0.0964675	0.561855	0.67018		0.380314		0.00199766	0.596599	0.643159	0.735612	0.63278	0.525977	0.147441	0.521513		0.891897	0.388374	0.736138	0.326719	0.0258196	0.236975
Ala	GCG	0.00492073	0.341508	0.802262	0.214335	0.93767	0.401846		0.0637253	0.945722	0.473345	0.139153	0.139911	0.386103	0.715385		0.793542	0.950183	0.774858	0.349131	6.57294e-07	0	0.0941327	0.522203	0.802368	0.65215	0.0283861	0.0371917	0.42558	0.701443	0.545997		0.535262	0.60776	0.897654	0.369642	0.550378	0.142075	0.719154	0.0991638	0.575527		0.201106	0.0160385	0.815751	0.313244	0.789649	0.864983	0.742353
Ala	GCT	0.2189	0.204874	0.23008	0.962666	0.124081	0.312993	0.476173		0.448388	0.894212	0.812068	0.0972696	0.540322	0.706456	0.522761	0.224881	0.278179	0.584041		0	0.327049	0.503974		0.00769771	0.518907	0.255347	0.185512	0.936882	0.219717	0.475088	0.193871	0.982317	0.546186		0.122783	0.409115	0.460383	0.426115	0.734407	0.00143676	0.481358		0.725551	0.871216	0.369895	0.978389		0.521083
Gly	GGA	0.0665751	0.113699	0.435028	0.470626	0.67036	0.100741		0.4126	0.543154	0.0353055	0.225469	0.725812	0.501395	0.322651	0.589315	0.304278	0.0441623	0.9677	0.882634	0	0.952937	0.298982	0.0170294	0.925847	0.488886	0.425786	0.559629		0.294728	0.436949	0.0544388	0.525996		0.447673	0.845466	0.243236	0.00114554	0.207153	0.0655965	0.136357	0.581751		0.245502	0.825949	0.539753	0.553162	0.381749	0.554404
Gly	GGC	0.0132757	0.00199277	0.766274	0.37783	0.904769	0.927444		0.203681	0.855285	0	0.479257	0.342601	0.000166932	0.250394	0.808632	0.26101	0.0977308	0.904525	0.642584	0	0.856975	0.485887	0.236975	0.942697	0.0883679	0.16278	0.167221	0.0647953	0.878365	0.792441	0.755829	0.0110187	0.478574	0.0342767	0.142181	0.202423	0.985402	0.841765	0.219497	0.617403	0.964862	0.506316	0.809069	0.0170455	0.214842	0.998291	0.0680992	0.262061
Gly	GGG	0.0018837	0.126827	0.00190947	0.333745	0.182103	0.455109	0.174243	0.137972	0.223248	0.697093	0.420807	0.480735	0.0311754	0.582474	0.570423	0.299228	0.0651065	0.816321	0.864902	0	0.133399	0.359897	0.260503	0.414191	0.973719	0.163705	0.44667	0.874072	0.191004	0.00214575	0.139923	0.507521		0.76962	0.247679	0.844865	0.599174	0.246397	0.136239	0.561868	0.809918	0.259032	0.0352803	0.517087	0.258572	0.84369	0.576891	0.445148
Gly	GGT	0.0330028	0.0448488	0.249348	0.00365856	0.684527	0.00436257	0.512525	0.763159	0.000103617	0.406511	0.0179587	0.702775	0.631953	0.369815	0.324699	0.912288	0.683868	0.0042255	0.0928379	0	0.543555	0.0737067	0.40226	0.966225	0.0281355	0.503483	0.00286604	0.112524	0.766749	0.151709		0.621082	0.713003	0.790769	0.628632	0.257937	0.478007	0.382727		0.164325	0.528411	0.380314		0.0794907	0.243597	0.752063	0.128769	0.995127
Cys	TGC	0.296626	0.110713	0.494558	0.455018	0.669481	0.668025	0.0218598	0.485979	0.615646	0.280409	0.550311	0.260698	0.628562	0.598925	0.0735765		0.769013		0.931918		0.595384	0.554988	0.0287751	0.654833	0.33203	0.568985	0.498322		0.0944401						0.55719		0.878534	0.0405304	0.213247	0.179395				0	0.811669	0.0793148		0
Cys	TGT	0.911292	0.0424074	0.405523	0.64207	0.231479	0.0847527	0.293809	0.851301	0.14906	0.0488809	0.744579	0.136894	0.23864	0.659584	0.858022	0.381953	0.497052	0.539449	0.380314	1.05705e-05	0.886073	0.155953	0.736138		0.362542	0.0612542	0.0678868		0.46939	0.380314			0.380314	0.211276	0.728439		0.813533	0.211167	0.682472	0.760567		0.331768	0.00215125	4.44089e-16		0.0143305
Ser	AGC	0.0843994	0.000249056	0.186473	0.50393	0.158569	0.879059	0.841216	0.498322	0.0167971	0.0522231	0.0377872	0.936688		0.836572	0.910069	0.362859	0.440731	0.274289	0.748982	0.00763129	0.791682		4.94234e-08	0.535016	0.769013	0.500739	0.305533	0.543787	0.423178	0.478257		0.474077	0.374534		0.417528		0.0277978	0.404686	0.999769	0	0.677915		0.256379	0.510303	0.344531	0.396946	0.164333	0.0803031
Ser	AGT	0.0280466		0.304003	0.493897	0.937578	0.833241	0.421697	0.200487	0.731092	0.41967	0.836019	0.893436	0.0789297	0.200121	0.24196	0.230558	0.109469	0.651818	0.159434	0	0.625956	0.433348	0.000631639	0.891897	0.00161132	0.815626	0.144124	0.236975	0.278592	0.209514			0.0913919	0.582256	0.662722	0.821214	0.785924	5.68434e-14	0.7107	0.197912	0.0406733	0.237588	0.360482	0.194478	0.44917	0.413849	0.794271	0.990887
Ser	TCA	0.293288	0.556734	0.429751	0.520057	0.811669	0.0537823	0.236975	0.902481	0.278148	0.867035	0.39867	0.0349918	0.526329	0.597587	0.0746434	0.22559	0.498322	0.0049888	0.684819		0.881166	0.0883409			0.984959		0.0947231	0.279087	0.845822			0.301517	0.000587073	0.00391585	0.769013		0.981985	0.20638	0.741228	0.236545	0.897227		0.602963	0.115264	0.00197363
Ser	TCC	0.455083	0.361024	0.0345003	0.927209	0.63903	0.0529899	0.0939917	0.972309	0.200096	0.594221	0.406703	0.261762	0.598711	0.773029	0.744207	0.700043		0.844973		4.85684e-09	0.496939	0.202338		0.736138			0.781785					0.448675		0.932685	0.863065		0.913903	0.0620705	0.0553533	0.155402			0.00362842	0.967513		0.972678	0.253218
Ser	TCG	0.649714	0.579581	0.351935	0.0485115		0		0.514062	0.594167		0.908387	0.237574	0.835769	0.300957	0.535938			0.531199		0	0.502124	0.967488	5.18334e-07	0.236975	0.87888	0.872273	0.580555		0.378601	0.152735				0.614458	0.289091		0.26479	0.132441	0.765714	0.987251				0.77341	0.0204114		0.0944401
Ser	TCT	0.668159	0.672864	0.913823	0.824704	0.429349	0.938802	0.411083		0.722003	0.968704	0.19932	0.675973	0.251945	0.14903	0.141197		0.129608	0.0632812	0.601872	0	0.398947	0.499148	0.986994	0.224356	0.633679					0.655675				0.142838	0.623644		0.699903	0.844348	0.0912621	0.774084	0.0664477		0.0164006	0.628349		0.960833	0.236975	0.597175
Thr	ACA	0.414936	0.00485467	0.880872	0.42037	0.160211	0.435858	0.214802	0.0416988	0	0.0528935	0.789943	0.268956	0.226106	0.820191	0.668886	0.849693	0.193043	0.0466143	0.0875376	0.000388438	0.664011	0.186064			0.236015	0.257201	0.904701	0.703876		0.431235		0.668025	0.0823316	0.931163	0.565455	0.904954	0.0373101	0.0145124	0.778824	0.103826	0.594221	0.973015	0.929592	0.541712	0.236975	0.791272	0.724385	0.74425
Thr	ACC	0.737142	0.859654	0.478319	0.13265	0.420598	0.322581		0.70436	0.427009	0.866205	0.405308	0.766945	0.0179123	0.494371	0.598433	0.50944	0.875563	0.468955	0.381953	0.0130808	0.0466115	0.00721269	1.11022e-14	0.971072	0.800233	0.330059	0.0996543	0.998531	0.184998	0.0673509		0.421304	0.665902		0.223079		0.930674	0.330687	0.308009	0.338255	0.390329		0.59642	0.424103	0.24415	0.0798727	0.390251	0.19284
Thr	ACG	0.0161438	0.581899	0.179044	0.729016	0.786739	0.654338	0.483175	0.0913948	0.0263866	0.690632	0.772882	0.611257	0.113715	0.215035	0.46508	0.0276898	0.484972	0.246307	0.416659	2.22045e-16	0.236975	0.250741	1.36247e-12	0.602787	0.355928	0.00836559		0.876773	0.127747	0.219782	0.254675	0.811669		0.961366	0.979194	0.535834	0.644066	0.588589	0.496833	0.0132786	0.277424	0.0944401	0.759818	0.532939		0.318336	0.127178	0.0424211
Thr	ACT	0.151148	0.575639	0.119941	0.842493	0.610995	0.638812	0.236975		0.860465	0.0181062	0.00805621	0.461105	0.926637	0.219629	0.191665	0.160092	0.64385	0.000141579	0.343089	0	0.991302	0.522941	3.09121e-05	0.47564	0.393965	0.677367	0.0766693	0.0965329	0.26101	0.0723564		0.811669	0.275452	0.0458211	0.571761		0.219075	0.395913	0.675032	0.341969	0.35474			0.620769		0.853335	0.375609	0.236975
Gln	CAA	0.448752	0.464301	0.751315		0.149171	0.046724	0.724385	0.774034	0.811482	0.305288	0.160165	0.289788	0.326936	7.87731e-05	0.167093	0.615141	0.0230645	0.882928	0.955945	0	0.453641	0.935161	0	0.72348	0.77986	0.123134	0.913823	0.990725		0.144413	0.536717	0.338255		0.161279	0.116496		0.373608	0.830406	0.00767422	0.0572324	0.737826	0.947545	0.774348	0.349437	0.679821	0.874329		0.931163
Gln	CAG	0.137911	0.577732	0.947256	0.311814	0.809918	0.802874		0.680157	0.291173	0.531262	0.297707	0.790603	0.803171	0.727118	0.55952	0.737826	0.0375306	5.58993e-06	0.0314117	0	0.0488706	0.583105	0	0.903995	0.0360235	0.0944401	0.736138	0.819983	0.878442	0.378289			0.728775	0.082662	0.930676			0.420012	0.00174838	0.124964	0.168207	0.176671	0.618622	0.544277	0.109261	0.845783	0.357287
Asn	AAC	0.0708426	0.149494	0.0443518	0.409728	0.341325	0.158908			0.0100102	0.240671	0.824478	0.0581196	0.0747067	0.489837	0.970202	0.288796	0.417659	0.241121	0.534308	5.43299e-05		0.291208	1.87902e-08	0.308376	0.174169	0.366953	0.365863	0.791138	0.521554	0.66282		0.47869			0.989906	0.0114145	0.989975	0.897084	0.124368	0.411924			0.116224	0.0293891	0.000544362	0.264709	0.724254	0.406166
Asn	AAT	0.209482	0.192526	0.341769	0.489498	0.196019	0.559614		0.39647	0.263221	0.307111	0.189776		0.112801	0.600656	0.012404	0.160546	0.78403	0.247021	0.58129	0.976225	0.000767979		0.0944401		0.269302	0.638258	0.264801	0.160963	0.783726	0.452396	0.800233	0.81782	0.401099			0.0314156	0.284072	0.176358	0.082491	0.0316864	0.598971	0.37264		0.942066		0.81929		0.0818805
Asp	GAC	0.0649926	0.399904	0.304806	0.983543		0.00321103		0.365096	8.88178e-16	0.207509	0.00191592	0.0694976	0.467403	0.413859	0.645427	0	0.164333	0.538735	0.614464	0.65737	0.0159518	0.0467649	2.92877e-13	0.465652	0.0268141	0.102018	0.00193162	0.0738528	0.0161602	0.50522		0.811669	0.374047	0.0281163	0.612763	0.798717	0.238419	0.456998	0.529529	0.725196	0.514659	0.436239	0.00272228	0.11054	0.763532	0.285865	0.159038	0.312973
Asp	GAT	0.809729	0.894825	0.264128	0.36907	0.0440262	0.278458	0.267142	0.178932	0.480214	0.287347	0.743539	0.106483	0.325204	2.86796e-06	0.706615	0.190764	0.160044	0.746713	0.456553	0.247252	0.00123743	0.0303992	0		0.250462	0.241528	0.969193		0.283484	0.353443	0.531199	0.755487		0.527471	0.0468286		0.712987	0.551194	0.534778	0.338255		0.489837	0.44493	0.939947	0.732107	0.24509	0.509659
Glu	GAA	0.00572207	0.240784	0.132586	0.204796	0.141368	0.637267		0.255964	0.116212	0.724899	0.759547	0.147227	0.979336	0.31935	0.130751	0.279033	0.328431	0.0167207	0.46122	4.88409e-12	0.197679	0.297561		0.279611			0.0508662	0.128578	0.402691	0.679909	0.00138561	0.164651	0.00916959	0.725812		0.0679249	0.0188197	0.287618	0.117517	0.148898	0.461823	0.194747	0.0823316	0.426923			0.434233	0.842011
Glu	GAG	0.493572	0.457263	0.263324	0.633679	0.0954945	0.65279	0.68885	0.0282994	0.148082	0.745516	0.634433	0.107334	0.413624	0.242591	0.549211	0.942971	0.614663	0.0933508	0.950314	0.000150724	5.70973e-05	0.302137	0	0.2329	0.463727	0.10185	0.244369	0.913218	0.000153803	0.429751	0.308801	0.682303	0.145053	0.434498	0.743018	0.135232	0.538547	0.697526	0.312345	0.112021	0.000148376	0.563011	0	0.903704	0.374879	0.429158	0.271599	0.649041
His	CAC	0.00781474	0.398841	0.238557	0.0185555	0.904064	0.705091		0.176509	0.520298	2.88875e-07	0.774359	0.681427	0.34575	0.241121	0.958701	6.00602e-06	0.0274966	0.0726286	0.174708	0.242335	0.000533408	0.247893			0.0760932	0.0303992	0.0343955	0.16561	0.0408551	0.0740084		0.736138		0.307115	0.54773	0.176671	0.427934	0.546184	0.660841	0.778489		0.984739	0.137846	0.858428	0.131881	0.00285837	0.811669	0.0128909
His	CAT	0.0346561	0.000918314	0.0905311	0.168345		0.059981	0.0820486	0.267638	0.172582	0.481469	0.708026	0.927197	0.926728	0.0773287	0.4627	0.965101	0.821214	0.721677	0.614516	0	0.0944401	0.113457	1.32339e-13	0.264701	0.371426	0.952425	0.124809	0.101956	0.780349	0.814137		0.945697	0.500334	0.380314	0.69535	0.00513031	0.893031	0.25449	0.216004	0.301455	0.342967	0.129706		0.594267	0.186568	0.796539		0.437441
Arg	AGA	0.847531	0.00355451	0.960833	0.281935	0.0686401	0	0.441108	0.811669	0.950808	0.984959	0.00822804	1.11535e-05	0.416915	0.309957	0.000249946	5.394e-11	0.243622	0.0575932	0.11785	0.151971	0.834952	0.476549	4.66294e-15		0.724254	0.0288762	0.876809	0.242659	0.831093	0.358338		0.320274	0.610995		0.405065		0	0.987075	0.772195	0	0.0453773		0.698584	0.94306	0.346445	0.182602	0.912288
Arg	AGG	0.254057	0.0764844	0.0336961	0.932024	0.697372	0.328208	0.840039	0.00536383	0	0.303005	0.00316842	0.982516	0.26692	0.18646	0.00219289	0	0.000122577	0.149585	0.0508614	0	0.00014594	0.514076	2.80797e-05	0.808829	0.918432	0.143993	0.345822	0.103661	0.187384	0.339755	0.90606		0.307111	6.90264e-05	0.0259186	0.969437	0.384068	0.748474	0.0423593	0.00344274	0.390301	0.0757744	0.938583	0.61754	0.470647	0.698197	0.715122	0.325204
Arg	CGA	0.140011	0.950183	0.382633	0.901314		0.94941	0.357469	0.0199875	4.93162e-10	0.972999	0.0402929	0.132606	0.259177	0.736613	0.0290786			0.0245655	0.225243	0	0.618179	0.754959	2.84164e-05	0.464177	0.120552	0.0334383	0.677764	0.811669	0.848631		0.0664		0.912152	0.825531	0.720355		0.26113	0.916896	0.536262	0.559787			0.509254	0.887027	0.409962	0.0127527
Arg	CGC	0.0324208	0.0275331	0.144084	0.979854	0.0986959	0.928809	0.487735	0.235256	0.208854	0.437726	0.0755703	6.46154e-05	0.618176	0.778018	4.3328e-05			0.23384	0.38944	0	0.431354	0.215396	8.17222e-07	0.458583	0.053439	0.358054	0.451162		0.738229	0.94559				0.150404	0.312651		0.486502	0.589271	0.132586	0.68943	0.84617	0.716636		0.254014	0.967399	0.80933
Arg	CGG	0.31105	0.819018	0.79633	0.413345	0.950183		0.0786867	0.364497	0.00157552	0.431365	0.00766913	0.0979758	0.495285	0.794467	9.97706e-06	0.164119		4.03176e-05	0.888208	0	0.504134	0.410312	0.811669	0.0823316	0.744512	0.189886		0.755885	0.419617					0.128967	0.478089		0.590837	0.807096	0.620535	0.0123027	0.360196	0.811669	0.100572	0.392165	0.438251	0.465055	0.0865391
Arg	CGT	0.0812157	0.0104128	0.261081	0.206475	0.0837527	0.869771		0.851945	0.605543	0.200642	4.09607e-08	0.677915	0.690632	0.996156	0.371378	0.380314	0.236975	0.33768	0.619582	0.0125273	0.767247	0	2.22045e-16	0.816509	0.573168	0.945697	0.862123	0.590653		0.390557		0.884017	0.910531	0.356561	0.429751		0.266684	0.351916	0.0625159		0.23092		0.844718	0.525458		0.283368		0.995354
Lys	AAA	0.000719685	0.00606877	0.669747	0.446308	0.77557	0.425433		0.236975	0.962568	0.923559	0		0.413049	0.134638	0.233334	3.90102e-05	0.958874	0.111594	0.316982	0.582687	0.633679	0.409975		0.0153908	0.949641	0.5091	0.0871372		0.807557				0.39151	0.76419	0.00378694	0.41472	0.186172	0.0541392	0.169539	0.0499599		0.480623		0.228861		0.28002
Lys	AAG	0.215035	0.0818205	0.692828	0.901853	0.675372	0.0413589		0.44917	0.512058	0.93321	3.9296e-06		0.0110642	0.518632	0.103944		0.00495708	0.00133082	0.659924	1.72486e-07	0.000604969	0.829343		0.924497	0.460167	0.21387	0.754712	0.544163	0.769013	0.380724	0.811669	0.231091	0.699749	0.769013	0.233679	0.549359	0.997694	0.654309	0.656155	0.386645	0.736138	0.38284	0.983194	3.78808e-13	0.299124	0.75989	0.54286	0.0944401
STOP	TAA	0.811398	0.0643459	0.193512	0.302985		0.696009	0.933162	0.285985	0.444839	0.0955958	0.145726	0.236975	0.00604258	0.973058	0.0958105	0.436671	0.359985	0.0663347	0.0182397		0.457554	0.0664769		0.568985	0.610169	0.013253	0.840901	0.236975	0.946469	0.0865391		0.0622802		0.296291	0.993157		0.859466	0.15523	0.0528048	0.426964				0.36092	0.801553	0.655169	0.611768
STOP	TAG	0.0506696	0.673477	0.652287	0.449647	0.0817696	0.181433			0.51814	0.233316	0.0112667	0.416832	0.124206	0.616879	0.168121	0.28913	0.855035	0.810999	0.997062	0.939738	0.332024	0.384451	0.984365	0.63045	0.932481	0.829508	0.0425755	0.971254	0.000323416	0.707057		0.0386035	0.656361	0.0446253	0.461218	0.738083	0.190153	0.857023	0.00228226	0.269803	0.5745		0.288796	0.429158	0.791829	0.371225
STOP	TGA	0.0958381	0.0308956	0.0737704	0.546606	0.605276	0.0222921		0.236975	0.949298	0.0939917	0.988774	0.407063	0.432227	0.290861	0.665202	0.969226	0.121653	0.209126	0.230225	0.813927	0.89876	0.958694	0.544163	0.974581	0.966379	0.356061			0.301517				0.00412178	0.0580205	0.372371		0.155405	0.387542	0.147264	0.694583	0.475736			0.000237278	0.0707169	0.0176503
	WT	M	S	I	Q	H	F	R	V	A	L	I	P	F	F	A	A	F	C	L	P	V	F	A	H	P	E	T	L	V	K	V	K	D	A	E	D	Q	L	G	A	R	V	G	Y	I	E	L	D
	Amino Acid	3	4	5	6	7	8	9	10	11	12	13	14	15	16	17	18	19	20	21	22	23	24	25	26	27	28	29	30	31	32	33	34	35	36	37	38	39	40	41	42	43	44	45	46	47	48	49	50
	W	0.351103	0.062976	0.402218	0.245962	0.0944401		0.132952	0.507452	0.698584	0.581635	0.194962	0.59606	0.793993	0.0462512	0.741986	0.781888	0.406386	1.65494e-09		1.9678e-09	0.00167802	0.28794	3.17069e-11	0.424381	0.977676	0.811669	0.498322		0.976865	0.328582				0.603336	0.261914		0.526424	0.720577	0.540538	0.653234	0.0944401	0.811669	0.6832	0.400445		0.736138
	F	0.24809	0.392741	0.16863	0.0100666			0.998204	0.544163	0.0090233	0.172784	0.0122039	0.028292			0.0598676	0.769013		1.18481e-06	0.264923	6.24724e-05	0.00299273			0.0428482		0.100032	0.0613593		0.759745		0.811669		0.00481019	0.929042	0.378398		0.106002	0.171149	0.222991	0.533106			0.0405304	0.249372	0.964222	0.84925	0.236975	0.619582
	Y	0.00618342	0.370094	0.0105436	0.316513	0.34	0.961003		0.769013	0.601448	0.92938	0.591129		0.996561	0.0926883	0.459654	0.250876	0.952689	0.000283885	0.0268609	0.00888905	0.213747	0.22432		0.0377413	0.341774	0.455216	0.893312		0.0385435	0.4906	0.769216	0.0727953	0.708959	0.171389	0.821381	0.0162083	0.00799496	0.374183	0.0754171	0.939253			0.0472099		0.938802	0.170103	0.631907	0.401068
	P	0.0815202	0.000491745	0.0107397	0.191114	0.768717	0.0490449	0.541923	0.875575	0.188467	0.783864	0.479355		0.271561	0.153523	0.776304	0.229005	0.534936	0.237396	0.405074		1.982e-08	0.155516	0	0		0.188035	0.0291356	0.0180948	0.268496	0.381707	0.0250735	0.330633	0.445833	0.688446	0.737979	0.801556	0.000580344	0.277182	0.0339499	0.456196	0.85082		0.0446344	0.714812	0.202859	0.332975	0.203301	0.825526
	M		0.327302	0.243204	0.867328	0.057398	0.510989	0.502596	0.325655	0.344051	0.223342	0.535855	0.97341	0.157453	0.00188714	0.0219395	0.913537	0.652629	0.128426	0.936318	0	2.5088e-08	0.299032	0	0.0379445	0.160155	0.679982	0.401311	0.253218	0.583172	0.604037	0.917591	0.00728276	0.737359	0.0893429	0.0641472	0.250351	0.411312	0.00327978	0.0796739	0.473924	0.381869	0.2087		0.458174	1.42109e-12	0.611205	0.0125517
	I	1.52518e-08	0.785928		0.00027891	0.143272	0.531586	0.00712427	0.436226	0.000105625	0.047181		0.484933	2.34698e-10	0.712543	0.206029	0.0721374	0.1887	0.384028	0.983543	0	3.24851e-13	0	0	0.818695	0.471657	0.595774	0.625257	0.759043	0.545913	0.345661	0.0119053	0.438032	0	0.100044	0	0.683467	0.294338	0.126644	0.900228	0.85868	0.388542	0.0483647	0.0257104	0.264408		0.916494	0.663128	0.52477
	L	0.479014	0.0118066	0.000767914	0.00797475	0.0372524	0.775018	0.516683	0.0361343	0.00311692		0.829504	0.393077	0.0101169	5.39427e-05	0.420673	0.879922	0.154328	0		0	0.804793	0.084649	0	0.803348	9.66814e-07	0.94953	0.838095		5.80176e-06	0.873348	0.0213247	0.281359		0.0681126	0	0.0941885	0.00247294		0	0.464902	0.341194	0.344067	3.29124e-05	0.977759	0.521822	0.636948		0.480494
	V	0.450616	4.7743e-06	0.041279	0.423663	0.37576	0.289732	0.576869		0.000477414	0.625554	0.98089	0.694497	0.225174	0.0724378	0.127148	0.784749	0.649365	0.000128188	0.0677032	0		0.879642	0	0.367478	0.347901	0.209906	0.917843	0.199672		0.12956		0.784145	0.835933	0.48097	0.237572	0.919152	0.812821	0.168323	0.058675	0.90357	0.644883		0.447167	0.00371512	0.743473	0.122455	0.182562	0.0580387
	A	0.000209258	0.00224031	0.99338	0.267719	0.114396	0.20873	0.329641	0.529634		0.541031	0.0168044	0.174964	0.12805	0.0162791			0.358172	0.813688	0.191711	0	0.000230012	0.330232		0.945718	0.971325	0.92159	0.855882	0.57365	0.802159	0.884208	0.570537	0.62877	0.416659		0.811143	0.0921092	0.168108	0.617936	0.822837		0.621088	0.201106	0.0997871	0.54892	0.620582	0.506367	0.764112	0.588737
	G	1.06317e-06	3.58907e-05	0.0743474	0.00549758	0.365371	0.00197063	0.161773	0.100863	0.000244271	0	0.0155631	0.54794	0.000507528	0.858127	0.91974	0.415393	0.363005	0.19794	0.34228	0	0.217746	0.0393206	0.00631823	0.541495	0.458827	0.182989	0.223828	0.767971	0.175258	0.0646828	0.0761968	0.0589736	0.434502	0.0839285	0.967575	0.44829	0.0627827	0.597606		0.0874054	0.639647	0.253585		0.00846834	0.544868	0.808426	0.669379	0.905051
	C	0.543836	0.0109076	0.928918	0.881398	0.218676	0.0772528	0.0139121	0.471179	0.135	0.150839	0.826294	0.102054	0.277251	0.492416	0.370388	0.356561	0.513096		0.885116	1.05705e-05	0.680835	0.181394	0.0270968	0.654833	0.507774	0.303273	0.0847082		0.53847	0.380314			0.380314	0.243406	0.807529		0.905378	0.254875	0.904642	0.256036		0.376113	0.00215125	0	0.811669	0.00631231		0
	S	0.190009		0.0958968	0.231504	0.280287	0	0.256021	0.328439	0.509273	0.100494	0.302325	0.108103	0.225141	0.717988	0.212634	0.241942	0.995295	0.277348	0.404629	0	0.453091	0.316564	1.62093e-14	0.687481	0.0320494	0.616596	0.109574	0.257315	0.648519	0.468661		0.901368	0.0281064	0.085283	0.986433	0.821214	0.181904	1.62093e-14	0.171771	5.6799e-13	0.00985593	0.237588	0.0104297	0.784318	0.231461	0.268291	0.286325	0.256464
	T	0.0121887	0.027705	0.921292	0.964441	0.135458	0.528295	0.310914	0.0300743	0	0.0178477	0.30431	0.230431	0.0129894	0.409787	0.163452	0.0614731	0.198243	2.30193e-05	0.442684	0	0.375765	0.00994951	0	0.436646	0.623325	0.0359704		0.297055	0.597659	0.00624412	0.306983	0.399987	0.391845	0.069503	0.63907	0.623881	0.421565	0.186486	0.810697	0.00607602	0.0889973	0.949366	0.802795	0.59251	0.237667	0.438418	0.373227	0.0133455
	Q	0.126036	0.362711	0.858855		0.262583	0.1941	0.724385	0.632639	0.352219	0.273474	0.0805527	0.573541	0.429029	0.00391139	0.77766	0.548277	0.167369	9.842e-05	0.11341	0	0.0671514	0.651724	0	0.800035	0.0474904	0.0863249	0.815001	0.895832	0.878442	0.101961	0.536717	0.236124	0.728775	0.0285314	0.358203			0.407764	3.78856e-05	0.843782	0.174565	0.86463	0.847409	0.268387	0.15895	0.812347	0.435962	0.931163
	N	0.027752	0.0510056	0.0285872	0.795072	0.11093	0.633354		0.432058	0.00999685	0.91826	0.312418	0.0581196	0.824704	0.748595	0.123343	0.0785881	0.571104	0.125225	0.999191	0.00078695	0.00293281	0.320945	6.00669e-09	0.308376	0.0917794	0.648086	0.152448	0.169288	0.952439	0.758442	0.800233	0.460637	0.401099		0.989906	0.00159076	0.543188	0.25445	0.0203144	0.021312	0.598971	0.321328	0.116224	0.30805	0.000544362	0.384314	0.724254	0.141936
	D	0.121229	0.479184	0.909629	0.776158	0.0440262	0.00624545	0.267142	0.56562	1.11022e-15	0.0995784	0.0100391	0.0163022	0.508271	2.19853e-06	0.552583	2.22045e-16	0.0600061	0.773767	0.396877	0.318891	7.59312e-05	0.902557	0	0.465652	0.0128632	0.0493139	0.00813826	0.0738528	0.0469049	0.267412	0.531199	0.741626		0.333367	0.0643581		0.287341	0.986266	0.375619	0.939243	0.514659	0.820161	0.00482827	0.137353	0.886464	0.128322	0.972309
	E	0.0194338	0.164117	0.0906895	0.288128	0.0617736	0.93189	0.68885	0.165418	0.0389936	0.664276	0.940431	0.494061	0.527683	0.305801	0.163002	0.664093	0.547397	0.00345166	0.645058	3.33067e-15	3.09599e-05	0.162479	0	0.212815	0.441963		0.0270318	0.512919	0.000336498	0.467404	0.675913	0.389389	0.81498	0.954247		0.051715	0.295566	0.690961	0.0775833	0.0369188	0.0112706	0.169218	0	0.495054	0.338991		0.665564	0.965994
	H	0.000725834	0.00444958	0.0391201	0.754124		0.125614	0.0820486	0.946206	0.25305	9.33218e-07	0.974044	0.685894	0.661659	0.0571615	0.667766	0.000160147	0.0891058	0.126963	0.175765	0	0.000303381	0.0528749	5.02931e-13		0.875801	0.161918	0.20783	0.651837	0.748587	0.102177		0.986994	0.500334	0.343494	0.481178	0.00190147	0.686734	0.199025	0.28941	0.38281	0.342967	0.283015	0.117015	0.828662	0.0459537	0.00721268	0.811669	0.968321
	R	0.00330201	0.000199793	0.169659	0.889499	0.785463	0		0.000323858	0	0.441818	9.23706e-13	1.70165e-08	0.149139	0.571636	7.32747e-15	0	0.00475062	4.45195e-06	0.0179529	0	0.0567876	0	0	0.90123	0.191835	0.104151	0.629984	0.907963	0.18096	0.335524	0.211162	0.386697	0.633632	0.0295443	0.845048	0.904558	0	0.451964	0.0202805	1.74305e-12		0.53442	0.444173	0.41247	0.956203	0.0252528	0.81	0.839502
	K	0.0014986	0.0023449	0.917751	0.733512	0.90355	0.0565602		0.585065	0.545565	0.900872	0		0.119877	0.628706	0.0446014	3.90102e-05	0.0326044	0.000343295	0.280912	8.16364e-07	0.000545982	0.799256		0.0379947	0.469178	0.649661	0.354904	0.544163	0.766159		0.811669		0.347244	0.862123	0.378677	0.905428	0.526013	0.476123	0.723472	0.0612526	0.938802	0.664092	0.983194	8.50634e-07	0.299124	0.270372	0.517566	0.0944401
	STOP	0.0264852	0.0382251	0.0511687	0.299316	0.161072	0.202967	0.967378	0.304588	0.323232	0.0378936	0.425595	0.22432	0.00160803	0.963049	0.0981879	0.98289	0.0811645	0.0720826	0.0311784	0.822916	0.713413	0.527109	0.883205	0.606613	0.745404	0.257902	0.417506	0.981491	0.00184681	0.675773		0.133682	0.170431	0.185284	0.310229	0.738083	0.126394	0.320513	0.00126431	0.418159	0.869284		0.344046	0.231743	0.237372	0.0347218	0.556247
[truncated: 239 more columns]

[truncated: 6 more sheets: Seq. Counts Initial (replica 2), Seq. Counts Final (replica 2), Fitness (replica 2), 99% Confidence (replica 2), Variance (replica 2), P value (replica 2)]
