# Supplementary material for: Environmental and mutational modulation of collateral fitness effects informs their mechanisms
Source: Mol Biol Evol. 2026 Apr 21;43(5):msag106. doi: 10.1093/molbev/msag106 (PMC13160053; doi:10.1093/molbev/msag106)
Supplement: msag106_Supplementary_Data [file msag106_supplementary_data.zip › Data S5 - M182T.xlsx]

## Sheet: Wildtype Seq. Counts
Region	Ambler positions	Replica	Wildtype sequencing counts initial	Total Sequencing Counts initial	Wildtype sequencing counts final	Total Sequencing Counts final
1	3-97	1	109335	787674	134022	818478
		2	60031	900551	77972	1114568
2	98-192	1	54616	778015	63507	920625
		2	86283	1286648	99252	1503133
3	193-290	1	296010	1064169	252045	950579
		2	268240	1340985	267599	1331278

## Sheet: KEY (to data tabs)
		M	S	I	Q	H	F	R	V	A	L	I	P	F	F	A	A	F	C	L	P	V	F	A	H	P	E	T	L	V	K	V	K	D	A	E	D	Q	L	G	A	R	V	G	Y	I	E	L	D
Amino acid	Codon	3	4	5	6	7	8	9	10	11	12	13	14	15	16	17	18	19	20	21	22	23	24	25	26	27	28	29	30	31	32	33	34	35	36	37	38	39	40	41	42	43	44	45	46	47	48	49	50
Trp	TGG
Phe	TTC
Phe	TTT
Tyr	TAC
Tyr	TAT
Pro	CCA
Pro	CCC
Pro	CCG
Pro	CCT
Met	ATG
Ile	ATA
Ile	ATC
Ile	ATT
Leu	CTA
Leu	CTC
Leu	CTG
Leu	CTT
Leu	TTA
Leu	TTG
Val	GTA
Val	GTC
Val	GTG
Val	GTT
Ala	GCA
Ala	GCC
Ala	GCG
Ala	GCT
Gly	GGA
Gly	GGC
Gly	GGG
Gly	GGT
Cys	TGC
Cys	TGT
Ser	AGC
Ser	AGT
Ser	TCA
Ser	TCC
Ser	TCG
Ser	TCT
Thr	ACA
Thr	ACC
Thr	ACG
Thr	ACT
Gln	CAA
Gln	CAG
Asn	AAC
Asn	AAT
Asp	GAC
Asp	GAT
Glu	GAA
Glu	GAG
His	CAC
His	CAT
Arg	AGA
Arg	AGG
Arg	CGA
Arg	CGC
Arg	CGG
Arg	CGT
Lys	AAA
Lys	AAG
STOP	TAA
STOP	TAG
STOP	TGA
	WT	M	S	I	Q	H	F	R	V	A	L	I	P	F	F	A	A	F	C	L	P	V	F	A	H	P	E	T	L	V	K	V	K	D	A	E	D	Q	L	G	A	R	V	G	Y	I	E	L	D
	Amino Acid	3	4	5	6	7	8	9	10	11	12	13	14	15	16	17	18	19	20	21	22	23	24	25	26	27	28	29	30	31	32	33	34	35	36	37	38	39	40	41	42	43	44	45	46	47	48	49	50
	W
	F
	Y
	P
	M
	I
	L
	V
	A
	G
	C
	S
	T
	Q
	N
	D
	E
	H
	R
	K
	STOP
[truncated: 239 more columns]

## Sheet: Fitness (weighted mean)
		M	S	I	Q	H	F	R	V	A	L	I	P	F	F	A	A	F	C	L	P	V	F	A	H	P	E	T	L	V	K	V	K	D	A	E	D	Q	L	G	A	R	V	G	Y	I	E	L	D
Amino acid	Codon	3	4	5	6	7	8	9	10	11	12	13	14	15	16	17	18	19	20	21	22	23	24	25	26	27	28	29	30	31	32	33	34	35	36	37	38	39	40	41	42	43	44	45	46	47	48	49	50
Trp	TGG	0.992844	1.01778	0.995672	0.978808		0.949408	0.983059	0.990968	1.01539	0.989988	0.99109	1.00156	0.999033	1.00495	1.01239	1.11557	1.03521	1.02601	0.984543	0.980383	1.01196	1.00145	0.93057	0.995378	1.0017	0.989277	0.991944	0.988855	1.00914	1.00477	1.0207	1.00092	1.00652	0.982003	0.926603	0.97768	0.976182	0.988053	0.976192	0.983216	1.07249		0.975393	1.0029	0.982771	1.00365	0.963779	1.01661
Phe	TTC	1.02853	0.98167	1.00341	0.991954	0.999376		0.980903	0.985128	1.04187	1.00685	1.00396	0.959893	0.990332	1.01639	0.998883	1.05345	1.03563	1.0146	1.00699	0.971574	1.02965	1.03099	0.982113	1.00582	1.02168	0.966741			1.02982	1.02994	0.97552	1.00014	1.00252	0.986751	1.02	0.83532	1.01924	1.02743	1.01081	0.980525	0.986762		0.966388	1.0031	1.00183	0.986586		1.00472
Phe	TTT	1.02445	0.994038	1.03258	0.999401	0.940845	0.941998	1.09877	0.980111	0.994896	0.992685	1.00794	0.992995			1.02151	1.01948		0.994133	0.974786	0.975608	0.975989		0.873312	0.969371	1.00046	1.03111	0.992122	1.0398	1.00846	0.96751	1.00989	0.999702	1.00954	1.00767	0.97053		1.04841	1.0101	0.99696	1.04197	1.01955	0.987994	0.970323	0.998872	1.01873	1.00465		0.965137
Tyr	TAC	1.00911	1.00219	0.973936	1.01846	0.955296	0.991281	0.990213	0.997272	1.01134	1.00243	1.01344	0.988236	1.01188	0.996094	1.02574	0.961251	0.95367	1.01578	0.992568	0.982061	1.03782	1.01222	0.98677	1.00569	0.999383	1.0069	1.00138	0.998998	1.01138	0.982447	1.03541	0.992129	1.02647	1.02663	0.979257	0.951954	1.04092	0.982431	1.00535	1.00262	1.00908		0.995616		1.00505	1.00611		1.01181
Tyr	TAT	1.02673	0.994422	0.994849	1.00339	1.00159	1.02863	1.1336	1.0138	1.07587	0.979468	0.981938	1.00667	1.00515	1.00171	1.00486	1.01687	0.990339	0.998329	0.971246	0.992443	0.97732	1.04582	0.970274	1.02673	0.974526	1.00522	1.04722	1.02073	0.994459	1.02986	0.996395	1.0124	1.00075	0.988245	0.963763	1.02671	0.970534	0.976314	1.01382	0.989173	0.995585	1.13285	0.994059	1.00904	0.982496	0.989419	0.904436	0.98596
Pro	CCA	1.01196	1.00262	0.982379	1.00942	0.996158	1.00455	1.00062	1.00549	0.98709	0.984125	0.995678	1.01572	1.00576	0.988733	1.00541	0.995884	0.990484	0.997401	0.99871	0.996849	1.00386	1.00266	0.932243	0.926792		1.00856	1.00493	0.986875	1.01607	1.01214	0.987391	1.00114	1.01088	1.00837	0.991866	1.02374	1.0197	1.01212	0.991195	1.00199	1.0127	0.994116	0.997165	0.993317	0.988055	0.997425	0.994233	1.01556
Pro	CCC	1.00253	0.991734	0.985861	1.00751	1.01158	0.990245	1.01541	1.00206	0.998245	0.997219	1.02005		1.00574	1.00295	1.0015	0.98609	1.00182	0.998824	1.00862	1.00302	0.999237	1.0026	0.93807	0.955465	1.01063	1.02075	1.00824	0.998098	1.00329	1.03386	1.0045	0.986101	1.00617	0.988716	1.00904	0.993102	0.985805	1.00599	1.01287	1.0051	1.00697	0.970918	0.988388	0.986487	0.999729	0.942017	1.0663	0.99024
Pro	CCG	0.989649	1.00671	0.993574	1.02349	1.00488	0.986026	0.993573	0.99504	1.00302	0.989798	1.01104	0.982006	1.00402	1.0003	1.00292	0.991522	1.00733	0.980278	0.99648	0.984457	1.01425	1.00153	0.939404	0.910518	1.00971	1.037	1.00762	0.992362	0.996113	0.990476	0.999882	1.00082	1.0001	0.99555	1.05276	0.945295	1.01401	1.01711	1.00841	1.00253	0.967484	0.993071	0.988784	0.990135	0.95305	0.973765	0.97969	0.970381
Pro	CCT	0.9955	1.00749	0.99488	0.988622	1.0223	1.03316	0.987634	1.00364	1.00261	1.0063	1.0136	1.0392	1.00536	0.995991	1.00911	1.0544	1.00725	0.948342	0.97726		0.976798	1.01682	0.982849	0.941494	0.9859	1.04089	0.994968	1.00951	1.01989	1.00837	0.984227	1.00992	0.98873	1.01174	0.989375	1.00345	0.997639	1.00674	1.00938	1.00484	1.02181	0.97263	0.985835	1.00127	0.993557	0.979397	1.01751	1.01776
Met	ATG		0.996959	1.02597	0.961305	1.00412	1.01518	1.02015	1.00905	1.01889	1.00772	0.990153	1.0203	1.00371	0.996554	0.990738	0.989011	0.994677	0.9864	0.984244	0.936686	1.02688	1.02556	0.953475	1.01458	1.00821	0.993576	1.00855	1.00158	1.03832	1.00624	1.0058	1.00796	0.988766	1.01943	0.951039	0.967284	0.957584	0.983518	1.00369	0.980436	1.01539	1.03272	0.972014	1.0088	1.00549	0.994465	1.0184	1.01035
Ile	ATA	1.01369	0.998276	0.99123	1.03651	0.990498	1.02858	0.983608	0.990945	1.01941	1.00643	1.02187	1.0122	0.994227	1.01292	1.00054	0.97216	0.995619	1.02495	0.989982	0.955091	0.987789	1.02578	0.921625	0.995788	1.01651	1.0049	1.00569	1.02545	1.00466	1.00553	1.01108	0.994613	1.02958	0.99863	0.98862	1.00244	0.946251	1.00361	0.998325	0.988907	1.00812	1.00118	0.916587	1.0083	0.987677	1.01845	1.00458	0.979368
Ile	ATC	1.00207	0.993087	0.989514	1.02041	1.00658	0.96736	0.985627	0.96825	1.02138	1.00204	0.994295	1.04302	0.999714	1.00697	1.0081	0.999218	0.972707	1.00293	0.971852	0.96129	0.990625	1.06176	0.982758	0.975185	1.00791	0.992806	1.01841	1.00828	1.00913	1.02976	1.01081	0.993536	0.991979	0.995065	0.944505	1.12139	0.997038	1.0198	0.971484	0.992072	1.02771	1.00673	0.958551	0.995211		1.0156	1.0296	0.981383
Ile	ATT	1.02087	1.01422		1.04203	1.02703	1.01996	1.02514	1.00296	1.01809	1.04604		0.981427	0.99774	1.00685	1.00792	1.01708	0.969313	1.01656	0.949919	0.958179	1.02522	1.02429	0.953709	1.02218	1.00553	1.0216	0.990325	0.999897	1.00706	1.01455	1.00229	1.02368	1.02412	1.02179		1.0904	0.920219	0.973316	1.01979	0.982114	1.02405	0.964085	0.922986	1.00776	0.988421	0.989604	0.979219	1.00239
Leu	CTA	1.01036	1.01033	1.01267	0.997742	0.947997	0.980903	0.970344	1.03184	0.955609	0.998724	1.0164	0.992866	0.987869	0.994572	1.00138	1.10031	1.00018	1.00765	1.02832	0.974266	1.0049	1.03404	0.945891	0.989292	1.01433	1.00554	1.01995	0.98375	1.02881	1.01134	1.00269	1.02603	1.00828	1.00973	1.02172	0.724212	1.02972	0.997715	1.00047	0.999766	0.996014	1.01004	0.952495	0.9891	1.00931	1.00908	0.983783	1.00212
Leu	CTC	0.997164	1.00073	0.988071	1.03805	1.02066	1.01966	0.952102	0.978202	1.03071	0.987596	1.00234	0.984929	1.02096	1.00794	1.00981	1.00107	0.983328	0.991072	1.0243	0.965192	0.981946	1.01131	0.972643	1.02443	1.0114	0.989655	0.994244	1.0206	0.991951	1.01662	0.996072	1.00819	0.997804	0.999453	0.989947	0.977099	0.949895	0.995901	1.02145	0.992025	0.985241	0.986737	0.983299	1.00672	1.01159	1.01513	0.933016	1.00398
Leu	CTG	1.02578	1.00584	1.00273	1.00039	0.973364	1.00982	0.997555	1.00856	1.01495	1.02151	0.9998	0.982857	1.00424	0.987861	1.01145	1.02011	1.02617	0.992338	0.994059	0.968813	0.98515	0.980595	0.965699	1.01432	1.0073	1.00885	1.02135		1.02223	0.982992	1.00916	0.997817	0.998045	0.983703	1.01243	1.00104	1.05268	1.00117	0.978089	0.98469	0.985914	1.03445	0.963877	0.98725	1.02952	1.00684		1.00344
Leu	CTT	1.00809	0.990525	0.976461	0.94747	0.935143	1.01784	1.02038	0.979202	0.978124		1.02074	1.02498	0.99942	0.989661	0.983441		1.03356	0.976086		0.978274	1.00703	0.974987	0.943379	1.02739	1.00572	0.996068	1.00013	0.986971	1.00154	0.969119	1.02077	1.02011	1.01302	0.999319	1.06405	0.940068	1.0317	0.994455	0.968188	1.00959	0.989835	1.0369	0.969337	0.992487	0.982334	0.991376	1.03334	0.992205
Leu	TTA	1.00742	1.00008	1.00747	1.0056	1.00314	1.01906	1.00592	0.980263	1.04456	0.965961	0.983163	1.01386	0.995135	1.00618	1.00571	0.956495	1.00403	0.984974	1.04719	0.973993	0.994711	1.05538	0.951009	1.03413	1.00039	0.918558	1.02897	1.05868	1.00501	1.02934	0.975733	1.024	1.02313	1.01067	0.992535	1.01079	0.975909	0.997798	1.0481	1.02562	0.983765	0.978149	0.951533	0.986676	0.99474	1.01789	1.03317	0.992063
Leu	TTG	1.00725	1.01109	0.977611	0.978815	1.03962	0.924064	1.00031	1.00125	1.00189	0.966954	0.968341	0.991568	0.984091	1.01833	1.00677	1.01057	0.997405	0.981311	0.964886	0.965137	1.00278	0.995818	0.962799	1.0079	1.01398	0.984558	0.983737	1.01103	1.00458	0.993526	1.01486	0.996931	0.994798	0.987388	1.01834	0.761609	1.02337		0.975047	1.01189	0.993619	1.04776	0.984636	0.999166	1.01222	1.00648	1.06244	0.995123
Val	GTA	0.999454	1.00197	1.01487	1.00108	0.95946	0.983442	0.926716	1.01919	1.02261	0.996587	1.00024	0.986359	1.00118	1.00226	1.00735	0.97137	0.992488	1.00024	1.02172	0.954721	1.02941	1.00928	0.946817	0.999618	1.0072	0.999653	1.0007	1.01717	1.01489	0.993507		1.00117	0.989558	0.983834	0.990599		0.997063	1.0127	1.00004	1.01134	0.991404	1.01574	0.922497	0.997124	0.982506	1.00629	0.985669	1.00381
Val	GTC	0.998543	1.00641	0.984629	1.01773	0.96662	0.964539	0.992137		1.02266	0.991965	1.01129	0.998955	0.977735	1.00907	1.00348	1.02518	0.97376	1.01184	0.999925	0.932495	1.00456	1.04651	0.951226	1.00789	0.999355	0.998076	1.00842	1.00619	1.0084	1.01076	1.00108	1.02225	0.975504	1.00775	1.02288	1.1194	1.03345	0.993469	1.01285	0.985972	1.02628	0.978971	0.919681	1.00004	0.973077	1.00504	0.955717	0.989917
Val	GTG	1.00178	1.01044	0.996449	1.01424	0.990987	1.03392	1.00482	1.01681	0.992799	0.995094	0.990222	0.997167	0.982988	1.00786	0.998144	0.995009	0.982659	0.995886	0.988886	0.949409	1.00503	0.994252	0.944599	0.995411	1.02181	0.996105	1.00388	0.994547		0.990841	0.998715	1.00797	0.996902	0.971886	0.963763	0.92849	0.993211	1.00314	0.986524	0.990954	0.99005		0.954577	1.01276	1.00374	1.00304	0.98638	0.992143
Val	GTT	1.00639	0.989348	1.01241	0.949183	1.03472	1.00719	1.00571	1.00862	0.996592	0.994413	0.99972	0.956173	1.01619	0.998811	1.02108	0.997912	0.983344	1.00109	0.988546	0.952791		1.00147	0.963568	1.01793	1.02781	1.00205	0.983544	1.01744	0.993472	0.989311	1.01502	1.01906	0.995453	1.01562	0.987506	0.93468		1.0056	0.999894	1.0021	0.990945	1.00325	0.936211	1.0072	1.02251	0.97248	1.10378	0.993309
Ala	GCA	1.00138	1.01506	0.991329	1.01071	0.985774	0.999842	1.0305	1.02114	1.04294	0.997282	0.988218	1.00515	0.991575	0.987822	1.00194		0.980963	1.01469	1.03516	0.93847	1.02631	0.975487	1.01147	0.9626	0.999651	0.993471	1.02049	1.04545	0.967563	1.00843	1.02612	0.998876	0.992904	1.00457	0.969128	1.05637	1.03566	0.998993	1.02993		0.990184	1.0243	0.994451	1.02279	0.99654	0.997476	0.999527	0.990738
Ala	GCC	1.00134	1.00857	1.00233	0.980733	0.992278	0.982263	0.977422	1.00314		0.984519	0.973397	0.980126	0.991965	0.968053	1.00157	0.983365	0.988754	1.00393	0.997916	0.952757	0.987781	1.01879	0.993456	0.98603	1.02559	1.02023	1.00264	1.01357	1.01074	1.0416	1.002	0.990318	0.98643	1.00335	0.988361	1.03236	1.00063	0.997707	0.971315	0.981717	1.03984	1.01779	0.998291	1.00952	1.00068	1.01008	0.980925	0.997732
Ala	GCG	1.01566	1.0037	0.989354	0.941556	1.03562	0.992456	1.02077	0.994501	0.990353	1.00066	0.994452	0.982141	1.00087	0.980542		1.01555	0.971965	0.96417	0.9632	0.96472	1.01686	1.00769	0.99285	1.00849	1.01032	0.989287	1.00869	0.986729	1.00545	1.01538	1.00657	1.00029	0.982153	0.993306	1.0158	0.9444	0.981096	1.00579	0.986088	1.0412	1.01387	0.978823	0.995805	1.01229	1.02038	0.984683	0.981907	0.992952
Ala	GCT	1.00774	1.00376	1.01388	1.02312	1.02955	0.99337	1.01689	1.00153	1.00701	1.00579	0.983303	0.998682	1.00449	1.00804	1.00325	0.95617	0.994952	0.99722	1.0066	0.963623	0.988702	1.01431		0.984186	1.01676	0.966022	1.01412	1.0246	1.01102	0.962968	1.04284	0.993062	1.02362		0.858887	0.943024	0.996132	0.97772	1.03793	1.00477	0.999198	1.01545	1.01169	0.998119	1.02181	1.00627	1.0034	1.00158
Gly	GGA	1.00207	1.07924	1.00125	0.985937	0.993505	1.0014	1.05668	0.993929	0.965865	1.07811	0.987563	0.949218	0.988913	1.00935	1.00267	0.990941	0.982937	1.01551	0.975991	0.997651	0.975608	0.970503	1.00897	0.965938	0.989125	1.00736	0.991005	1.00515	0.996303	1.0081	1.00234	0.998287	0.990561	0.997913	1.11983	0.980707	1.01693	1.02032	0.993716	0.981178	1.01262	0.980334	1.00137	0.968524	0.97685	1.00233	0.997765	1.00944
Gly	GGC	1.01319	1.01363	0.981452	1.01007	0.984146	1.00971	0.949362	0.991535	1.00249	0.970367	0.985695	0.992855	0.965364	1.00466	1.00222	0.973973	1.01294	0.996251	1.00862	0.977986	0.971772	1.01441	1.00884	1.00041	1.01099	1.00493	0.974	0.999955	0.985682	0.998405	1.01611	0.994424	0.994001	0.99433	0.942149	1.02246	1.03024	1.01286	1.01002	0.987537	1.01559	1.01375	1.00715	0.99278	1.00508	0.981765	0.969858	0.992247
Gly	GGG	1.01351	1.00484	1.01157	0.962364	1.02738	1.08061	1.03542	1.00245	1.00905	0.996481	1.00185	0.983611	0.992852	1.01502	1.0086	0.966138	0.993182	1.00835	1.00144	0.973248	1.00838	1.00337	1.00212	0.991575	1.0125	1.02974	0.988674	1.00517	1.01275	0.996873	0.987767	1.00329	1.00144	0.997003		1.00461	0.985923	0.994761	0.998465	0.971381	1.01384	1.01236	1.0013	1.00329	0.997287	1.00784	0.997975	1.00647
Gly	GGT	0.995913	0.997056	1.02639	1.00272	1.00054	0.991485	1.02524	1.00063	1.02887	1.02663	0.999362	0.996767	0.994362	1.00282	1.01461	1.03655	0.937124	0.997182	0.971064	0.973684	1.01226	0.997844	1.00617	1.00543	0.985986	1.00417	1.02377	0.982959	1.00802	1.00061	0.990571	1.03076	1.00625	1.0119	0.965724	0.971222	0.978977	0.970188		0.999678	1.00154	0.988946		0.997981	0.989978	1.00214	0.987825	1.01168
Cys	TGC	1.00757	1.00227	0.990229	1.03324	0.951509	0.967382	1.05945	1.01966	1.00356	1.00557	0.98976	1.00479	1.02094	1.00068	1.03247	0.999227	1.02336		0.97988	0.967579	0.9934	1.07458	0.994638	0.995658	0.980064	1.01076	1.01196	1.07905	1.02724	0.974737	0.985629	1.01606	1.00078	0.991102	1.03247	1.06732	1.00077	1.03932	0.988757	1.01428	0.842284	0.923387	0.95973	0.786581	0.996483	0.969372	0.93895	0.724425
Cys	TGT	1.00932	1.01649	0.976492	1.00223	0.928822	0.995226	0.984163	0.998034	0.954356	1.01731	1.01277	1.01863	0.984357	1.00447	1.00885	1.00818	0.996328	0.995152	1.02949	0.969808	1.00144	1.03359	1.03881	1.01146	0.991378	1.01551	0.984316	0.993847	0.986591	1.00102	0.988927	1.00571	1.0115	0.957029	0.745511		0.978604	0.990712	0.991004	1.02804	0.901684	0.954106	0.948275	0.762815	0.98998	0.943241	0.996611	0.804632
Ser	AGC	1.014	0.997132	1.02749	0.99419	0.975453	0.965963	0.910844	0.99276	1.00276	0.98588	1.00155	1.00205	0.99577	1.00516	0.98964	0.971477	1.00602	1.00252	0.98965	0.968536	1.08428	1.06124	0.928539	0.976548	1.00533	1.0145	0.997227	1.00178	1.00116	0.993362	1.00689	0.995787	0.997368	1.00856	1.01182	1.0007	0.981188	0.983381	0.999646	0.985461	0.999853	0.981047	0.994562	0.984753	1.01422	1.01912	0.986631	0.994049
Ser	AGT	0.996641		0.99933	0.949725	1.00317	0.910938	0.998529	0.997965	0.986429	0.986383	0.989786	0.973382	1.00941	1.01218	0.969345	0.96829	0.986504	1.01205	1.0397	0.967958	1.00986	1.03034	0.967998	0.979871	0.98924	1.01208	0.994693	0.986321	1.00093	1.00635	1.02521	1.02246	1.01869	1.00047	1.09111	1.07682	0.952039	0.989276	1.01988	1.03197	0.998587	1.01721	1.00315	0.989229	0.997911	1.00763	1.03238	1.01932
Ser	TCA	0.989332	0.986956	0.997207	1.0268	0.966789	0.981444	0.98884	1.0044	1.01421	1.03874	1.00253	0.968594	0.988649	0.993182	1.02361	1.00103	0.982712	1.01984	1.01919	0.970274	0.986466	0.951119	0.966845	0.959692	1.01368	1.03037	0.962599	0.985978	1.00521	0.985543	1.01651	1.0037	1.01229	0.992384	0.922519	1.03986	0.991963	1.00869	0.997954	1.0026	0.988122	0.959238	0.988158	0.996963	1.00255	0.991591	0.966299	1.01146
Ser	TCC	0.993354	1.01165	1.00951	1.04777	0.983876	1.00392	0.99361	1.00853	1.06203	0.99598	0.986997	1.01579	1.00598	0.991832	1.00619	1.10872	0.967653	0.997907	1.03951	0.974607	1.00735	1.00542	0.976595	0.989508	0.992628	1.03026	1.01618	1.03519	0.988825	0.968066	0.995497	0.988372	1.01671	0.979204	0.993048	0.972754	1.00034	0.999223	0.989896	1.04061	0.97683	0.955137	1.02499	0.992329	1.01672	0.981539	1.00548	1.02918
Ser	TCG	0.983188	0.981546	0.999909	0.989789	1.03032	0.955556	0.968067	0.990877	0.966495	0.990221	0.993653	1.02894	0.995985	1.00219	0.993514	0.83532	0.997575	0.970426	0.992538	0.974857	1.02242	0.994397	0.971355	0.983934	1.00956	1.01725	0.990718	1.06556	1.02549	1.01448	1.00539	1.00309	0.98489	1.01076	0.981166	0.96479	0.962463	0.992141	0.991455	0.980994	0.936943	1.00049	1.01659	0.968237	1.0113	0.999914	0.997859	1.01972
Ser	TCT	0.974411	1.01124	1.07235	0.948386	1.00119		1.01971	1.03245	0.994187	1.00119	1.00734	0.965463	1.00499	0.997419	0.999242	1.04163	0.958009	1.00755	1.01902	0.971794	1.01305	0.965985	0.991937	0.965286	0.975273	0.967199	0.982349	0.99804	0.992897	1.01857	1.01133	1.00168	0.992568	0.988571	0.95504	1.03259	1.01102	1.01669	0.991565	0.98669	1.02038	1.02822	0.999183	1.00517	1.01132	1.02149	1.0171	0.996983
Thr	ACA	1.01116	1.01903	1.0075	0.96721	0.988429	0.982891	0.964358	1.00981	1.01408	0.997235	1.00991	1.0039	0.998228	0.995803	0.998176	1.04103	0.97259	0.985404	0.991619	0.98464	1.00035	0.983364	0.995754	0.977396	1.00333	1.00563	1.01126	0.986955	0.986764	0.986012	1.01927	0.997477	0.993007	1.01861	0.998531	1.00392	0.984452	0.999541	0.998665	1.02538	0.996395	0.996882	0.996068	0.979664	0.985149	0.993283	1.01762	1.00001
Thr	ACC	0.987709	1.00925	0.992287	1.01475	1.00356	0.975815	1.00062	1.00468	0.989083	0.983854	1.00976	1.00145	0.990934	1.01347	1.00863	0.998288	0.983331	1.02726	1.01587	0.960751	1.02068	1.01204	0.955459	1.0146	1.01413	1.01499	1.02545	1.034	0.99483	0.998119	0.983	1.00705	1.00487	1.01178	1.00915	0.993237	1.01208	1.01482	1.02122	0.991138	1.00884	0.96643	0.985636	1.01479	0.99939	0.99722	0.990064	1.00633
Thr	ACG	1.01506	1.00692	1.0004	0.997054	1.00487	1.01279	1.01644	0.986848	1.00831	0.99695	1.00167	1.01196	0.993288	0.994732	1.00062	1.00116	1.01663	0.996781	1.00926	0.9791	0.993014	0.994085	0.920526	0.992105	0.989392	0.997408		0.999886	0.994736	1.00238	1.00594	1.00459	0.992776	1.00789	0.976244	1.04886	0.981348	0.99874	0.982964	0.992823	1.0134	0.995841	0.984385	1.01061	1.01923	0.996219	1.01576	1.0171
Thr	ACT	1.00746	1.00175	1.02123	0.976077	1.03676	1.02947	1.00678	0.990953	0.893797	1.01389	1.0259	1.03247	0.997898	0.981844	0.986632	0.996656	1.01557	0.99572	1.00168	0.977151	1.00527	1.05581	0.962143	0.993613	0.986249	1.01131	1.01252	1.02371	1.00572	1.02007	0.9945	0.995941	0.983419	1.01348	1.00339	1.02394	0.984924	0.992982	0.976362	0.988306	1.00849	1.01589	0.988104	1.01678	0.988378	1.0289	0.971234	1.00863
Gln	CAA	0.996622	1.01538	1.02852		0.925562	0.983244	0.947988	1.00413	0.994193	0.980187	1.01003	1.02797	0.998888	0.999185	0.996824	1.01619	1.01144	0.991469	0.989728	1.00285	1.0189	1.00388	0.949043	0.971427	1.01977	0.948707	0.994217	1.00937	1.00872	1.0172	0.999359	0.993565	0.999736	1.01254	1.01328	0.977107	0.996796	0.984897	0.985646	0.991165	1.00774	0.997157	0.989783	0.991092	1.01442	0.995383		1.00836
Gln	CAG	1.00146	1.00415	0.998395	1.03043	0.991837	0.994693	1.01055	0.997955	0.977882	0.981615	1.00357	0.994767	0.990711	1.00602	1.03141	0.970839	0.988997	0.990145	0.994498	0.97573	1.00313	0.996824	0.900142	0.993841	1.01791	0.983486	1.04146	1.01087	1.00106	0.945681	1.0051	1.00451	1.01032	0.986951	0.986062	1.04453		0.994692	0.974716	0.997666	0.995796	1.01063	0.997527	1.00066	0.97651	1.00045	1.026	1.00622
Asn	AAC	1.0018	1.00247	0.993542	0.981164	0.998846	1.00857	0.989375	1.02984	0.951092	0.966879	1.00458	0.976358	1.00026	1.00887	0.995708	1.00531	0.99212	1.00672	1.05885	1.00369	1.05096	0.96118	0.988942	0.991024	1.01322	0.994268	0.997196	0.98863	1.03484	0.988555	1.00906	0.988552	1.00262	1.01838	0.925419	1.01431	1.02195	0.988842	1.00112	0.994842	0.982096	1.04756	0.990418	0.997116	0.989913	0.993026	0.887378	0.98511
Asn	AAT	0.984827	0.993637	0.953559	1.02219	0.965889		1.04651	1.03104	0.98522	1.0296	1.01199	0.93887	1.01062	1.01393	1.00414	0.938288	1.02755	1.02829	0.981779	0.993751	1.01224	0.99341	0.930879	1.03413	1.00487	0.982129	0.992976	1.00176	0.983963	0.971345	1.02314	0.995553	1.00834	1.01725	1.03914	1.04069	0.93521	1.00055	0.994119	0.987408	1.01049	0.967973	1.00835	0.998518	1.03414	1.02217	1.05607	0.990999
Asp	GAC	1.00481	0.992531	1.02321	1.02058	0.988775	0.998558	0.981935	0.999866	1.00553	0.999795	0.994696	0.998907	0.989313	1.00516	1.00497	0.971626	1.01393	0.999143	1.01422	0.987825	1.00817	1.03475	0.98111	0.99914	1.02856	0.975098	0.989513	1.01634	0.996706	0.995559	1.0086	1.00079	0.993986	1.00721		1.0089	1.09838	0.991971	1.00574	0.983985	1.0111	1.00266	0.995232	1.01025	1.00751	0.987947	1.12728	1.01083
Asp	GAT	1.0103	0.990717	1.01903	0.965111	0.960921	1.03242	0.997195	1.01084	0.989354	0.987298	0.984466	1.01094	0.986886	1.00311	1.02626	0.946176	1.00465	0.955776	1.01353	1.00963	0.999285	0.99721	0.979857	1.01672	1.01414	0.961273	1.01163	0.957894	1.00695	1.01501	1.01608	1.01149		1.03207	0.999679		1.06275	1.00237	1.01381	0.993019	0.987373	1.07177	0.992097	1.00635	1.02806	1.01168	1.04729
Glu	GAA	1.0243	1.01773	1.01191	1.00507		1.00008	1.02455	1.02882	0.991834	1.00915	0.989718	1.00505	1.00383	0.986485	0.997019	0.999524	0.97894	0.991801	0.990937	1.00643	0.992728	0.983017	1.03316	1.03287	1.00065		1.00388	1.01437	1.00732	1.01208	0.986576	1.00582	1.00889	1.01736		1.03684	0.972519	1.01272	0.998543	0.967889	1.00759	1.01302	0.991368	0.98893	0.991999		0.928571	1.00093
Glu	GAG	1.00599	1.00988	1.00112	0.982748	0.941043	0.986446	0.971553	0.998278	0.984123	0.997381	0.992602	0.991853	0.995042	1.01	0.985647	1.03343	0.999962	0.990303	0.988199	0.982622	0.995097	1.02625	0.981905	1.01286	1.01648	1.0301	0.997426	0.996359	1.02124	1.00883	1.0033	1.02217	1.00542	0.987415	0.986444	1.044	0.981641	1.01836	1.02343	0.998746	1.01616	0.987125	0.989326	0.984182	0.955494	1.00581	0.996396	1.02756
His	CAC	1.0143	0.99177	0.99473	0.991044	1.00298	1.00221	0.976904	0.979393	1.01051	0.981574	0.993101	0.973166	1.00604	0.999903	0.994983	1.0025	0.968719	1.00761	0.983101	0.952612	0.965373	1.0149	0.950635		1.00301	1.01533	1.01082	1.02183	1.02149	1.00331	1.01508	1.01505	0.993099	0.988822	0.998284	1.00718	1.01634	1.00647	0.984464	0.993651	0.986689	1.03598	0.993299	0.982643	1.01333	1.0014	1.00339	0.992373
His	CAT	1.0036	1.01643	0.991534	1.01289		0.913191	1.0042	1.00385	0.995882	0.998486	1.00425	1.05339	1.01503	0.985498	0.9922	1.00938	0.956337	0.994693	0.993226	0.960563	0.986945	1.03102	0.945942	1.01741	1.01066	1.01279	1.009	1.03761	0.99395	1.03538	1.01867	1.00496	1.00751	1.0001	0.940737	0.978244	0.952049	0.992966	1.03437	1.01543	1.00847	1.00878	1.00123	1.00136	1.00594	0.998068	0.979358	0.981553
Arg	AGA	0.985833	1.02865	1.03004	1.02107	1.02176	0.957989	0.948104	0.988258	1.00772	1.12703	0.988162	0.985691	1.00782	1.00398	0.987932	1.01525	1.01733	1.00485	1.0067	0.997729	1.03416	1.00845	0.977651	0.986213	0.991866	0.997695	1.00479	1.02044	1.00433	1	1.01087	1.02727	1.00246	0.991062	0.982127	0.991579	1.00462	0.998413	1.02189	1.02329	1.03817	0.997355	0.952867	0.971564	1.04646	1.00112	0.954536	0.997211
Arg	AGG	1.00207	1.00309	0.990135	0.983474	0.999823	0.950818	1.0036	1.0133	0.991939	1.02298	0.997373	0.988234	0.992774	0.997713	1.0011	0.954501	1.01668	0.991131	1.01308	0.986028	0.951645	0.990095	0.973027	0.998594	1.00964	1.00631	1.01826	1.01081	0.982434	0.987113	0.998382	0.993265	1.02206	0.990432	0.950896	1.04951		0.989346	0.998659	1.02297	1.00915	0.996606	0.969505	0.972397	0.988719	0.985722	0.953843	1.00145
Arg	CGA	0.973244	0.972395	0.999706	1.00936	1.05558	0.969087	1.0113	0.977092	1.02671	1.24091	1.00737	0.994798	0.987083	1.01028	0.993277	1.01094	1.02531	0.981057	1.00623	0.978545	1.0127	1.00444	0.967743	1.00538	1.00009	0.947924	1.00672	0.969495	0.984874	0.951954	1.03078	1.01558	0.981431	0.990267	1.00002	1.06756	0.965357	1.01532	0.981955	1.00551		0.932136	0.975209	0.983566	0.993555	1.01033	0.908267	1.00115
Arg	CGC	1.02103	1.01395	0.975699	1.01863	0.945053	0.998311	0.962391	0.978227	0.966921	0.975652	0.988447	1.00171	1.00154	0.984293	0.99819	1.01831	1.02978	1.01997	1.00092	0.98033	0.984128	1.00429	0.988588	1.01603	1.00294	1.02237	0.997657	0.982469	1.02002	0.979185	1.01734	1.01087	0.97858	1.00592	1.05889	0.975485	0.93757	0.994476	1.02205	1.03851	1.03587	0.93615	0.975976	0.974361	0.982421	1.00271	1.07891	1.01141
Arg	CGG	1.00517	1.00078	1.0118	0.99448	1.02368	1.01084	0.98192	1.00222	1.02618	1.01306	0.996121	1.00477	0.990168	0.984562	0.999227	0.988726	0.984528	0.99279	1.01207	0.987884	1.00185	1.00696	0.973019	0.999464	1.00367	1.04531	0.964961	1.00003	1.01339	0.992163	1.02121	0.995547	1.00074	1.0006	1.05012	1.02498	1.00099	0.946331	0.931572	1.02279	1.01074	0.988551	0.976506	0.999832	1.00913	0.998835	1.0243	0.975705
Arg	CGT	0.986354	1.00947	1.01179	0.958853	1.02248	0.964035		1.01726	0.988126	1.01017	1.00344	1.00211	0.999372	0.999161	0.999182	1.07327	1.02624	0.979087	1.01998	0.978897	1.02506	1.0322	1.00007	0.965232	1.01535	1.01389	0.967101	0.981611	1.00435	0.989082	1.01116	1.00658	1.00601	0.995947	1.02632	0.83532	0.83532	0.983626	0.995327	0.997002	1.0108	1.03697	0.992841	0.983906	0.984135	1.01104	1.00084	1.01253
Lys	AAA	1.00452	0.993819	1.01966	0.997138	1.00251	1.01672	0.971202	0.99672	1.00433	0.986044	0.977882	1.00275	0.991554	0.989242	0.996086	1.00777	0.990715	0.994306	1.01973	0.997277	0.979704	1.01408	0.964982	1.00312	1.00822	0.963059	1.00887	1.03179	1.01617		0.995155		0.997068	0.977408	1.02886	1.0075	1.06832	0.990437	1.01694	0.985166	1.02795	0.993214	0.98061	0.983591	0.985221	0.993246	0.927891	1.00121
Lys	AAG	0.992583	1.00086	0.989009	1.01493	1.01479	1.00719	1.00427	0.983358	1.02347	1.00088	0.999588	1.00772	1.00352	0.994457	1.00757	0.983246	1.00989	1.00817	1.001	0.984503	0.984824	0.98027	0.970451	1.00095	0.992907	0.986615	0.967683	0.995894	0.993274	0.999508	0.971578	1.00606	1.01241	1.00241	1.00515	0.970756	0.997073	0.986945	0.97081	0.981046	0.98522	0.977803	0.978126	0.987167	0.97969	1.00394	1.0042	0.993028
STOP	TAA	0.979968	1.01925	0.975387	1.02155	0.956346	0.981727	0.991204	0.982192	1.00711	1.00075	1.01157	1.01024	1.00035	0.984806	1.02742	1.02426	1.01875	1.00648	0.998832	1.00716	1.03469	1.05955	0.998208	0.98976	0.983559	0.923127	0.997985	1.00543	1.01485	1.00195	0.933558	1.03066	1.01942	0.997074	1.08531		1.07191	1.00211	1.01197	0.960657	0.99849	1.07486	1.00682	1.02004	1.00755	1.01065	1.04108	0.973368
STOP	TAG	1.02659	1.00904	1.01288	0.996532	1.00242	0.952182	1.01345	1.01927	1.00155	1.00056	0.997789	1.02872	0.986698	1.01129	1.02243	0.995394	0.996161	0.990241	1.00825	1.00946	0.992408	1.00404	1.003	0.9621	1.0095	0.956039	1.01658	1.01009	1.00779	1.04573	1.03385	1.01058	0.996549	0.99339	1.00711	1.12728	1.04231	0.986917	1.02675	1.0182	0.97068	0.947337	1.00853	0.977012	1.01641	0.998415	0.963763	1.01122
STOP	TGA	1.0208	0.811201	1.01665	0.994899	0.967073	0.983651	1.03707	1.00085	1.0252	1.10762	1.0119	1.01459	1.00647	1.01308	1.00832	1.07573	0.989619	1.00223	1.00639	1.01237	1.0575	0.983353	0.961778	0.946546	0.988193	1.1116	1.00196	1.01883	1.00933	1.01261	0.97964	1.00576	0.987112	1.00357	0.893073		1.02744	0.982522	1.01685	1.02624	1.00283		0.99739	1.00455	0.991567	1.01077	0.993847	1.02258
	WT	M	S	I	Q	H	F	R	V	A	L	I	P	F	F	A	A	F	C	L	P	V	F	A	H	P	E	T	L	V	K	V	K	D	A	E	D	Q	L	G	A	R	V	G	Y	I	E	L	D
	Amino Acid	3	4	5	6	7	8	9	10	11	12	13	14	15	16	17	18	19	20	21	22	23	24	25	26	27	28	29	30	31	32	33	34	35	36	37	38	39	40	41	42	43	44	45	46	47	48	49	50
	W	0.992844	1.01778	0.995672	0.978808		0.949408	0.983059	0.990968	1.01539	0.989988	0.99109	1.00156	0.999033	1.00495	1.01239	1.11557	1.03521	1.02601	0.984543	0.980383	1.01196	1.00145	0.93057	0.995378	1.0017	0.989277	0.991944	0.988855	1.00914	1.00477	1.0207	1.00092	1.00652	0.982003	0.926603	0.97768	0.976182	0.988053	0.976192	0.983216	1.07249		0.975393	1.0029	0.982771	1.00365	0.963779	1.01661
	F	1.02682	0.987745	1.01592	0.996284	0.990881		1.04626	0.981974	1.01849	1.0009	1.00651	0.96937			1.00573	1.02513		1.01063	0.995198	0.973431	1.00655		0.959906	0.982166	1.00963	1.02173	0.992122	1.0398	1.02265	1.00941	0.990677	1.00007	1.0066	0.995118	1.01587	0.83532	1.02751	1.01797	1.00624	1.00823	1.00969	0.987994	0.968962	1.00066	1.0096	0.995184		0.987874
	Y	1.01492	0.999127	0.981186	1.0116	0.970232	0.994503	1.01313	1.00493	1.02912	0.992811	0.99742	0.998192	1.00827	0.998903	1.01414	0.994427	0.968568	1.00829	0.984818	0.985366	1.00058	1.04082	0.976158	1.01169	0.989549	1.00609	1.02124	1.00516	1.00082	0.998931	1.01895	0.997497	1.00716	1.01078	0.972332	1.00466	1.00101	0.980251	1.01005	0.995899	0.999683	1.13285	0.994781		0.996841	0.998828	0.904436	0.997562
	P	1.00181	1.0023	0.989038	1.01088	1.00734	0.998184	0.997878	1.00169	0.998001	0.992562	1.00972		1.00533	0.99641	1.00469	1.00361	1.00395	0.985443	0.995423		1.00267	1.00602	0.943217	0.929977		1.02339	1.00241	0.996603	1.00746	1.00882	0.994617	0.998456	1.00364	0.999956	1.01209	1.00514	1.00316	1.0117	1.00639	1.00398	1.00356	0.987249	0.989807	0.992121	0.985651	0.971971	0.997031	1.00048
	M		0.996959	1.02597	0.961305	1.00412	1.01518	1.02015	1.00905	1.01889	1.00772	0.990153	1.0203	1.00371	0.996554	0.990738	0.989011	0.994677	0.9864	0.984244	0.936686	1.02688	1.02556	0.953475	1.01458	1.00821	0.993576	1.00855	1.00158	1.03832	1.00624	1.0058	1.00796	0.988766	1.01943	0.951039	0.967284	0.957584	0.983518	1.00369	0.980436	1.01539	1.03272	0.972014	1.0088	1.00549	0.994465	1.0184	1.01035
	I	1.00905	1.0015		1.03433	1.00426	1.01145	0.992791	0.984309	1.01989	1.01687		1.01497	0.997293	1.00908	1.00483	0.996799	0.978236	1.01474	0.976575	0.957942	0.997256	1.0349	0.958576	0.992314	1.00963	1.00238	1.0068	1.01438	1.00779	1.01688	1.00881	1.00439	1.01425	1.00335	0.981589	1.07642	0.962072	1.00647	0.99466	0.989068	1.01873	1.00052	0.933764	1.00233		1.01042	1.00368	0.986993
	L	1.0108	1.00341	0.994228	1.00537	0.987267	1.00527	0.987891	0.9966	1.0057		0.993043	0.992786	0.999579	1.00073	1.00253	1.01512	1.00208	0.991004		0.970389	0.994324	1.00818	0.959435	1.01089	1.00952	0.994262	1.00438		1.01134	0.996737	1.00311	1.01148	1.00579	0.997022	1.01262	0.957609	1.01206		0.994403	1.00191	0.990013	1.01284	0.969623	0.994192	1.00912	1.00779		0.9996
	V	1.00098	1.00335	0.999232	1.00013	0.989771	0.998813	0.998036		1.0072	0.994389	0.998404	0.986156	0.993751	1.00503	1.00585	0.997729	0.986011	1.00178	1.00125	0.947513		1.00779	0.950511	1.00359	1.01148	0.99805	0.999904	1.00825		0.996522		1.01309	0.989876	0.996707	1.00107	0.945362	1.00937	1.00395	0.999504	0.998303	0.99869		0.935317	1.00486	0.989781	0.999818	0.994778	0.993902
	A	1.00597	1.00765	0.998613	0.992193	1.01469	0.992421	1.00785	1.00466		0.995055	0.984859	0.989158	0.996416	0.986226			0.98383	0.993225	0.990518	0.954358	1.00277	1.00819		0.994797	1.0139	0.998594	1.01157	1.01601	1.00208	1.01048	1.01797	0.995848	0.993887		0.975091	0.983113	0.994774	0.995948	1.00376		1.01413	1.01171	0.999323	1.01182	1.00957	1.00233	0.99061	0.99487
	G	1.00712	1.00709	1.00465	0.993583	1.00109	1.00884	1.02688	0.997502	1.00411	0.997454	0.995752	0.988037	0.984503	1.00797	1.0061	0.992518	0.991749	1.00425	0.991827	0.978788	0.995237	1.00059	1.0063	0.995159	1.00069	1.01196	0.996608	1.00005	1.00047	1.00035	0.999659	1.00429	0.997539	0.999866	1.03383	0.993583	0.994125	1.00296		0.988805	1.01059	0.997647		0.992144	0.995844	0.997221	0.989263	1.00429
	C	1.00814	1.00898	0.984187	1.02543	0.936765	0.982196	0.988645	1.01132	0.973479	1.01045	1.00075	1.00972	0.996134	1.00314	1.02438	1.00198	1.00358		0.994927	0.968699	0.997664	1.05734	1.02072	0.999968	0.986544	1.01409	1.00019	1.07523	1.00926	0.997488	0.987159	1.00952	1.007	0.980052	0.97912	1.06732	0.987388	0.99921	0.990512	1.01869	0.857236	0.945105	0.952549	0.777433	0.99435	0.958829	0.961839	0.761855
	S	0.996309		1.01047	0.99659	0.992237	0.977705	0.990889	1.00267	0.993685	0.996361	0.996927	0.998447	0.99815	0.999126	0.994293	0.990659	0.987078	1.00117	1.01087	0.971336	1.01817	0.991678	0.960923	0.977444	1.00037	1.00819	0.993776	1.00076	1.00273	0.999778	1.00988	1.00175	1.00167	0.996728	1.0166	1.00221	0.994439	1.00143	0.997963	1.00371	0.998615	0.993864	1.00414	0.989902	1.01029	1.00736	1.00386	1.00858
	T	1.00566	1.00893	1.00238	0.995495	1.01097	0.996104	1.00277	0.997313	0.994585	0.999078	1.00964	1.01222	0.994872	0.998371	1.00037	1.00684	0.999272	1.0003	1.00316	0.97522	1.0024	1.00827	0.951938	0.995678	0.996993	1.00665		1.01164	0.99601	1.00366	1.00065	1.00224	0.995362	1.01205	0.993778	1.01514	0.99224	1.00157	0.999644	1.00114	1.00623	0.997165	0.988134	1.00402	1.00357	1.00261	0.995328	1.00907
	Q	0.998941	1.00735	1.00641		0.957906	0.984557	0.983637	1.00067	0.983271	0.980863	1.0058	1.00146	0.995092	1.00174	1.00889	0.996926	1.00812	0.990682	0.992318	0.990281	1.01065	0.999238	0.927418	0.987391	1.01869	0.956053	1.00645	1.01062	1.00297	0.998267	1.00232	0.999235	1.00546	1.00102	1.00433	1.0267		0.990967	0.981895	0.995218	1.00298	1.00834	0.994082	0.996227	0.990302	0.996962	1.026	1.00699
	N	0.996309	0.99891	0.977409	1.00445	0.994061	1.01083	1.00542	1.03085	0.967667	0.983948	1.00699	0.966942	1.005	1.01143	0.999597	1.0022	1.01024	1.01758	1.01547	0.999938	1.02917	0.988787	0.968969	1.01333	1.00914	0.98983	0.994638	0.996255	1.01968	0.981705	1.0147	0.991166	1.00555	1.01797	0.952031	1.04045	0.994305	0.993226	0.997311	0.99228	0.996346	0.983076	0.996778	0.997919	1.0016	1.00598	1.04036	0.988998
	D	1.00703	0.991772	1.02199	1.00051	0.974406	1.00618	0.990897	1.00702	0.999903	0.992813	0.990919	1.00531	0.987992	1.00453	1.01663	0.954551	1.00764	0.979418	1.01423	0.996425	1.00331	1.02243	0.980535	1.00716	1.02139	0.971845	1.0019	0.987638	0.999045	1.00578	1.01207	1.00561		1.01658	1.00855		1.09491	0.996237	1.00977	0.988442	1.00283	1.04348	0.993649	1.00867	1.01347	0.997677	1.06693
	E	1.01447	1.01316	1.0072	0.993433	0.943033	0.995041	0.988355	1.0048	0.987148	1.00361	0.991598	0.997652	0.999746	0.998272	0.99327	1.0184	0.992327	0.990918	0.989123	0.994046	0.993584	1.00255	0.995699	1.01879	1.01036		1.00028	1.00217	1.01386	1.01087	0.995335	1.01296	1.00748	1.00317		1.04059	0.979272	1.01534	1.01078	0.981671	1.01348	0.999824	0.990271	0.986862	0.98072		0.981642	1.01948
	H	1.00818	1.00399	0.99295	0.999976		0.986297	0.998211	0.99583	1.00244	0.986257	0.998559	0.992989	1.0092	0.995798	0.994199	1.00664	0.965191	1.00277	0.988497	0.956706	0.981376	1.01987	0.946893		1.00533	1.01461	1.00953	1.02678	1.01043	1.02041	1.01669	1.0099	1.00095	0.99286	0.990163	0.991046	1.00328	1.00169	1.01147	1.00705	0.997275	1.01657	0.997068	0.987307	1.01072	1.00015	0.996341	0.986833
	R	0.998732	1.00693	1.00304	1.00183	1.01377	0.980841		0.998655	0.996882	1.00528	0.996846	0.996324	0.995696	0.996201	0.997317	1.00674	1.01822	0.997294	1.00993	0.984046	1.00271	1.0076	0.979604	0.999189	1.00445	1.01417	1.00242	0.995696	1.00151	0.985534	1.01392	1.00547	1.0092	0.996415	1.0251	1.01219	0.990348	0.993152	1.00254	1.01768		0.992962	0.97356	0.980754	0.99713	1.00319	0.964931	0.998901
	K	0.99745	0.998237	1.00249	1.00366	1.01238	1.0132	0.996638	0.986128	1.01516	0.996566	0.993127	1.00514	0.997393	0.991552	0.999531	1.00308	1.00194	1.00329	1.00772	0.989125	0.983291	0.992043	0.967057	1.00141	0.997601	0.976731	0.988883	1.00474	1.00904		0.98064		1.00587	0.989941	1.0184	0.990932	1.01841	0.988298	0.996125	0.983073	0.999665	0.981828	0.979296	0.984818	0.981055	0.997716	0.981703	0.995566
	STOP	0.994891	1.01203	1.00571	1.01181	0.990632	0.97975	1.01036	1.00222	1.00799	1.00621	1.00723	1.01718	0.998647	0.999825	1.01639	1.02227	1.00266	0.998353	1.00626	1.00946	1.02113	1.00561	0.992192	0.959686	0.997408	0.965513	1.00372	1.01143	1.01012	1.01726	1.00756	1.01361	1.00166	0.996974	1.01405	1.22194	1.04508	0.992804	1.01756	1.00173	0.988956	1.05269	1.0048	1.00111	1.00846	1.00794	1.05449	0.998578
[truncated: 239 more columns]

## Sheet: 99% Confidence (weighted mean)
		M	S	I	Q	H	F	R	V	A	L	I	P	F	F	A	A	F	C	L	P	V	F	A	H	P	E	T	L	V	K	V	K	D	A	E	D	Q	L	G	A	R	V	G	Y	I	E	L	D
Amino acid	Codon	3	4	5	6	7	8	9	10	11	12	13	14	15	16	17	18	19	20	21	22	23	24	25	26	27	28	29	30	31	32	33	34	35	36	37	38	39	40	41	42	43	44	45	46	47	48	49	50
Trp	TGG	0.0264669	0.0075441	0.0295492	0.0439115		0.0302105	0.103363	0.00497819	0.0146332	0.0650912	0.0301322	0.044718	0.0164611	0.0108606	0.011194	0.0261429	0.00035149	0.0457963	0.0425773	0.0124515	0.0716738	0.08186	0.071779	0.0498471	0.0386786	0.110443	0.10649	0.0194991	0.00611757	0.0354202	0.0160914	0.00492552	0.00188678	0.0340316	0.182581	0.0229453	0.198193	0.00973307	0.0901055	0.103059	0.0708605		0.00124276	0.0520442	0.0779664	0.0037594	0.0221874	0.0614464
Phe	TTC	0.0736961	0.0272228	0.0254644	0.118179	0.0041497		0.0974462	0.0231569	0.0613696	0.0597365	0.0339956	0.0252451	0.00717065	0.00537866	0.0216992	0.112405	0.0813191	0.0652965	0.0184649	0.0198923	0.0567272	0.0646213	0.0718769	0.0487059	0.0068772	0.340861			0.0648027	0.141642	0.0191923	0.0999274	0.0707833	0.0402296	0.0472009		0.100449	0.0119619	0.0121785	0.0511435	0.0206921		0.0864525	0.021925	0.00153174	0.00864905		0.0023795
Phe	TTT	0.0378659	0.000422739	0.0137142	0.0752494	0.291077	0.0101198	0.0656862	0.0157367	0.105889	0.0350686	0.0796324	0.0453515			0.0621714	0.139585		0.0160176	0.0561485	0.0160087	0.0444861		0.104852	0.023904	0.0547725	0.0241971	0.121846		0.0316669	0.0600713	0.00559782	0.0125414	0.0406779	0.0388751	0.0387485		0.0248231	0.02549	0.0244192	0.0136142	0.0588437	0.0147538	0.019087	0.0037331	0.038998	0.0289697		0.0193755
Tyr	TAC	0.0427364	0.0142451	0.0760581	0.0271369	0.00760177	0.00213399	0.086441	0.0488981	0.0659272	0.0333442	0.0412213	0.0697964	0.0567531	0.00846566	0.071821	0.319384	0.0372784	0.0199729	0.00297852	0.0120419	0.0695353	0.0423165	0.00546867	0.0198259	0.0484857	0.118188	0.0559181	0.110698	0.050991	0.00248467	0.0376429	0.0222932	0.0272499	0.0333832	0.292458	0.330012	0.0392984	0.100312	0.0755724	0.0928438	0.0249363		0.0267785		0.0111511	0.029641		0.0615219
Tyr	TAT	0.00419863	0.000487036	0.0665966	0.0389825	0.0734265	0.0866143	0.0663452	0.00896563	0.0703123	0.0257423	0.00581319	0.0262966	0.016362	0.000790279	0.0607488	0.0551017	0.0355832	0.0372503	0.00017406	0.0167917	0.0754053	0.00718166	0.0457713	0.0417727	0.0602333	0.00711248	0.0268923	0.0423173	0.0229444	0.000580564	0.0885303	0.0273961	0.00534415	0.0269152		0.0126443	0.300197	0.0183075	7.98859e-05	0.0587385	0.00518847	0.185976	0.00103879	0.0186344	0.017392	0.0318976	0.0417382	0.012854
Pro	CCA	0.027415	0.0375571	0.0169699	0.0834953	0.0479877	0.0810816	0.0197202	0.0112298	0.0113587	0.0347174	0.0214432	0.00185513	0.0317861	0.000124144	0.0272679	0.000488096	0.0948882	0.0262314	0.0337185	0.0290751	0.0443805	0.0336133	0.0128712	0.0484528		0.0579	0.0193489	0.020567	0.0443614	0.0480047	0.00695035	0.00386865	0.013131	0.003661	0.0460986	0.026718	0.02571	0.00103049	0.0696754	0.0370721	0.0352578	0.0332358	0.0203852	0.0207469	0.00475408	0.0015874	0.0440668	0.000244269
Pro	CCC	0.0218876	0.0140202	0.0214183	0.0362651	0.0184662	0.029315	0.0448665	0.0340203	0.00895833	0.0281312	0.022068		0.00560338	0.0337508	0.00750722	0.183386	0.0699991	0.0659892	0.0505882	0.0208272	0.0581385	0.117729	0.0382422	0.00773407	0.0325874	0.0208574	0.0713896	0.0422552	0.000659549	0.00850901	0.000478723	0.00615084	0.00735698	0.0307134	0.0256395	0.0679711	0.064559	0.0187502	0.0400426	0.00221495	0.00142652	0.0483396	0.00432029	0.0228697	0.039193	0.0104837	0.0428331	0.00209664
Pro	CCG	0.029453	0.00171476	0.0451272	0.0398948	0.03629	0.00714274	0.0352995	0.0447466	0.0277233	0.0135521	0.000103598	0.0182796	0.00031043	0.0231217	0.0134498	0.00325441	0.0249012	0.0141309	0.018395	0.0161881	0.0503282	0.0443195	0.00868597	0.00450177	0.000598555	0.0121648	0.00156735	0.0152291	0.0115104	0.00990539	0.0134627	0.0193181	0.0177116	0.0355119	0.0352002		0.0420996	0.0122098	0.0338089	0.0910166	0.0554646	0.0113378	0.0121027	0.0394467	0.00475482	0.0173415	0.0559239	0.0157452
Pro	CCT	0.0156042	0.0164145	0.0128953	0.0505287	0.0665887	0.0469446	0.00259808	0.0506328	0.0169161	0.0664863	0.0030614	0.087808	0.016972	0.00249325	0.0232106	0.0260061	0.0535189	0.00255151	0.0717026		0.0714389	0.0371444	0.0366881	0.0571823	0.0342113	0.0541084	0.000508071	0.00545243	0.106559	0.0522218	0.0232361	0.0345364	0.0604016	0.025976	0.0606902	0.105504	0.114723	0.0399571	0.0345508	0.067353	0.0261088	0.0381045	0.0204265	0.00632179	0.0406272	0.0462531	0.0258932	0.000644531
Met	ATG		0.0039068	0.0304134	0.0494562	0.0747099	0.0643669	0.0111935	0.00323754	0.0211729	0.0695777	0.0382931	0.0311251	0.0441975	0.0980772	0.000231484	0.146944	0.0188344	0.0264129	0.0790904	0.00612072	0.0230264	0.0147709	0.011269	0.0127884	0.0123547	0.0576516	0.00211623	0.0142874	0.00803701	0.0654868	0.00995042	0.00625317	0.0280652	0.0311936	0.0771173	0.0579353	0.0465257	0.0596547	0.0100252	0.000539964	0.0147112	0.0608867	0.0263023	0.0477483	0.00451738	0.00570886	0.053196	0.00541361
Ile	ATA	0.0190517	0.0210444	0.0381209	0.0265301	0.0425925	0.144809	0.0360393	0.0914703	7.60929e-05	0.0112072	0.012303	0.0479911	0.0128288	0.0026011	0.00727263	0.0118603	0.0502323	0.0384519	0.0447399	0.0225694	0.224657	0.0339355	0.0246002	0.13521	0.0129973	0.0652019	0.0298005	0.00222836	0.0776993	0.110512	0.00335016	0.0602209	0.0173073	0.013298	0.0878069	0.173682	0.136678	0.0795622	0.0516289	0.0173924	0.0474476	0.0192011	0.00987461	0.00261202	0.0721518	0.00524623	0.0477221	0.00745597
Ile	ATC	0.00116453	0.00423347	0.0493795	0.0863516	0.0526308	0.0452898	0.0556621	0.00782552	0.0499092	0.0220607	0.0215015	0.0434251	0.00171111	0.0160828	0.0521343	0.0650243	0.0664359	0.0156784	0.0255461	0.0194316	0.0491356	0.0391489	0.0471648	0.0366477	0.0119879	0.0515358	0.00263502	0.0451912	0.00118652	0.101356	0.0467201	0.0388897	0.0420569	0.0175884	0.185621	0.0616463	0.135531	0.0349782	0.0261405	0.00950619	0.014767	0.00213046	0.00429784	0.000769298		0.000325298	0.0133874	0.0480317
Ile	ATT	0.00766178	0.0500792		0.182976	0.20339	0.0157859	0.0302728	0.0178125	0.0149296	0.0142337		0.00555139	0.0100598	0.0367227	0.0132098	0.0401919	0.105607	0.0432832	0.164887	0.0276144	0.162025	0.110891	0.000883166	0.0596682	0.0270075	0.0190728	0.0611593	0.143944	0.00406148	0.0211231	0.0276593	0.0206195	0.00852474	0.0034378		0.0391792	0.0389437	0.0781597	0.0131773	0.114997	0.0144336	0.100629	0.0404591	0.00242454	0.000602361	0.0369905	0.0614945	0.0335302
Leu	CTA	0.0290673	0.0232274	0.0212983	0.125661	0.289379	0.0974462	0.10538	0.00252142	0.00883312	0.0493747	0.0176826	0.0421174	0.0475516	0.00496995	0.0117723	0.212882	0.0141676	0.0155437	0.0864705	0.0074221	0.0931192	0.0179583	0.0167828	0.0320949	0.0240848	0.0257559	0.0396015	0.00564498	0.0406529	0.0553317	0.0102017	0.048949	0.0120514	5.23779e-05	0.0761072		0.0433608	0.0638457	0.0555064	0.0929199	0.0110549	0.0359149	0.0265641	0.0185838	0.0233355	0.0366297	0.0160249	0.0134992
Leu	CTC	0.0248082	0.0466597	0.0117283	0.00795953	0.0754401	0.0425088	0.0505204	0.0331405	0.0913707	0.0294092	0.0228858	0.0887681	0.0178501	0.00957932	0.0249458	0.0390369	0.0678795	0.0615654	0.0490722	0.00465056	0.0572367	0.000870311	0.0258658	0.115133	0.0197296	0.0176703	0.042358	0.0286531	0.00818995	0.0441895	0.00304654	0.0284284	0.0474684	0.0817047	0.0501174	0.225852	0.0356554	0.0237719	0.0274987	0.0380141	0.0196811	0.0636143	0.0195893	0.00822558	0.100527	0.0374406	0.411795	0.023875
Leu	CTG	0.0365012	0.00350427	0.0415951	0.0322092	0.0193877	0.0229266	0.00773689	0.046097	0.00755643	0.00139082	0.0316398	0.0241749	0.0146296	0.000182293	0.0137288	0.0830204	0.103742	0.026815	0.00174832	0.0244456	0.0279859	0.0247301	0.0216369	0.0279734	0.0114657	0.0365402	0.0251839		0.030628	0.0218924	0.00599521	0.00588505	0.0348687	0.000283984	0.0353796	0.168874	0.170984	0.00215575	0.0102483	0.0630759	0.065734	0.0540951	0.0214683	0.00905821	0.0352941	0.00639449		0.00729217
Leu	CTT	0.00345128	0.0529779	0.0336207	0.0161963	0.136678	0.053818	0.0253277	0.0498604	0.0405408		0.00193588	0.0630836	0.0314306	0.0232351	0.0110249		0.123307	0.0185784		0.0139547	0.070575	0.135952	0.0773937	0.0282349	0.00599351	0.0559144	0.0153411	0.0501346	0.0166134	0.0430254	0.0139247	0.0103678	0.0406887	0.00598545	0.0202477	0.101428	0.0706294	0.00658468	0.0802226	0.0272012	0.093538	0.0937001	0.0204231	0.0296187	0.0212199	0.021749	0.110426	0.0349637
Leu	TTA	0.042436	0.0352561	0.0497454	0.126098	0.0708849	0.0393683	0.0421252	0.030158	0.111011	0.0144936	0.0104396	0.0548148	0.0633119	0.0190456	0.0438825	0.189036	0.0665963	0.0408317	0.0104286	0.0319149	0.0208107	0.0758148	0.0708422	0.0411047	0.00905607	0.2924	0.00351225	0.111139	0.00592468	0.0899251	0.0305101	0.0184289	0.028884	0.0508816	0.161934	0.149701	0.0387485	0.0325129	0.0267947	0.0244112	0.0531437	0.00455244	0.0223555	0.02183	0.118344	0.0552167	0.0448911	0.0184261
Leu	TTG	0.00738722	0.0291471	0.0569837	0.0370173	0.123685	0.0636645	0.00930052	0.057136	0.0794332	0.0525351	0.0342179	0.0579588	0.0177237	0.0197478	0.0931261	0.036766	0.109279	0.0345439	0.0102571	0.0187571	0.0574041	0.074372	0.0515439	0.0183033	0.0201143	0.0511435	0.0751287	0.0155941	0.137172	0.0311116	0.0249113	0.0277023	0.0620128	0.0556329	0.098928		0.0675172		0.170262	0.0031445	0.0384128	0.268163	0.047636	0.00997262	0.0694622	0.0134319	0.0833295	0.0116686
Val	GTA	0.0161275	0.0192854	0.0164996	0.0458709	0.00562963	0.00178138	0.222733	0.00629584	0.0294704	0.0412181	0.0531479	0.00747634	0.0155746	0.0222408	0.00593197	0.0819246	0.0442148	0.0143375	0.00745267	0.000368909	0.000951281	0.0278364	0.00171235	0.0912694	0.0157676	0.0379343	0.0227472	0.0420477	0.0753406	0.0620423		0.0726097	0.0186477	0.0130878	0.0818545		0.0380976	0.0409886	0.00399366	0.00266141	0.0324333	0.0268196	0.0511634	0.00402607	0.0424767	0.014759	0.0854566	0.00580887
Val	GTC	0.01894	0.00877437	0.00535338	0.136101	0.000353027	0.051971	0.00397789		0.0129452	0.0099694	0.00398469	0.0175694	0.00140716	0.00264124	0.00142714	0.166907	0.0911934	0.0522545	0.0549132	0.0246264	0.0127161	0.0898807	0.00370364	0.0340243	0.0106547	0.0334893	0.0186575	0.0125151	0.0307493	0.017796	0.0168106	0.0260334	0.00846151	0.00691389	0.0474272	0.0917779	0.00703528	0.00784317	0.00348742	0.10511	0.105236	0.0065515	0.0267713	0.0161767	0.00945707	0.0570257	0.231165	0.0360255
Val	GTG	0.0407062	0.017125	0.0570376	0.307091	0.0333383	0.0750434	0.00409506	0.0295207	0.0151349	0.00290358	0.010378	0.0276057	0.0245386	0.00202686	0.00472908	0.0720857	0.016289	0.0141732	0.0560515	0.00377668	0.142573	0.0675222	0.0345014	0.0336761	0.0328821	0.0417452	0.0100655	0.0104826		0.0168222	0.0113	0.0519968	0.0191047	0.0101204		0.111173	0.174729	0.0314654	0.0255678	0.00672293	0.0379276		0.0194309	0.00884399	0.021924	0.0291004	0.0283154	0.00449762
Val	GTT	0.00961595	0.0507784	0.0231806	0.210621	0.152655	0.00799207	0.0251339	0.000493492	0.105155	0.0180862	0.0158132	0.101454	0.00493269	0.0107508	0.057372	0.0093144	0.00258063	0.00433381	0.0801333	0.0112272		0.111033	0.0159708	0.070873	0.0585783	0.106469	0.00864735	0.00312314	0.00451765	0.0236713	0.0478908	0.0552308	0.0288346	0.0221895	0.146934	0.264858		0.0228931	0.0808028	0.00498245	0.0336133	0.0768967	0.00321941	0.0296976	0.0240143	0.00931757	0.0346701	0.0495218
Ala	GCA	0.0205759	0.0054406	0.046017	0.0229995	0.0735834	0.00541565	0.0248901	0.0174996	0.0182733	0.0205654	0.0178611	0.00748576	0.0183355	0.0153124	0.0177518		0.00897454	0.0140275	0.0408781	0.0145805	0.0018789	0.048753	0.0345583	0.0290235	0.00641853	0.0429192	0.032156	0.0148351	0.00427418	0.0800735	0.00405954	0.0363188	0.0166712	0.0208625	0.0802124	0.000980001	0.0691838	0.0212342	0.0336807		0.0859387	0.0510814	0.00146261	0.0136197	0.0158461	0.0311025	0.0828524	0.00516616
Ala	GCC	0.0524307	0.0151253	0.0174645	0.015618	0.0238619	0.00891602	0.0419055	0.00591084		0.00505145	0.0205126	0.0162295	0.00371895	0.0384875	0.0134917	0.0474478	0.014306	0.00345126	0.00536612	0.0186204	0.0474618	0.0319044	0.0373414	0.0297036	0.0365903	0.0736679	0.0484523	0.0130921	0.039411	0.0233682	0.00919954	0.013458	0.00434482	0.0343041	0.0578987	0.0275457	0.00701146	0.0284714	0.0212107	0.111787	0.0344081	0.0333814	0.0218198	0.024674	0.0754637	0.0168613	0.0769924	0.00406484
Ala	GCG	0.0146903	0.00471146	0.0373359	0.0123097	0.0380047	0.0475019	0.00451515	0.0359694	0.0392654	0.0199741	0.00452417	0.0422595	0.0153486	0.0280013		0.0136128	0.0353185	0.0166309	0.0867077	0.0389364	0.0252493	0.0223388	0.00431534	0.0300982	0.00848999	0.055349	0.0286949	0.0165965	0.0158924	0.0509401	0.0211818	0.0239405	0.00462506	0.029649	0.0551017	0.0561911	0.0214015	0.0346242	0.0233607	0.0430732	0.0123188	0.0709382	0.0277096	0.0075725	0.086785	0.0309152	0.00063125	0.0146044
Ala	GCT	0.0181598	0.0351631	0.00881208	0.0415099	0.00226241	0.0218773	0.00572832	0.0171616	0.0258291	0.00731909	0.0418382	0.0595939	0.0336853	0.0195863	0.00127663	0.0399105	0.0647389	0.00960634	0.0734824	0.0497572	0.048831	0.0430304		0.0089902	0.0768984	0.0530863	0.0093666	0.03167	0.0447494	0.0190039	0.0787573	0.00615627	0.0405553		0.015242	0.0121131	0.00456912	0.0470277	0.00378392	0.0309375	0.0404267	0.187775	0.00414396	0.0187709	0.0341158	0.0273145	0.138411	0.024413
Gly	GGA	0.013476	0.0117924	0.0345297	0.0239981	0.0586192	0.00315282	0.100661	0.0481521	0.0260242	0.170535	0.0274919	0.0515427	0.0496823	0.0603699	0.0078015	0.0814355	0.0518376	0.0156736	0.074405	0.0212764	0.0344261	0.0828506	0.0372511	0.0442219	0.00718574	0.0311286	0.0298219	0.0355647	0.0372463	0.0532342	0.0233526	0.0784751	0.00241362	0.0488907	0.0416898	0.0418724	0.266804	0.00636116	0.0524397	0.225038	0.0108897	0.615547	0.013505	0.00537958	0.0944188	0.0554631	0.0292099	0.0139326
Gly	GGC	0.0150456	0.00188184	0.0113246	0.0215476	0.0226517	0.0485461	0.04019	0.0123992	0.0493217	0.058656	0.00228726	0.0352422	0.0317523	0.016898	0.00495035	0.0382924	0.0462401	0.0480463	0.0311825	0.00665817	0.0715214	0.0106388	0.00724501	0.0240143	0.00307577	0.0627313	0.0328753	0.0347689	0.0111795	0.072672	0.0359581	0.00716702	0.00943373	0.00491621	0.333365	0.0644982	0.150343	0.0897605	0.0130727	0.00216047	0.0865458	0.036025	0.0308776	0.0419008	0.00972872	0.030559	0.0743799	0.0382962
Gly	GGG	0.029861	0.0119154	0.00596881	0.153361	0.010275	0.189304	0.0471351	0.0587141	0.0807028	0.0185504	0.0199235	0.0224207	0.0100096	0.0460793	0.0394642	0.0178945	0.0160693	0.0197967	0.0621914	0.0271027	0.136375	0.0289288	0.0401853	0.00398422	0.00851018	0.0224058	0.0418059	0.060689	0.0155243	0.0154012	0.0171126	0.049942	0.0261497	0.0167359		0.0761412	0.100648	0.0210265	0.0031076	0.00106454	0.068325	0.072903	0.0118321	0.0389008	0.0264361	0.00615669	0.0166128	0.0147909
Gly	GGT	0.012572	0.0209355	0.0208411	0.0232997	0.0105256	0.0134204	0.136891	0.057413	0.0401311	0.0214773	0.0167223	0.0553964	0.0141588	0.0583722	0.0596752	0.0144335	0.124739	0.0369376	0.0291038	0.0274301	0.00823725	0.0731826	0.0659287	0.0427083	0.0158851	0.0673253	0.0459211	0.00593161	0.0469637	0.0501669	0.0180148	0.0187009	0.0128506	0.0154616	0.23162	0.0411931	0.036485	0.0306877		0.0266158	0.0221219	0.0111915		0.00613485	0.0153033	0.0454066	0.0728941	0.00264387
Cys	TGC	0.0179558	0.000843951	0.00866037	0.17177	0.0452553	0.00688363	0.0150135	0.0173132	0.0330315	0.0691458	0.0437308	0.00914302	0.0130293	0.0321025	0.0215625	0.0112348	0.0675172		0.00969186	0.0032721	0.0479029	0.0728807	0.032942	0.0428504	0.00489404	0.129852	0.0830714	0.24393	0.00456573	0.0933296	0.0171125	0.00133178	0.0311922	0.0130605	0.0958541	0.588769	0.0675523	0.0866333	0.014306	0.0105353	0.0824464	0.0160754	0.0330644	0.0271719	0.00827931	0.0170831	0.172261	0.0053141
Cys	TGT	0.0490706	0.00169118	0.00449676	0.171969	0.0294046	0.0651984	0.0202951	0.0297005	0.00945912	0.0269507	0.0354775	0.0347104	0.0231379	0.021061	0.00438354	0.0723977	0.00368322	0.0473061	0.00135011	0.00734871	0.0400511	0.0974104	0.122258	0.0672627	0.00235149	0.0232178	0.0124262		0.0397721	0.0418779	0.00547793	0.0369148	0.00949829	0.0241134			0.0712085	0.0321091	0.174417	0.00464854	0.0336834	0.0634447	0.0376279	0.0680285	0.00565315	0.0118085	0.200671	0.0315838
Ser	AGC	0.0295132	0.0014324	0.00887181	0.0957422	0.0146858	0.0995365	0.00360269	0.0501084	0.0173731	0.0352782	0.0143083	0.0749351	0.0196405	0.0144668	0.0239725	0.0205389	0.00855009	0.0218662	0.0320145	0.0303892	0.0239601	0.0191032	0.0885882	0.0274683	0.00137544	0.00358714	0.00915482	0.058507	0.00808039	0.0227647	0.010217	0.0440968	0.000896399	0.0254516	0.151685	0.021575	0.0140764	0.0689257	0.018585	0.00650599	0.0218715	0.0794509	0.0126429	0.0304788	0.0351105	0.0106847	0.102346	0.0181238
Ser	AGT	0.0325544		0.0181138	0.172369	0.0375236	0.0116602	0.0117073	0.0212356	0.0753511	0.0332986	0.0322142	0.0516979	0.0212777	0.015336	0.049474	0.0553809	0.0191608	0.00965481	0.0352857	0.00805129	0.117362	0.123787	0.0331173	0.0608811	0.0453215	0.0207873	0.00910326	0.0567941	0.072924	0.00670402	0.0267015	0.0234329	0.0259265	0.0333454	0.0104465	0.0632055	0.177074	0.030694	0.125109	0.0673721	0.00423391	0.0736096	0.00178576	0.037651	0.0833323	0.0223478	0.122164	0.0355411
Ser	TCA	0.00141121	0.00764452	0.0624911	0.159875	0.166359	0.104447	0.0415296	0.0345535	0.0100547	0.119624	0.0227517	0.0669297	0.0210395	0.0124945	0.000303431	0.0540767	0.0172239	0.010865	0.00625089	0.00960107	0.0222772	0.00458297	0.00226531	0.0227575	0.0229604	0.00576344	0.0788902	0.0811352	0.0247451	0.0322093	0.00747435	0.039676	0.0286106	0.0109113	0.20045	0.0454401	0.0288985	0.0424154	0.0261235	0.044112	0.00724995	0.0313392	0.000846665	0.00534202	0.0371778	0.0282245	0.110616	0.0226003
Ser	TCC	0.0191062	0.0129935	0.0305601	0.00407017	0.0207627	0.0436002	0.0565884	0.0504109	0.0467571	0.0114935	0.0124456	0.0493195	0.027296	0.0130841	0.083132	0.0441929	0.0113168	0.0330412	0.0138195	0.0238783	0.0177273	0.0279129	0.00500018	0.0718246	0.0564049	0.171104	0.0161244	0.234508	0.106122	0.0857106	0.0185007	0.030925	0.0640125	0.0324805	0.186462	0.0974545	0.0173046	0.0590413	0.0086148	0.0713106	0.048179		0.0207604	3.01738e-05	0.0073872	0.0434865	0.0258354	0.00112823
Ser	TCG	0.0332749	0.021213	0.0463932	0.162253	0.0340261	0.0110564	0.0911391	0.00415832	0.0353811	0.0229953	0.00110077	0.0615518	0.00762044	0.00617532	0.0170202		0.0087248	0.0269574	0.000712651	0.0398905	0.0103535	0.0550424	0.0384851	0.075435	0.00305125	0.107847	0.123628	0.0195131	0.00732778	0.0754055	0.0255608	0.0150287	0.0173314	0.00306754	0.111687	0.0782465	0.210531	0.0294933	0.0229416	0.0339556	0.0162631	0.0820011	0.0221103	0.0483665	0.0274645	0.0693209	0.0229384	0.00525174
Ser	TCT	0.0148124	0.0150649	0.0357395	0.0681768	0.0782005		0.0473073	0.0302174	0.0328264	0.0994235	0.0202768	0.0819254	0.00529338	0.0306003	0.00615138	0.148371	0.095807	0.0518953	0.0554673	0.0157998	0.128936	0.00761043	0.00325434	0.0479744	0.00788006	0.0103425	0.0295153	0.0593165	0.0309175	0.0133099	0.00706658	0.0319433	0.0222454	0.0537753	0.324878	0.0421673	0.0221967	0.0315749	0.000864588	0.0721971	0.0223023	0.0281329	0.00870025	0.0101849	0.033045	0.0200351	0.169047	0.106368
Thr	ACA	0.0116471	0.0175917	0.0277392	0.056483	0.0440062	0.000100937	0.0657209	0.0847935	0.0700468	0.0340039	0.0298459	0.00951074	0.00303004	0.0105625	0.0850463	0.0235717	0.0400341	0.0543315	0.0536357	0.0421487	0.0262711	0.141767	0.0494445	0.0177926	0.0275604	0.0230868	0.0268172	0.00100848	0.0419238	0.0184788	0.00167983	0.00904216	0.0448207	0.0194248	0.0366535	0.0963924	0.014735	0.0389919	0.0146756	0.0278581	0.0118044	0.0506377	0.0339691	0.0266896	0.0127941	0.00420167	0.0611409	0.00934057
Thr	ACC	0.0364924	0.00502059	0.0068165	0.00238467	0.0872841	0.0367515	0.0221809	0.00825657	0.00528733	0.0256643	0.00523388	0.0292847	0.0353382	0.0231005	0.0133716	0.0371187	0.019869	0.0474027	0.0530664	0.0059251	0.0867421	0.0117733	0.0114226	0.00946173	0.00458158	0.0245289	0.00412957	0.0566723	0.0509239	0.00181853	0.0386288	0.00484363	0.00822722	0.0234484	0.161273	0.0206232	0.0517842	0.0132806	0.0175661	0.0443084	0.0284724	0.0660307	0.0101457	0.00821324	0.0337571	0.0374024	0.0669124	0.0209347
Thr	ACG	0.0732284	0.0267104	0.0355905	0.060388	0.0859075	0.0610458	0.0536551	0.0100262	0.049983	0.0547577	0.0103422	0.0344847	0.0392023	0.00345293	0.0115859	0.112057	0.0425059	0.0166202	0.00996214	0.0187547	0.0289154	0.020673	0.0287672	0.0416539	0.0243645	0.0105941		0.0356048	0.0204447	0.0186712	0.00334951	0.0153694	0.0136741	0.0266287	0.0139373	0.0683428	0.110337	0.0228367	0.0769214	0.0704723	0.0297434	0.0249383	0.0316451	0.0264421	0.0318579	0.0113782	0.0057314	0.0029139
Thr	ACT	0.00802309	0.0215051	0.099544	0.094394	0.0237443	0.0494968	0.124409	0.0532622	0.0357084	0.0189848	0.0132945	0.00880115	0.0168657	0.00348411	0.0522872	0.0623834	0.0088491	0.0355571	0.043717	0.0253719	0.0579761	0.0165544	0.0277652	0.0448721	0.001615	0.0611717	0.0258652	0.0175577	0.0308389	0.0230981	0.0183678	0.00723883	0.00978034	0.0127284	0.126619	0.0591808	0.0250493	0.0457614	0.0104771	0.0981831	0.0498731	0.0189363	0.0178759	0.0136016	0.0136717	0.01728	0.00498498	0.0355632
Gln	CAA	0.0402313	0.0137688	0.0206896		0.0335687	0.125496	0.00267053	0.00266532	0.0225172	0.0155993	0.014709	0.0799262	0.0255473	0.0130558	0.00846798	0.255963	0.0249809	0.023385	0.015298	0.035861	0.0558324	0.0314635	0.027235	0.0370165	0.0679412	0.126195	0.000861061	0.0664998	0.0446488	0.0442507	0.0229861	0.0159035	0.0113898	0.0119121	0.0248136	0.0464297	0.0163368	0.0209851	0.0191484	0.0225989	0.0792673	0.0801176	0.0250274	0.00614209	0.00789566	0.0020762		0.0173824
Gln	CAG	0.0355588	0.0120254	0.0102206	0.0752551	0.085745	0.0946087	0.145769	0.0282316	0.086594	0.0313624	0.00902162	0.0113331	0.0155372	9.46221e-05	0.0633687	0.100416	0.116385	0.019415	0.0355288	0.0120662	0.143282	0.00173154	0.00113581	0.00643683	0.00411292	0.0760442	0.0445876	0.0514151	0.0321375	0.0541709	0.0255422	0.0138588	0.00955058	0.00706134	0.0472287	0.139		0.00641673	0.0790159	0.0401564	0.0355572	0.0100361	0.0228737	0.0128553	0.0415724	0.017687	0.0780531	0.00778961
Asn	AAC	0.031615	0.0277878	0.0806845	0.0240646	0.0220989	0.151575	0.0661962	0.0169364	0.0083203	0.0232037	0.017236	0.0449102	0.0269359	0.00696904	0.00419577	0.131274	0.0312387	0.0736121	0.124734	0.0189268	0.00152226	0.0079596	0.132825	0.0350211	0.0312077	0.0338983	0.0160399	0.00630517	0.0181612	0.0392361	0.0295653	0.0227113	0.00213849	0.00808616	0.15299	0.196223	0.0307756	0.0455259	0.049914	0.0491227	0.10148	0.186806	0.00634585	0.00151691	0.0243836	0.0293363	0.154421	0.00846597
Asn	AAT	0.00195605	0.0121122	0.00171834	0.0297712	0.00586501		0.0064581	0.0201156	0.00435309	0.0645176	0.0528631	0.0411475	0.0319331	0.00659835	0.0174577	0.0146835	0.0123608	0.00851661	0.0637573	0.0327963	0.0109318	0.0637803	0.0474621	0.0464603	0.00533158	0.0860322	0.00158507	0.0153396	0.0222117	0.00956012	0.0375011	0.015708	0.00871635	0.029541	0.00153684	0.159755	0.00873274	0.0246555	0.0136095	0.0334021	0.038585	0.058747	0.00638904	0.0133443	0.0124213	0.00754735	0.0669722	0.0361838
Asp	GAC	0.0408951	0.0257499	0.0285629	0.0719719	0.0693691	0.0972849	0.0618748	0.0189185	0.0752696	0.0402518	0.010419	0.0905753	0.0405545	0.0374944	0.0376865	0.0201475	0.0479006	0.0354025	0.0178255	0.037341	0.0310265	0.101012	0.00617405	0.0224672	0.0171915	0.0285278	0.018596	0.0250037	0.0242817	0.00386523	0.0282051	0.00628271	0.0247476	0.0360156		0.043814	0.182089	0.00660666	0.0270452	0.0189308	0.0181491	0.0542293	0.0275902	0.0295698	0.000917603	0.0134462		0.0196529
Asp	GAT	0.0374001	0.0146353	0.00886278	0.00407053	0.0625511	0.110932	0.0422735	0.0290661	0.114863	0.0436414	0.0664846	0.0198837	0.0177042	0.0123322	0.0177293	0.063949	0.0012045	0.0218094	0.0252986	0.0192279	0.00876953	0.0220093	0.0111537	0.00535912	0.0215928	0.0869968	0.0333115	0.0250641	0.00890632	0.0555612	0.0346746	0.0242442		0.0320957	0.0430773		0.0498698	0.0250457	0.0168672	0.0161594	0.0445846	0.0371949	0.0139343	0.0368204	0.0316931	0.0612026	0.0642349
Glu	GAA	0.0415007	0.0289506	0.018808	0.0593203		0.00989709	0.0283296	0.0388378	0.103046	0.0071332	0.0334603	0.0294848	0.00623467	0.0443944	0.00730369	0.0338378	0.0155101	0.0853658	0.0702604	0.00391293	0.00696435	0.0888938	0.00721141	0.0961375	0.0314537		0.00709362	0.0220646	0.0693179	0.0129164	0.0137898	0.017987	0.0180592	0.00539317		0.0535227	0.0946613	0.0307426	0.0487302	0.0549857	0.00599089	0.0191672	0.0257806	0.0468338	0.0715367		0.0525808	0.025243
Glu	GAG	0.00392544	0.0216692	0.0329948	0.0650633	0.0300474	0.0815211	0.0844656	0.0181248	0.0413771	0.0136662	0.0286217	0.0123988	0.0397886	0.0266164	0.0359204	0.0741119	0.0120916	0.0241877	0.0582548	0.0571168	0.02131	0.0173866	0.0151957	0.0030747	0.0147267	0.0327359	0.00987082	0.0237229	0.0288138	0.0546848	0.0264765	0.0410469	0.01194	0.00542809	0.0239945	0.0787669	0.0755683	0.0262131	0.0212166	0.0165266	0.00864721	0.0781553	0.00473194	0.029168	0.060542	0.0145865	0.0226133	0.00252727
His	CAC	0.00634986	0.0190642	0.00147521	0.0274174	0.0304725	0.0288845	0.0136085	0.0599069	0.0380593	0.0518243	0.00565656	0.0492174	0.0131742	0.00745961	0.0149633	0.0612621	0.086373	0.0498205	0.00918992	0.0269003	0.0590285	0.0798909	0.0207406		0.0289557	0.0747576	0.0962643	0.0323294	0.0101229	0.00378803	0.0068324	0.000755996	0.0285346	0.000333974	0.0329364	0.218625	0.0439729	0.0128413	0.0318608	0.0490796	0.0592804	0.21163	0.00766974	0.00294518	0.0238681	0.00628648	0.0716632	0.0146918
His	CAT	0.0130191	0.00491818	0.00794498	0.0520317		0.0479918	0.0462914	0.0324682	0.0656148	0.0221496	0.0141045	0.0361916	0.00323124	0.0307698	0.0336156	0.0348594	0.0327844	0.0532965	0.0640925	0.00583102	0.0419933	0.0867299	0.0264312	0.0538795	0.0792988	0.00610754	0.0157067	0.0306004	0.00024507	0.0597352	0.0483592	0.00565415	0.00824089	0.0460944	0.265999	0.153895	0.0775769	0.0178714	0.00316689	0.0160074	0.0354647	0.063938	0.0200026	0.0109471	0.00283506	0.00232848	0.393999	0.0374528
Arg	AGA	0.0519022	0.0706521	0.00410294	0.0559692	0.052612	0.0497516	0.0919727	0.0397057	0.00846913	0.0637953	0.0320258	0.0299287	0.0302861	0.00304151	0.0940241	0.0554549	0.0244637	0.0140243	0.0602596	0.0234046	0.0463191	0.022949	0.0225854	0.0250555	0.0372511	0.136743	0.0093083	0.0440776	0.0242876	0.00675935	0.039804	0.00895215	0.0209326	0.0568642	0.0291611	0.0309764	0.0670418	0.0257267	0.00480465	0.0113275	0.0170383	0.0324697	0.0187527	0.0512251	0.0320357	0.00819478	0.0218126	0.0248131
Arg	AGG	0.0227074	0.0185834	0.0607387	0.0139353	0.0584223	0.174104	0.0634029	0.00121628	0.0147145	0.0338133	0.00281307	0.0118408	0.0338819	0.0150364	0.018577	0.0271456	0.0141978	0.0324359	0.0335923	0.0146852	0.0571767	0.0425955	0.0336691	0.0351483	0.00787856	0.0789793	0.0468933	0.0243397	0.0136732	0.0436004	0.0515373	0.0915449	0.0432447	0.0170185	0.220337	0.0460964		0.0110592	0.0436354	0.00656371	0.016699	0.0329176	0.00181261	0.0473436	0.0213946	0.000329859	0.00753759	0.0158236
Arg	CGA	0.0025529	0.0688603	0.0604819	0.000969392	0.0560376	0.133864	0.105172	0.0136224	0.0532154	0.107863	0.0230466	0.0296069	0.0226901	0.0449262	0.0038028	0.220319	0.0239174	2.02639e-05	0.00356229	0.0305938	0.0563295	0.0313498	0.0108178	0.0186316	0.000796342	0.0561911	0.0417455	0.0504501	0.0581672	0.0686234	0.00175179	0.0439978	0.0355738	0.0144455	0.0970336		0.0336905	0.0609319	0.00121558	0.0461104		0.455289	0.0455491	0.0258363	0.00606587	0.00175859	0.0199757	0.0409973
Arg	CGC	0.00378676	0.0171125	0.0125283	0.0149841	0.0932437	0.0578501	0.011808	0.0228654	0.0264317	0.00634138	0.00816516	0.0105974	0.0314396	0.030793	0.0328749	0.0393789	0.0102647	0.00885221	0.0870401	0.00849555	0.00411518	0.0844306	0.0119843	0.0603102	0.00590059	0.06023	0.082097	0.026173	0.0685908	0.0204698	0.0316861	9.85316e-05	0.0876903	0.00799895	0.166011	0.0387485	0.00887507	0.0487393	0.0350438	0.00541958	0.0521653	0.149333	0.0197889	0.0133488	0.0235331	0.0249799	0.153835	0.00780979
Arg	CGG	0.0173895	0.00839065	0.0429061	0.0389241	0.0900421	0.120407	0.00105303	0.0023609	0.0778717	0.00226718	0.00233116	2.09209e-05	0.00957318	0.0430043	0.0224119	0.148297	0.0630007	0.0405895	0.0420957	0.0161853	0.00177379	0.00589431	0.018815	0.0116516	0.000945051	0.0081634	0.307436	0.019833	0.0186502	0.113076	0.0382269	0.00384394	0.00418376	0.00149809	0.214751	0.0842822	0.0448895	0.0507368	0.0187614	0.0606836	0.00672956	0.117034	0.0197683	0.0420733	0.0159929	0.00897036	0.0565839	0.0228715
Arg	CGT	0.024538	0.0266687	0.00409959	0.100898	0.0152818	0.0275242		0.0210179	0.0790655	0.0273245	0.0242225	0.00571624	0.0306887	0.0573311	0.0371546	0.0966401	0.0716235	0.0188051	0.0408593	0.0144131	0.0166297	0.0475754	0.00126054	0.0247641	0.0120037	0.0394562	0.0604335	0.0423109	0.0724546	0.00762655	0.0370115	0.0683016	0.000327182	0.0314623	0.0246797			0.0169188	0.0234396	0.0555422	0.0144264	0.0492659	0.0180166	0.0193758	0.0510464	0.00336104	0.113795	0.0153726
Lys	AAA	0.0108933	0.0160121	0.0505889	0.00981889	0.0403381	0.0534545	0.122217	0.0219356	0.10995	0.0123895	0.0303104	0.000580099	0.0317276	0.00617665	0.04874	0.0278781	0.0974065	0.10469	0.0624407	0.019794	0.0582291	0.0540034	0.0164775	0.0687572	0.00167809	0.061929	0.0566728	0.136401	0.0673853		0.0602564		0.00937169	0.0439867	0.00233838	0.0963629	0.0131598	0.0414396	0.029616	0.0334779	0.0115359	0.0910101	0.0304597	0.00841801	0.217128	0.0117671	0.334202	0.0218186
Lys	AAG	0.047331	0.0207735	0.00863346	0.115632	0.115501	0.0728672	0.0126408	0.00287413	0.0184679	0.00388645	0.00144803	0.0232315	0.0254763	0.0295979	0.0589672	0.0715071	0.0182017	0.0293167	0.0206838	0.00249517	0.0437918	0.0039697	0.0109346	0.00236843	0.0109883	0.0159768	0.0241876	0.0103323	0.0367292	0.08987	0.0223072	0.014322	0.00238712	0.00827954	0.0980092	0.0196697	0.0405686	0.0523029	0.00402973	0.0642992	0.0242305	0.0306826	0.0122824	0.0170405	0.00262792	0.0161856	0.0746581	0.0258474
STOP	TAA	0.0159964	0.0247283	0.00746592	0.0827015	0.0957435	0.0609181	0.10466	0.00397518	0.065003	0.0855991	0.0214595	0.0459328	0.0492407	0.0266432	0.000939114	0.100624	0.00193873	0.0209867	0.0968071	0.0556165	0.139381	0.025047	0.0266741	0.0441509	0.0170415	0.064589	0.0418046	0.07023	0.0815449	0.00452334	0.268636	0.0103265	0.00240582	0.0380976	0.10122		0.171864	0.0173453	0.00935691	0.0606671	0.00448527	0.133382	0.0738572	0.0257331	0.00688909	0.00593195	0.0607268	0.0189657
STOP	TAG	0.00287208	0.00716559	0.0101282	0.104259	0.101184	0.0802695	0.0783955	0.0291729	0.0051558	0.01985	0.0407938	0.0306192	0.0299188	0.0388163	0.041114	0.128807	0.0303515	0.00114854	0.0735117	0.00874204	0.100016	0.0323557	0.0266945	0.0980415	0.0519471	0.0328444	0.0185561	0.0472171	0.0173659	0.0319914	0.164209	0.0434449	0.00366051	0.0192948	0.0439277		0.0694517	0.0654101	0.017307	0.0686792	0.0159063	0.139816	0.00399145	0.0026533	0.0487288	0.0840872		0.00989563
STOP	TGA		0.0836484	0.0290945	0.0744163	0.212814	0.0464378	0.132938	0.0354098	0.0312247		0.0794164	0.0335751	0.0202701	0.0377838	0.0344196	0.0775486	0.0233233	0.00750184	0.0967353	0.00504735	0.0210048	0.0035609	0.0571135	0.03484	0.0393213	0.458711	0.038243	0.00888195	0.0318114	0.036508	0.116244	0.0130056	0.030622	0.0190902	0.0564922		0.109369	0.0282891	0.0842471	0.0415871	0.091172		0.0260073	0.0393618	0.062523	0.000692873		0.0340117
	WT	M	S	I	Q	H	F	R	V	A	L	I	P	F	F	A	A	F	C	L	P	V	F	A	H	P	E	T	L	V	K	V	K	D	A	E	D	Q	L	G	A	R	V	G	Y	I	E	L	D
	Amino Acid	3	4	5	6	7	8	9	10	11	12	13	14	15	16	17	18	19	20	21	22	23	24	25	26	27	28	29	30	31	32	33	34	35	36	37	38	39	40	41	42	43	44	45	46	47	48	49	50
	W	0.0264669	0.0075441	0.0295492	0.0439115		0.0302105	0.103363	0.00497819	0.0146332	0.0650912	0.0301322	0.044718	0.0164611	0.0108606	0.011194	0.0261429	0.00035149	0.0457963	0.0425773	0.0124515	0.0716738	0.08186	0.071779	0.0498471	0.0386786	0.110443	0.10649	0.0194991	0.00611757	0.0354202	0.0160914	0.00492552	0.00188678	0.0340316	0.182581	0.0229453	0.198193	0.00973307	0.0901055	0.103059	0.0708605		0.00124276	0.0520442	0.0779664	0.0037594	0.0221874	0.0614464
	F	0.0579423	0.0140795	0.0200209	0.0201169	0.0436978		0.00390086	0.0184013	0.0883984	0.0483191	0.0276836	0.00615162			0.0326894	0.113291		0.0507505	0.0332664	0.00322717	0.0579748		0.0594682	0.000575726	0.0291268	0.0753205	0.121846		0.0531872	0.110763	0.0103149	0.0614511	0.00935354	0.0084354	0.0367921		0.0750997	0.0205936	0.000418221	0.0279368	0.0431201	0.0147538	0.04179	0.00706982	0.0178711	0.0180986		0.0110394
	Y	0.0280696	0.00914134	0.0270821	5.2301e-05	0.0330223	0.00545926	0.0458313	0.0316168	0.0637749	0.00769959	0.0238878	0.0474671	0.0349845	0.00470804	0.0652541	0.08698	0.0351594	0.00391621	0.0026603	0.00301608	0.0227795	0.00099576	0.0311401	0.0261808	0.00523578	0.0443588	0.0249981	0.0935377	0.0321735	0.00222862	0.0591312	0.0240318	0.0098494	0.0315105	0.214055	0.106522	0.176445	0.0559052	0.0357324	0.0764505	0.00388018	0.185976	0.0115555		0.00130779	0.00289369	0.0417382	0.0188982
	P	0.00679351	0.0145314	0.00621006	0.0570566	0.00423672	0.00118392	0.0221424	0.00704105	0.00472357	0.0299832	0.000966139		0.0133719	0.0139798	0.00812764	0.00666337	0.0192226	0.00214439	0.00748276		0.0167533	0.0139687	0.00682116	0.0144939		0.000970133	0.0176378	0.00573585	0.00397941	0.0273367	0.00403809	0.00912734	0.00921993	0.00251622	0.018273	0.0126354	0.0318089	0.0152779	0.0112002	0.0141798	0.0232708	0.00463815	0.00505385	0.00523602	0.00273717	0.00837851	0.026606	0.000249062
	M		0.0039068	0.0304134	0.0494562	0.0747099	0.0643669	0.0111935	0.00323754	0.0211729	0.0695777	0.0382931	0.0311251	0.0441975	0.0980772	0.000231484	0.146944	0.0188344	0.0264129	0.0790904	0.00612072	0.0230264	0.0147709	0.011269	0.0127884	0.0123547	0.0576516	0.00211623	0.0142874	0.00803701	0.0654868	0.00995042	0.00625317	0.0280652	0.0311936	0.0771173	0.0579353	0.0465257	0.0596547	0.0100252	0.000539964	0.0147112	0.0608867	0.0263023	0.0477483	0.00451738	0.00570886	0.053196	0.00541361
	I	0.00716012	0.0245477		0.0463396	0.0815555	0.0594469	0.0388501	0.0231867	0.00866495	0.0151047		0.011919	0.00189502	0.000864743	0.0152708	0.0275703	0.0484166	0.00295722	0.0102976	0.00734012	0.0339403	0.0570014	0.0332149	0.0281314	0.000756251	0.041313	0.028124	0.0375477	0.0102734	0.0114119	0.0119193	0.0253336	0.0117366	0.00371641	0.106586	0.0539525	0.0497887	0.0153968	0.0156369	0.0206336	0.0169006	0.0167114	0.00746198	0.000869198		0.0109738	0.0200789	0.0282648
	L	0.00382197	0.004811	0.00698813	0.0656336	0.0460648	0.0168479	0.0241978	0.0222128	0.00746153		0.0208876	0.0394318	0.0178945	0.000108749	0.0107618	0.0272687	0.00979165	0.00397457		0.00794899	0.0349697	0.0110337	0.0181274	0.0232469	0.00608758	0.0103788	0.0334374		0.00432005	0.024618	0.0044469	0.00459604	0.0223946	0.0208349	0.0691452	0.0884988	0.0352191		0.0268854	0.0174564	0.0154825	0.000645195	0.00838545	0.0125487	0.00821523	0.0232266		0.00677
	V	0.00328481	0.0126215	0.0178504	0.0246826	0.0469727	0.0131656	0.0164128		0.0142576	0.0152064	0.0136738	0.0144698	0.0107108	0.00864587	0.010513	0.00193773	0.0153099	0.0103926	0.0327474	0.00903427		0.0122826	0.0120775	0.0259715	0.00238816	0.0138854	0.00863901	0.0177978		0.0210458		0.00128805	0.0148239	0.00188766	0.00272103	0.147977	0.0323129	0.0277409	0.00679468	0.0259573	0.0187581		0.00952987	0.00416912	0.00805583	0.00625216	0.0135981	0.0166505
	A	0.00371032	0.000780385	0.00750478	0.0241656	0.0232464	0.0141041	0.0169948	0.00558563		0.00851908	0.00217791	0.00245688	0.0033397	0.00941532			0.00239049	0.0113904	0.0501516	0.000737636	0.0317815	0.00327182		0.00218712	0.0300106	0.0325509	0.000996281	0.00597403	0.0147756	0.00175649	0.0149852	0.000810733	0.000708515		0.0514555	0.0058985	0.00207031	0.000191367	0.0132306		0.00877522	0.023435	0.0030654	0.00940487	0.00618466	0.0126084	0.0205684	0.00646308
	G	0.0139276	0.0109121	0.00786483	0.0212355	0.0165357	0.0432782	0.0904009	0.0387544	0.0414727	0.0228073	0.00109314	0.00916044	0.00138157	0.042288	0.001313	0.0290272	0.00274775	0.0231005	0.0486159	0.017586	0.0366652	0.0276114	0.00331662	0.000133537	0.00324765	0.0138022	0.0227456	0.0178979	0.00734903	0.0435506	0.0146145	0.0100888	0.0132018	0.01791	0.0507745	0.024035	0.0359059	0.03449		0.00200173	0.0180574	0.0397219		0.0255088	0.00460924	0.00947443	0.0406081	0.000495815
	C	0.0270362	0.00169312	0.00412151	0.173838	0.0408339	0.0427072	0.0143163	0.00106162	0.00627517	0.0309303	0.0404093	0.00665334	0.0112864	0.0249661	0.0128792	0.0113951	0.0150382		0.00920418	0.00525249	0.00440945	0.0816899	0.0846454	0.0465618	0.0040775	0.0646033	0.0518296	0.312465	0.0185342	0.0477315	0.00664061	0.0247044	0.00805447	0.000207235	0.209824	0.588769	0.0697347	0.0408255	0.10605	0.00857396	0.0653726	0.0512512	0.0358394	0.0437307	0.00777627	0.00542018	0.200879	0.0177365
	S	0.00943672		0.0262683	0.0224267	0.00565248	0.0532903	0.0391932	0.000969709	0.00296559	0.0116576	0.0036731	0.0410705	0.000771007	0.000102966	0.0349357	0.0306565	0.00500776	0.00367998	0.00956868	0.01156	0.00867152	0.00855833	0.0320869	0.0176276	0.0194006	0.00888051	0.0139342	0.031007	0.00210221	0.000824694	0.00863191	0.0120141	0.0095315	0.0271831	0.0978998	0.0520337	0.0182649	0.00564297	0.0260545	0.001915	0.000760179	0.0689996	0.00635791	0.0056104	0.00812273	0.018443	0.058857	0.0269791
	T	0.0284896	0.00812934	0.0143321	0.0207196	0.0382701	0.0263335	0.0469116	0.0336747	0.0148493	0.0329548	0.0113025	0.00290283	0.0170777	0.00959657	0.00626403	0.0476847	0.0232204	0.032995	0.0216162	0.0143861	0.000836971	0.0148534	0.00544455	8.21143e-05	0.0168624	0.0199978		0.0166354	0.0224424	0.00842081	0.00684257	0.00973259	0.00743314	0.00666233	0.0267683	0.0426685	0.00162437	0.00755327	0.011751	0.0394022	0.0216641	0.0278351	0.00969962	0.0185023	0.00433167	0.0116399	0.031307	0.00889965
	Q	0.0376019	0.0123272	0.00149304		0.0309047	0.122679	0.0726823	0.0172236	0.0649476	0.0057154	0.0013009	0.0244684	0.0205052	0.00822384	0.0145977	0.079131	0.0391749	0.00279565	0.0267907	0.0240875	0.0574681	0.00923363	0.0177185	0.00554648	0.0282659	0.0813217	0.0174823	0.0110758	0.0141695	0.0471055	0.000885933	0.0150968	0.000385431	0.0109262	2.94394e-05	0.0711309		0.0120033	0.0398759	0.0159698	0.0327649	0.00528849	0.0243262	0.00977312	0.0264758	0.00692824	0.0780531	0.0107745
	N	0.0224119	0.011393	0.0501699	0.00334476	0.0191375	0.156223	0.0484052	0.0191993	0.00659552	0.000760589	0.0287866	0.0440524	0.0289205	3.16023e-05	0.00609229	0.126491	0.00626909	0.0416367	0.0880349	0.00062161	0.00497281	0.0545521	0.0677506	0.0344768	0.0185631	0.0534004	0.00729139	0.00694009	0.0048317	0.0273679	0.00374638	0.00845922	0.00309547	0.0171522	0.108965	0.130023	0.0314406	0.0195777	0.0296951	0.0193486	0.0708673	0.00856701	0.00674327	0.0066915	0.0188562	0.0199076	0.0733526	0.0204803
	D	0.0107387	0.0209268	0.0216629	0.0465048	0.0679315	0.053939	0.0505503	0.0260658	0.0877337	0.00699599	0.0182792	0.0296312	0.0278365	0.0295684	0.00745944	0.050847	0.0138214	0.0298202	0.00608452	0.0147095	0.0089809	0.0623005	0.0082568	0.0105039	0.00114128	0.0421942	0.0109105	0.0278071	0.0208621	0.0273374	0.000440704	0.0145763		0.0337945	0.0405645		0.102245	0.00537171	0.00556712	0.00108294	0.0052946	0.0206512	0.00634938	0.00127223	0.00862081	0.0185793	0.0654482
	E	0.0217242	0.0242891	0.00424874	0.0589219	0.0253714	0.0253618	0.0474651	0.0223096	0.0656162	0.00202018	0.0303343	0.0197588	0.0152923	0.00925864	0.00714864	0.0108409	0.00227385	0.0492599	0.0189126	0.0281823	0.0119815	0.0609821	0.00777885	0.0304126	0.0205786		0.00847188	0.0235556	0.0215894	0.0144674	0.00724236	0.0286822	0.0155659	0.00483697		0.0640925	0.0387485	0.0283672	0.0154449	0.0370539	0.00763074	0.0348973	0.014429	0.0133078	0.0690335		0.00667622	0.00974127
	H	0.00464743	0.0116283	0.0040045	0.00836911		0.0325926	0.0315006	0.00236258	0.0527892	0.0439778	0.00984893	0.041093	0.0093578	0.00350095	0.00113867	0.0474358	0.0721441	0.00991357	0.0393862	0.0158352	0.0220991	0.0346061	0.0159421		6.93741e-05	0.0415891	0.0306984	0.0129888	0.00714768	0.031169	0.0247763	0.00337068	0.00771207	0.0160397	0.00886694	0.00672293	0.0303233	0.0149982	0.0117494	0.0274093	0.0458152	0.0871796	0.00539614	0.00536892	0.0158726	0.00297679	0.094225	0.0251901
	R	0.00106769	0.0179463	0.00820718	0.0248094	0.0182761	0.0669843		0.000479012	0.0067367	0.00882787	0.00138516	0.00678477	0.0172154	0.0026083	0.0201328	0.0179295	0.00711952	0.0150603	0.0158883	0.00597348	0.0121738	0.0109108	0.0144982	0.000313006	0.0012403	0.0168658	0.0172775	0.0153234	0.0181055	0.0104731	6.34423e-05	0.0327608	0.00884101	0.00883247	0.0427421	0.0394614	0.0411506	0.00216608	0.0114097	0.0290234		0.0193887	0.00933987	0.0101423	0.00931196	0.00629461	0.00523561	0.00938529
	K	0.0322852	0.00702842	0.0270068	0.0459357	0.0999192	0.00536281	0.0180089	0.00232933	0.0394022	0.00638427	0.00963885	0.0112271	0.00397218	0.00948268	0.0517535	0.038361	0.0303658	0.0564655	0.0320214	0.00920266	0.0476553	0.0215857	0.00577587	0.00900472	0.00793973	0.0341372	0.0409229	0.0382569	0.0582481		0.0357538		0.00223339	0.0183197	0.0458517	0.0638836	0.046388	0.0172731	0.0127917	0.0475873	0.00868288	0.0468863	0.0207532	0.000353255	0.0380406	0.00139263	0.0501894	0.0248041
	STOP	0.0237387	0.00500093	0.00828183	0.0264925	0.0556568	0.0278762	0.0988417	0.00220005	0.0136739	0.00940218	0.0190058	0.00916731	0.0205095	0.0177925	0.011609	0.019901	0.0184529	0.00244927	0.00300114	0.0186105	0.107086	0.0156843	0.00781624	0.05119	0.0413807	0.07476	0.00357699	0.0183261	0.0204214	0.00522511	0.0955609	0.020807	0.00440838	0.00280498	0.000526247		0.0876371	0.023677	0.016556	0.00462949	0.0182919	0.0643456	0.00880559	0.0194599	0.0115753	0.0214843	0.0500625	0.0100455
[truncated: 239 more columns]

## Sheet: Seq. Counts Initial (replica 1)
		M	S	I	Q	H	F	R	V	A	L	I	P	F	F	A	A	F	C	L	P	V	F	A	H	P	E	T	L	V	K	V	K	D	A	E	D	Q	L	G	A	R	V	G	Y	I	E	L	D
Amino acid	Codon	3	4	5	6	7	8	9	10	11	12	13	14	15	16	17	18	19	20	21	22	23	24	25	26	27	28	29	30	31	32	33	34	35	36	37	38	39	40	41	42	43	44	45	46	47	48	49	50
Trp	TGG	222	332	55	35	0	25	30	211	113	86	243	49	217	170	110	4	60	144	130	242	65	28	86	68	285	32	14	107	90	108	108	153	128	119	10	18	1	82	42	50	1	0	342	166	40	137	38	119
Phe	TTC	81	166	70	12	38		12	75	22	76	116	29	174	144	176	1	37	69	78	169	51	23	20	15	131	3	0	0	59	7	118	94	61	186	26	1	17	86	58	43	50	0	55	296	113	176	0	58
Phe	TTT	54	148	46	8	4	18	9	134	31	68	280	14			59	9		18	55	155	56		11	37	160	38	22	0	36	6	72	57	92	103	1	0	3	98	32	37	78	21	129	422	79	142	0	45
Tyr	TAC	124	278	46	17	27	85	38	34	22	60	118	27	206	215	47	4	52	89	48	278	16	8	31	178	178	24	56	14	46	72	73	247	58	107	6	9	3	90	31	42	61	0	175		67	170	0	62
Tyr	TAT	66	178	35	13	19	7	4	33	5	54	136	34	245	205	69	9	34	73	27	136	25	43	60	66	110	56	27	8	97	31	57	80	216	84	0	13	4	67	40	47	143	5	223	244	50	136	2	102
Pro	CCA	246	360	152	92	31	42	26	265	77	145	215	76	290	369	197	63	42	157	59	394	32	91	77	36		84	159	56	71	94	174	264	334	159	21	13	33	235	143	48	77	65	312	352	76	442	32	111
Pro	CCC	241	421	144	59	40	92	85	209	88	47	217		179	287	188	3	65	117	74	436	58	58	112	87	216	128	56	45	91	70	186	313	352	278	28	31	51	166	168	67	120	36	398	262	161	486	12	130
Pro	CCG	200	506	161	93	60	120	147	285	91	60	370	171	175	268	128	38	57	279	120	426	59	151	253	208	367	49	31	149	96	135	134	279	305	160	14	3	21	277	122	55	92	65	459	175	110	86	122	109
Pro	CCT	111	363	98	36	20	43	87	252	69	72	101	68	215	271	161	15	111	61	99		28	86	59	100	221	29	105	74	56	135	118	197	166	220	15	23	10	151	181	67	104	24	323	148	98	142	47	109
Met	ATG		260	174	29	48	5	95	139	68	66	244	53	225	154	136	20	99	128	66	229	48	41	149	107	218	43	218	113	63	86	131	170	261	158	21	6	17	191	126	77	132	47	158	148	50	243	68	154
Ile	ATA	103	258	112	34	34	17	44	113	46	93	94	20	195	203	238	17	39	61	67	177	12	23	63	33	149	22	176	55	39	51	138	165	196	182	16	5	6	229	104	23	138	9	229	247	91	195	16	94
Ile	ATC	309	267	89	22	23	19	14	153	26	47	266	43	234	245	164	30	23	74	87	152	29	11	88	51	235	31	187	48	112	58	143	169	233	235	8	8	11	152	79	73	112	57	215	336		210	35	82
Ile	ATT	118	231		19	15	21	13	71	37	50		40	197	123	166	11	44	74	35	179	8	15	24	22	146	10	158	22	82	100	97	180	99	139	0	2	8	48	52	24	38	12	225	161	103	129	63	66
Leu	CTA	209	290	61	24	5	12	51	99	55	142	142	51	233	245	118	5	59	112	28	160	80	55	65	134	259	17	34	36	58	42	133	105	244	163	26	0	31	107	75	101	71	8	110	264	77	259	21	75
Leu	CTC	211	285	96	24	23	53	80	196	23	125	117	66	232	176	219	14	59	83	70	262	48	87	78	49	254	76	45	53	52	28	174	198	205	178	20	6	23	200	59	78	58	40	266	295	86	346	3	75
Leu	CTG	220	306	192	19	48	23	123	198	135	78	298	188	272	149	107	15	24	108	143	376	86	83	88	84	301	39	28		82	60	119	193	138	238	17	2	13	288	95	63	54	23	308	159	106	351		195
Leu	CTT	65	208	62	12	18	12	23	152	35		75	48	98	132	181	0	21	83		245	24	12	35	50	166	29	41	59	82	35	107	150	127	119	7	23	10	169	25	103	60	24	229	200	104	216	8	101
Leu	TTA	89	137	36	26	23	17	13	59	20	44	121	25	172	133	93	4	34	40	32	144	14	16	39	30	98	7	10	12	32	9	113	108	139	77	29	5	3	154	11	17	23	17	113	220	39	62	20	58
Leu	TTG	96	133	123	5	6	20	54	147	70	37	333	49	201	140	75	11	6	105	58	213	35	51	48	61	89	14	18	35	45	24	86	123	109	138	25	2	12		40	76	62	3	118	113	59	117	12	40
Val	GTA	250	348	110	28	30	46	6	142	23	76	125	75	248	146	89	44	136	85	62	177	155	57	35	40	101	33	229	129	101	66		114	277	109	17	0	20	158	128	74	42	34	232	185	117	324	3	74
Val	GTC	330	440	173	28	40	55	39		62	113	251	31	228	225	154	41	34	119	77	185	110	11	136	102	233	67	85	118	108	58	186	130	213	176	9	2	20	146	61	54	74	49	318	215	89	277	18	77
Val	GTG	232	383	130	5	55	45	45	231	79	100	461	91	334	221	252	41	107	203	87	268	64	64	220	137	176	109	211	115		66	172	110	261	144	0	24	21	230	75	67	106		363	228	90	156	59	203
Val	GTT	169	221	67	11	22	8	51	188	37	83	135	45	205	173	94	15	64	78	22	166		23	102	44	56	28	119	63	84	45	150	74	164	121	8	11	0	81	45	67	76	69	241	169	18	153	6	122
Ala	GCA	249	401	107	41	28	78	45	120	45	133	259	71	290	170	256		155	102	21	194	81	34	111	23	143	42	128	69	73	33	184	272	294	151	35	5	1	168	121		40	40	390	204	98	190	50	177
Ala	GCC	281	475	127	47	25	69	63	246		209	376	119	207	304	227	52	132	66	78	197	128	54	186	100	189	91	132	78	105	62	192	239	289	271	32	27	57	160	143	62	65	13	337	257	73	319	25	173
Ala	GCG	195	526	128	33	28	21	45	175	136	81	353	138	200	169		85	132	127	66	148	50	61	157	168	119	85	116	83	138	72	179	238	323	179	10	2	34	141	125	59	65	21	481	197	100	130	51	266
Ala	GCT	197	406	77	32	41	29	15	74	92	118	133	79	152	212	251	29	82	108	26	182	83	33		75	131	39	131	37	75	67	113	207	190		8	46	20	120	75	48	66	10	288	160	58	203	17	107
Gly	GGA	195	11	61	24	35	22	23	169	66	7	166	15	149	82	158	74	102	167	55	140	43	34	90	58	153	83	139	50	59	59	157	138	271	126	11	21	7	144	115	11	101	5	299	171	31	204	72	84
Gly	GGC	330	626	173	39	54	110	18	154	64	252	309	61	306	164	290	49	81	256	93	246	72	53	135	142	146	80	137	96	143	77	193	293	334	265	3	22	6	116	136	82	46	18	408	380	76	301	53	187
Gly	GGG	287	423	180	13	43	3	54	231	112	177	576	77	269	156	150	33	114	201	107	192	56	48	157	246	228	89	115	95	87	114	196	124	346	266	0	15	23	87	117	63	70	31	516	238	199	195	59	391
Gly	GGT	277	392	116	14	68	18	46	179	73	157	249	72	238	146	144	41	21	126	90	270	85	19	96	183	196	100	156	53	100	113	177	119	199	198	12	52	24	107		94	79	80		164	48	182	59	121
Cys	TGC	354	254	66	25	5	27	1	147	37	105	188	81	112	99	108	15	37		76	227	44	19	20	49	105	19	98	6	68	15	141	64	44	111	6	1	18	26	26	89	117	14	142	353	126	175	11	79
Cys	TGT	133	227	47	9	9	20	57	108	76	56	151	41	259	181	63	5	103	177	24	223	34	16	27	23	123	41	71	2	64	80	119	97	61	65	0	0	31	134	38	38	31	35	247	175	70	122	3	55
Ser	AGC	219	429	84	31	71	88	25	129	112	84	293	53	332	192	57	24	113	118	94	224	18	31	172	111	89	98	152	73	81	69	188	207	364	166	7	55	16	56	125	77	88	36	325	240	95	342	19	240
Ser	AGT	160		69	14	25	14	46	198	34	137	145	39	129	164	174	29	36	151	27	195	30	21	90	44	78	62	138	69	49	61	120	130	150	163	16	8	6	112	47	39	170	18	295	141	49	217	19	118
Ser	TCA	151	202	109	33	5	38	28	130	26	52	178	58	299	168	82	26	37	84	23	239	52	117	60	34	178	19	38	31	61	70	131	210	172	181	7	7	26	246	90	117	33	7	170	203	79	160	10	70
Ser	TCC	92	348	92	11	18	101	15	90	12	144	232	38	184	390	98	2	88	113	56	160	18	48	110	21	126	17	44	22	47	50	156	182	172	167	2	61	30	90	16	32	30	8	143	189	95	164	10	69
Ser	TCG	95	228	130	35	19	48	38	122	100	37	204	59	250	241	76	1	58	155	89	287	55	27	54	84	210	39	14	5	51	20	110	167	251	193	9	12	6	97	84	39	16	5	293	214	37	102	51	84
Ser	TCT	78	188	25	17	20	0	59	71	17	92	128	20	152	171	69	3	43	113	33	259	44	51	44	32	129	63	69	24	65	85	117	166	140	180	2	24	37	89	76	35	79	5	199	220	67	177	18	72
Thr	ACA	280	239	93	25	38	54	37	132	18	82	227	48	247	272	190	34	100	109	125	225	72	19	46	52	174	55	208	91	79	110	155	276	430	115	25	16	67	240	98	97	145	104	241	218	53	246	17	128
Thr	ACC	255	356	94	47	29	52	30	94	85	104	111	101	309	238	272	63	97	86	52	262	32	94	92	69	103	96	119	76	37	55	214	285	443	311	7	52	30	175	95	72	128	23	307	123	90	278	55	118
Thr	ACG	196	377	222	36	16	57	74	182	72	90	291	156	289	223	170	45	129	253	100	224	77	77	151	98	293	118		77	67	118	183	360	382	215	26	30	14	125	71	80	112	44	321	237	150	156	32	158
Thr	ACT	182	235	33	21	43	21	56	125	14	107	120	67	250	157	135	25	92	66	40	147	76	23	82	100	89	93	220	80	81	134	147	163	205	169	9	6	15	227	57	97	135	39	220	159	64	147	52	111
Gln	CAA	259	241	61		19	30	57	133	64	127	174	17	246	270	170	7	118	119	81	206	41	41	155	66	184	24	25	59	50	65	137	193	171	155	16	4	47	124	141	58	98	14	260	188	93	475	0	65
Gln	CAG	199	605	189	83	14	4	38	162	144	90	386	69	241	158	95	15	26	179	109	213	38	75	155	152	269	4	9	92	196	30	115	207	180	150	10	4		200	64	99	76	64	284	209	172	207	13	148
Asn	AAC	214	302	71	53	89	50	26	32	25	120	252	61	208	172	90	46	90	78	20	261	32	13	24	53	127	85	116	55	88	68	147	195	199	139	26	1	11	154	44	77	89	9	357	164	167	161	2	86
Asn	AAT	109	183	56	49	18	0	8	90	22	40	117	22	157	159	77	3	88	85	41	176	52	71	22	37	128	56	185	77	40	50	78	117	233	106	5	38	8	78	50	34	72	52	191	198	39	111	8	142
Asp	GAC	230	414	93	29	33	35	43	83	67	63	191	28	144	209	139	10	44	96	55	184	46	72	90	73	104	108	130	58	109	91	134	232	228	144	0	62	2	113	122	50	110	7	200	258	72	304	0	98
Asp	GAT	156	325	54	23	34	9	60	136	35	80	109	30	190	86	143	16	85	93	21	114	59	44	93	52	104	30	155	63	30	86	91	179		83	60		2	97	108	50	77	13	194	174	26	191	10
Glu	GAA	115	199	101	29	0	52	16	41	42	57	187	26	184	126	175	23	88	101	49	162	67	78	23	48	92		104	50	83	189	122	157	301	137		25	2	149	162	79	50	18	212	226	53		19	119
Glu	GAG	147	319	90	28	37	40	49	180	67	60	351	37	178	133	97	12	146	137	100	213	33	43	74	137	128	53	143	117	71	105	133	108	212	142	18	16	11	134	122	58	109	29	272	158	26	177	61	236
His	CAC	177	368	94	50	52	51	42	178	25	118	181	105	339	466	238	16	80	103	67	211	14	134	56		351	39	26	82	74	75	156	218	118	240	33	7	38	201	57	54	84	14	353	339	101	351	8	112
His	CAT	250	327	130	38		15	174	296	37	47	167	22	164	185	98	19	33	57	81	219	49	34	174	59	94	33	85	33	58	62	125	242	124	111	3	7	15	122	50	85	81	33	296	101	51	222	3	142
Arg	AGA	124	12	99	33	25	41	7	84	70	2	304	82	234	120	92	24	95	194	56	147	15	33	48	74	134	38	142	9	57	125	88	92	225	87	17	51	52	83	126	59	47	25	283	170	42	194	21	181
Arg	AGG	222	428	136	39	90	11	76	242	97	97	375	80	354	297	128	33	79	149	76	234	23	9	175	194	296	81	137	108	90	133	168	125	230	238	1	14	0	143	117	54	239	53	318	195	83	179	123	304
Arg	CGA	193	11	131	51	21	45	81	123	54	1	248	48	232	148	125	13	13	188	51	216	40	41	64	39	256	2	11	61	86	81	90	92	28	189	20	1	31	150	52	91		3	108	270	116	283	14	115
Arg	CGC	334	474	141	66	16	78	143	192	121	167	233	110	276	211	106	19	12	210	151	323	74	38	99	96	299	72	72	22	47	33	121	127	13	229	10	1	6	82	22	70	48	11	281	352	160	293	3	87
Arg	CGG	217	433	195	57	17	14	78	249	39	96	445	63	386	155	198	12	12	267	135	305	77	90	187	232	297	17	1	157	146	33	111	243	82	189	8	3	17	56	25	62	133	12	333	162	184	249	15	157
Arg	CGT	322	380	92	21	29	11		129	28	32	220	65	196	117	134	12	38	74	90	246	51	18	104	37	163	24	62	72	84	111	84	170	126	159	35	1	1	66	56	83	70	12	238	275	103	296	13	92
Lys	AAA	112	219	90	55	9	18	24	58	36	57	152	32	267	241	126	23	101	86	39	172	23	49	107	19	90	31	116	40	134		68		214	164	22	21	12	125	115	51	45	26	300	176	10	223	4	104
Lys	AAG	176	362	122	22	31	12	83	228	44	131	331	34	221	216	49	7	108	129	55	307	63	99	67	115	220	39	133	114	66	84	137	197	263	171	14	20	25	182	101	42	94	80	354	83	81	124	27	227
STOP	TAA	143	158	69	28	11	58	20	75	25	20	242	65	119	232	73	11	66	90	38	206	16	14	43	15	67	14	100	26	64	87	3	106	173	143	6	0	4	121	109	101	87	5	156	215	65	146	11	145
STOP	TAG	53	250	78	6	49	9	25	82	126	59	216	50	105	157	36	8	87	142	121	224	16	34	77	91	176	45	41	86	108	32	13	96	276	259	31	0	23	98	57	21	90	5	287	204	99	91	0	169
STOP	TGA	92	7	108	12	8	28	9	108	40	2	233	80	128	89	150	1	47	105	29	155	7	33	45	44	142	3	90	31	71	31	6	203	103	120	2	0	5	48	35	92	48	0	230	197	41	196	1	31
	WT	M	S	I	Q	H	F	R	V	A	L	I	P	F	F	A	A	F	C	L	P	V	F	A	H	P	E	T	L	V	K	V	K	D	A	E	D	Q	L	G	A	R	V	G	Y	I	E	L	D
	Amino Acid	3	4	5	6	7	8	9	10	11	12	13	14	15	16	17	18	19	20	21	22	23	24	25	26	27	28	29	30	31	32	33	34	35	36	37	38	39	40	41	42	43	44	45	46	47	48	49	50
	Trp	222	332	55	35	0	25	30	211	113	86	243	49	217	170	110	4	60	144	130	242	65	28	86	68	285	32	14	107	90	108	108	153	128	119	10	18	1	82	42	50	1	0	342	166	40	137	38	119
	Phe	135	314	116	20	42		21	209	53	144	396	43			235	10		87	133	324	107		31	52	291	41	22	0	95	13	190	151	153	289	27	1	20	184	90	80	128	21	184	718	192	318	0	103
	Tyr	190	456	81	30	46	92	42	67	27	114	254	61	451	420	116	13	86	162	75	414	41	51	91	244	288	80	83	22	143	103	130	327	274	191	6	22	7	157	71	89	204	5	398		117	306	2	164
	Pro	798	1650	555	280	151	297	345	1011	325	324	903		859	1195	674	119	275	614	352		177	386	501	431		290	351	324	314	434	612	1053	1157	817	78	70	115	829	614	237	393	190	1492	937	445	1156	213	459
	Met		260	174	29	48	5	95	139	68	66	244	53	225	154	136	20	99	128	66	229	48	41	149	107	218	43	218	113	63	86	131	170	261	158	21	6	17	191	126	77	132	47	158	148	50	243	68	154
	Ile	530	756		75	72	57	71	337	109	190		103	626	571	568	58	106	209	189	508	49	49	175	106	530	63	521	125	233	209	378	514	528	556	24	15	25	429	235	120	288	78	669	744		534	114	242
	Leu	890	1359	570	110	123	137	344	851	338		1086	427	1208	975	793	49	203	531		1400	287	304	353	408	1167	182	176		351	198	732	877	962	913	124	38	92		305	438	328	115	1144	1251	471	1351		544
	Val	981	1392	480	72	147	154	141		201	372	972	242	1015	765	589	141	341	485	248	796		155	493	323	566	237	644	425		235		428	915	550	34	37	61	615	309	262	298		1154	797	314	910	86	476
	Ala	922	1808	439	153	122	197	168	615		541	1121	407	849	855			501	403	191	721	342	182		366	582	257	507	267	391	234	668	956	1096		85	80	112	589	464		236	84	1496	818	329	842	143	723
	Gly	1089	1452	530	90	200	153	141	733	315	593	1300	225	962	548	742	197	318	750	345	848	256	154	478	629	723	352	547	294	389	363	723	674	1150	855	26	110	60	454		250	296	134		953	354	882	243	783
	Cys	487	481	113	34	14	47	58	255	113	161	339	122	371	280	171	20	140		100	450	78	35	47	72	228	60	169	8	132	95	260	161	105	176	6	1	49	160	64	127	148	49	389	528	196	297	14	134
	Ser	795		509	141	158	289	211	740	301	546	1180	267	1346	1326	556	85	375	734	322	1364	217	295	530	326	810	298	455	224	354	355	822	1062	1249	1050	43	167	121	690	438	339	416	79	1425	1207	422	1162	127	653
	Thr	913	1207	442	129	126	184	197	533	189	383	749	372	1095	890	767	167	418	514	317	858	257	213	371	319	659	362		324	264	417	699	1084	1460	810	67	104	126	767	321	346	520	210	1089	737	357	827	156	515
	Gln	458	846	250		33	34	95	295	208	217	560	86	487	428	265	22	144	298	190	419	79	116	310	218	453	28	34	151	246	95	252	400	351	305	26	8		324	205	157	174	78	544	397	265	682	13	213
	Asn	323	485	127	102	107	50	34	122	47	160	369	83	365	331	167	49	178	163	61	437	84	84	46	90	255	141	301	132	128	118	225	312	432	245	31	39	19	232	94	111	161	61	548	362	206	272	10	228
	Asp	386	739	147	52	67	44	103	219	102	143	300	58	334	295	282	26	129	189	76	298	105	116	183	125	208	138	285	121	139	177	225	411		227	60		4	210	230	100	187	20	394	432	98	495	10
	Glu	262	518	191	57	37	92	65	221	109	117	538	63	362	259	272	35	234	238	149	375	100	121	97	185	220		247	167	154	294	255	265	513	279		41	13	283	284	137	159	47	484	384	79		80	355
	His	427	695	224	88		66	216	474	62	165	348	127	503	651	336	35	113	160	148	430	63	168	230		445	72	111	115	132	137	281	460	242	351	36	14	53	323	107	139	165	47	649	440	152	573	11	254
	Arg	1412	1738	794	267	198	200		1019	409	395	1825	448	1678	1048	783	113	249	1082	559	1471	280	229	677	672	1445	234	425	429	510	516	662	849	704	1091	91	71	107	580	398	419		116	1561	1424	688	1494	189	936
	Lys	288	581	212	77	40	30	107	286	80	188	483	66	488	457	175	30	209	215	94	479	86	148	174	134	310	70	249	154	200		205		477	335	36	41	37	307	216	93	139	106	654	259	91	347	31	331
	STOP	288	415	255	46	68	95	54	265	191	81	691	195	352	478	259	20	200	337	188	585	39	81	165	150	385	62	231	143	243	150	22	405	552	522	39	0	32	267	201	214	225	10	673	616	205	433	12	345
[truncated: 239 more columns]

## Sheet: Seq. Counts Final (replica 1)
		M	S	I	Q	H	F	R	V	A	L	I	P	F	F	A	A	F	C	L	P	V	F	A	H	P	E	T	L	V	K	V	K	D	A	E	D	Q	L	G	A	R	V	G	Y	I	E	L	D
Amino acid	Codon	3	4	5	6	7	8	9	10	11	12	13	14	15	16	17	18	19	20	21	22	23	24	25	26	27	28	29	30	31	32	33	34	35	36	37	38	39	40	41	42	43	44	45	46	47	48	49	50
Trp	TGG	202	401	61	36	0	20	38	210	126	101	217	60	237	178	121	9	80	157	106	229	59	38	44	80	338	22	10	109	102	105	124	163	139	99	9	15	2	81	28	64	3	0	302	209	47	145	29	116
Phe	TTC	80	140	81	8	40		15	76	26	101	112	25	166	171	195	1	41	99	81	154	55	36	24	19	156	10	0	0	93	15	98	74	81	156	27	0	16	112	63	46	50	0	60	337	120	172	0	63
Phe	TTT	58	148	63	11	7	12	15	128	24	75	346	12			88	18		17	41	130	44		6	29	197	53	32	0	44	6	82	57	91	128	1	0	5	118	35	50	111	21	116	432	106	168	0	39
Tyr	TAC	158	308	52	22	20	84	27	41	31	71	119	32	195	213	74	8	35	110	48	266	18	8	29	183	159	38	50	22	61	66	110	229	79	149	9	3	5	114	43	33	63	0	163		75	169	0	85
Tyr	TAT	82	179	29	12	23	7	14	39	12	45	123	40	252	216	90	9	30	67	23	128	28	63	44	74	116	62	43	11	104	40	77	84	230	88	0	16	8	56	46	38	147	25	224	257	44	145	1	93
Pro	CCA	304	343	133	132	37	58	29	278	71	151	233	89	285	356	197	64	54	149	68	440	30	107	48	26		79	162	57	95	93	170	281	361	174	24	15	37	266	170	57	80	59	301	330	74	451	28	129
Pro	CCC	273	398	128	72	43	82	87	245	93	44	244		198	276	203	4	56	147	96	495	71	43	85	65	220	164	51	41	97	95	200	302	375	295	34	38	40	171	217	72	132	35	388	266	149	350	18	126
Pro	CCG	177	556	183	128	58	116	132	252	105	61	417	149	188	261	142	37	58	243	129	380	58	140	178	115	409	64	34	154	101	128	134	276	336	146	24	2	21	314	123	76	64	67	459	191	84	71	129	97
Pro	CCT	107	380	103	41	30	49	84	315	70	97	117	122	221	273	167	25	145	44	71		20	113	49	83	232	48	106	84	48	128	119	199	132	231	12	18	14	146	182	60	117	23	324	153	110	146	60	129
Met	ATG		269	199	20	66	7	118	153	86	89	268	70	212	114	133	27	94	132	80	151	65	49	109	119	232	51	240	114	88	78	138	191	231	207	19	6	15	213	131	70	147	73	147	145	55	240	69	170
Ile	ATA	111	249	123	50	29	36	46	83	55	105	110	26	204	230	255	14	34	86	75	145	5	26	35	51	168	20	176	69	33	74	154	199	265	196	11	10	6	192	93	21	133	9	130	271	70	235	20	87
Ile	ATC	326	262	100	20	21	18	16	131	37	53	285	53	245	282	154	25	25	83	81	114	24	16	70	40	250	26	220	46	125	55	138	191	203	224	3	17	7	202	73	70	148	62	166	340		244	47	87
Ile	ATT	139	226		16	9	24	18	80	42	75		36	196	121	176	15	52	75	17	128	16	13	18	23	172	13	129	14	91	108	112	208	119	167	1	5	4	53	60	33	45	7	155	176	99	141	48	78
Leu	CTA	213	303	65	35	1	15	31	128	41	126	158	58	259	250	120	8	59	130	46	143	67	69	49	118	279	17	46	33	84	56	146	154	260	182	26	1	45	92	66	139	70	8	76	270	80	322	19	83
Leu	CTC	233	347	89	32	35	72	51	195	38	131	116	78	265	200	226	13	66	67	75	218	37	98	62	44	271	70	52	70	50	38	175	201	182	236	17	11	19	190	66	87	58	31	233	315	134	448	3	87
Leu	CTG	307	329	231	22	44	24	123	191	153	95	283	187	280	143	116	24	22	98	144	293	88	70	77	89	342	39	32		110	52	130	202	159	222	22	1	27	305	88	49	42	26	267	156	122	377		204
Leu	CTT	71	171	61	9	18	12	30	118	28		91	71	113	120	174	0	23	69		229	22	15	19	69	177	35	45	49	82	34	135	186	128	126	11	21	10	173	26	106	77	43	182	216	90	227	12	111
Leu	TTA	86	160	47	44	31	23	16	49	42	38	116	24	213	153	116	6	30	43	48	113	15	32	23	45	100	1	13	15	34	16	91	126	157	73	17	4	3	144	15	20	18	15	90	223	27	88	23	54
Leu	TTG	103	164	91	4	6	10	55	130	57	36	251	58	198	157	63	11	9	107	46	165	31	63	33	64	109	15	22	38	31	22	93	136	90	156	22	0	12		21	87	69	8	95	121	84	133	24	39
Val	GTA	273	391	134	26	24	43	7	166	31	88	154	73	249	166	96	47	153	93	77	135	199	69	25	55	106	38	225	135	143	54		97	285	98	20	0	23	203	132	83	46	37	121	187	124	369	4	78
Val	GTC	361	493	165	22	33	38	38		73	115	280	34	203	252	164	30	22	158	94	130	123	22	100	101	250	77	89	124	131	62	206	147	183	190	10	7	26	149	69	69	70	45	175	214	75	253	6	84
Val	GTG	217	408	156	17	60	76	48	248	75	100	464	86	287	245	263	51	104	197	99	199	44	53	142	153	193	98	233	112		68	184	142	282	120	1	22	12	270	66	67	92		292	267	90	181	61	198
Val	GTT	190	254	71	16	49	9	60	208	51	88	147	47	243	185	137	16	59	81	17	129		33	86	65	86	21	108	75	85	41	151	105	180	150	5	12	1	94	61	72	83	61	160	203	24	128	12	140
Ala	GCA	247	472	120	43	33	80	54	153	60	128	263	75	270	171	257		138	123	32	126	101	26	138	20	146	47	140	103	60	47	233	254	307	173	37	8	2	186	171		30	43	390	260	95	215	40	176
Ala	GCC	345	550	142	41	23	62	49	267		193	307	103	202	226	249	56	122	70	79	157	105	71	208	104	213	88	162	86	132	93	209	243	278	319	37	33	61	150	115	80	99	17	371	266	96	376	17	180
Ala	GCG	217	571	111	22	42	18	55	158	118	80	350	145	220	142		103	102	109	72	137	54	63	154	170	130	70	118	75	143	73	183	268	302	163	10	1	29	138	127	73	72	23	449	219	91	135	47	253
Ala	GCT	205	392	91	35	53	27	18	74	108	131	140	68	181	249	269	25	102	114	36	127	70	43		72	124	37	155	42	97	51	201	202	207		3	31	20	124	103	48	78	6	330	156	78	203	27	105
Gly	GGA	198	21	57	21	42	23	48	146	59	8	173	13	166	76	172	94	81	203	61	153	42	37	89	55	145	83	125	60	54	55	155	182	263	150	29	22	4	170	134	18	119	7	328	141	37	183	80	90
Gly	GGC	394	722	164	41	54	107	15	158	59	180	294	68	228	168	312	38	106	225	113	216	50	59	153	160	163	105	131	90	131	65	251	288	325	270	5	34	14	173	158	78	41	23	491	333	80	252	55	206
Gly	GGG	361	474	200	18	56	3	83	205	98	170	574	67	275	158	188	29	108	209	135	181	41	56	147	245	266	107	98	124	104	111	198	114	338	286	1	13	31	94	122	54	66	46	564	226	188	219	58	409
Gly	GGT	292	428	137	16	69	17	86	157	82	210	272	62	229	132	139	53	21	115	84	256	99	24	127	175	177	88	168	50	127	103	183	163	209	235	4	49	19	99		90	89	80		172	49	223	71	138
Cys	TGC	411	270	66	57	3	22	2	185	44	92	161	85	130	94	151	15	37		67	191	38	28	18	43	94	33	88	8	87	17	126	75	51	113	10	5	23	28	24	106	51	8	123	90	125	140	4	12
Cys	TGT	173	267	41	17	5	16	56	102	56	72	155	54	260	183	69	7	106	155	31	193	41	16	25	22	120	51	64	2	68	96	117	118	67	47	0	0	34	119	61	49	18	22	200	43	67	89	1	16
Ser	AGC	275	437	109	43	65	53	14	110	113	89	296	72	316	217	60	19	120	117	83	206	37	47	82	90	96	112	160	64	83	74	212	184	372	199	14	54	14	42	123	74	98	26	339	246	122	395	13	228
Ser	AGT	181		76	18	30	8	46	217	39	144	155	29	135	195	171	20	32	166	33	159	48	42	68	48	88	75	135	77	66	68	162	170	165	187	31	12	9	99	40	41	178	17	313	151	65	223	35	127
Ser	TCA	147	188	92	26	8	25	31	125	31	50	202	60	307	174	101	23	36	104	27	197	46	88	50	25	218	25	24	23	61	60	157	253	180	185	8	11	23	241	86	110	31	6	163	211	75	144	12	74
Ser	TCC	86	379	94	16	18	95	18	117	22	141	213	39	217	369	137	6	71	127	74	130	21	48	99	16	149	39	49	13	33	33	167	193	168	168	4	39	30	113	16	55	23	6	167	187	109	132	12	88
Ser	TCG	79	196	118	21	22	38	42	118	74	39	203	92	248	260	80	0	61	121	88	223	65	32	41	98	232	33	10	8	65	29	110	170	248	219	12	8	8	105	77	39	10	4	365	154	46	85	56	99
Ser	TCT	65	202	39	10	16	0	82	102	19	73	150	21	167	160	73	7	43	146	47	212	33	41	43	30	116	54	58	29	71	105	135	193	149	204	0	28	45	115	75	42	89	6	212	245	68	228	34	52
Thr	ACA	327	270	94	17	42	50	24	189	26	76	232	53	257	285	149	50	76	88	144	241	69	27	55	44	202	64	255	87	66	110	184	291	373	129	29	22	60	281	97	130	153	92	221	214	52	242	25	130
Thr	ACC	272	390	91	54	41	52	29	104	81	90	122	116	336	293	314	73	85	94	72	212	50	103	73	82	117	104	150	85	32	57	177	317	490	328	14	55	40	211	121	62	131	15	299	139	103	317	65	137
Thr	ACG	287	448	209	44	23	78	101	168	69	78	298	160	324	222	172	66	134	246	108	214	84	82	83	110	305	117		73	72	118	201	406	395	257	24	53	9	139	53	64	117	48	274	288	163	153	38	184
Thr	ACT	195	266	55	24	54	23	88	143	6	116	156	90	244	146	152	21	110	60	37	121	69	34	71	87	84	88	232	104	80	150	156	169	185	187	6	6	15	197	52	69	131	43	223	194	59	198	45	137
Gln	CAA	298	269	73		13	18	41	144	60	110	204	17	276	292	178	20	124	109	83	246	42	40	104	63	181	11	25	55	64	67	133	202	172	170	20	3	50	124	141	61	135	11	236	188	105	483	0	76
Gln	CAG	236	627	201	87	10	3	71	182	99	92	402	67	247	172	104	9	18	185	122	195	63	77	81	149	314	5	14	120	187	18	135	232	208	140	8	10		205	72	90	69	74	272	228	134	228	21	165
Asn	AAC	249	295	90	45	86	35	31	39	19	107	258	47	237	195	90	76	81	109	46	296	48	10	36	57	132	77	113	52	111	74	149	201	213	169	10	3	12	130	40	68	61	7	355	167	151	146	1	79
Asn	AAT	103	190	42	66	15	0	12	110	21	42	113	13	196	179	87	2	115	111	45	159	61	85	12	57	136	40	183	85	40	44	108	113	251	136	7	36	5	88	48	36	72	51	215	213	54	132	10	155
Asp	GAC	281	445	125	44	39	49	48	82	58	58	186	21	158	201	134	9	44	90	60	197	46	128	84	71	139	103	133	73	103	91	136	239	245	142	4	78	9	114	123	44	131	9	186	265	79	280	3	117
Asp	GAT	156	333	66	19	33	8	70	140	23	87	125	36	191	88	189	14	92	67	26	120	63	42	87	62	112	31	159	53	32	118	119	188		99	55		3	96	130	52	65	21	200	212	36	257	18
Glu	GAA	162	258	121	27	0	56	22	59	31	62	164	31	201	138	183	22	83	76	38	179	65	56	31	46	106		114	54	73	207	121	162	352	164		39	1	154	145	77	54	22	192	191	65		14	116
Glu	GAG	162	381	86	21	28	30	31	196	56	64	319	38	159	137	82	21	147	124	115	165	31	51	65	155	157	75	151	111	93	138	131	116	238	138	18	29	12	147	160	63	124	22	260	161	24	184	58	296
His	CAC	208	383	95	45	60	49	39	134	32	128	177	106	384	475	251	14	51	97	64	172	9	122	39		345	58	23	109	87	81	177	252	127	232	31	4	39	211	58	47	66	13	344	311	108	377	11	116
His	CAT	257	388	125	49		7	164	350	46	52	172	38	192	192	87	19	23	68	96	177	53	59	135	60	137	37	90	41	58	100	128	257	133	134	5	10	13	115	67	95	81	30	330	103	55	227	4	144
Arg	AGA	139	19	129	47	25	37	7	71	75	5	266	70	236	130	67	34	120	200	50	162	23	39	46	65	118	25	149	13	66	133	112	113	224	101	17	46	46	93	151	70	61	28	225	169	55	199	17	200
Arg	AGG	220	484	157	38	79	4	67	278	100	131	381	74	316	292	127	23	89	132	97	212	14	10	167	182	338	71	141	130	87	111	148	167	320	244	2	18	0	134	138	65	253	49	270	146	75	169	91	306
Arg	CGA	166	8	113	57	39	57	66	114	58	5	292	44	207	145	123	8	15	172	55	214	39	40	55	40	268	1	14	59	97	48	117	122	23	193	16	2	23	147	48	87		5	109	271	118	319	8	137
Arg	CGC	399	572	129	75	8	96	111	185	92	150	230	120	265	180	121	20	16	258	122	302	70	53	92	133	324	104	58	22	70	28	157	143	15	255	28	1	4	95	30	97	75	4	263	320	159	289	9	96
Arg	CGG	248	466	195	64	27	22	72	262	63	109	449	68	365	164	192	16	9	233	175	278	81	97	171	250	317	25	4	155	177	47	120	243	85	199	24	5	20	47	17	65	152	9	278	192	195	251	22	148
Arg	CGT	284	458	103	23	37	8		142	21	39	253	70	224	146	124	16	40	63	96	232	60	21	109	28	196	31	62	75	72	105	107	228	137	148	41	0	0	65	53	72	82	14	249	242	82	337	10	110
Lys	AAA	125	230	93	58	11	25	29	55	54	52	149	34	238	238	149	23	73	63	40	187	17	48	92	25	100	30	152	36	128		84		225	168	28	30	21	108	125	44	59	19	299	168	20	215	9	117
Lys	AAG	202	356	115	37	51	10	86	214	51	136	346	40	256	199	65	5	128	130	54	290	52	89	55	120	226	39	119	112	59	67	126	206	297	177	21	18	29	203	87	31	82	65	329	75	74	140	24	245
STOP	TAA	137	204	62	44	6	44	28	70	22	28	256	63	146	201	92	18	79	92	53	268	33	21	48	13	59	7	92	23	57	91	4	141	208	164	14	0	4	122	127	68	91	15	212	239	70	167	19	119
STOP	TAG	66	272	92	4	38	5	38	107	135	58	252	58	109	157	51	5	97	139	106	243	23	40	89	53	167	31	51	112	126	51	10	124	278	244	30	1	28	114	68	31	73	2	314	183	100	122	2	185
STOP	TGA	111	2	116	9	12	30	19	102	45	5	207	102	132	114	149	3	49	114	44	179	12	31	30	35	121	2	107	36	72	32	4	229	89	121	1	0	4	48	54	130	65	2	219	189	49	220	1	42
	WT	M	S	I	Q	H	F	R	V	A	L	I	P	F	F	A	A	F	C	L	P	V	F	A	H	P	E	T	L	V	K	V	K	D	A	E	D	Q	L	G	A	R	V	G	Y	I	E	L	D
	Amino Acid	3	4	5	6	7	8	9	10	11	12	13	14	15	16	17	18	19	20	21	22	23	24	25	26	27	28	29	30	31	32	33	34	35	36	37	38	39	40	41	42	43	44	45	46	47	48	49	50
	Trp	202	401	61	36	0	20	38	210	126	101	217	60	237	178	121	9	80	157	106	229	59	38	44	80	338	22	10	109	102	105	124	163	139	99	9	15	2	81	28	64	3	0	302	209	47	145	29	116
	Phe	138	288	144	19	47		30	204	50	176	458	37			283	19		116	122	284	99		30	48	353	63	32	0	137	21	180	131	172	284	28	0	21	230	98	96	161	21	176	769	226	340	0	102
	Tyr	240	487	81	34	43	91	41	80	43	116	242	72	447	429	164	17	65	177	71	394	46	71	73	257	275	100	93	33	165	106	187	313	309	237	9	19	13	170	89	71	210	25	387		119	314	1	178
	Pro	861	1677	547	373	168	305	332	1090	339	353	1011		892	1166	709	130	313	583	364		179	403	360	289		355	353	336	341	444	623	1058	1204	846	94	73	112	897	692	265	393	184	1472	940	417	1018	235	481
	Met		269	199	20	66	7	118	153	86	89	268	70	212	114	133	27	94	132	80	151	65	49	109	119	232	51	240	114	88	78	138	191	231	207	19	6	15	213	131	70	147	73	147	145	55	240	69	170
	Ile	576	737		86	59	78	80	294	134	233		115	645	633	585	54	111	244	173	387	45	55	123	114	590	59	525	129	249	237	404	598	587	587	15	32	17	447	226	124	326	78	451	787		620	115	252
	Leu	1013	1474	584	146	135	156	306	811	359		1015	476	1328	1023	815	62	209	514		1161	260	347	263	429	1278	177	210		391	218	770	1005	976	995	115	38	116		282	488	334	131	943	1301	537	1595		578
	Val	1041	1546	526	81	166	166	153		230	391	1045	240	982	848	660	144	338	529	287	593		177	353	374	635	234	655	446		225		491	930	558	36	41	62	716	328	291	291		748	871	313	931	83	500
	Ala	1014	1985	464	141	151	187	176	652		532	1060	391	873	788			464	416	219	547	330	203		366	613	242	575	306	432	264	826	967	1094		87	73	112	598	516		279	89	1540	901	360	929	131	714
	Gly	1245	1645	558	96	221	150	232	666	298	568	1313	210	898	534	811	214	316	752	393	806	232	176	516	635	751	383	522	324	416	334	787	747	1135	941	39	118	68	536		240	315	156		872	354	877	264	843
	Cys	584	537	107	74	8	38	58	287	100	164	316	139	390	277	220	22	143		98	384	79	44	43	65	214	84	152	10	155	113	243	193	118	160	10	5	57	147	85	155	69	30	323	133	192	229	5	28
	Ser	833		528	134	159	219	233	789	298	536	1219	313	1390	1375	622	75	363	781	352	1127	250	298	383	307	899	338	436	214	379	369	943	1163	1282	1162	69	152	129	715	417	361	429	65	1559	1194	485	1207	162	668
	Thr	1081	1374	449	139	160	203	242	604	182	360	808	419	1161	946	787	210	405	488	361	788	272	246	282	323	708	373		349	250	435	718	1183	1443	901	73	136	124	828	323	325	532	198	1017	835	377	910	173	588
	Gln	534	896	274		23	21	112	326	159	202	606	84	523	464	282	29	142	294	205	441	105	117	185	212	495	16	39	175	251	85	268	434	380	310	28	13		329	213	151	204	85	508	416	239	711	21	241
	Asn	352	485	132	111	101	35	43	149	40	149	371	60	433	374	177	78	196	220	91	455	109	95	48	114	268	117	296	137	151	118	257	314	464	305	17	39	17	218	88	104	133	58	570	380	205	278	11	234
	Asp	437	778	191	63	72	57	118	222	81	145	311	57	349	289	323	23	136	157	86	317	109	170	171	133	251	134	292	126	135	209	255	427		241	59		12	210	253	96	196	30	386	477	115	537	21
	Glu	324	639	207	48	28	86	53	255	87	126	483	69	360	275	265	43	230	200	153	344	96	107	96	201	263		265	165	166	345	252	278	590	302		68	13	301	305	140	178	44	452	352	89		72	412
	His	465	771	220	94		56	203	484	78	180	349	144	576	667	338	33	74	165	160	349	62	181	174		482	95	113	150	145	181	305	509	260	366	36	14	52	326	125	142	147	43	674	414	163	604	15	260
	Arg	1456	2007	826	304	215	224		1052	409	439	1871	446	1613	1057	754	117	289	1058	595	1400	287	260	640	698	1561	257	428	454	569	472	761	1016	804	1140	128	72	93	581	437	456		109	1394	1340	684	1564	157	997
	Lys	327	586	208	95	62	35	115	269	105	188	495	74	494	437	214	28	201	193	94	477	69	137	147	145	326	69	271	148	187		210		522	345	49	48	50	311	212	75	141	84	628	243	94	355	33	362
	STOP	314	478	270	57	56	79	85	279	202	91	715	223	387	472	292	26	225	345	203	690	68	92	167	101	347	40	250	171	255	174	18	494	575	529	45	1	36	284	249	229	229	19	745	611	219	509	22	346
[truncated: 239 more columns]

## Sheet: Fitness (replica 1)
		M	S	I	Q	H	F	R	V	A	L	I	P	F	F	A	A	F	C	L	P	V	F	A	H	P	E	T	L	V	K	V	K	D	A	E	D	Q	L	G	A	R	V	G	Y	I	E	L	D
Amino acid	Codon	3	4	5	6	7	8	9	10	11	12	13	14	15	16	17	18	19	20	21	22	23	24	25	26	27	28	29	30	31	32	33	34	35	36	37	38	39	40	41	42	43	44	45	46	47	48	49	50
Trp	TGG	0.980256	1.02106	1.00866	0.997856		0.962354	1.02746	0.993163	1.00949	1.01692	0.977553	1.0228	1.00654	1.00046	1.00754	1.10167	1.03506	1.00628	0.964522	0.985897	0.979984	1.03725	0.897939	1.01714	1.01842	0.940785	0.947272	0.996507	1.01181	0.989801	1.0137	1.00295	1.0057	0.967418	0.979405	0.968317	1.06756	0.992087	0.936186	1.02916	1.11611		0.975927	1.027	1.01685	1.00201	0.955425	0.990178
Phe	TTC	0.992066	0.969347	1.01477	0.938197	1.00115		1.02489	0.995746	1.01746	1.03465	0.988806	0.972821	0.987075	1.01857	1.0086	0.993847	1.00847	1.04563	0.999259	0.980477	1.00464	1.05738	1.01957	1.02697	1.01896	1.15237			1.05907	1.0986	0.967173	0.959533	1.03448	0.968541	0.999192	0.83532	0.985357	1.03177	1.00568	1.00347	0.993847		1.00629	1.01254	1.00248	0.990539		1.00568
Phe	TTT	1.00407	0.993847	1.03881	1.03747	1.06756	0.937276	1.06449	0.987262	0.957583	1.00789	1.02434	0.972431			1.05114	1.09002		0.985829	0.951901	0.968556	0.959396		0.911519	0.959223	1.02378	1.04132	1.04691		1.02244	0.993847	1.01249	0.993847	0.992279	1.02507	0.993847		1.05907	1.02052	1.00659	1.03679	1.04448	0.993847	0.978582	0.997223	1.03604	1.01803		0.973442
Tyr	TAC	1.02869	1.00861	1.01136	1.03011	0.951458	0.99215	0.945295	1.0205	1.0424	1.01795	0.99506	1.01795	0.985948	0.992502	1.05879	1.08562	0.937386	1.02426	0.993847	0.987492	1.01036	0.993847	0.984382	0.997834	0.977607	1.05907	0.977647	1.05725	1.03419	0.981382	1.05268	0.982952	1.03811	1.04144	1.04861	0.849762	1.05907	1.02779	1.04042	0.95951	0.998465		0.983627		1.01001	0.992998		1.03906
Tyr	TAT	1.02496	0.994653	0.967132	0.982742	1.02077	0.993847	1.16269	1.01762	1.11231	0.967803	0.979405	1.01698	0.997904	1.00137	1.03195	0.993847	0.976065	0.981559	0.971166	0.985132	1.0099	1.04843	0.949526	1.01024	1.00148	1.00841	1.06002	1.03747	1.00385	1.03011	1.03692	1.00084	1.00289	1.00052		1.0228	1.08562	0.968179	1.01378	0.963534	0.997814	1.21519	0.994491	1.00132	0.975596	1.00306	0.920136	0.980586
Pro	CCA	1.02434	0.986877	0.974647	1.0457	1.01901	1.03995	1.00932	1.00075	0.98222	0.999678	1.00542	1.01649	0.991342	0.988679	0.993847	0.996102	1.02973	0.986325	1.01417	1.00976	0.984682	1.0171	0.926213	0.947648		0.985046	0.996536	0.996379	1.03561	0.992312	0.990501	1.00284	1.00505	1.00682	1.0127	1.01378	1.01012	1.01169	1.01872	1.01841	0.999328	0.979984	0.988676	0.984548	0.990025	0.996753	0.974896	1.01544
Pro	CCC	1.0118	0.98575	0.976914	1.02236	1.00416	0.977338	0.997184	1.01673	1.00178	0.984433	1.01073		1.00837	0.988218	1.0049	1.03011	0.972519	1.02666	1.03118	1.01214	1.0228	0.951097	0.954247	0.95206	0.996489	1.02949	0.980477	0.980569	1.00301	1.03764	1.00429	0.988693	1.00297	1.0024	1.02142	1.0228	0.959175	0.998117	1.03068	1.00416	1.00755	0.989839	0.99018	0.996029	0.982706	0.946535	1.05042	0.989355
Pro	CCG	0.976265	1.00743	1.01228	1.03973	0.988996	0.988976	0.978372	0.976123	1.01439	0.996213	1.01108	0.974037	1.00416	0.990035	1.00877	0.99005	0.996335	0.973951	1.00424	0.977379	0.991401	0.98297	0.943231	0.908615	1.00946	1.03204	1.00697	0.998594	1.00114	0.986193	0.993847	0.99229	1.00779	0.980677	1.06953	0.945295	0.993847	1.01191	0.99502	1.04015	0.941822	0.998187	0.993847	1.00644	0.955137	0.966366	1.00187	0.977098
Pro	CCT	0.988575	1.00044	1.00099	1.01237	1.05118	1.01249	0.988813	1.02599	0.995909	1.0366	1.01497	1.07772	0.99781	0.994906	0.999111	1.06568	1.03225	0.94716	0.946163		0.946304	1.03305	0.967296	0.967107	1.00084	1.06559	0.995209	1.01202	0.971816	0.986193	0.99506	0.995301	0.960888	1.00087	0.962807	0.959327	1.04042	0.989005	0.99464	0.978049	1.01077	0.987834	0.994293	0.998626	1.01044	0.997842	1.02875	1.01805
Met	ATG		0.998748	1.01317	0.941328	1.03939	1.0386	1.02498	1.00765	1.02751	1.03671	1.00736	1.03366	0.985279	0.950613	0.99064	1.03624	0.986408	0.99827	1.02142	0.933918	1.03721	1.01928	0.948917	1.00912	1.00281	1.01821	1.00769	0.995113	1.04175	0.979844	1.00133	1.01061	0.976264	1.03272	0.979758	0.993847	0.976335	1.00954	0.999441	0.980187	1.00932	1.05684	0.983468	0.990902	1.00747	0.992058	0.995939	1.00807
Ile	ATA	1.00459	0.988734	1.00731	1.04883	0.971255	1.09992	1.00019	0.949554	1.01938	1.01127	1.01642	1.03089	1.00034	1.01182	1.00378	0.966712	0.974318	1.04307	1.01001	0.965162	0.875382	1.01118	0.909937	1.0559	1.01111	0.980414	0.993847	1.02631	0.970073	1.04712	1.00962	1.02081	1.03727	1.00451	0.941754	1.08715	0.993847	0.968479	0.977798	0.981012	0.988542	0.993847	0.912387	1.0072	0.956225	1.02071	1.02517	0.982742
Ile	ATC	1.00156	0.991125	1.01057	0.980414	0.981012	0.986251	1.01249	0.971525	1.04395	1.01101	1.00378	1.02371	1.00046	1.0141	0.984797	0.968011	1.00563	1.0103	0.983597	0.952493	0.967049	1.04594	0.961035	0.959175	1.00276	0.968906	1.01724	0.987771	1.00963	0.986251	0.98873	1.01146	0.974004	0.986945	0.865811	1.09805	0.932168	1.03477	0.982524	0.987834	1.03391	1.00588	0.956623	0.995552		1.01545	1.03587	1.00234
Ile	ATT	1.01739	0.990696		0.969742	0.923207	1.0127	1.03931	1.01096	1.01191	1.05188		0.978842	0.993115	0.991491	1.00226	1.03692	1.0177	0.995771	0.891781	0.945616	1.08956	0.973912	0.953314	1.00012	1.01742	1.03011	0.964688	0.930448	1.00879	1.0049	1.0145	1.01466	1.02028	1.02024		1.10762	0.902076	1.00801	1.01431	1.03899	1.01795	0.920136	0.940215	1.00666	0.98816	1.00663	0.954962	1.01779
Leu	CTA	0.996576	1.00016	1.00294	1.04736	0.806364	1.02489	0.922911	1.03075	0.951901	0.976661	1.0092	1.01224	1.00908	0.996757	0.996262	1.05666	0.993847	1.01526	1.06449	0.977692	0.968432	1.02631	0.953433	0.975572	1.00456	0.993847	1.03692	0.981471	1.04691	1.03493	1.00726	1.04889	1.00299	1.00971	0.993847		1.04691	0.972162	0.975531	1.03973	0.991815	0.993847	0.940785	0.997084	0.999328	1.02521	0.979758	1.00838
Leu	CTC	1.00813	1.0222	0.982981	1.03462	1.05337	1.0377	0.929393	0.993111	1.06508	1.00059	0.992614	1.01779	1.013	1.01224	0.998377	0.983536	1.0099	0.963152	1.00373	0.967374	0.956731	1.01093	0.960957	0.978482	1.00318	0.982061	1.0145	1.03366	0.988243	1.03725	0.994672	0.996012	0.97672	1.03445	0.971016	1.07618	0.966923	0.986465	1.0099	1.00951	0.993847	0.957583	0.974772	1.0033	1.05754	1.03108	0.993847	1.01513
Leu	CTG	1.04184	1.00429	1.02047	1.0145	0.981427	0.99986	0.993847	0.988667	1.01185	1.02213	0.986408	0.99308	0.998022	0.987937	1.00545	1.05991	0.981559	0.979895	0.994849	0.957911	0.997146	0.969427	0.974695	1.00214	1.01225	0.993847	1.0128		1.03601	0.973381	1.00655	1.00041	1.01422	0.983827	1.03011	0.920136	1.09651	1.00211	0.982863	0.957907	0.957961	1.01118	0.97327	0.991107	1.01404	1.00414		1.00034
Leu	CTT	1.00649	0.965658	0.99152	0.954247	0.993847	0.993847	1.03147	0.957448	0.962155		1.02158	1.04985	1.0143	0.980149	0.988172		1.00668	0.967366		0.984122	0.981559	1.02489	0.907396	1.03993	1.00308	1.02056	1.00713	0.967296	0.993847	0.989724	1.02725	1.02479	0.994975	1.00206	1.05553	0.981012	0.993847	0.997213	0.999398	0.99797	1.02958	1.07669	0.960781	1.00493	0.973092	1.001	1.0495	1.00741
Leu	TTA	0.988927	1.01617	1.03186	1.06864	1.03612	1.03639	1.0228	0.967296	1.09905	0.972948	0.987783	0.988075	1.02462	1.01399	1.02558	1.04691	0.976065	1.00416	1.05161	0.959003	1.00347	1.09166	0.918913	1.05156	0.996748	0.761609	1.03011	1.02489	1.00246	1.07351	0.962756	1.016	1.01136	0.986201	0.918497	0.964891	0.993847	0.984192	1.03692	1.01668	0.959327	0.976335	0.961171	0.995797	0.941595	1.04404	1.01355	0.983627
Leu	TTG	1.00395	1.02398	0.950572	0.964891	0.993847	0.897305	0.996471	0.976177	0.964435	0.989947	0.953126	1.01795	0.991683	1.01033	0.96887	0.993847	1.04861	0.996557	0.96072	0.9571	0.976597	1.02407	0.940454	1.00072	1.02295	1.00347	1.02209	1.00555	0.940785	0.981559	1.00508	1.00829	0.966348	1.01148	0.975786	0.761609	0.993847		0.902471	1.01323	1.00917	1.12188	0.96271	1.00368	1.04446	1.01227	1.09095	0.99024
Val	GTA	1.00652	1.01064	1.02221	0.983348	0.962238	0.984224	1.0145	1.01631	1.03612	1.01487	1.02384	0.989973	0.994427	1.01231	1.00471	1.00326	1.01078	1.00675	1.02489	0.954887	1.0298	1.0212	0.946106	1.03931	1.00079	1.01392	0.99131	1.00038	1.04381	0.965132		0.970655	0.997948	0.978571	1.01668		1.01355	1.02991	0.99827	1.0103	1.00683	1.00588	0.900202	0.995395	1.0022	1.01259	1.03011	1.00139
Val	GTC	1.00678	1.01024	0.987035	0.959737	0.966466	0.941074	0.990147		1.01724	0.996368	1.00959	1.00697	0.977127	1.01017	1.0029	0.949408	0.932168	1.0346	1.02246	0.9431	1.0099	1.0907	0.949668	0.992433	1.00399	1.01378	1.00044	1.00097	1.02159	1.00339	1.00855	1.01152	0.971997	1.00486	1.00829	1.15237	1.03089	0.996772	1.01149	1.02893	0.985884	0.981689	0.907848	0.993176	0.969301	0.980794	0.842916	1.00633
Val	GTG	0.984224	1.00296	1.02006	1.16086	1.00629	1.06882	1.00306	1.00407	0.986398	0.993847	0.994782	0.985738	0.971999	1.00869	1	1.025	0.989763	0.989529	1.01239	0.950986	0.940287	0.966866	0.930853	1.00973	1.00712	0.978571	1.00813	0.99005		0.998123	1.00355	1.03055	1.00499	0.967638		0.981559	0.915591	1.01694	0.975531	0.993847	0.97351		0.962489	1.01659	0.993847	1.01523	0.998618	0.990258
Val	GTT	1.0107	1.01389	1.00215	1.04594	1.10762	1.0099	1.01709	1.0084	1.03962	1.00224	1.00609	1.00005	1.01833	1.0035	1.04796	1.00287	0.982204	0.999259	0.957583	0.957583		1.04501	0.969357	1.04963	1.0553	0.953177	0.979913	1.01882	0.995545	0.980569	0.994803	1.04405	1.00724	1.02473	0.931032	1.00588		1.0152	1.03733	1.00416	1.00648	0.976201	0.934891	1.02023	1.03438	0.968195	1.08821	1.01363
Ala	GCA	0.992686	1.01734	1.01032	1.00064	1.01717	0.997478	1.01989	1.02877	1.03496	0.988339	0.996054	1.0017	0.983554	0.994691	0.994409		0.977141	1.02074	1.05347	0.931772	1.02551	0.955779	1.02514	0.97414	0.996833	1.0099	1.00673	1.05131	0.965761	1.04423	1.02783	0.983986	1.00008	1.01341	1.00176	1.05666	1.06756	1.00849	1.04358		0.952928	1.00416	0.993847	1.02877	0.989384	1.01164	0.962005	0.993032
Ala	GCC	1.02341	1.01498	1.0099	0.974362	0.982061	0.978529	0.957907	1.00564		0.982383	0.964635	0.973105	0.990328	0.951146	1.00717	1.00444	0.982524	1.00228	0.995674	0.961191	0.965389	1.03302	1.00994	0.999479	1.01105	0.989037	1.0233	1.00785	1.02673	1.05197	1.00606	0.996237	0.988258	1.01734	1.0145	1.02233	1.00355	0.984564	0.962525	1.03037	1.05418	1.03129	1.0077	0.998804	1.03313	1.01754	0.939522	0.999555
Ala	GCG	1.00923	1.00568	0.973371	0.936412	1.05151	0.972162	1.02251	0.979146	0.973442	0.992066	0.992617	1.00096	1.00757	0.96881		1.02142	0.956803	0.971886	1.00631	0.982742	1.00485	0.998465	0.991072	0.99555	1.00655	0.966012	0.996303	0.979314	0.998965	0.995824	0.997027	1.01094	0.984162	0.980375	0.993847	0.920136	0.971255	0.990755	0.996129	1.02434	1.0085	1.00668	0.983924	1.00909	0.980309	0.999273	0.98218	0.986631
Ala	GCT	0.999577	0.98879	1.01781	1.00659	1.0305	0.983717	1.01938	0.993847	1.01687	1.00887	1.00122	0.972358	1.01897	1.01701	1.00382	0.972821	1.02517	1.00161	1.04005	0.942097	0.969427	1.03154		0.987996	0.985954	0.98635	1.01804	1.01191	1.03075	0.954808	1.07667	0.990328	1.00618		0.865811	0.937648	0.993847	0.998559	1.03936	0.993847	1.01779	0.924646	1.01346	0.990205	1.03628	0.993847	1.05907	0.991137
Gly	GGA	0.996045	1.08414	0.984143	0.974999	1.01982	1.00012	1.0984	0.972805	0.977798	1.01191	0.99979	0.973912	1.00939	0.982952	1.00606	1.02816	0.960766	1.02194	1.00866	1.00662	0.990491	1.00588	0.992244	0.986251	0.986124	0.993847	0.978586	1.01992	0.981181	0.983805	0.992003	1.03366	0.989531	1.01891	1.12978	1.00041	0.920136	1.01772	1.01582	1.06245	1.0174	1.0386	1.00718	0.966101	1.01901	0.978212	1.00895	1.00375
Gly	GGC	1.01939	1.01442	0.986161	1.00097	0.993847	0.989875	0.968317	0.997536	0.982204	0.945409	0.986679	1.0094	0.95147	0.997314	1.00438	0.957583	1.03245	0.97526	1.02182	0.975121	0.941667	1.00919	1.01185	1.01101	1.00969	1.03287	0.987409	0.984584	0.981246	0.969572	1.03168	0.991368	0.989912	0.996539	1.05907	1.05553	1.10962	1.05132	1.01541	0.986676	0.977432	1.02837	1.02054	0.974823	1.0012	0.968255	0.999143	1.00778
Gly	GGG	1.0269	1.01026	1.00901	1.03931	1.03158	0.993847	1.05541	0.976656	0.974671	0.988041	0.993346	0.973912	0.997025	0.99568	1.02633	0.975499	0.98608	0.999465	1.02725	0.985357	0.949325	1.01588	0.984382	0.993261	1.01605	1.02029	0.970873	1.03211	1.01947	0.990016	0.995308	0.981765	0.990477	1.00429		0.973912	1.03612	1.00495	0.99986	0.971793	0.985419	1.05005	1.00667	0.986398	0.985663	1.01056	0.991401	1.00033
Gly	GGT	1.00144	1.00651	1.01776	1.01249	0.995939	0.985829	1.08341	0.97498	1.01052	1.0357	1.00657	0.972431	0.988297	0.979354	0.988766	1.0305	0.993847	0.98072	0.983949	0.986179	1.01573	1.02678	1.03404	0.987415	0.979173	0.975499	1.00451	0.98552	1.02818	0.980538	0.998644	1.03908	1.0009	1.01851	0.846425	0.985357	0.96091	0.982688		0.987606	1.01094	0.993847		1.0007	0.996792	1.02309	1.02036	1.01274
Cys	TGC	1.01536	1.00265	0.993847	1.11118	0.928627	0.964891	1.06756	1.02692	1.01854	0.974872	0.97154	1.00076	1.01526	0.986408	1.04202	0.993847	0.993847		0.975786	0.96899	0.972948	1.04861	0.979034	0.975202	0.977958	1.07193	0.9784	1.03256	1.02917	1.01136	0.977678	1.01657	1.01493	0.996413	1.06305	1.18133	1.02837	1.00435	0.982524	1.01894	0.874822	0.91678	0.973198	0.797237	0.992702	0.961751	0.858457	0.726893
Cys	TGT	1.03166	1.01722	0.974362	1.082	0.914982	0.962525	0.991316	0.985638	0.950118	1.02983	0.997608	1.03317	0.994402	0.995429	1.00688	1.0386	0.99797	0.974753	1.03011	0.973049	1.0205	0.993847	0.982952	0.987572	0.990299	1.025	0.97898	0.993847	1.00253	1.02001	0.991412	1.02199	1.00728	0.947481			1.00697	0.976784	1.06143	1.03011	0.91705	0.928045	0.963459	0.79257	0.987572	0.948556	0.871584	0.818811
Ser	AGC	1.02664	0.99651	1.03125	1.04042	0.9812	0.921219	0.912387	0.970952	0.995124	1.00214	0.995315	1.0377	0.986731	1.01147	1.00119	0.96091	1.00248	0.992624	0.97599	0.981787	1.0958	1.05312	0.887413	0.963736	1.00471	1.01302	1.00123	0.974999	0.997345	1.00387	1.01114	0.976895	0.99698	1.01994	1.08897	0.991224	0.975202	0.95276	0.991529	0.988151	1.00929	0.947648	0.999924	0.997403	1.02978	1.01461	0.940785	0.986461
Ser	AGT	1.01159		1.00769	1.029	1.01968	0.91678	0.993847	1.00704	1.01338	1.00101	1.00344	0.951725	1.00038	1.01876	0.991345	0.941328	0.977098	1.00747	1.02233	0.96448	1.06078	1.09218	0.953658	1.00627	1.01115	1.02111	0.990687	1.00957	1.03645	1.0094	1.037	1.03243	1.00756	1.01361	1.08715	1.0495	1.04861	0.976128	0.970842	1.00097	1.00046	0.985829	1.00238	1.0037	1.03426	0.997774	1.0803	1.00441
Ser	TCA	0.989986	0.983509	0.969502	0.960024	1.05666	0.9344	1.00829	0.98821	1.01879	0.988243	1.01205	0.998698	0.997651	0.998896	1.02375	0.976511	0.989947	1.0245	1.01653	0.966024	0.976335	0.952948	0.967777	0.950229	1.02302	1.03256	0.928627	0.95157	0.993847	0.971774	1.01988	1.02067	1.00039	0.996993	1.01191	1.05553	0.976511	0.99089	0.987324	0.984984	0.984965	0.973198	0.987798	0.999411	0.986398	0.978694	1.01901	1.00181
Ser	TCC	0.98417	1.00614	0.996934	1.04594	0.993847	0.985055	1.01938	1.03152	1.07866	0.99082	0.981545	0.997547	1.01759	0.985871	1.04198	1.13173	0.963068	1.01063	1.03375	0.963989	1.01553	0.993847	0.978716	0.955653	1.01795	1.11132	1.00921	0.920136	0.943461	0.934623	1.00365	1.00229	0.990462	0.994706	1.07866	0.929961	0.993847	1.02652	0.993847	1.07107	0.956225	0.955137	1.01616	0.992316	1.01359	0.962632	1.01901	1.02872
Ser	TCG	0.967387	0.972076	0.979928	0.921485	1.0145	0.960528	1.00811	0.989057	0.95065	1.00134	0.99314	1.05752	0.99269	1.00478	1.0012	0.83532	1.00106	0.958244	0.992226	0.957511	1.01775	1.01795	0.954525	1.01597	1.00819	0.970073	0.947272	1.05666	1.02855	1.04637	0.993847	0.996409	0.992116	1.01204	1.03345	0.938197	1.03256	1.00523	0.981369	0.993847	0.928627	0.964891	1.0255	0.946501	1.02489	0.967679	1.00722	1.01743
Ser	TCT	0.967722	1.00418	1.057	0.920136	0.962525		1.04101	1.04582	1.00946	0.96067	1.01665	1.00072	1.00739	0.984282	1.00192	1.10382	0.993847	1.03068	1.04423	0.965014	0.952875	0.962695	0.990568	0.984682	0.978582	0.971793	0.968985	1.02065	1.00649	1.02418	1.01441	1.01553	1.00281	1.01186	0.761609	1.01567	1.02175	1.03065	0.991949	1.01982	1.01094	1.01795	1.00296	1.00934	0.995969	1.03029	1.08377	0.947272
Thr	ACA	1.0162	1.01141	0.995382	0.939522	1.00811	0.982848	0.932424	1.04548	1.0457	0.982952	0.996984	1.00801	0.999563	1.00057	0.958876	1.04883	0.954473	0.963123	1.01419	1.00374	0.987749	1.04345	1.01938	0.969991	1.01532	1.01553	1.02318	0.987397	0.968082	0.993847	1.01852	1.00147	0.973353	1.01036	1.01487	1.0386	0.978049	1.01656	0.992375	1.03591	1.00157	0.976246	0.981373	0.991181	0.991125	0.991486	1.04817	0.996076
Thr	ACC	1.00314	1.00699	0.989192	1.01368	1.0431	0.993847	0.989037	1.00836	0.986933	0.973092	1.00742	1.01374	1.00592	1.02379	1.01453	1.01495	0.974896	1.00661	1.04042	0.963356	1.05744	1.00697	0.96067	1.01859	1.01215	1.00534	1.02713	1.0099	0.973198	0.998956	0.966526	1.00918	1.00838	1.00151	1.08897	1.00187	1.03477	1.02077	1.02859	0.972431	0.997177	0.933796	0.990043	1.01143	1.01322	1.01276	1.01775	1.01531
Thr	ACG	1.04876	1.01872	0.98516	1.02244	1.04488	1.03877	1.03847	0.98233	0.987749	0.973321	0.997271	0.997489	1.01032	0.9932	0.99553	1.04861	0.999314	0.989807	1.0049	0.987272	1.00633	1.00287	0.907884	1.01044	0.99963	0.992624		0.986201	1.00416	0.993847	1.00735	1.01118	0.99867	1.01954	0.982524	1.07494	0.93283	1.00911	0.951999	0.961872	1.00012	1.00627	0.971042	1.02192	1.0058	0.991054	1.01829	1.01577
Thr	ACT	1.00378	1.01169	1.06669	1.0127	1.02638	1.00668	1.0586	1.01319	0.878071	1.00545	1.03157	1.03616	0.990349	0.9834	1.0109	0.969226	1.0195	0.980203	0.982742	0.965866	0.98	1.04925	0.973198	0.973859	0.985552	0.985917	1.00149	1.0315	0.992066	1.01007	1.00239	0.999048	0.979072	1.00841	0.939088	0.993847	0.993847	0.973442	0.98072	0.944999	0.989523	1.00777	0.995797	1.02247	0.982204	1.0367	0.973198	1.02409
Gln	CAA	1.01405	1.00968	1.01957		0.940785	0.921705	0.946793	1.00527	0.984609	0.973198	1.01674	0.993847	1.01042	1.00513	1.00046	1.13894	1.00097	0.981237	0.997345	1.0194	0.997283	0.990328	0.936495	0.987186	0.991482	0.884711	0.993847	0.983805	1.02916	0.998187	0.989587	1.00041	0.994686	1.00714	1.02517	0.957583	1.00268	0.993847	0.993847	1.00106	1.03987	0.960399	0.9799	0.993847	1.01127	0.996255		1.01625
Gln	CAG	1.0184	0.998997	1.00271	1.0006	0.947272	0.957583	1.08317	1.0106	0.940007	0.997001	0.9997	0.989634	0.997388	1.00606	1.00684	0.923207	0.94199	0.998592	1.01004	0.981138	1.06605	0.99762	0.900625	0.99098	1.01613	1.0228	1.05486	1.03201	0.987082	0.921705	1.01689	1.01026	1.01466	0.983926	0.963356	1.11611		0.997402	1.01072	0.980167	0.98	1.01465	0.987629	1.00637	0.957941	1.00776	1.061	1.00949
Asn	AAC	1.01566	0.990469	1.02785	0.970475	0.988927	0.942991	1.01879	1.02199	0.955137	0.977374	0.997236	0.956574	1.01264	1.01191	0.993847	1.06568	0.978732	1.04187	1.11203	1.01197	1.05161	0.957583	1.05137	1.00425	0.999398	0.979672	0.990083	0.985829	1.02718	1.00596	0.995791	0.998209	1.00363	1.02195	0.860261	1.11611	1.00588	0.969487	0.980256	0.976035	0.939707	0.959737	0.993038	0.996455	0.97936	0.979781	0.920136	0.98167
Asn	AAT	0.985716	0.999249	0.95276	1.03645	0.968317		1.0495	1.02266	0.987287	1.0008	0.988849	0.920136	1.02577	1.01089	1.01136	0.945295	1.03227	1.03216	1.00713	0.979233	1.01668	1.01965	0.909031	1.05553	1.00256	0.945805	0.992283	1.00802	0.993847	0.975596	1.04055	0.988849	1.00456	1.02966	1.0386	0.98615	0.931032	1.01115	0.988016	1.00198	0.993847	0.991072	1.01088	1.00436	1.0403	1.01875	1.02434	1.00644
Asp	GAC	1.02269	1.00425	1.03632	1.05317	1.01762	1.04182	1.00955	0.992109	0.973198	0.982013	0.99003	0.953177	1.00719	0.988229	0.98858	0.979405	0.993847	0.984584	1.00629	1.00367	0.993847	1.07643	0.983949	0.989866	1.03553	0.987039	0.997127	1.02678	0.985716	0.993847	0.995977	0.998128	1.0042	0.991836		1.02674	1.18648	0.995113	0.99502	0.975596	1.01895	1.02796	0.983403	0.997703	1.00715	0.982001		1.0193
Asp	GAT	0.993847	0.997351	1.02256	0.966923	0.989603	0.977798	1.01592	0.998015	0.93432	1.00588	1.01353	1.01976	0.994603	0.997146	1.03397	0.975202	1.0052	0.94683	1.02402	1.00122	1.00324	0.987212	0.984277	1.01901	1.00449	0.998502	0.997512	0.969121	1.00301	1.03927	1.03237	1.00091		1.01914	0.9814		1.0424	0.99236	1.02049	0.999452	0.969572	1.061	0.998231	1.02228	1.04005	1.03658	1.07558
Glu	GAA	1.04311	1.03123	1.0198	0.983717		1.00444	1.0386	1.04584	0.950628	1.00588	0.974963	1.01879	1.00657	1.00692	1.00028	0.987572	0.985455	0.953044	0.957583	1.0082	0.989507	0.946394	1.03612	0.987771	1.01418		1.00703	1.00485	0.97544	1.00694	0.992664	0.998357	1.0164	1.01972		1.057	0.920136	0.998594	0.977902	0.990171	1.00485	1.02209	0.979584	0.969626	1.02305		0.951097	0.990178
Glu	GAG	1.00782	1.01944	0.987324	0.953177	0.954247	0.952928	0.928627	1.0061	0.968179	1.00309	0.980074	0.997645	0.977607	0.998107	0.969742	1.0721	0.994829	0.979516	1.01392	0.9571	0.984965	1.01821	0.975269	1.0116	1.02321	1.04355	1.00168	0.986284	1.03256	1.03312	0.991669	1.00411	1.0105	0.989739	0.993847	1.07769	1.00588	1.00716	1.03283	1.00568	1.01237	0.954761	0.987349	0.996553	0.982524	0.999428	0.986631	1.02647
His	CAC	1.01707	0.999605	0.995366	0.978803	1.01431	0.988132	0.983284	0.953007	1.02885	1.00554	0.990632	0.995209	1.01181	0.996605	1.00151	0.975202	0.929393	0.98523	0.987287	0.964435	0.93283	0.980362	0.942197		0.991363	1.05052	0.976511	1.0347	1.01706	1.00488	1.01202	1.01472	1.00441	0.988966	0.984965	0.920136	0.997547	1.00084	0.996335	0.97401	0.959281	0.983536	0.990126	0.981427	1.00347	1.00414	1.03747	0.998889
His	CAT	0.997824	1.01849	0.98821	1.03011		0.889096	0.985332	1.01799	1.02489	1.00829	0.998092	1.07136	1.01653	0.999192	0.97676	0.993847	0.942687	1.01911	1.01822	0.963201	1.00506	1.07249	0.957347	0.996252	1.04796	1.01012	1.00205	1.02475	0.993847	1.06239	0.997256	1.00251	1.00392	1.02091	1.05907	1.0424	0.973912	0.985357	1.03572	1.00981	0.993847	0.980309	1.00951	0.996663	1.00464	0.997054	1.03011	0.995858
Arg	AGA	1.01026	1.05801	1.03187	1.04423	0.993847	0.979222	0.993847	0.969742	1.00373	1.10762	0.974613	0.971166	0.995073	1.00535	0.948382	1.04324	1.0274	0.998231	0.977647	1.00782	1.0539	1.01762	0.987771	0.975269	0.975572	0.9344	1.00077	1.04455	1.01483	1.00276	1.02847	1.02337	0.993206	1.01526	0.993847	0.97911	0.976335	1.01017	1.01987	1.01833	1.03112	1.0099	0.960819	0.992998	1.03236	0.99751	0.964143	1.00821
Arg	AGG	0.992544	1.01157	1.0145	0.990147	0.975147	0.858457	0.975786	1.01382	0.99822	1.03701	0.996135	0.98267	0.977486	0.991401	0.99272	0.942687	1.01094	0.976428	1.02885	0.979632	0.924173	1.00829	0.987115	0.984658	1.01296	0.974958	0.997985	1.02049	0.988983	0.967863	0.975615	1.0355	1.04141	0.997432	1.06756	1.029		0.984501	1.01757	1.02038	1.00204	0.982634	0.970276	0.952212	0.979314	0.985576	0.950572	0.994792
Arg	CGA	0.972162	0.950229	0.972606	1.00975	1.08162	1.02762	0.964497	0.982929	1.00407	1.18133	1.01737	0.981427	0.977432	0.990902	0.991529	0.927092	1.01378	0.981048	1.00464	0.992508	0.99024	0.990328	0.972162	0.997455	1.00044	0.920136	1.0273	0.989077	1.01112	0.918951	1.03152	1.03438	0.966012	0.996861	0.962525	1.06756	0.95157	0.990942	0.982412	0.987397		1.05907	0.995171	0.99438	0.996303	1.0111	0.91678	1.01901
Arg	CGC	1.01947	1.02094	0.98106	1.01216	0.898135	1.02364	0.957439	0.988502	0.954496	0.978404	0.991981	1.00635	0.987989	0.970977	1.01286	1.00106	1.03391	1.02349	0.963188	0.984162	0.985884	1.04132	0.983321	1.04068	1.00542	1.0466	0.962887	0.993847	1.05083	0.970523	1.03129	1.01091	1.01378	1.00933	1.13793	0.993847	0.940785	1.01496	1.03774	1.04063	1.05771	0.858457	0.984312	0.980115	0.992945	0.991867	1.13793	1.00797
Arg	CGG	1.01307	1.00443	0.993847	1.01042	1.05907	1.05725	0.982374	1.00118	1.06235	1.01208	0.995137	1.00478	0.985786	1.00197	0.989418	1.03391	0.954247	0.974232	1.03117	0.980495	1.00111	1.0046	0.980976	1.00461	1.00324	1.04817	1.15237	0.992003	1.02154	1.04423	1.00505	0.993847	0.999001	1.00127	1.1466	1.05907	1.01668	0.96881	0.939522	1.00061	1.01305	0.954247	0.967841	1.01829	1.0022	0.994999	1.04762	0.985357
Arg	CGT	0.975757	1.02075	1.01006	1.00668	1.02847	0.950229		1.00765	0.953177	1.02199	1.01397	1.00446	1.01307	1.02568	0.982699	1.03391	1.00115	0.970794	1.00311	0.98541	1.01709	1.01553	1.00059	0.954247	1.02038	1.03011	0.993847	0.999698	0.971746	0.985866	1.02859	1.0361	1.00588	0.983536	1.01638	0.83532	0.83532	0.991661	0.985974	0.973464	1.01653	1.01526	1.00035	0.975437	0.961124	1.01254	0.957583	1.0195
Lys	AAA	1.00963	1.0009	0.998553	1.00144	1.02142	1.04015	1.02065	0.986251	1.05169	0.98072	0.99098	1.00246	0.977289	0.992043	1.01795	0.993847	0.947272	0.949244	0.997455	1.00588	0.951308	0.990902	0.972162	1.03256	1.00897	0.989192	1.0327	0.978842	0.987262		1.02414		1.00106	0.997314	1.02796	1.0443	1.0721	0.972844	1.00583	0.972766	1.03256	0.949587	0.993366	0.987154	1.09039	0.988587	1.10167	1.01077
Lys	AAG	1.01368	0.991439	0.985357	1.06756	1.06478	0.968688	0.998941	0.984724	1.01493	0.999232	1.00023	1.01698	1.01502	0.982047	1.03426	0.949093	1.01826	0.994957	0.991224	0.985641	0.966398	0.978563	0.965602	0.999962	0.997721	0.993847	0.977861	0.991304	0.977798	0.961435	0.981815	1.00028	1.01136	0.998809	1.05069	0.979034	1.01487	1.00956	0.972431	0.950628	0.974251	0.964092	0.983294	0.979314	0.980889	1.01129	0.977179	1.00483
STOP	TAA	0.987684	1.03062	0.978529	1.05814	0.911519	0.954376	1.04139	0.98396	0.975786	1.04139	1.00195	0.989372	1.02324	0.973198	1.02702	1.06245	1.01961	0.997001	1.04132	1.03173	1.09604	1.05069	1.00955	0.973912	0.975644	0.89872	0.981878	0.976511	0.97727	1.0003	1.03011	1.03485	1.02036	1.01355	1.10962		0.993847	0.99503	1.01581	0.937106	1.0003	1.14335	1.03799	1.00908	1.00446	1.01318	1.07005	0.965441
STOP	TAG	1.02523	1.00599	1.01753	0.940785	0.957583	0.914982	1.05329	1.03204	1.00376	0.991401	1.01604	1.01507	0.999217	0.993847	1.04352	0.931032	1.00946	0.990777	0.974833	1.00557	1.04488	1.01698	1.01462	0.916409	0.986295	0.940785	1.025	1.03177	1.016	1.06027	0.957583	1.03061	0.994887	0.985256	0.989192		1.02168	1.01557	1.01911	1.04896	0.963824	0.880075	1.0068	0.978212	0.99529	1.03595		1.00686
STOP	TGA	1.0208	0.83532	1.00411	0.954247	1.0495	1.00363	1.09761	0.985638	1.01064	1.10762	0.976813	1.02871	0.99827	1.02939	0.992885	1.11611	0.999798	1.00566	1.05317	1.01456	1.06756	0.984965	0.93613	0.961242	0.970842	0.945295	1.01869	1.01511	0.995851	0.998357	0.940785	1.0112	0.972876	0.99504	0.920136		0.964891	0.993847	1.0557	1.04351	1.03721		0.986791	0.987881	1.01928	1.01048	0.993847	1.03707
	WT	M	S	I	Q	H	F	R	V	A	L	I	P	F	F	A	A	F	C	L	P	V	F	A	H	P	E	T	L	V	K	V	K	D	A	E	D	Q	L	G	A	R	V	G	Y	I	E	L	D
	Amino Acid	3	4	5	6	7	8	9	10	11	12	13	14	15	16	17	18	19	20	21	22	23	24	25	26	27	28	29	30	31	32	33	34	35	36	37	38	39	40	41	42	43	44	45	46	47	48	49	50
	W	0.980256	1.02106	1.00866	0.997856		0.962354	1.02746	0.993163	1.00949	1.01692	0.977553	1.0228	1.00654	1.00046	1.00754	1.10167	1.03506	1.00628	0.964522	0.985897	0.979984	1.03725	0.897939	1.01714	1.01842	0.940785	0.947272	0.996507	1.01181	0.989801	1.0137	1.00295	1.0057	0.967418	0.979405	0.968317	1.06756	0.992087	0.936186	1.02916	1.11611		0.975927	1.027	1.01685	1.00201	0.955425	0.990178
	F	0.997007	0.981396	1.02493	0.986631	1.0099		1.0443	0.990362	0.98552	1.02271	1.01481	0.972431			1.02061	1.08317		1.03515	0.981439	0.974865	0.982688		0.989192	0.982412	1.02167	1.05522	1.04691		1.04644	1.061	0.986066	0.973418	1.01069	0.991333	0.999001	0.83532	1.00072	1.02597	1.00607	1.02001	1.02683	0.993847	0.987451	1.00374	1.01732	1.00349		0.992446
	Y	1.02748	1.00333	0.993847	1.01163	0.984224	0.992279	0.990411	1.01926	1.06002	0.996346	0.986878	1.01759	0.992563	0.996903	1.04363	1.03129	0.953719	1.00659	0.985992	0.986711	1.01026	1.04119	0.962238	1.00132	0.987194	1.02587	1.01017	1.05128	1.01443	0.99797	1.04614	0.987543	1.01116	1.02491	1.04861	0.973198	1.07866	1.00529	1.02625	0.961446	0.99802	1.21519	0.989808		0.996283	0.997565	0.920136	1.00563
	P	1.00481	0.996189	0.991754	1.03517	1.00919	0.997676	0.988313	1.0047	0.999924	1.0062	1.01014		0.999284	0.990304	1.00115	1.00655	1.01249	0.986378	0.998678		0.995464	1.00006	0.946213	0.936256		1.02298	0.994666	0.999087	1.00573	0.997131	0.996416	0.99453	0.999591	0.998877	1.02061	0.99986	0.99005	1.00522	1.01109	1.00993	0.993847	0.989229	0.9919	0.994308	0.98448	0.975512	1.008	1.0006
	M		0.998748	1.01317	0.941328	1.03939	1.0386	1.02498	1.00765	1.02751	1.03671	1.00736	1.03366	0.985279	0.950613	0.99064	1.03624	0.986408	0.99827	1.02142	0.933918	1.03721	1.01928	0.948917	1.00912	1.00281	1.01821	1.00769	0.995113	1.04175	0.979844	1.00133	1.01061	0.976264	1.03272	0.979758	0.993847	0.976335	1.00954	0.999441	0.980187	1.00932	1.05684	0.983468	0.990902	1.00747	0.992058	0.995939	1.00807
	I	1.00585	0.990177		1.01347	0.965333	1.03877	1.01096	0.974181	1.02352	1.02322		1.00968	0.998158	1.00871	0.998099	0.983627	1.00047	1.01614	0.981119	0.954634	0.981689	1.01036	0.943141	1.0043	1.00931	0.984459	0.99495	0.998375	1.00341	1.01195	1.00343	1.01567	1.00912	1.00167	0.927783	1.10069	0.939522	0.999771	0.988225	0.998559	1.0117	0.993847	0.937	1.00195		1.01538	0.995102	0.999678
	L	1.01252	1.00556	0.997345	1.03454	1.00723	1.01252	0.976982	0.986904	1.00253		0.984096	1.00951	1.00751	1.00078	0.997793	1.0275	0.99804	0.989156		0.966847	0.979617	1.01291	0.951448	1.00108	1.00695	0.989839	1.01927		1.0094	1.0077	1.00115	1.0135	0.995931	1.00625	0.98302	0.993847	1.02713		0.982553	1.00943	0.996459	1.01257	0.965979	0.9995	1.01275	1.0178		1.00259
	V	1.00241	1.00898	1.00704	1.01073	1.01133	1.00464	1.00559		1.01325	1.00103	1.00429	0.992652	0.98908	1.0087	1.01026	0.996875	0.992574	1.00637	1.01488	0.951396		1.01294	0.945704	1.01497	1.01043	0.992013	0.996289	1.0008		0.987586		1.01364	0.996192	0.995929	1.00198	1.00847	0.996175	1.01577	1.00244	1.00897	0.990423		0.931316	1.00665	0.993388	0.997138	0.988754	1.00094
	A	1.00756	1.00732	1.00183	0.982101	1.02451	0.98635	1.00054	1.00227		0.991429	0.985777	0.988067	0.997867	0.982079			0.982788	0.998423	1.01354	0.954025	0.988701	1.00956		0.993847	1.00133	0.985187	1.01199	1.01349	1.00822	1.01122	1.02446	0.995497	0.993584		0.997184	0.98072	0.993847	0.996034	1.00916		1.01795	1.00214	0.998029	1.00778	1.00682	1.00803	0.981246	0.992041
	G	1.01316	1.01185	1.00127	1.00311	1.00822	0.990999	1.0655	0.980025	0.985855	0.987637	0.995282	0.983915	0.983918	0.990116	1.00667	1.00576	0.992938	0.994231	1.01262	0.986522	0.979672	1.01306	1.00487	0.995216	0.999326	1.00601	0.987103	1.00785	1.00352	0.98185	1.00608	1.00868	0.991954	1.00767	1.05144	1.00393	1.01177	1.01778		0.987969	1.00281	1.01571		0.981037	0.993847	0.993027	1.00578	1.00449
	C	1.02003	1.00972	0.98601	1.10493	0.91678	0.963534	0.993847	1.01087	0.976294	0.996503	0.983725	1.0126	1.00104	0.992296	1.03011	1.00728	0.996896		0.990947	0.970988	0.995674	1.02645	0.981154	0.979196	0.984724	1.04206	0.978597	1.02434	1.01694	1.01876	0.984109	1.01993	1.01061	0.980135	1.06305	1.18133	1.01546	0.981659	1.03452	1.02249	0.884288	0.923972	0.967056	0.795302	0.99088	0.9564	0.853965	0.769946
	S	1.00058		0.99913	0.986526	0.994755	0.953905	1.00813	1.00309	0.992404	0.991182	0.998537	1.01674	0.998487	0.999081	1.01002	0.975899	0.989161	1.0028	1.00668	0.966317	1.01423	0.995305	0.947025	0.985196	1.00888	1.01199	0.987699	0.987272	1.00368	0.999421	1.01365	1.00695	0.997609	1.00847	1.06146	0.980309	1.00305	0.998979	0.986766	1.00291	0.998282	0.965896	1.00681	0.992285	1.0139	0.999328	1.02885	0.997122
	T	1.01821	1.01254	0.996112	1.00458	1.0282	1.00799	1.02347	1.01188	0.988416	0.984923	1.00478	1.01099	1.00229	1.00265	0.997559	1.02682	0.989294	0.986364	1.01257	0.981574	1.00202	1.01459	0.954328	0.995643	1.00419	0.998161		1.00456	0.986	0.999938	0.997714	1.00645	0.992158	1.0092	1.00614	1.03239	0.991548	1.00488	0.994742	0.984826	0.997136	0.985377	0.983982	1.01185	1.0017	1.00764	1.00873	1.01296
	Q	1.01598	1.00213	1.00705		0.942687	0.925608	1.01749	1.00824	0.955191	0.983536	1.00523	0.990472	1.00413	1.00549	1.0028	1.03293	0.991836	0.9919	1.00478	1.00122	1.03468	0.995081	0.919515	0.989829	1.00663	0.914982	1.01338	1.01507	0.996745	0.977886	1.00271	1.0056	1.00529	0.99619	1.00435	1.0606		0.996054	0.999358	0.988243	1.01674	1.00617	0.983977	1.00058	0.978976	0.999852	1.061	1.01163
	N	1.00624	0.993847	0.999398	1.00599	0.98556	0.942991	1.0273	1.02259	0.970842	0.983602	0.994626	0.947354	1.01847	1.01145	1.00221	1.06039	1.00771	1.037	1.05118	0.999665	1.03125	1.01151	0.999924	1.02779	1.00101	0.967028	0.991434	0.999192	1.01761	0.993847	1.013	0.994768	1.00415	1.0254	0.909031	0.993847	0.978232	0.984886	0.984382	0.984491	0.966372	0.986631	0.999522	1.00084	0.993147	0.99699	1.00697	0.997587
	D	1.01173	1.00126	1.03152	1.0213	1.00416	1.03083	1.01338	0.995806	0.960766	0.995844	0.999035	0.991359	1.00018	0.990887	1.0134	0.976511	1.00144	0.967157	1.01157	1.00275	0.999217	1.0488	0.984088	1.00276	1.0209	0.989618	0.997342	0.999666	0.989649	1.01776	1.01187	0.999351		1.00246	0.991442		1.14127	0.993847	1.00757	0.987987	1.00061	1.05118	0.990891	1.00813	1.01682	1.00559	1.09726
	E	1.02444	1.02411	1.00543	0.969285	0.954247	0.98417	0.964646	1.01445	0.961483	1.0045	0.978301	1.00688	0.993049	1.00248	0.990092	1.02317	0.991365	0.968804	0.997657	0.981414	0.987987	0.976182	0.99236	1.00579	1.01955		1.00398	0.992114	1.00464	1.01689	0.992143	1.00075	1.01401	1.00526		1.06616	0.993847	1.00273	1.00412	0.996962	1.01009	0.984433	0.983987	0.981309	1.01094		0.978743	1.01531
	H	1.00614	1.00881	0.991253	1.00331		0.970332	0.984912	0.996857	1.02674	1.00637	0.994261	1.01191	1.01338	0.997348	0.994702	0.98548	0.933097	0.998274	1.00506	0.963769	0.991557	1.00457	0.953685		1.00536	1.03361	0.996413	1.03204	1.00735	1.03391	1.00565	1.00844	1.00418	0.999877	0.993847	0.993847	0.991125	0.995179	1.01619	0.996917	0.977232	0.981154	0.999297	0.985068	1.0039	1.00144	1.03692	0.99721
	R	0.998274	1.01461	0.999545	1.01254	1.0057	1.01016		0.998444	0.993847	1.00907	0.997438	0.993202	0.988148	0.995081	0.988405	0.998845	1.0153	0.990612	1.00285	0.986711	0.997404	1.01213	0.985743	0.999321	1.00499	1.00735	0.994861	1.00201	1.00963	0.980999	1.01394	1.01974	1.013	1.00018	1.04285	0.995851	0.973713	0.994096	1.00732	1.00604		0.984906	0.977526	0.985077	0.993006	1.00045	0.967157	1.00295
	K	1.01214	0.995083	0.991105	1.02398	1.05645	1.01575	1.0042	0.98502	1.03287	0.993847	0.997385	1.01024	0.995609	0.987397	1.0228	0.984061	0.988229	0.978309	0.993847	0.993244	0.962272	0.982742	0.969591	1.00519	1.0011	0.991786	1.00604	0.988132	0.984174		0.997316		1.00684	0.998085	1.03781	1.01634	1.03679	0.995712	0.991156	0.962992	0.995901	0.960458	0.987998	0.984664	0.998502	0.997131	1.00273	1.00675
	STOP	1.0063	1.01422	1.00208	1.02449	0.966056	0.967387	1.05883	1.00126	1.00191	1.01055	0.99877	1.01316	1.00751	0.992026	1.01112	1.03089	1.0108	0.997228	1.0049	1.01765	1.07329	1.01212	0.995581	0.937008	0.978872	0.931242	1.00523	1.01957	1.00079	1.0152	0.965602	1.02248	0.999732	0.995768	1.01425		1.0106	1.00274	1.02468	1.0036	0.996384	1.08317	1.0085	0.992672	1.00336	1.01716	1.07866	0.994264
[truncated: 239 more columns]

## Sheet: 99% Confidence (replica 1)
		M	S	I	Q	H	F	R	V	A	L	I	P	F	F	A	A	F	C	L	P	V	F	A	H	P	E	T	L	V	K	V	K	D	A	E	D	Q	L	G	A	R	V	G	Y	I	E	L	D
Amino acid	Codon	3	4	5	6	7	8	9	10	11	12	13	14	15	16	17	18	19	20	21	22	23	24	25	26	27	28	29	30	31	32	33	34	35	36	37	38	39	40	41	42	43	44	45	46	47	48	49	50
Trp	TGG	0.0361224	0.0275929	0.0688318	0.0876306		0.110271	0.0901146	0.0362111	0.0480753	0.0544083	0.0347017	0.0712514	0.0349092	0.0398251	0.0488797	0.212721	0.0632606	0.0428378	0.0485551	0.0342544	0.0665818	0.0918617	0.0685819	0.0611156	0.0298967	0.101949	0.150629	0.0504846	0.0536318	0.0508396	0.0488354	0.0417948	0.0454679	0.0504612	0.166447	0.128001	0.383903	0.0580661	0.0900023	0.0698562	0.362755		0.0293544	0.0386144	0.0795114	0.0442277	0.0909611	0.0484127
Phe	TTC	0.0584233	0.0425997	0.0604717	0.165257	0.0836779		0.141313	0.0603139	0.106567	0.0562951	0.04915	0.100517	0.0402889	0.0419942	0.0386162	0.429216	0.0837586	0.0581245	0.0587966	0.041364	0.0719308	0.0983199	0.111271	0.126497	0.0439916	0.22943			0.0616583	0.165344	0.050697	0.0576035	0.062799	0.0403138	0.101192	0.607002	0.127557	0.0531717	0.0673749	0.0784174	0.0739839		0.0691009	0.0296149	0.0486373	0.0398167		0.0673749
Phe	TTT	0.0699906	0.043156	0.0717567	0.168142	0.22165	0.136101	0.153167	0.0458702	0.100136	0.0620383	0.0298837	0.143471			0.0623314	0.148373		0.123958	0.076291	0.0441452	0.0745106		0.182408	0.0914857	0.0395241	0.0785695	0.101951		0.0830184	0.206192	0.0598515	0.0693358	0.0548209	0.0491112	0.429216		0.254166	0.0506991	0.09025	0.080139	0.0547821	0.113378	0.0474812	0.0254576	0.0551097	0.0423235		0.0808463
Tyr	TAC	0.0445335	0.0307511	0.0748653	0.118482	0.10847	0.0570326	0.0928144	0.0856501	0.102611	0.0649453	0.0482057	0.096319	0.0371133	0.0359151	0.0690309	0.216705	0.0807789	0.0528761	0.0754935	0.0318768	0.125873	0.18031	0.0952446	0.0390975	0.0405196	0.0960738	0.0719931	0.125186	0.0722479	0.0631271	0.0559648	0.0340858	0.0640436	0.0470241	0.189216	0.232426	0.254166	0.0522987	0.0869734	0.085889	0.0665142		0.0404215		0.0622787	0.0403374		0.0618746
Tyr	TAT	0.0612716	0.0393114	0.0926134	0.14591	0.113872	0.191955	0.200587	0.0873159	0.190203	0.074655	0.0461793	0.0861286	0.0333408	0.0362237	0.0593001	0.170557	0.0923933	0.0626764	0.104429	0.0457058	0.101331	0.0731709	0.0734174	0.0627215	0.0493762	0.0682481	0.0905674	0.168142	0.0523539	0.0883154	0.064711	0.0579062	0.0352029	0.0565506		0.13642	0.216705	0.0670365	0.0799037	0.0806169	0.0436026	0.174764	0.035146	0.0332159	0.0764359	0.0443109	0.383903	0.053172
Pro	CCA	0.0318745	0.0280546	0.0440739	0.0503814	0.089847	0.074931	0.0994949	0.0319082	0.0609655	0.0431651	0.0351356	0.0578929	0.0310024	0.0276237	0.0374267	0.0657239	0.0760786	0.042462	0.0658854	0.0257982	0.0937177	0.0528867	0.0680661	0.0948724		0.0580918	0.0414503	0.0696419	0.0581461	0.0542349	0.0400467	0.0318563	0.0282293	0.0407393	0.109853	0.138385	0.0883775	0.0332688	0.0421296	0.0724807	0.0591676	0.0665818	0.0300329	0.0284881	0.060517	0.024897	0.0953985	0.0480394
Pro	CCC	0.0328476	0.0260015	0.0450882	0.0650356	0.0811757	0.0563028	0.0565391	0.0349856	0.0551415	0.0775582	0.0346701		0.0383073	0.0313345	0.0375976	0.26492	0.0675012	0.0459821	0.0573423	0.0244344	0.0655438	0.0744283	0.0533442	0.0607449	0.0355865	0.0437824	0.0716232	0.0797971	0.0541182	0.0583814	0.0378364	0.0299841	0.0275961	0.0310694	0.0940989	0.089313	0.0780763	0.040461	0.0381704	0.0628836	0.0468086	0.0876304	0.0265318	0.0323482	0.0422052	0.0260694	0.136102	0.0463958
Pro	CCG	0.0383282	0.0228628	0.0401267	0.0505445	0.0681704	0.0483135	0.0445089	0.0321352	0.0531165	0.0673203	0.0265616	0.0416096	0.0390115	0.0323192	0.0452381	0.0852928	0.069039	0.0326079	0.0470658	0.0262412	0.0684514	0.043554	0.0363385	0.0431302	0.0267399	0.0702508	0.0916124	0.0426627	0.0528647	0.0457875	0.0453446	0.0315535	0.0294026	0.0424915	0.123168	0.307808	0.113378	0.0306413	0.0474159	0.0655547	0.0603096	0.0644825	0.0245554	0.0388642	0.0537305	0.0594242	0.0468664	0.051773
Pro	CCT	0.0502597	0.0272917	0.0523383	0.0843592	0.106169	0.0772608	0.0567077	0.0314141	0.0628448	0.0576597	0.0503869	0.0560972	0.0355885	0.0318698	0.0410125	0.119726	0.0468031	0.073164	0.0576408		0.107654	0.0530699	0.0715188	0.0550546	0.0349238	0.0868009	0.0510745	0.0590881	0.0727723	0.0457875	0.0482057	0.037333	0.0432907	0.035001	0.141312	0.11554	0.150631	0.0430894	0.0389863	0.0658198	0.0499974	0.107334	0.0292315	0.0428036	0.0515245	0.0437531	0.0720716	0.0482746
Met	ATG		0.0323216	0.0385491	0.106888	0.0702021	0.208676	0.051132	0.0434996	0.060134	0.0601935	0.0328837	0.0674105	0.0355595	0.0458522	0.0452633	0.108471	0.0534068	0.0460394	0.06161	0.0389282	0.0704276	0.0782454	0.04677	0.0494283	0.0350463	0.0765562	0.0347634	0.0492509	0.0611464	0.0579566	0.0452762	0.0391603	0.0335667	0.0392344	0.116248	0.206192	0.129657	0.0370177	0.0463094	0.0611898	0.0445103	0.0692134	0.0425442	0.0433776	0.0722992	0.0338158	0.0632984	0.0413075
Ile	ATA	0.050752	0.0330128	0.0484621	0.082114	0.0932206	0.108087	0.0779608	0.0536048	0.0739093	0.0528114	0.0520977	0.109342	0.0372021	0.0357777	0.0334921	0.132006	0.0866276	0.0620141	0.0622787	0.0415873	0.190201	0.105333	0.0779053	0.0825176	0.0417833	0.1135	0.0395883	0.0669274	0.0873148	0.0673743	0.0435149	0.039104	0.0350045	0.0382343	0.142793	0.195659	0.206192	0.0363495	0.0529287	0.110939	0.0451015	0.170557	0.0407687	0.0326925	0.0589179	0.035988	0.122945	0.0551608
Ile	ATC	0.0295164	0.0323179	0.0540393	0.1135	0.110939	0.120647	0.133807	0.0441852	0.0943409	0.0741152	0.0316865	0.0758985	0.033965	0.0324586	0.0416626	0.0997496	0.106299	0.0592535	0.0572358	0.04598	0.101611	0.142795	0.0593509	0.0780763	0.0337623	0.0979883	0.0369485	0.0763005	0.0482779	0.069663	0.0442947	0.0392213	0.0356679	0.0346945	0.236078	0.155411	0.174466	0.0398759	0.0601611	0.0619778	0.0464794	0.0679357	0.0383723	0.0286003		0.0349737	0.0824781	0.0570566
Ile	ATT	0.0464555	0.0347624		0.124342	0.153165	0.109853	0.13306	0.060419	0.0832897	0.0675861		0.0848442	0.0374742	0.0475136	0.0401781	0.144674	0.0757521	0.0607145	0.108576	0.0429696	0.156943	0.138385	0.114497	0.109645	0.0417826	0.152955	0.044047	0.125184	0.0564487	0.051477	0.0514485	0.037813	0.0504633	0.0426266		0.283533	0.216704	0.0737094	0.070123	0.0988218	0.0814073	0.17169	0.038764	0.0404968	0.052203	0.045222	0.0708954	0.0619638
Leu	CTA	0.03617	0.0305366	0.066013	0.0976392	0.342396	0.141313	0.0840864	0.0496548	0.076291	0.0454243	0.0429299	0.071038	0.0335531	0.0334062	0.0481061	0.203417	0.0681609	0.0478393	0.0884379	0.0427227	0.0613581	0.0669274	0.0700154	0.0468484	0.0320688	0.125667	0.0835345	0.0889462	0.063236	0.0754867	0.0444942	0.0469655	0.0331229	0.0400475	0.102124		0.0861672	0.0527305	0.0625243	0.0485128	0.0624007	0.18031	0.0552983	0.0321677	0.0591676	0.0310254	0.116248	0.0590458
Leu	CTC	0.0353079	0.0297196	0.054563	0.0994617	0.0988606	0.0670084	0.0663371	0.0375696	0.0973149	0.0464033	0.0486156	0.0619638	0.0334117	0.0383875	0.0352291	0.140589	0.0663441	0.0608533	0.0615752	0.0340616	0.080838	0.054621	0.0630259	0.0767967	0.0324566	0.06138	0.0753002	0.0674105	0.0732759	0.0918617	0.0397576	0.0371935	0.037828	0.0368785	0.120983	0.18241	0.113871	0.0376294	0.0663441	0.0577999	0.0687408	0.0883138	0.0333421	0.0301186	0.0512488	0.0266187	0.28099	0.0584019
Leu	CTG	0.0328286	0.0295254	0.0362807	0.115013	0.0771705	0.107334	0.0473195	0.0376714	0.0438346	0.0566445	0.0308512	0.0383597	0.0316421	0.0434582	0.0497284	0.120646	0.108545	0.0517465	0.0438249	0.0289688	0.0562152	0.0601336	0.0578408	0.0563962	0.0293826	0.0836509	0.0953993		0.054101	0.0701218	0.047081	0.0373895	0.0431918	0.0346677	0.118482	0.383903	0.123536	0.0305419	0.0548595	0.0704884	0.0760768	0.105333	0.0310788	0.0418414	0.0492639	0.0275811		0.0372021
Leu	CTT	0.0635886	0.038338	0.0667751	0.159997	0.122224	0.14869	0.102036	0.0455351	0.0934963		0.0578081	0.0691598	0.0512029	0.0468075	0.0394287		0.11094	0.0603675		0.0341525	0.108545	0.141313	0.10478	0.0687446	0.0401233	0.0926145	0.0797977	0.0715188	0.0578889	0.0888737	0.0480281	0.0407507	0.0464812	0.047435	0.174468	0.110939	0.162233	0.0401636	0.103121	0.0513217	0.0637834	0.0939029	0.0368861	0.0364546	0.0533893	0.0353148	0.165259	0.0510106
Leu	TTA	0.0560596	0.0432134	0.081829	0.0912179	0.101329	0.117374	0.13642	0.0715188	0.0999649	0.0818243	0.0482156	0.105164	0.0380768	0.0440086	0.051628	0.227953	0.0923933	0.0811757	0.0842734	0.0466367	0.135811	0.112371	0.096844	0.0869978	0.0527175	0.332469	0.152955	0.141313	0.0908727	0.151393	0.0522384	0.0486555	0.0432362	0.0605328	0.112162	0.236278	0.28099	0.0430352	0.144674	0.120983	0.11554	0.129657	0.0523978	0.0353045	0.0923236	0.0614305	0.112344	0.0699901
Leu	TTG	0.0526155	0.0433198	0.0512858	0.236278	0.206192	0.141068	0.0708966	0.044688	0.0660624	0.0864379	0.0310661	0.0717971	0.0371933	0.0431546	0.0633042	0.155019	0.189216	0.0509563	0.0730389	0.0385157	0.090994	0.0697171	0.0835144	0.0662601	0.0529839	0.135811	0.116667	0.0865015	0.0861648	0.108545	0.0554679	0.0461805	0.0528206	0.0433835	0.107521	0.575852	0.14869		0.0991931	0.0581967	0.0648104	0.236081	0.0511296	0.0485403	0.0629212	0.0470375	0.129209	0.0831329
Val	GTA	0.0325329	0.027405	0.0477427	0.100317	0.100852	0.0784169	0.199201	0.0424396	0.101329	0.0580433	0.0446872	0.0609218	0.0333373	0.0421263	0.0545638	0.0775587	0.0437492	0.0556362	0.0632078	0.042421	0.039785	0.0662772	0.096498	0.0768301	0.0515775	0.0878345	0.034876	0.0456973	0.0482276	0.0679294		0.0512379	0.0313601	0.051634	0.120983		0.112344	0.0394007	0.0460394	0.0592535	0.0788925	0.0876985	0.0416257	0.0385141	0.0478258	0.0283087	0.26492	0.060136
Val	GTC	0.0283179	0.0243985	0.0404076	0.104835	0.0868187	0.0779725	0.0841921		0.0639705	0.0491447	0.0323048	0.0916124	0.0358491	0.0340818	0.0416635	0.0886617	0.100733	0.0450521	0.0569791	0.0424853	0.048691	0.13475	0.0488718	0.0520657	0.0338367	0.0618985	0.0562263	0.0477219	0.0482271	0.0676327	0.0375711	0.0446895	0.0374382	0.0388555	0.166447	0.271463	0.109342	0.0432311	0.0650871	0.0672679	0.0617738	0.0763512	0.0349623	0.0358731	0.0580975	0.0323184	0.169489	0.0584772
Val	GTG	0.0350867	0.0264601	0.0440831	0.181712	0.0691009	0.0696038	0.0767277	0.0339776	0.0597459	0.052452	0.0244629	0.0557577	0.029919	0.0344707	0.0327593	0.0775497	0.0510788	0.0371499	0.0544918	0.0347648	0.0724462	0.0687475	0.0399696	0.043665	0.0387106	0.051634	0.0353079	0.0492544		0.064003	0.0393888	0.0471352	0.0319232	0.0458726		0.108545	0.132217	0.0333451	0.0625243	0.0639959	0.0528449		0.0292223	0.0335092	0.0552724	0.0405684	0.0676048	0.0371025
Val	GTT	0.0392696	0.0341811	0.0630951	0.142795	0.0945207	0.175502	0.0704865	0.0373806	0.079807	0.0567235	0.04425	0.0771174	0.0352344	0.0392788	0.0496867	0.13149	0.066827	0.0587966	0.118481	0.0435686		0.100029	0.0542845	0.072223	0.0635973	0.106188	0.0493072	0.0633057	0.0570327	0.0797971	0.0427978	0.0562677	0.040088	0.0453537	0.203416	0.151887		0.0562058	0.0726985	0.0628836	0.0588428	0.0650861	0.0378728	0.0386756	0.114498	0.0444618	0.179756	0.0459671
Ala	GCA	0.0333709	0.0252631	0.0493312	0.0806676	0.0947319	0.0589753	0.0746563	0.04526	0.0729534	0.0459541	0.0325329	0.0613522	0.0314318	0.0402195	0.0328151		0.0434473	0.0496835	0.103342	0.0424732	0.0553019	0.0960221	0.0473127	0.112343	0.0436758	0.0784952	0.0453903	0.0576612	0.0645376	0.0838751	0.0366378	0.0324267	0.0303331	0.0413525	0.0870528	0.203417	0.383903	0.0395283	0.0440978		0.0891242	0.0811757	0.0266314	0.0347528	0.0533956	0.0369879	0.0784159	0.0395325
Ala	GCC	0.0298737	0.0233073	0.0453313	0.0789917	0.106299	0.0648094	0.0704884	0.0328431		0.0370824	0.0285969	0.0499268	0.036739	0.0326373	0.0340991	0.0712662	0.0466072	0.0635546	0.059158	0.0397279	0.0488505	0.0668534	0.0374857	0.0519481	0.0371205	0.0554331	0.0435287	0.0579575	0.0485196	0.0607475	0.0371336	0.0338515	0.0312241	0.0307089	0.0890927	0.095658	0.0681997	0.0421957	0.046482	0.0626802	0.05916	0.134654	0.0279812	0.0325059	0.057562	0.0283039	0.115391	0.0395404
Ala	GCG	0.0366558	0.0224905	0.0481241	0.101324	0.0900048	0.117884	0.0743498	0.0407497	0.0466874	0.0584233	0.0280471	0.0441456	0.0362956	0.042264		0.0543384	0.0489102	0.0484457	0.0631279	0.0440095	0.0726144	0.0665142	0.0421085	0.0403975	0.047081	0.0598107	0.0485136	0.0590448	0.0442951	0.0615403	0.0390423	0.0330994	0.0297558	0.0402038	0.162233	0.383903	0.0932206	0.0444481	0.046757	0.064836	0.0633787	0.11094	0.0244107	0.0364788	0.0537251	0.0456077	0.074788	0.0326352
Ala	GCT	0.0370614	0.0263341	0.0573981	0.09025	0.0769005	0.098537	0.128001	0.0609164	0.0526197	0.0470992	0.0449443	0.0612906	0.040853	0.0347226	0.0326142	0.100517	0.0549951	0.0498174	0.0948743	0.0429203	0.0601336	0.0854545		0.0611342	0.0464979	0.0847585	0.044056	0.0832897	0.0569991	0.0687842	0.0436459	0.036739	0.0373202		0.236078	0.0857849	0.11611	0.0475186	0.0562741	0.0754935	0.0619638	0.185518	0.0299773	0.0417768	0.0642162	0.0368715	0.113673	0.050956
Gly	GGA	0.0374753	0.135805	0.0681992	0.109852	0.0845269	0.109645	0.0934365	0.0419498	0.0663431	0.186224	0.0403461	0.138385	0.041901	0.0590122	0.0409186	0.0576059	0.0551794	0.0388013	0.0688318	0.0434184	0.0801804	0.0876985	0.0554264	0.069663	0.0430266	0.0575414	0.0457485	0.0708624	0.0697058	0.0693775	0.0420402	0.0419099	0.0321688	0.0448552	0.12923	0.112111	0.221648	0.0420504	0.0471721	0.139589	0.0501913	0.208676	0.0297249	0.0422325	0.089847	0.037817	0.060198	0.0562448
Gly	GGC	0.0277485	0.0203332	0.0404703	0.0826373	0.0712179	0.0503712	0.128001	0.0420431	0.066827	0.0362502	0.0302844	0.0653097	0.0325099	0.0407617	0.0303214	0.0798845	0.0547213	0.0339544	0.0519305	0.0346443	0.0681409	0.0700457	0.0438346	0.0428033	0.0423066	0.0550252	0.0453556	0.0544066	0.0448898	0.0624	0.0355691	0.0308424	0.0289674	0.0321371	0.254166	0.100735	0.175464	0.044544	0.0434237	0.0586211	0.0793868	0.115541	0.0249206	0.0279094	0.0593643	0.0317326	0.0712301	0.0375185
Gly	GGG	0.0294025	0.0248815	0.0381607	0.13306	0.0749899	0.28099	0.0647437	0.035647	0.051307	0.0398792	0.0219488	0.0618973	0.0318716	0.0419068	0.0406542	0.0938597	0.0498168	0.0366991	0.0480281	0.0384782	0.0760016	0.0727734	0.0426092	0.0335396	0.0335381	0.0532049	0.050995	0.0505798	0.053879	0.0494718	0.0374273	0.048146	0.0284342	0.0316598		0.138385	0.101329	0.0551616	0.0480148	0.0686483	0.063554	0.0857875	0.0226695	0.0345093	0.0377772	0.0365768	0.0684514	0.0263047
Gly	GGT	0.0311751	0.026002	0.0468245	0.133807	0.0632984	0.123958	0.0676065	0.0406019	0.0596344	0.0391841	0.0325953	0.0641715	0.0343937	0.0445807	0.0441385	0.0769005	0.113378	0.0478544	0.0562441	0.0324193	0.0548298	0.112813	0.0501719	0.0392658	0.0385109	0.0541992	0.0412854	0.0729394	0.0496005	0.0505355	0.0391533	0.0447555	0.0367927	0.0358392	0.20435	0.073652	0.112812	0.0517249		0.0546844	0.057301	0.0586033		0.040528	0.0751114	0.0371078	0.0652402	0.0462218
Cys	TGC	0.0269665	0.0324855	0.0644751	0.0884499	0.254165	0.105672	0.383903	0.041028	0.0824081	0.0529611	0.0398751	0.0575581	0.0478393	0.0534068	0.0467678	0.133528	0.0858521		0.0620853	0.0364737	0.0818243	0.109249	0.119206	0.0772599	0.0526619	0.105886	0.0544562	0.193684	0.0599821	0.129658	0.0454997	0.0630387	0.0760886	0.0495794	0.18552	0.342398	0.115541	0.100317	0.104187	0.0533181	0.0621284	0.160578	0.0457152	0.0438005	0.0468483	0.042097	0.206688	0.113102
Cys	TGT	0.0428143	0.0335489	0.0789917	0.149804	0.199166	0.122944	0.0696417	0.0512151	0.0652151	0.065977	0.0424517	0.0765919	0.0326255	0.0389334	0.0645411	0.208676	0.0513217	0.0408469	0.100138	0.0365206	0.0856501	0.129419	0.102197	0.109644	0.0476127	0.0775497	0.0638444	0.33247	0.0645045	0.0561237	0.0483084	0.0508408	0.065538	0.0708496			0.0916124	0.0467442	0.0764022	0.0798862	0.108886	0.100171	0.035339	0.062964	0.0633115	0.0517021	0.362754	0.104232
Ser	AGC	0.0336556	0.0252805	0.0538394	0.0869734	0.0635878	0.0643827	0.122264	0.0481542	0.0494682	0.0563962	0.0306325	0.0670084	0.0292173	0.0368058	0.0684714	0.112812	0.0486373	0.0484093	0.055842	0.035862	0.105618	0.0854222	0.0497689	0.0526058	0.0545638	0.0513084	0.0420535	0.0634311	0.0578933	0.0620022	0.0372135	0.0376334	0.027415	0.0390398	0.167193	0.0708964	0.133807	0.0754846	0.0471306	0.0603241	0.0544573	0.0948724	0.0288629	0.0337139	0.0507585	0.0274669	0.131612	0.0343619
Ser	AGT	0.0402961		0.0616101	0.130381	0.0997506	0.160578	0.0770994	0.0365097	0.0866285	0.0443019	0.0428926	0.0904602	0.0456973	0.0393492	0.0399877	0.106888	0.0896566	0.041755	0.095658	0.0396797	0.0859117	0.0983843	0.0595417	0.0771712	0.0576454	0.0635802	0.0449319	0.0614207	0.0697909	0.0653097	0.0447063	0.0432536	0.0418874	0.0397948	0.11297	0.165259	0.189216	0.0511694	0.0795103	0.0826373	0.0398251	0.123958	0.0301649	0.0434751	0.0700177	0.0354268	0.104784	0.0474477
Ser	TCA	0.0430152	0.037641	0.0525073	0.0966427	0.203417	0.0949133	0.096104	0.0464895	0.0979893	0.0732759	0.0381841	0.0681707	0.0302036	0.0401671	0.0551157	0.105333	0.0864379	0.0543969	0.104429	0.0357487	0.0748644	0.0523313	0.070861	0.0970808	0.0375247	0.111829	0.0960712	0.101327	0.0670438	0.0651546	0.0439279	0.034686	0.0395988	0.0388291	0.186224	0.174468	0.105333	0.0336782	0.0559072	0.0492732	0.0922621	0.1992	0.0407063	0.0365219	0.0597459	0.0426447	0.155609	0.0617743
Ser	TCC	0.055611	0.0276076	0.0543821	0.142795	0.122224	0.0530058	0.128001	0.0520035	0.131135	0.0439797	0.0352558	0.0841923	0.0372266	0.0270058	0.0490853	0.276634	0.0591196	0.0479861	0.0655883	0.0438303	0.117884	0.0754935	0.0513863	0.121662	0.0449236	0.106749	0.0767974	0.127972	0.0838728	0.0828361	0.0413446	0.0383765	0.0402808	0.0405767	0.293213	0.0758019	0.0951936	0.0524002	0.129419	0.0821143	0.102035	0.193684	0.0423014	0.0383093	0.0520602	0.0434071	0.155609	0.0595902
Ser	TCG	0.0564468	0.0361846	0.0471834	0.101587	0.115013	0.080244	0.0827132	0.0479109	0.0568405	0.0847588	0.0368264	0.0617877	0.0333041	0.0332288	0.0593643	0.607002	0.0678978	0.0450243	0.0557368	0.0331698	0.0678281	0.096319	0.0765899	0.0551319	0.0353878	0.0873148	0.150629	0.203417	0.0692391	0.10689	0.0500237	0.0404581	0.0332711	0.0366766	0.159998	0.165257	0.193684	0.0522341	0.0584764	0.0836509	0.146745	0.236278	0.0291633	0.0392408	0.081594	0.0544562	0.0716239	0.055004
Ser	TCT	0.0622177	0.0376421	0.094436	0.145105	0.122944		0.0632353	0.0572905	0.122403	0.0580949	0.0446652	0.114752	0.0416239	0.0408419	0.0622053	0.240627	0.079713	0.0464995	0.0838751	0.034411	0.085034	0.0775482	0.079264	0.0937177	0.0474812	0.0686483	0.065965	0.101612	0.0635886	0.0541051	0.046875	0.0393136	0.0436947	0.0379838	0.575852	0.102417	0.0819931	0.052362	0.0603138	0.0845269	0.057301	0.21536	0.036666	0.0345118	0.063762	0.0372132	0.107123	0.0673719
Thr	ACA	0.0302678	0.0330052	0.054235	0.115391	0.0827132	0.0726138	0.0965681	0.0421152	0.112625	0.0590122	0.0346872	0.0737094	0.0331125	0.0315056	0.0406319	0.082114	0.0564125	0.0531461	0.0453739	0.0344452	0.0624129	0.110053	0.0739093	0.0757509	0.0384159	0.0680687	0.0347153	0.0555938	0.0617833	0.0500237	0.0404859	0.03123	0.0263132	0.0475905	0.100517	0.120484	0.0658198	0.0326651	0.053117	0.0497758	0.0430273	0.0530794	0.0346042	0.0357501	0.0722215	0.0336432	0.115393	0.0462125
Thr	ACC	0.032395	0.0272586	0.0545317	0.0737949	0.0895256	0.0725614	0.0959967	0.0527819	0.0575577	0.0533893	0.0486695	0.0504869	0.0293029	0.0324313	0.0307901	0.0636977	0.0550875	0.0553269	0.0673745	0.0343224	0.0836014	0.0529027	0.0580949	0.060535	0.0501251	0.052494	0.0455632	0.0585131	0.0890918	0.0699576	0.0377364	0.0303442	0.02439	0.0294241	0.167193	0.0715746	0.089126	0.037977	0.0508498	0.0641715	0.0461254	0.121635	0.0302031	0.0459444	0.0535103	0.0305442	0.0678281	0.0466102
Thr	ACG	0.0344316	0.0259954	0.0358057	0.0830184	0.119395	0.0645353	0.0567243	0.0397318	0.0624129	0.0573441	0.0306344	0.0417771	0.0300783	0.0352245	0.0401614	0.0715276	0.0457801	0.0332736	0.051477	0.0355127	0.0584772	0.0588151	0.0506753	0.0515245	0.0304079	0.0484093		0.0605328	0.0628836	0.0483068	0.0379513	0.0269225	0.0266867	0.0343426	0.104187	0.0843482	0.155159	0.0457498	0.0672045	0.0621288	0.0490477	0.0771712	0.0305713	0.0325941	0.0420091	0.0422441	0.0885541	0.0402775
Thr	ACT	0.0382813	0.0332688	0.0813378	0.109853	0.0755858	0.11094	0.063313	0.0454473	0.175462	0.0497284	0.0450691	0.0597948	0.0334402	0.0426841	0.0439018	0.108841	0.0524003	0.0660533	0.0842473	0.0455566	0.0616092	0.0994294	0.0600725	0.0543635	0.0563956	0.0551409	0.0349643	0.0551389	0.0584233	0.0441247	0.0426758	0.0407655	0.037666	0.0394169	0.189215	0.206192	0.133528	0.0361722	0.0709666	0.0583657	0.0455189	0.081706	0.0353045	0.0397283	0.066827	0.0404296	0.0752992	0.0473893
Gln	CAA	0.031575	0.0329614	0.0642509		0.131612	0.109545	0.0757212	0.0446406	0.0665393	0.0483278	0.038329	0.125667	0.0325864	0.0313813	0.0398251	0.158634	0.0477219	0.0491892	0.0578933	0.0350899	0.0811295	0.0821128	0.047033	0.0652316	0.0388808	0.132874	0.104107	0.0693775	0.0698562	0.0644825	0.0451819	0.0373895	0.0401025	0.0412378	0.122945	0.26492	0.0751428	0.0471292	0.0442097	0.0678978	0.0492361	0.146782	0.0334088	0.0383088	0.0528114	0.0240403		0.0625879
Gln	CAG	0.0357558	0.0212128	0.0376356	0.0568805	0.150629	0.26492	0.0743181	0.0401124	0.0484375	0.0549731	0.0265022	0.0635338	0.0336449	0.0409186	0.0526366	0.153165	0.112623	0.0389383	0.0489016	0.0368163	0.0759378	0.0601205	0.0508439	0.0427995	0.0308818	0.236278	0.155161	0.0514011	0.0379685	0.109545	0.0470918	0.0355217	0.037813	0.0436236	0.17151	0.20944		0.0369198	0.0636363	0.0540082	0.0616092	0.0632331	0.0315318	0.0355784	0.042775	0.0356677	0.129085	0.0420349
Asn	AAC	0.0346352	0.0304286	0.0588292	0.0749717	0.0560596	0.0814216	0.0979893	0.0880397	0.111828	0.0493299	0.0329135	0.0718116	0.0353001	0.0388507	0.0552724	0.069133	0.0567765	0.0549882	0.0985565	0.0315598	0.0842734	0.152955	0.0970917	0.0706198	0.0461309	0.0583126	0.0490399	0.0715742	0.0529351	0.0622359	0.0431571	0.0373369	0.0366245	0.0425124	0.135551	0.362755	0.151887	0.0442103	0.0807343	0.0616555	0.0615777	0.181571	0.0278698	0.0408217	0.0416944	0.0424287	0.383903	0.0577653
Asn	AAT	0.0509738	0.038469	0.0754846	0.0697909	0.128001		0.165259	0.0527145	0.112111	0.0816346	0.0489368	0.127972	0.0397759	0.0404679	0.0579961	0.307808	0.0525284	0.0534502	0.0797977	0.0406277	0.0698577	0.0595829	0.131132	0.0780337	0.0457065	0.0765404	0.0387219	0.0583135	0.0826119	0.0764359	0.0550938	0.0489368	0.0338043	0.0480761	0.208676	0.0858825	0.203416	0.0576454	0.0747423	0.088272	0.0617506	0.0729126	0.0369366	0.0366722	0.0776847	0.0477875	0.17151	0.0431252
Asp	GAC	0.0330448	0.0253989	0.050798	0.0882634	0.0873159	0.0817627	0.0776323	0.0577154	0.0664101	0.0673742	0.0382613	0.106188	0.0427732	0.0366985	0.0449366	0.166447	0.0788125	0.0544066	0.0691009	0.0380801	0.0770994	0.0546162	0.0562441	0.0617563	0.0481081	0.0510878	0.0457748	0.0651415	0.0509738	0.0549697	0.0451785	0.0342458	0.0341922	0.0439018		0.063028	0.264223	0.0492509	0.0474159	0.0764359	0.0479874	0.181572	0.0378354	0.032504	0.060377	0.0307875		0.0507968
Asp	GAT	0.0420395	0.0289892	0.067931	0.113871	0.0901715	0.175501	0.0651559	0.0446904	0.0988583	0.0574202	0.0486253	0.091199	0.0380577	0.0562152	0.0411547	0.133807	0.0557795	0.0593809	0.107898	0.0485279	0.0670796	0.0797339	0.0553024	0.0696	0.0505171	0.0944353	0.0419095	0.0689925	0.0937181	0.0525839	0.0516527	0.0387859		0.0551818	0.0691002		0.307808	0.05339	0.0483104	0.0732762	0.0624	0.129085	0.0374313	0.037996	0.0948743	0.0354942	0.143629
Glu	GAA	0.0452583	0.0350543	0.0500014	0.098537		0.0712662	0.120484	0.0751886	0.0874	0.0679357	0.0397283	0.0979893	0.0378974	0.0457328	0.0392665	0.109644	0.056723	0.0562923	0.0798845	0.0402697	0.0644822	0.0648612	0.101329	0.0763005	0.0528464		0.0503044	0.0726144	0.0594649	0.0373715	0.0476096	0.0415828	0.0291875	0.0429707		0.094436	0.383903	0.0426627	0.0424429	0.0593495	0.0726144	0.116667	0.0370067	0.0365105	0.0685109		0.128903	0.0484127
Glu	GAG	0.0422924	0.0282189	0.0559072	0.106188	0.0923794	0.0891242	0.0847286	0.0383439	0.0670365	0.0665398	0.0287587	0.085293	0.0405196	0.0451822	0.0556181	0.132219	0.0433757	0.046002	0.0507222	0.0385157	0.0922621	0.0765562	0.0629728	0.0435323	0.0442064	0.0664411	0.0433182	0.0491593	0.0584115	0.0480521	0.0456865	0.0496091	0.0350881	0.0443709	0.122224	0.114278	0.151887	0.0443356	0.0446151	0.0673749	0.0487161	0.104048	0.0322335	0.0415795	0.104187	0.0391012	0.0678974	0.0324335
His	CAC	0.0379838	0.0271447	0.0539489	0.0759883	0.070123	0.0739982	0.0821615	0.0424589	0.0983435	0.0473588	0.0392587	0.0510745	0.0277124	0.0242559	0.0336202	0.133807	0.0663371	0.052475	0.0647352	0.038154	0.155159	0.0464405	0.0771025		0.028188	0.0765612	0.105333	0.0542064	0.0586119	0.0593885	0.0407791	0.0343689	0.0474477	0.0342103	0.0922621	0.221648	0.0841923	0.0366141	0.069039	0.0737938	0.0609451	0.140589	0.0281691	0.0291903	0.0513452	0.0275811	0.168142	0.0491504
His	CAT	0.0330113	0.0279144	0.0464895	0.0798862		0.165341	0.0404138	0.0293578	0.081594	0.0744462	0.0403419	0.0986485	0.0394888	0.038265	0.0546197	0.119049	0.100027	0.0664957	0.0559357	0.0375413	0.0733179	0.0795547	0.0425786	0.0678788	0.0496867	0.0883775	0.0560745	0.0863453	0.0687408	0.0598947	0.0466667	0.0332861	0.0463291	0.0476251	0.254166	0.177717	0.138385	0.0482258	0.0691716	0.0553574	0.0582428	0.0930381	0.0297608	0.0519406	0.0719308	0.0350701	0.26492	0.0439019
Arg	AGA	0.0458464	0.134688	0.0495712	0.0838751	0.104107	0.0837579	0.191955	0.0597416	0.0615752	0.283533	0.0312045	0.0603002	0.0342785	0.0469789	0.0595153	0.0982151	0.0509425	0.0374313	0.0719931	0.0422924	0.121637	0.0873159	0.0763005	0.0629728	0.0468484	0.0949133	0.0435364	0.157419	0.0669502	0.0462335	0.052831	0.0520842	0.0350678	0.0542403	0.125667	0.075205	0.0748644	0.0559831	0.0447876	0.0654498	0.0718136	0.101331	0.0331895	0.0403374	0.0757779	0.0374773	0.11968	0.0381054
Arg	AGG	0.0353437	0.0246835	0.0434874	0.0841921	0.0571508	0.206688	0.0620853	0.0326733	0.0528538	0.0496949	0.0270504	0.0597707	0.028772	0.0306329	0.0464812	0.100027	0.057301	0.0443678	0.0567888	0.035227	0.124136	0.166447	0.0401713	0.0383277	0.0295945	0.0602434	0.04453	0.0483104	0.0557437	0.0477036	0.0418561	0.0439042	0.0321295	0.033853	0.383903	0.130381		0.0446281	0.0466389	0.0681641	0.0335196	0.0733173	0.0307586	0.0406362	0.0590448	0.0398302	0.0512858	0.0301021
Arg	CGA	0.0393115	0.168141	0.0476399	0.0713265	0.099631	0.0737653	0.0614371	0.0482393	0.0699906	0.342398	0.0320945	0.0771705	0.03552	0.0433776	0.0471306	0.162761	0.138385	0.0391855	0.0719308	0.0358317	0.0831329	0.0821128	0.0680674	0.0831331	0.0324788	0.383903	0.146783	0.0676045	0.054919	0.0674201	0.0520035	0.0512188	0.103581	0.0380101	0.122944	0.383903	0.101327	0.0430856	0.0740416	0.0555938		0.254166	0.0503671	0.0319575	0.0485136	0.0303557	0.160578	0.0469341
Arg	CGC	0.0275789	0.0231132	0.0452209	0.0625254	0.15694	0.056512	0.0469412	0.0382644	0.0513063	0.0417669	0.034536	0.0489761	0.0319637	0.0376862	0.0493579	0.117589	0.139388	0.0345338	0.0451816	0.0297558	0.0617738	0.0785695	0.0537018	0.0496844	0.0298119	0.056831	0.0653383	0.11083	0.0697887	0.094731	0.0449019	0.0452568	0.138385	0.0338299	0.134198	0.429216	0.227952	0.0558859	0.103309	0.0581268	0.0684158	0.206688	0.0318863	0.0287159	0.0415777	0.0308156	0.232429	0.0548863
Arg	CGG	0.0345388	0.0248301	0.0376175	0.0674295	0.113673	0.125186	0.0605593	0.03289	0.0753371	0.051916	0.024882	0.0647655	0.0271489	0.0415944	0.0376217	0.139388	0.159997	0.033313	0.042529	0.0308208	0.0589894	0.0542721	0.0392948	0.0338743	0.0300205	0.115393	0.350455	0.0420402	0.0415119	0.0838751	0.0488614	0.0337111	0.0573793	0.0377268	0.147976	0.254166	0.120983	0.0731831	0.115391	0.0657401	0.0440755	0.159997	0.0301977	0.0396195	0.0381738	0.0332378	0.122706	0.0425352
Arg	CGT	0.0302588	0.0258101	0.0532008	0.11094	0.0914872	0.168141		0.0451462	0.106188	0.0880397	0.0342538	0.0638037	0.0363353	0.0460515	0.0462451	0.139388	0.0836779	0.063498	0.0544072	0.0340051	0.0704865	0.117884	0.0508489	0.0923794	0.0393688	0.100138	0.0665055	0.0611345	0.0595181	0.0505014	0.0540568	0.0376404	0.045812	0.0424056	0.0849889	0.607002	0.607002	0.0647205	0.0709197	0.0596825	0.0603016	0.143471	0.0336855	0.0327536	0.0548743	0.0296149	0.152955	0.0524003
Lys	AAA	0.0482779	0.0350786	0.0548276	0.0696635	0.162974	0.113529	0.101612	0.069663	0.0795139	0.0709666	0.0427995	0.0908727	0.0331264	0.0339562	0.0449236	0.108446	0.0569431	0.061438	0.0831331	0.0392366	0.117372	0.0751112	0.0527305	0.111829	0.0538812	0.0944351	0.0457576	0.0848442	0.0458702		0.0604475		0.035475	0.0407617	0.104836	0.104682	0.132219	0.0487431	0.0479462	0.0760875	0.0732159	0.110909	0.0303761	0.0400546	0.14107	0.0355094	0.212721	0.0499974
Lys	AAG	0.0382988	0.0277542	0.0482258	0.0991323	0.0840896	0.155608	0.0570407	0.0353605	0.0760886	0.0454372	0.028586	0.0861286	0.0341192	0.0365008	0.0700177	0.208676	0.0484806	0.0461226	0.0708964	0.0304385	0.069348	0.0541658	0.0673643	0.04842	0.0351885	0.0836509	0.0468265	0.0493604	0.0663431	0.0606921	0.0458109	0.0370175	0.0314713	0.0398204	0.126322	0.119206	0.100517	0.0379169	0.0542387	0.0874	0.0560213	0.0618652	0.0284715	0.0590448	0.0595942	0.0457695	0.103273	0.0342311
STOP	TAA	0.0443765	0.0393586	0.0648094	0.0891896	0.182408	0.0739473	0.107656	0.0615746	0.107521	0.107656	0.0333174	0.0654744	0.0458372	0.0357977	0.0580971	0.139589	0.061785	0.0549731	0.0785695	0.03443	0.111805	0.126322	0.0776323	0.138385	0.0661107	0.16719	0.053573	0.105333	0.0674285	0.0555942	0.26492	0.0477028	0.0382195	0.0424787	0.175464		0.24781	0.0476097	0.0484475	0.0581352	0.0555942	0.184494	0.0391769	0.0349242	0.0638037	0.0420675	0.13821	0.0459055
STOP	TAG	0.068279	0.0325614	0.057057	0.227952	0.0798845	0.199166	0.0949158	0.0544224	0.0459735	0.0684514	0.0344538	0.0714111	0.0507255	0.0419059	0.080437	0.203416	0.0547524	0.0442903	0.0493565	0.0344167	0.119395	0.0861286	0.0576912	0.0639838	0.0401157	0.0861648	0.0775497	0.0531717	0.0486555	0.0832831	0.152955	0.0504313	0.0315818	0.0331527	0.0944351		0.103582	0.051099	0.0664957	0.103993	0.0583784	0.283532	0.030357	0.037817	0.0525836	0.051378		0.0395175
STOP	TGA	0.0522933	0.271461	0.0496091	0.159997	0.165259	0.0968492	0.147077	0.0512151	0.0803113	0.283533	0.0354841	0.0553723	0.0460394	0.0524616	0.0429401	0.362755	0.0755097	0.0501797	0.0882634	0.0407425	0.171691	0.0922621	0.0869952	0.0836567	0.0459161	0.307808	0.0530443	0.090407	0.0619661	0.0929476	0.227952	0.0358142	0.053668	0.0478059	0.383903		0.236278	0.0754935	0.0801818	0.0505397	0.0704276		0.0350779	0.0378189	0.0782454	0.0364885	0.429216	0.0874019
	WT	M	S	I	Q	H	F	R	V	A	L	I	P	F	F	A	A	F	C	L	P	V	F	A	H	P	E	T	L	V	K	V	K	D	A	E	D	Q	L	G	A	R	V	G	Y	I	E	L	D
	Amino Acid	3	4	5	6	7	8	9	10	11	12	13	14	15	16	17	18	19	20	21	22	23	24	25	26	27	28	29	30	31	32	33	34	35	36	37	38	39	40	41	42	43	44	45	46	47	48	49	50
	W	0.0361224	0.0275929	0.0688318	0.0876306		0.110271	0.0901146	0.0362111	0.0480753	0.0544083	0.0347017	0.0712514	0.0349092	0.0398251	0.0488797	0.212721	0.0632606	0.0428378	0.0485551	0.0342544	0.0665818	0.0918617	0.0685819	0.0611156	0.0298967	0.101949	0.150629	0.0504846	0.0536318	0.0508396	0.0488354	0.0417948	0.0454679	0.0504612	0.166447	0.128001	0.383903	0.0580661	0.0900023	0.0698562	0.362755		0.0293544	0.0386144	0.0795114	0.0442277	0.0909611	0.0484127
	F	0.0449322	0.0303279	0.0463021	0.117589	0.0784952		0.104682	0.0365613	0.0729394	0.0417218	0.0255242	0.082839			0.0327988	0.14229		0.0526005	0.0465233	0.0302151	0.0517249		0.0944351	0.0740416	0.0294371	0.0742097	0.101951		0.0495323	0.129085	0.0386306	0.0443195	0.0412644	0.0310563	0.0993677	0.607002	0.114752	0.0367426	0.0541395	0.0561237	0.0439601	0.113378	0.0391569	0.0193256	0.0364616	0.0290037		0.0518124
	Y	0.0360765	0.0242428	0.0582428	0.0923941	0.0784169	0.0548209	0.0811293	0.0613597	0.0905674	0.0489316	0.03338	0.0644523	0.0248265	0.0255318	0.0450301	0.134654	0.060895	0.0403772	0.0613517	0.026175	0.0793876	0.0679492	0.0582353	0.0332159	0.0313368	0.0556139	0.0559831	0.101327	0.042419	0.0513217	0.0423964	0.0293969	0.0308451	0.0361244	0.189216	0.115013	0.16929	0.0411006	0.0589739	0.0589718	0.0365188	0.174764	0.0265491		0.0483086	0.0298617	0.383903	0.0401947
	P	0.0183042	0.0129488	0.0224202	0.0293982	0.041637	0.0303035	0.0285835	0.0162765	0.0288629	0.0286056	0.0170637		0.0178092	0.0153489	0.0200299	0.047081	0.030723	0.0215219	0.0277963		0.0393668	0.0264862	0.025694	0.0282637		0.0294276	0.0280273	0.0289482	0.0290784	0.0251084	0.0211843	0.0162256	0.015352	0.0182713	0.0567794	0.0619782	0.0492544	0.0179484	0.0206402	0.0332238	0.0265299	0.0384154	0.0137107	0.017201	0.0253502	0.0160201	0.0351497	0.0242746
	M		0.0323216	0.0385491	0.106888	0.0702021	0.208676	0.051132	0.0434996	0.060134	0.0601935	0.0328837	0.0674105	0.0355595	0.0458522	0.0452633	0.108471	0.0534068	0.0460394	0.06161	0.0389282	0.0704276	0.0782454	0.04677	0.0494283	0.0350463	0.0765562	0.0347634	0.0492509	0.0611464	0.0579566	0.0452762	0.0391603	0.0335667	0.0392344	0.116248	0.206192	0.129657	0.0370177	0.0463094	0.0611898	0.0445103	0.0692134	0.0425442	0.0433776	0.0722992	0.0338158	0.0632984	0.0413075
	I	0.0223997	0.0192758		0.058558	0.0650339	0.0645353	0.060419	0.0296658	0.0478622	0.0363142		0.0503277	0.0208851	0.0214828	0.0219231	0.0699901	0.05038	0.0350185	0.0390771	0.0250941	0.0763512	0.0726805	0.0436744	0.0500569	0.0222728	0.067079	0.02301	0.0465777	0.0338693	0.0352553	0.0266128	0.0223847	0.0223217	0.0220244	0.120644	0.11475	0.115391	0.0251408	0.0346162	0.0475186	0.0300625	0.0593448	0.0226664	0.0190434		0.0219736	0.0490364	0.0334451
	L	0.0171214	0.0140344	0.0219128	0.0468537	0.0462613	0.0434671	0.0292127	0.018278	0.0281803		0.0162719	0.0247954	0.0148314	0.0166807	0.0185783	0.0707369	0.0366071	0.0230233		0.0148018	0.03182	0.0292065	0.0302761	0.0257204	0.0151013	0.0392055	0.0379591		0.0273431	0.0364699	0.019224	0.01722	0.0169303	0.0170785	0.0480374	0.08473	0.0517825		0.0307067	0.0244863	0.0289008	0.0474198	0.0163903	0.0147705	0.0234895	0.0138025		0.0222308
	V	0.0165847	0.0137916	0.0234865	0.0600229	0.0420503	0.0415423	0.0433383		0.0358719	0.0269343	0.0166089	0.0338504	0.0166809	0.0185735	0.0211002	0.04398	0.0285368	0.0233915	0.0322221	0.0201914		0.0408487	0.0259275	0.0282438	0.0215166	0.0342424	0.0206581	0.0252147		0.0346552		0.0246013	0.0173494	0.02236	0.088272	0.0837586	0.0667753	0.0204692	0.0294728	0.0316542	0.0306339		0.017482	0.01826	0.0296924	0.0173688	0.0570404	0.0238251
	A	0.016959	0.01215	0.0247679	0.0433372	0.0451842	0.0379215	0.0400553	0.0209249		0.0227201	0.0159699	0.0263353	0.0179562	0.0183922			0.0239689	0.0259954	0.0367782	0.021102	0.0286886	0.0379169		0.0274877	0.0215412	0.033285	0.0226714	0.0311283	0.025962	0.0333651	0.0193794	0.0169956	0.015932		0.0565391	0.0599813	0.0495774	0.0216063	0.0238035		0.032867	0.0563962	0.0135505	0.0179919	0.028359	0.0177281	0.0448898	0.019645
	G	0.0154729	0.0134441	0.0225711	0.0544072	0.0362567	0.0426586	0.039656	0.01993	0.0300394	0.0218495	0.0145953	0.0356462	0.0172879	0.0226268	0.0189204	0.0366792	0.0295287	0.0192172	0.0274353	0.0183224	0.0336819	0.0409729	0.0236197	0.0209403	0.0194019	0.0274569	0.0227675	0.0299431	0.0262315	0.0281905	0.0191848	0.019782	0.0155997	0.0176039	0.093347	0.0491731	0.0655934	0.0237322		0.0335803	0.0300924	0.0437243		0.0174585	0.0279481	0.0177652	0.0330369	0.0184872
	C	0.0228363	0.0233593	0.0500419	0.0765607	0.160578	0.0806169	0.0687408	0.0319846	0.0509281	0.0411954	0.0290701	0.0460437	0.0269696	0.031497	0.0378681	0.113501	0.0441345		0.0527173	0.0258368	0.059158	0.0836583	0.0780169	0.0633778	0.0353605	0.0626154	0.0415055	0.17151	0.0439659	0.0516316	0.0331568	0.0396392	0.0497723	0.0405613	0.18552	0.342398	0.0720825	0.0424162	0.061318	0.0444288	0.0540338	0.085573	0.0279878	0.036018	0.0377158	0.032679	0.186149	0.0766558
	S	0.018468		0.0231133	0.0447804	0.0417082	0.0332892	0.0353079	0.0190582	0.0303764	0.022626	0.0152297	0.0309664	0.0142681	0.0143601	0.0217229	0.058716	0.0273794	0.019145	0.0286711	0.0150094	0.0344745	0.0305293	0.0249427	0.0295645	0.0180477	0.0295417	0.0249285	0.0355127	0.0274856	0.0276441	0.0177789	0.0158249	0.0148294	0.0158752	0.0718762	0.0416226	0.0469654	0.0198698	0.0254478	0.0281212	0.0255936	0.0620395	0.0136806	0.0152208	0.0247645	0.0153259	0.0439962	0.0204868
	T	0.0167537	0.0147175	0.0249243	0.0453764	0.0442134	0.0378085	0.0356519	0.022118	0.0385717	0.0272965	0.0188909	0.0264941	0.0157066	0.0173998	0.0188964	0.0385095	0.0259317	0.0235148	0.0286189	0.0183768	0.0323301	0.0347757	0.0293674	0.0293453	0.020153	0.0274351		0.0286836	0.0327948	0.0254914	0.0197844	0.0156774	0.0138527	0.0180383	0.0626771	0.0483337	0.0469426	0.018666	0.0292994	0.0287191	0.022946	0.0367967	0.0162528	0.0188248	0.027461	0.0178985	0.0409984	0.0224603
	Q	0.0236964	0.0178594	0.0325047		0.100027	0.10214	0.0517362	0.029873	0.03912	0.0363196	0.0218163	0.0568685	0.0234303	0.0249305	0.0317981	0.104049	0.0439018	0.0305551	0.0374069	0.0253758	0.0552211	0.0486157	0.0345129	0.0358347	0.0241899	0.114992	0.0866285	0.0412427	0.0333391	0.0553563	0.03261	0.0257801	0.0275288	0.0299808	0.100317	0.162763		0.0290983	0.0363472	0.0423182	0.038329	0.0581184	0.0229568	0.0260948	0.0331487	0.0199561	0.129085	0.0349419
	N	0.0286479	0.0238907	0.0461309	0.0508802	0.0514598	0.0814216	0.084752	0.045319	0.0795103	0.0422683	0.0273394	0.0627686	0.0264279	0.0280605	0.0400614	0.0674778	0.0384557	0.0383854	0.0613066	0.0249149	0.0538394	0.05553	0.0763008	0.0522987	0.0325113	0.0464095	0.0304277	0.0452686	0.0445974	0.0483068	0.0339258	0.0297162	0.0248706	0.031887	0.110828	0.0836509	0.122403	0.0350453	0.0549989	0.0506253	0.0434969	0.0678974	0.0222642	0.027311	0.0366474	0.0316978	0.158667	0.0345757
	D	0.0259799	0.0191294	0.0407428	0.0693496	0.0628836	0.0742265	0.050026	0.0353842	0.0551794	0.0437499	0.0300825	0.0690389	0.0284605	0.0307638	0.0302962	0.105333	0.0456155	0.0400982	0.0583533	0.0299945	0.0507255	0.0447009	0.0394988	0.0462335	0.0348389	0.0450161	0.0309503	0.0472339	0.0448522	0.0379422	0.0339875	0.0257016		0.0343668	0.0678787		0.204352	0.036254	0.0338543	0.0529922	0.0379692	0.106169	0.0266326	0.0247075	0.0509967	0.0231848	0.139955
	E	0.0308845	0.0220054	0.0372694	0.0724794	0.0923794	0.055611	0.0685092	0.0341501	0.0533136	0.0476421	0.023321	0.0645411	0.0276768	0.0321804	0.0320783	0.0840837	0.0344994	0.0356361	0.0427308	0.027759	0.0529922	0.0492341	0.05339	0.0378441	0.0339508		0.0328677	0.0407593	0.0415423	0.0295084	0.0330084	0.0319082	0.022466	0.0308663		0.0731321	0.143077	0.0307775	0.030652	0.0446079	0.0405211	0.0775582	0.0243324	0.0274381	0.057301		0.060197	0.026931
	H	0.0249329	0.019478	0.0352653	0.0549996		0.0672658	0.0363139	0.0240408	0.063028	0.0400246	0.0281671	0.0451831	0.02271	0.0205102	0.0286421	0.0895437	0.0554375	0.0411985	0.0423429	0.0267908	0.0662432	0.0397854	0.0373183		0.0244567	0.0579164	0.0495794	0.0460007	0.0446546	0.042046	0.0307365	0.0239346	0.0331932	0.0277792	0.08702	0.138056	0.0722215	0.0291869	0.0488662	0.0442906	0.0421083	0.0780169	0.0204739	0.0254666	0.0418654	0.0217049	0.144674	0.0327856
	R	0.0139385	0.012246	0.0185117	0.0311758	0.0365903	0.0361416		0.016383	0.0260077	0.0257948	0.0122928	0.0248817	0.0130196	0.0162487	0.0190009	0.0489372	0.0321359	0.0161165	0.0219223	0.0139323	0.0312212	0.0336763	0.0205234	0.0201213	0.013627	0.0335771	0.0254707	0.0250462	0.0226917	0.0236952	0.0197904	0.0173279	0.019223	0.0157905	0.0508632	0.0619661	0.0525789	0.0218451	0.0257715	0.0251727		0.049491	0.0137508	0.0141991	0.0201026	0.0135046	0.0400982	0.0169608
	K	0.030041	0.0217894	0.0362554	0.0568447	0.074994	0.0917816	0.0498315	0.0315674	0.0550252	0.0383088	0.0237952	0.0627215	0.0237454	0.0248873	0.0378566	0.0968488	0.0366985	0.0368338	0.0540906	0.0240643	0.0598901	0.0440095	0.0415936	0.0444805	0.029492	0.0628447	0.0326239	0.0427351	0.0377831		0.0364737		0.0235675	0.0285191	0.0811079	0.0786122	0.080139	0.0299078	0.0359162	0.0575261	0.0443678	0.0541659	0.0207967	0.0331876	0.054532	0.0280689	0.0922625	0.028277
	STOP	0.0303295	0.024959	0.0324528	0.0733213	0.0668132	0.0564468	0.0644442	0.0318805	0.0374891	0.0566305	0.0198625	0.0364226	0.0273892	0.0241402	0.0317248	0.109342	0.0361039	0.0284762	0.0375976	0.0209227	0.0742759	0.0564862	0.0407595	0.0477567	0.0275236	0.0749908	0.0339122	0.0420735	0.0333139	0.0413706	0.116666	0.0249368	0.0221759	0.0229558	0.0808473		0.0896573	0.0316826	0.0352305	0.0353243	0.0348763	0.14229	0.0198022	0.021252	0.0361032	0.0243226	0.131135	0.0282887
[truncated: 239 more columns]

## Sheet: Variance (replica 1)
		M	S	I	Q	H	F	R	V	A	L	I	P	F	F	A	A	F	C	L	P	V	F	A	H	P	E	T	L	V	K	V	K	D	A	E	D	Q	L	G	A	R	V	G	Y	I	E	L	D
Amino acid	Codon	3	4	5	6	7	8	9	10	11	12	13	14	15	16	17	18	19	20	21	22	23	24	25	26	27	28	29	30	31	32	33	34	35	36	37	38	39	40	41	42	43	44	45	46	47	48	49	50
Trp	TGG	0.000196635	0.000114736	0.00071398	0.00115723		0.00183246	0.00122377	0.000197602	0.000348299	0.000446107	0.000181472	0.00076506	0.000183649	0.000239013	0.000360052	0.00681914	0.000603081	0.000276543	0.000355285	0.000176824	0.000668066	0.00127168	0.000708805	0.000562876	0.000134696	0.00156629	0.00341923	0.000384084	0.000433464	0.000389505	0.000359399	0.000263241	0.000311543	0.000383728	0.00417502	0.00246907	0.0222102	0.000508105	0.00122072	0.000735391	0.0198306		0.000129854	0.000224702	0.000952724	0.00029478	0.00124687	0.000353205
Phe	TTC	0.000514375	0.000273478	0.000551077	0.00411557	0.00105519		0.00300934	0.000548205	0.00171139	0.000477584	0.000364046	0.00152259	0.000244613	0.000265758	0.000224723	0.0277626	0.00105722	0.000509128	0.000520969	0.000257842	0.000779719	0.00145677	0.00186582	0.00241138	0.000291641	0.00793245			0.000572917	0.00411988	0.000387323	0.000500042	0.00059431	0.000244915	0.00154313	0.0555249	0.00245198	0.000426058	0.000684076	0.000926686	0.000824864		0.000719575	0.000132169	0.00035649	0.000238913		0.000684076
Phe	TTT	0.000738224	0.000280667	0.000775948	0.00426048	0.00740359	0.00279145	0.00353539	0.000317081	0.0015111	0.00058	0.000134579	0.00310195			0.000585493	0.00331757		0.00231555	0.000877112	0.00029368	0.000836651		0.00501414	0.00126129	0.000235414	0.000930285	0.00156635		0.00103862	0.00640694	0.000539832	0.000724475	0.000452899	0.000363471	0.0277626		0.00973514	0.000387354	0.00122745	0.000967825	0.000452257	0.00193715	0.000339743	9.76656e-05	0.000457683	0.000269942		0.000984982
Tyr	TAC	0.00029887	0.000142505	0.000844635	0.00211549	0.00177307	0.000490179	0.00129819	0.00110551	0.00158669	0.000635628	0.000350191	0.00139808	0.000207571	0.000194384	0.000718118	0.00707698	0.000983341	0.000421335	0.000858869	0.000153129	0.00238768	0.00489948	0.00136707	0.00023036	0.000247422	0.00139097	0.000781069	0.00236168	0.000786609	0.000600538	0.000471996	0.000175087	0.000618102	0.000333234	0.00539539	0.00814101	0.00973514	0.000412183	0.00113994	0.00111169	0.000666709		0.000246226		0.000584504	0.000245202		0.000576944
Tyr	TAT	0.000565752	0.000232886	0.00129258	0.00320833	0.00195407	0.00555272	0.0060634	0.00114893	0.00545184	0.000839896	0.000321368	0.0011179	0.000167517	0.00019774	0.00052993	0.00438377	0.00128644	0.000591992	0.00164342	0.000314811	0.00154738	0.000806835	0.00081228	0.000592845	0.000367403	0.000701923	0.0012361	0.00426048	0.000413053	0.00117539	0.000631051	0.00050531	0.000186751	0.000481929		0.00280454	0.00707698	0.000677222	0.000962149	0.0009794	0.000286505	0.0046027	0.000186149	0.000166265	0.000880446	0.00029589	0.0222101	0.000426063
Pro	CCA	0.000153107	0.000118609	0.000292732	0.000382516	0.00121651	0.000846119	0.0014918	0.000153431	0.000560114	0.000280785	0.000186039	0.000505078	0.000144844	0.000114993	0.000211092	0.00065096	0.000872236	0.000271712	0.000654164	0.000100297	0.00132358	0.000421504	0.000698184	0.0013564		0.000508554	0.000258918	0.000730885	0.000509506	0.000443267	0.000241681	0.000152932	0.000120091	0.000250113	0.00181857	0.00288595	0.00117704	0.000166795	0.000267475	0.000791686	0.000527566	0.000668066	0.000135926	0.000122303	0.000551904	9.3412e-05	0.00137149	0.00034778
Pro	CCC	0.000162598	0.000101883	0.000306361	0.000637399	0.000993025	0.000477715	0.000481733	0.000184454	0.000458211	0.000906492	0.000181141		0.000221142	0.000147964	0.000213024	0.0105764	0.000686643	0.000318629	0.000495518	8.99727e-05	0.000647398	0.000834804	0.000428828	0.000556068	0.000190844	0.000288873	0.000773065	0.000959582	0.000441361	0.000513638	0.000215739	0.000135485	0.000114764	0.00014547	0.00133437	0.00120209	0.000918643	0.000246707	0.000219564	0.000595913	0.000330187	0.00115723	0.000106082	0.000157691	0.000268436	0.000102417	0.00279152	0.000324389
Pro	CCG	0.000221383	7.87712e-05	0.000242647	0.000384996	0.000700326	0.000351758	0.00029854	0.000155622	0.000425174	0.000682967	0.00010632	0.000260913	0.000229348	0.000157409	0.000308402	0.00109631	0.000718286	0.000160234	0.000333826	0.000103771	0.000706111	0.000285868	0.000198996	0.000280331	0.000107752	0.000743722	0.00126479	0.000274286	0.000421153	0.000315938	0.000309856	0.000150039	0.000130281	0.00027209	0.00228614	0.014278	0.00193715	0.000141489	0.00033881	0.000647614	0.000548128	0.000626602	9.08665e-05	0.000227619	0.000435061	0.000532151	0.000331003	0.000403939
Pro	CCT	0.000380669	0.000112246	0.000412808	0.00107244	0.00169865	0.000899554	0.000484611	0.000148716	0.000595178	0.000501018	0.000382598	0.000474231	0.000190865	0.000153062	0.000253478	0.00216016	0.000330109	0.000806683	0.000500689		0.0017465	0.000424428	0.000770811	0.000456768	0.000183802	0.00113542	0.000393112	0.000526148	0.000798068	0.000315938	0.000350191	0.000210036	0.000282421	0.000184615	0.0030093	0.00201176	0.00341928	0.000279801	0.000229052	0.000652862	0.000376707	0.00173614	0.000128769	0.000276102	0.000400069	0.000288487	0.000782775	0.000351192
Met	ATG		0.000157432	0.000223942	0.00172173	0.000742691	0.00656228	0.000393997	0.000285154	0.000544941	0.000546019	0.000162956	0.000684799	0.000190554	0.000316832	0.000308746	0.00177312	0.000429835	0.000319424	0.00057202	0.000228369	0.00074747	0.000922626	0.000329642	0.000368179	0.000185094	0.000883221	0.000182118	0.000365541	0.000563444	0.00050619	0.000308921	0.0002311	0.000169796	0.000231975	0.00203647	0.00640694	0.00253339	0.000206504	0.000323181	0.000564243	0.000298558	0.00072192	0.000272765	0.000283556	0.000787727	0.000172325	0.000603802	0.000257138
Ile	ATA	0.000388164	0.000164238	0.000353926	0.00101611	0.00130958	0.00176058	0.000915928	0.000433028	0.000823201	0.000420305	0.000409021	0.00180169	0.000208566	0.000192901	0.000169042	0.00262603	0.00113089	0.000579548	0.000584504	0.000260633	0.0054517	0.00167201	0.000914623	0.00102613	0.000263096	0.00194134	0.000236179	0.000675019	0.0011489	0.000684064	0.000285354	0.000230436	0.000184653	0.0002203	0.00307273	0.0057691	0.00640694	0.000199116	0.000422174	0.00185472	0.000306542	0.00438377	0.000250474	0.000161066	0.000523122	0.000195175	0.00227788	0.000458532
Ile	ATC	0.000131291	0.000157396	0.000440076	0.00194134	0.00185472	0.00219352	0.00269816	0.000294213	0.00134124	0.000827794	0.000151306	0.00086811	0.000173848	0.00015877	0.000261578	0.00149945	0.00170282	0.000529098	0.000493678	0.000318601	0.00155592	0.00307279	0.000530839	0.000918643	0.00017178	0.00144696	0.000205732	0.000877331	0.000351241	0.00073133	0.000295673	0.000231821	0.000191718	0.000181397	0.00839887	0.00363974	0.00458703	0.000239623	0.000545431	0.000578869	0.000325559	0.000695512	0.000221894	0.000123268		0.000184328	0.00102515	0.000490592
Ile	ATT	0.000325224	0.000182108		0.00232994	0.00353531	0.00181857	0.00266812	0.000550118	0.00104542	0.000688371		0.00108481	0.000211628	0.000340207	0.00024327	0.0031542	0.000864764	0.000555512	0.00177653	0.000278247	0.00371185	0.00288592	0.00197559	0.00181169	0.000263087	0.00352564	0.000292375	0.0023616	0.000480193	0.000399333	0.00039889	0.000215472	0.000383759	0.000273823		0.0121148	0.00707687	0.000818754	0.000741018	0.00147168	0.0009987	0.00444218	0.000226446	0.000247144	0.000410676	0.000308182	0.000757434	0.000578608
Leu	CTA	0.000197154	0.000140523	0.000656699	0.00143667	0.0176671	0.00300934	0.00106551	0.000371562	0.000877112	0.000310945	0.000277733	0.000760484	0.000169658	0.000168175	0.000348746	0.00623568	0.000700131	0.000344888	0.00117865	0.000275059	0.000567351	0.000675019	0.000738748	0.000330748	0.000154979	0.00237987	0.00105157	0.00119224	0.00060261	0.000858715	0.000298343	0.000332403	0.000165335	0.00024169	0.00157169		0.0011189	0.000419017	0.000589123	0.000354667	0.000586796	0.00489948	0.000460821	0.000155937	0.000527566	0.000145059	0.00203647	0.000525395
Leu	CTC	0.000187868	0.000133105	0.000448648	0.0014908	0.00147284	0.000676654	0.000663164	0.000212707	0.00142714	0.000324494	0.000356172	0.000578608	0.000168231	0.000222069	0.00018703	0.00297857	0.000663304	0.000558055	0.000571374	0.000174839	0.00098478	0.000449601	0.000598614	0.000888777	0.00015875	0.000567756	0.000854478	0.000684799	0.000809153	0.00127168	0.000238204	0.000208469	0.000215643	0.000204953	0.00220574	0.00501423	0.00195404	0.000213384	0.000663304	0.000503457	0.000712095	0.00117534	0.000167531	0.000136703	0.0003958	0.000106778	0.0118984	0.000514
Leu	CTG	0.00016241	0.000131371	0.000198362	0.00199345	0.000897452	0.00173614	0.000337433	0.000213861	0.000289562	0.00048353	0.000143434	0.000221748	0.000150882	0.000284611	0.000372664	0.00219349	0.00177551	0.000403525	0.000289434	0.000126464	0.000476229	0.000544932	0.00050417	0.000479301	0.000130104	0.00105451	0.00137151		0.000441081	0.000740994	0.000334041	0.000210672	0.000281132	0.000181117	0.00211549	0.0222101	0.00229981	0.000140572	0.000453536	0.000748762	0.000872194	0.00167201	0.000145559	0.000263828	0.000365734	0.000114639		0.000208566
Leu	CTT	0.00060935	0.000221497	0.000671951	0.00385773	0.00225124	0.00333172	0.00156898	0.000312465	0.00131734		0.000503601	0.000720801	0.000395091	0.000330171	0.000234278		0.00185473	0.00054918		0.000175773	0.00177551	0.00300934	0.0016545	0.000712173	0.000242606	0.00129261	0.000959598	0.000770811	0.000505009	0.0011903	0.000347616	0.000250253	0.000325585	0.000339083	0.00458711	0.00185472	0.00396629	0.000243093	0.00160251	0.000396927	0.00061309	0.00132882	0.000205038	0.000200269	0.000429553	0.000187942	0.00411564	0.00039213
Leu	TTA	0.000473596	0.000281414	0.00100907	0.00125392	0.00154731	0.00207611	0.00280454	0.000770811	0.00150592	0.00100896	0.000350336	0.00166665	0.000218489	0.000291866	0.000401678	0.00783069	0.00128644	0.000993025	0.00107026	0.000327766	0.00277957	0.0019029	0.00141336	0.00114058	0.000418811	0.0166576	0.00352564	0.00300934	0.00124444	0.00345398	0.000411233	0.000356757	0.000281711	0.000552192	0.00189584	0.00841307	0.0118984	0.000279097	0.0031542	0.00220577	0.00201176	0.00253339	0.000413747	0.000187832	0.0012845	0.000568692	0.00190198	0.000738212
Leu	TTG	0.000417191	0.000282801	0.000396372	0.00841307	0.00640694	0.00299891	0.000757459	0.000300947	0.000657684	0.00112594	0.00014544	0.000776823	0.000208467	0.000280648	0.000603912	0.00362142	0.00539539	0.000391294	0.000803928	0.000223555	0.00124777	0.000732465	0.00105107	0.000661627	0.000423055	0.00277957	0.00205117	0.0011276	0.00111884	0.00177551	0.000463652	0.000321385	0.000420451	0.000283633	0.00174218	0.0499724	0.00333172		0.00148276	0.000510394	0.00063299	0.00839902	0.000393961	0.000355069	0.000596627	0.000333425	0.00251591	0.00104149
Val	GTA	0.000159498	0.00011318	0.000343497	0.00151655	0.00153277	0.000926675	0.00597984	0.000271425	0.00154731	0.000507706	0.000300936	0.000559311	0.000167483	0.000267433	0.00044866	0.000906503	0.000288436	0.000466469	0.000602074	0.000271188	0.000238532	0.000661967	0.00140328	0.000889551	0.000400893	0.00116262	0.0001833	0.000314695	0.000350509	0.000695383		0.000395632	0.000148205	0.000401772	0.00220577		0.00190198	0.000233946	0.000319424	0.000529098	0.000937951	0.00115902	0.000261115	0.000223536	0.000344693	0.000120767	0.0105764	0.000544976
Val	GTC	0.000120845	8.97087e-05	0.000246056	0.00165622	0.00113589	0.000916202	0.0010682		0.000616691	0.000363967	0.000157269	0.00126479	0.000193671	0.000175047	0.000261589	0.00118462	0.00152915	0.000305871	0.00048926	0.00027201	0.000357278	0.0027363	0.000359936	0.000408518	0.000172538	0.000577389	0.000476418	0.000343197	0.000350501	0.000689321	0.000212724	0.000300968	0.000211222	0.000227516	0.00417504	0.0111053	0.00180169	0.000281645	0.000638409	0.000681905	0.000575066	0.000878495	0.000184208	0.00019393	0.000508655	0.000157402	0.00432901	0.000515326
Val	GTG	0.000185521	0.000105509	0.000292855	0.00497594	0.000719575	0.000730086	0.000887181	0.000173977	0.000537929	0.000414602	9.01829e-05	0.000468509	0.000134897	0.000179065	0.000161725	0.000906293	0.000393179	0.000207981	0.000447477	0.000182132	0.000790932	0.000712234	0.000240751	0.000287326	0.000225823	0.000401772	0.000187868	0.000365594		0.000617318	0.000233805	0.000334811	0.000153575	0.000317114		0.00177551	0.00263439	0.00016756	0.000589123	0.00061718	0.000420837		0.000128687	0.000169214	0.000460389	0.000248018	0.000688753	0.00020745
Val	GTT	0.000232392	0.000176068	0.000599928	0.00307279	0.00134636	0.00464164	0.000748721	0.000210572	0.00095982	0.000484881	0.000295077	0.000896217	0.000187086	0.000232501	0.000372039	0.00260551	0.000672996	0.000520969	0.00211545	0.000286059		0.00150785	0.000444078	0.000786067	0.000609517	0.00169926	0.000366377	0.000603941	0.000490181	0.000959582	0.000276027	0.000477119	0.000242179	0.00030998	0.00623561	0.00347658		0.00047607	0.000796452	0.000595913	0.000521789	0.000638388	0.000216154	0.000225415	0.00197563	0.000297908	0.00486939	0.000318422
Ala	GCA	0.00016782	9.61796e-05	0.000366734	0.000980634	0.00135239	0.000524142	0.000839927	0.000308701	0.000802047	0.000318241	0.000159498	0.000567242	0.000148883	0.000243771	0.000162277		0.000284469	0.000371991	0.0016094	0.000271855	0.00046088	0.00138948	0.000337337	0.00190196	0.000287468	0.000928526	0.000310481	0.000501044	0.000627674	0.00106017	0.000202286	0.000158457	0.000138657	0.000257698	0.00114202	0.00623568	0.0222102	0.000235464	0.000293051		0.00119702	0.000993025	0.00010688	0.000182007	0.000429654	0.000206171	0.000926651	0.000235514
Ala	GCC	0.000134489	8.18636e-05	0.000309674	0.000940311	0.00170281	0.000632972	0.000748762	0.000162554		0.000207226	0.000123238	0.000375644	0.000203406	0.000160523	0.000175225	0.000765378	0.000327351	0.000608698	0.000527395	0.000237848	0.000359622	0.000673527	0.000211758	0.000406675	0.000207652	0.000463071	0.000285536	0.000506207	0.000354767	0.000556115	0.000207799	0.000172689	0.000146923	0.000142114	0.00119617	0.00137896	0.000700928	0.000268315	0.000325595	0.000592065	0.000527429	0.00273243	0.000117989	0.000159233	0.000499321	0.000120726	0.00200657	0.000235608
Ala	GCG	0.000202485	7.62265e-05	0.000349006	0.00154717	0.00122079	0.00209418	0.000833045	0.00025024	0.000328479	0.000514375	0.000118546	0.000293686	0.000198526	0.000269184		0.000444961	0.000360502	0.000353687	0.000600553	0.000291877	0.000794609	0.000666709	0.000267208	0.000245933	0.000334041	0.000539097	0.000354679	0.000525378	0.000295679	0.000570726	0.000229709	0.0001651	0.000133429	0.00024358	0.00396629	0.0222101	0.00130958	0.000297725	0.000329459	0.000633492	0.000605334	0.00185473	8.97984e-05	0.000200534	0.000434973	0.000313462	0.000842892	0.000160502
Ala	GCT	0.000206991	0.000104507	0.000496481	0.00122745	0.000891183	0.00146321	0.0024691	0.000559213	0.000417258	0.000334299	0.000304409	0.000566103	0.00025151	0.000181691	0.000160296	0.00152259	0.000455782	0.000373999	0.00135645	0.000277609	0.000544932	0.00110047		0.000563217	0.000325818	0.00108262	0.000292496	0.00104542	0.000489603	0.000712994	0.000287075	0.000203406	0.000209892		0.00839887	0.001109	0.00203163	0.000340279	0.000477228	0.000858869	0.000578608	0.00518658	0.000135423	0.000263014	0.000621438	0.000204875	0.00194725	0.000391291
Gly	GGA	0.000211641	0.00277934	0.000700917	0.00181855	0.00107671	0.00181169	0.00131565	0.000265197	0.000663285	0.00522611	0.000245308	0.00288592	0.00026458	0.000524798	0.000252319	0.000500082	0.000458841	0.000226883	0.00071398	0.000284091	0.000968823	0.00115902	0.000462958	0.00073133	0.000278986	0.000498964	0.0003154	0.000756728	0.000732228	0.000725346	0.000266341	0.000264692	0.000155948	0.000303203	0.00251674	0.00189411	0.0074035	0.00026647	0.000335336	0.00293637	0.000379634	0.00656228	0.000133153	0.000268783	0.00121651	0.000215518	0.0005461	0.000476731
Gly	GGC	0.000116035	6.23048e-05	0.000246821	0.00102911	0.000764341	0.00038236	0.00246907	0.000266377	0.000672996	0.00019803	0.000138212	0.000642781	0.000159272	0.000250388	0.00013855	0.000961686	0.000451253	0.00017374	0.0004064	0.000180872	0.000699719	0.000739386	0.000289562	0.000276097	0.000269726	0.00045628	0.000310007	0.000446078	0.000303671	0.000586783	0.000190658	0.000143353	0.000126452	0.00015564	0.00973514	0.00152922	0.00463965	0.000299011	0.00028416	0.000517865	0.000949739	0.00201179	9.35894e-05	0.000117384	0.000531079	0.000151747	0.000764601	0.000212128
Gly	GGG	0.00013028	9.32956e-05	0.000219453	0.00266812	0.00084745	0.0118984	0.00063169	0.000191494	0.000396699	0.000239663	7.25991e-05	0.000577366	0.000153079	0.000264654	0.000249069	0.0013276	0.00037399	0.000202964	0.000347616	0.000223119	0.00087047	0.000798094	0.000273599	0.000169522	0.000169506	0.000426591	0.000391889	0.000385534	0.000437469	0.000368828	0.000211098	0.000349324	0.00012184	0.000151052		0.00288592	0.00154731	0.000458545	0.000347423	0.000710179	0.000608688	0.00110906	7.74446e-05	0.000179466	0.000215064	0.000201614	0.000706111	0.000104274
Gly	GGT	0.000146462	0.000101887	0.000330412	0.00269816	0.000603802	0.00231555	0.000688788	0.000248428	0.000535923	0.000231381	0.00016011	0.000620572	0.000178265	0.000299504	0.000293591	0.000891183	0.00193715	0.000345105	0.000476719	0.000158386	0.000453045	0.00191791	0.00037934	0.000232348	0.000223499	0.000442684	0.000256863	0.000801739	0.000370749	0.000384859	0.000231017	0.000301857	0.000204	0.000193564	0.00629297	0.000817481	0.00191787	0.000403187		0.000450646	0.000494804	0.00051755		0.000247525	0.000850198	0.00020751	0.000641414	0.00032196
Cys	TGC	0.000109587	0.000159033	0.000626458	0.00117897	0.00973506	0.00168279	0.0222102	0.00025367	0.00102341	0.000422691	0.000239613	0.000499254	0.000344888	0.000429835	0.000329611	0.00268692	0.00111073		0.000580879	0.000200478	0.00100896	0.00179864	0.00214143	0.000899532	0.000417929	0.00168962	0.000446893	0.00565324	0.000542191	0.00253341	0.000311979	0.000598856	0.000872463	0.000370434	0.00518666	0.0176673	0.00201179	0.00151656	0.00163583	0.000428409	0.000581686	0.0038858	0.000314942	0.000289112	0.000330748	0.00026706	0.00643782	0.00192776
Cys	TGT	0.00027624	0.000169615	0.000940311	0.00338188	0.00597774	0.00227784	0.000730882	0.000395279	0.000640921	0.000655984	0.00027158	0.000884043	0.000160407	0.00022843	0.000627742	0.00656228	0.000396927	0.000251435	0.00151114	0.000200995	0.00110551	0.00252409	0.00157393	0.00181168	0.000341629	0.000906293	0.000614262	0.0166577	0.00062703	0.00047468	0.000351685	0.000389523	0.000647283	0.000756455			0.00126479	0.000329278	0.000879671	0.000961728	0.00178671	0.00151214	0.000188199	0.000597437	0.00060405	0.000402832	0.0198304	0.00163724
Ser	AGC	0.000170696	9.63118e-05	0.000436826	0.00113994	0.000609335	0.000624664	0.00225272	0.000349444	0.000368774	0.000479301	0.000141408	0.000676654	0.000128644	0.000204146	0.000706523	0.00191787	0.00035649	0.000353156	0.000469927	0.000193811	0.00168105	0.00109964	0.000373271	0.000417039	0.00044866	0.000396721	0.00026651	0.000606336	0.000505085	0.000579326	0.000208694	0.00021343	0.000113262	0.00022968	0.00421252	0.000757456	0.00269814	0.000858667	0.000334745	0.000548391	0.000446911	0.0013564	0.000125541	0.000171287	0.000388263	0.000113691	0.00261035	0.000177935
Ser	AGT	0.0002447		0.000572021	0.00256175	0.00149948	0.0038858	0.000895799	0.000200874	0.00113091	0.000295769	0.000277251	0.00123317	0.000314695	0.000233335	0.000240969	0.00172173	0.00121136	0.00026274	0.00137896	0.000237271	0.00111228	0.00145868	0.000534258	0.000897466	0.000500769	0.000609189	0.000304241	0.00056851	0.000734016	0.000642781	0.000301193	0.000281937	0.000264409	0.00023865	0.00192323	0.00411564	0.00539539	0.000394575	0.000952697	0.00102911	0.000239013	0.00231555	0.000137124	0.000284832	0.000738795	0.000189136	0.0016546	0.000339264
Ser	TCA	0.000278838	0.000213517	0.000415478	0.00140749	0.00623568	0.00135757	0.00139185	0.0003257	0.00144699	0.000809153	0.000219722	0.000700331	0.000137476	0.000243135	0.000457782	0.00167199	0.00112594	0.00044592	0.00164344	0.000192588	0.000844614	0.000412696	0.000756698	0.00142029	0.000212199	0.00188459	0.0013909	0.00154726	0.00067737	0.000639732	0.000290796	0.000181307	0.000236305	0.000227208	0.00522611	0.00458711	0.00167199	0.000170925	0.000471024	0.000365873	0.00128279	0.00597982	0.000249707	0.000201008	0.000537929	0.000274056	0.00364902	0.000575075
Ser	TCC	0.000466048	0.000114859	0.000445677	0.00307279	0.00225124	0.000423403	0.0024691	0.000407543	0.00259145	0.000291483	0.000187313	0.0010682	0.00020884	0.000109906	0.000363087	0.0115324	0.000526709	0.000347008	0.000648277	0.000289506	0.00209421	0.000858869	0.000397926	0.0022306	0.000304128	0.00171726	0.000888795	0.00246796	0.00106011	0.00103406	0.0002576	0.000221942	0.000244514	0.00024812	0.0129561	0.000865902	0.0013656	0.000413785	0.00252409	0.00101612	0.00156893	0.00565319	0.00026966	0.000221165	0.000408433	0.000283942	0.00364902	0.000535128
Ser	TCG	0.000480162	0.000197313	0.000335496	0.00155518	0.00199345	0.00097036	0.001031	0.000345921	0.000486883	0.00108263	0.000204374	0.000575323	0.000167149	0.000166394	0.000531079	0.0555249	0.000694736	0.000305493	0.000468158	0.000165804	0.00069331	0.00139808	0.000883997	0.000458052	0.000188719	0.0011489	0.00341923	0.00623568	0.000722456	0.00172179	0.000377103	0.000246671	0.000166818	0.000202715	0.00385777	0.00411557	0.00565324	0.000411165	0.000515311	0.00105451	0.00324516	0.00841307	0.000128168	0.000232052	0.00100329	0.000446893	0.00077308	0.000455928
Ser	TCT	0.000583359	0.000213529	0.00134395	0.00317304	0.00227784		0.000602598	0.000494623	0.00225785	0.00050861	0.00030064	0.00198439	0.000261092	0.000251374	0.000583127	0.00872563	0.000957562	0.000325841	0.00106017	0.000178445	0.00108967	0.000906257	0.000946804	0.00132358	0.000339743	0.000710179	0.000655746	0.00155595	0.00060935	0.000441149	0.000331124	0.000232913	0.000287718	0.000217423	0.0499724	0.00158071	0.00101312	0.000413181	0.000548203	0.00107671	0.000494804	0.00698939	0.000202599	0.000179491	0.000612678	0.00020869	0.00172933	0.000684015
Thr	ACA	0.000138061	0.000164163	0.000443269	0.00200657	0.001031	0.000794596	0.00140532	0.000267293	0.0019115	0.000524798	0.000181321	0.000818754	0.000165232	0.000149584	0.000248795	0.00101611	0.000479578	0.000425649	0.000310257	0.000178799	0.000587026	0.00182521	0.000823201	0.000864736	0.000222397	0.000698237	0.000181615	0.000465759	0.000575243	0.000377103	0.00024701	0.000146978	0.000104341	0.000341309	0.00152261	0.00218761	0.000652862	0.000160796	0.000425183	0.000373374	0.000278995	0.00042458	0.000180453	0.000192602	0.000786035	0.00017057	0.00200663	0.000321831
Thr	ACC	0.000158148	0.000111973	0.000448133	0.000820655	0.00120782	0.00079345	0.00138874	0.000419835	0.000499246	0.000429553	0.000356963	0.000384119	0.000129399	0.000158502	0.000142867	0.000611443	0.000457314	0.000461297	0.000684069	0.000177527	0.00105326	0.000421759	0.00050861	0.000552233	0.000378633	0.000415267	0.00031285	0.000515958	0.00119615	0.000737527	0.0002146	0.000138759	8.96459e-05	0.000130471	0.00421252	0.000772016	0.00119706	0.000217345	0.000389661	0.000620572	0.000320618	0.00222958	0.000137471	0.000318106	0.000431502	0.000140594	0.00069331	0.000327394
Thr	ACG	0.000178658	0.000101836	0.000193203	0.00103862	0.00214823	0.000627629	0.000484893	0.000237895	0.000587026	0.000495547	0.000141425	0.000263018	0.000136337	0.000186982	0.000243067	0.000771003	0.000315837	0.000166843	0.000399333	0.000190053	0.000515326	0.000521297	0.000386991	0.000400069	0.000139341	0.000353156		0.000552192	0.000595913	0.000351661	0.000217051	0.000109229	0.000107324	0.000177736	0.00163583	0.00107216	0.00362796	0.000315418	0.000680621	0.000581694	0.000362531	0.000897466	0.000140843	0.000160098	0.000265947	0.00026893	0.00118175	0.000244474
Thr	ACT	0.000220842	0.000166795	0.000996996	0.00181857	0.000860971	0.00185473	0.000604079	0.00031126	0.00463951	0.000372664	0.000306102	0.00053881	0.000168518	0.000274563	0.000290451	0.00178522	0.000413787	0.000657502	0.0010696	0.00031276	0.000572005	0.00148984	0.000543826	0.000445372	0.000479291	0.000458201	0.000184229	0.000458168	0.000514375	0.000293408	0.000274455	0.000250434	0.000213799	0.000234139	0.00539533	0.00640694	0.00268692	0.000197178	0.000758955	0.000513362	0.000312243	0.00100604	0.000187832	0.000237852	0.000672996	0.000246324	0.000854454	0.00033843
Gln	CAA	0.000150243	0.000163727	0.000622109		0.00261035	0.00180838	0.00086406	0.000300309	0.000667213	0.000351967	0.000221393	0.00237987	0.000160023	0.000148406	0.000239013	0.00379226	0.000343197	0.000364625	0.000505085	0.000185555	0.000991895	0.00101608	0.00033336	0.000641246	0.000227813	0.00266064	0.00163332	0.000725346	0.000735391	0.000626602	0.000307636	0.000210672	0.000242355	0.00025627	0.00227788	0.0105764	0.00085091	0.000334725	0.000294539	0.000694736	0.000365321	0.00324679	0.000168202	0.000221159	0.000420305	8.70938e-05		0.000590322
Gln	CAG	0.000192664	6.78114e-05	0.000213455	0.000487569	0.00341923	0.0105764	0.000832333	0.000242474	0.000353568	0.000455416	0.000105846	0.000608301	0.000170588	0.000252319	0.000417527	0.00353531	0.00191144	0.000228487	0.000360375	0.000204262	0.00086901	0.000544694	0.000389571	0.000276049	0.000143718	0.0084131	0.00362803	0.000398157	0.000217247	0.00180838	0.000334194	0.00019015	0.000215472	0.000286781	0.00443287	0.00661041		0.000205412	0.000610264	0.00043957	0.000572005	0.000602556	0.000149832	0.000190758	0.000275733	0.000191716	0.00251109	0.000266273
Asn	AAC	0.000180777	0.000139532	0.000521548	0.000847039	0.000473596	0.000999052	0.00144699	0.00116806	0.00188454	0.000366715	0.000163251	0.000777136	0.000187785	0.00022746	0.000460389	0.000720243	0.000485787	0.000455666	0.00146379	0.000150099	0.00107026	0.0035256	0.0014206	0.000751555	0.000320695	0.000512428	0.000362416	0.000772007	0.000422275	0.0005837	0.00028068	0.00021008	0.00020214	0.000272358	0.00276892	0.0198306	0.00347658	0.000294547	0.000982254	0.000572864	0.000571419	0.00496822	0.000117051	0.000251125	0.000261977	0.000271286	0.0222101	0.000502855
Asn	AAT	0.000391564	0.000223013	0.000858667	0.000734016	0.00246907		0.00411564	0.000418763	0.0018941	0.00100428	0.000360894	0.00246796	0.000238423	0.000246791	0.00050688	0.014278	0.000415811	0.000430534	0.000959598	0.000248745	0.000735423	0.000534997	0.00259135	0.000917642	0.000314821	0.000882857	0.000225955	0.000512445	0.00102848	0.000880446	0.000457418	0.000360894	0.000172208	0.00034831	0.00656228	0.00111152	0.00623561	0.000500769	0.000841863	0.00117423	0.000574633	0.000801149	0.000205599	0.000202666	0.000909451	0.000344141	0.00443291	0.000280266
Asp	GAC	0.000164556	9.72161e-05	0.000388867	0.001174	0.00114893	0.00100744	0.000908225	0.000501986	0.000664626	0.000684062	0.000220611	0.00169926	0.00027571	0.000202957	0.000304304	0.00417502	0.000936049	0.000446078	0.000719575	0.000218526	0.000895799	0.000449523	0.000476719	0.00057474	0.000348775	0.000393317	0.000315763	0.000639476	0.000391564	0.00045536	0.000307589	0.000176736	0.000176182	0.000290451		0.000598652	0.0105208	0.000365541	0.00033881	0.000880446	0.000347026	0.00496827	0.000215727	0.000159214	0.000549353	0.000142843		0.000388849
Asp	GAT	0.000266332	0.000126643	0.000695416	0.00195404	0.00122531	0.00464162	0.000639758	0.000300979	0.00147277	0.000496865	0.000356314	0.0012534	0.00021827	0.000476229	0.000255239	0.00269814	0.000468875	0.000531376	0.00175444	0.000354887	0.000678092	0.000958065	0.000460889	0.000730008	0.000384579	0.00134393	0.000264687	0.000717319	0.0013236	0.000416691	0.000402063	0.000226702		0.00045888	0.00071956		0.0142781	0.000429564	0.000351714	0.00080916	0.000586783	0.00251109	0.000211143	0.000217563	0.00135645	0.000189855	0.00310882
Glu	GAA	0.000308677	0.000185179	0.000376767	0.00146321		0.000765378	0.00218761	0.000851946	0.00115115	0.000695512	0.000237853	0.00144699	0.000216435	0.000315183	0.000232355	0.00181168	0.000484871	0.000477536	0.000961686	0.00024438	0.000626597	0.000633984	0.00154731	0.000877331	0.000420861		0.000381348	0.000794609	0.00053288	0.00021047	0.000341584	0.000260577	0.000128381	0.000278261		0.00134395	0.0222101	0.000274286	0.000271468	0.000530814	0.000794609	0.00205117	0.00020638	0.000200883	0.000707338		0.00250398	0.000353205
Glu	GAG	0.000269545	0.000120002	0.000471024	0.00169926	0.00128605	0.00119702	0.00108185	0.000221565	0.000677222	0.000667224	0.000124637	0.00109631	0.000247422	0.000307641	0.000466167	0.00263449	0.000283532	0.000318905	0.000387708	0.000223555	0.00128279	0.000883221	0.000597605	0.000285582	0.000294495	0.000665246	0.00028278	0.000364183	0.000514168	0.000347963	0.000314546	0.000370878	0.000185536	0.000296692	0.00225124	0.00196804	0.00347658	0.00029622	0.000299966	0.000684076	0.000357646	0.00163145	0.000156575	0.000260535	0.00163583	0.000230403	0.000694728	0.000158524
His	CAC	0.000217423	0.00011104	0.000438605	0.000870164	0.000741018	0.000825184	0.00101729	0.000271673	0.00145747	0.000337994	0.000232263	0.000393112	0.000115733	8.86634e-05	0.000170336	0.00269814	0.000663164	0.000414967	0.000631524	0.000219376	0.00362796	0.000325013	0.00089587		0.00011974	0.000883335	0.00167199	0.000442802	0.000517703	0.000531512	0.000250602	0.000178008	0.000339264	0.000176369	0.00128279	0.0074035	0.0010682	0.000202025	0.000718286	0.000820632	0.00055974	0.00297857	0.000119579	0.000128406	0.000397291	0.000114639	0.00426048	0.000364052
His	CAT	0.000164223	0.000117426	0.0003257	0.000961728		0.00411976	0.000246132	0.000129884	0.00100329	0.000835206	0.000245256	0.00146652	0.000234993	0.000220654	0.000449581	0.00213581	0.00150779	0.000666339	0.000471505	0.000212387	0.00081008	0.000953762	0.000273206	0.000694348	0.000372039	0.00117704	0.000473848	0.00112353	0.000712095	0.000540611	0.000328188	0.000166968	0.000323456	0.000341806	0.00973514	0.00475953	0.00288592	0.000350483	0.000721047	0.000461807	0.000511203	0.00130446	0.000133474	0.000406558	0.000779719	0.000185346	0.0105764	0.000290453
Arg	AGA	0.000316752	0.00273381	0.000370311	0.00106017	0.00163332	0.00105721	0.00555272	0.00053785	0.000571374	0.0121148	0.000146738	0.000547955	0.000177073	0.000332594	0.000533784	0.00145367	0.000391083	0.000211143	0.000781069	0.000269545	0.00222965	0.00114893	0.000877331	0.000597605	0.000330748	0.00135757	0.000285637	0.00373439	0.000675479	0.000322123	0.000420616	0.000408808	0.000185322	0.000443355	0.00237987	0.000852317	0.000844614	0.000472304	0.000302291	0.000645544	0.00077718	0.00154738	0.000166001	0.000245202	0.000865353	0.000211663	0.00215849	0.000218817
Arg	AGG	0.000188249	9.1817e-05	0.000284993	0.0010682	0.000492212	0.00643782	0.000580879	0.000160877	0.00042098	0.000372162	0.000110269	0.000538375	0.000124752	0.000141412	0.000325583	0.00150779	0.000494804	0.00029665	0.000485996	0.000187007	0.00232222	0.00417504	0.000243186	0.000221378	0.000131987	0.000546923	0.000298823	0.000351714	0.000468274	0.000342934	0.000264013	0.000290483	0.000155567	0.000172704	0.0222102	0.00256175		0.000300141	0.000327797	0.000700195	0.000169319	0.000810067	0.000142575	0.000248848	0.000525378	0.000239075	0.000396372	0.000136553
Arg	CGA	0.000232888	0.00426043	0.000342019	0.000766673	0.00149588	0.000819998	0.000568813	0.000350679	0.000738224	0.0176673	0.000155228	0.000897452	0.000190131	0.000283556	0.000334745	0.00399218	0.00288595	0.000231397	0.000779719	0.000193484	0.00104149	0.00101608	0.000698212	0.00104149	0.000158967	0.0222101	0.00324683	0.000688747	0.00045452	0.000684994	0.000407543	0.000395337	0.00161685	0.000217724	0.00227784	0.0222102	0.00154726	0.000279752	0.000826153	0.000465759		0.00973514	0.000382298	0.000153906	0.000354679	0.000138864	0.0038858	0.00033196
Arg	CGC	0.000114621	8.0506e-05	0.000308168	0.000589144	0.00371173	0.000481272	0.00033206	0.000220647	0.000396689	0.000262889	0.000179743	0.000361473	0.000153965	0.00021403	0.000367132	0.00208372	0.00292793	0.00017972	0.000307632	0.000133429	0.000575066	0.000930285	0.000434597	0.000372005	0.000133933	0.000486719	0.000643346	0.00185106	0.000733971	0.00135236	0.000303835	0.000308656	0.00288595	0.000172469	0.00271395	0.0277626	0.00783063	0.000470666	0.00160836	0.000509168	0.000705378	0.00643782	0.00015322	0.000124266	0.000260513	0.000143104	0.00814118	0.00045398
Arg	CGG	0.000179772	9.29105e-05	0.000213249	0.000685185	0.00194725	0.00236168	0.000552675	0.000163018	0.000855316	0.000406172	9.32993e-05	0.000632115	0.000111074	0.000260722	0.000213297	0.00292793	0.00385773	0.000167238	0.00027257	0.000143151	0.000524393	0.000443877	0.00023269	0.000172922	0.000135814	0.00200663	0.0185086	0.000266341	0.000259689	0.00106017	0.000359783	0.000171259	0.000496157	0.00021449	0.00329983	0.00973514	0.00220577	0.000807105	0.00200657	0.000651281	0.000292755	0.00385773	0.000137422	0.000236552	0.000219604	0.000166484	0.00226903	0.000272649
Arg	CGT	0.000137979	0.000100389	0.000426525	0.00185473	0.00126133	0.00426043		0.00030715	0.00169926	0.00116806	0.000176817	0.000613479	0.000198961	0.000319592	0.000322284	0.00292793	0.00105519	0.000607615	0.000446089	0.000174259	0.000748721	0.00209421	0.000389647	0.00128605	0.000233568	0.00151114	0.000666536	0.000563224	0.000533835	0.000384339	0.000440362	0.000213509	0.000316276	0.000270991	0.00108851	0.0555249	0.0555249	0.000631237	0.000757954	0.000536787	0.000547982	0.00310198	0.000170999	0.000161669	0.000453782	0.000132169	0.0035256	0.000413787
Lys	AAA	0.000351241	0.000185436	0.000453009	0.000731338	0.00400261	0.00194231	0.00155595	0.00073133	0.000952785	0.000758955	0.000276049	0.00124444	0.00016537	0.000173759	0.000304128	0.00177231	0.000488642	0.00056883	0.00104149	0.000232001	0.00207607	0.000850194	0.000419017	0.00188459	0.000437504	0.00134393	0.000315526	0.00108481	0.000317081		0.000550636		0.00018965	0.000250388	0.00165626	0.00165141	0.00263449	0.000358043	0.000346431	0.000872438	0.000807829	0.00185373	0.00013905	0.000241777	0.00299902	0.000190019	0.00681914	0.000376707
Lys	AAG	0.000221044	0.000116083	0.000350483	0.00148094	0.0010656	0.00364899	0.000490319	0.000188428	0.000872463	0.000311123	0.000123145	0.0011179	0.000175431	0.000200776	0.000738795	0.00656223	0.000354196	0.000320579	0.000757456	0.000139623	0.00072473	0.00044214	0.000683861	0.000353312	0.000186599	0.00105451	0.000330439	0.000367169	0.000663285	0.000555103	0.000316262	0.000206501	0.000149258	0.000238957	0.00240471	0.00214143	0.00152261	0.000216658	0.00044333	0.00115115	0.000472949	0.000576767	0.00012216	0.000525378	0.0005352	0.00031569	0.00160725	0.000176583
STOP	TAA	0.000296766	0.000233446	0.000632972	0.00119877	0.00501414	0.000824049	0.00174655	0.000571363	0.00174218	0.00174655	0.000167283	0.000646028	0.000316625	0.000193117	0.000508648	0.00293637	0.000575273	0.000455416	0.000930285	0.000178641	0.00188377	0.00240471	0.000908225	0.00288592	0.000658645	0.00421241	0.000432514	0.00167199	0.000685165	0.000465766	0.0105764	0.000342923	0.000220129	0.000271926	0.00463965		0.00925437	0.000341586	0.000353713	0.000509315	0.000465766	0.00512945	0.000231296	0.000183807	0.000613479	0.000266687	0.00287866	0.000317568
STOP	TAG	0.000702559	0.000159777	0.000490599	0.00783063	0.000961686	0.00597774	0.00135764	0.000446338	0.00031851	0.000706111	0.000178889	0.000768492	0.000387758	0.000264642	0.000975035	0.00623561	0.000451768	0.000295615	0.00036711	0.000178503	0.00214823	0.0011179	0.000501565	0.000616948	0.000242514	0.00111884	0.000906293	0.000426058	0.000356757	0.00104526	0.0035256	0.000383273	0.000150308	0.000165632	0.00134393		0.00161688	0.00039349	0.000666339	0.00162974	0.000513586	0.0121147	0.000138876	0.000215518	0.000416686	0.000397798		0.000235335
STOP	TGA	0.000412097	0.0111051	0.000370878	0.00385773	0.00411564	0.00141351	0.00325985	0.000395279	0.000971988	0.0121148	0.000189747	0.000462054	0.000319424	0.000414755	0.000277865	0.0198306	0.000859238	0.000379458	0.001174	0.000250152	0.00444226	0.00128279	0.00114051	0.00105465	0.000317716	0.014278	0.000424019	0.00123172	0.000578651	0.00130192	0.00783063	0.000193294	0.000434049	0.000344407	0.0222101		0.00841307	0.000858869	0.000968856	0.000384923	0.00074747		0.000185428	0.000215539	0.000922626	0.000200641	0.0277626	0.0011512
	WT	M	S	I	Q	H	F	R	V	A	L	I	P	F	F	A	A	F	C	L	P	V	F	A	H	P	E	T	L	V	K	V	K	D	A	E	D	Q	L	G	A	R	V	G	Y	I	E	L	D
	Amino Acid	3	4	5	6	7	8	9	10	11	12	13	14	15	16	17	18	19	20	21	22	23	24	25	26	27	28	29	30	31	32	33	34	35	36	37	38	39	40	41	42	43	44	45	46	47	48	49	50
	W	0.000196635	0.000114736	0.00071398	0.00115723		0.00183246	0.00122377	0.000197602	0.000348299	0.000446107	0.000181472	0.00076506	0.000183649	0.000239013	0.000360052	0.00681914	0.000603081	0.000276543	0.000355285	0.000176824	0.000668066	0.00127168	0.000708805	0.000562876	0.000134696	0.00156629	0.00341923	0.000384084	0.000433464	0.000389505	0.000359399	0.000263241	0.000311543	0.000383728	0.00417502	0.00246907	0.0222102	0.000508105	0.00122072	0.000735391	0.0198306		0.000129854	0.000224702	0.000952724	0.00029478	0.00124687	0.000353205
	F	0.000304245	0.00013861	0.00032308	0.00208372	0.000928526		0.00165141	0.000201442	0.000801739	0.000262321	9.81777e-05	0.00103414			0.000162115	0.00305111		0.000416954	0.000326174	0.000137581	0.000403187		0.00134393	0.000826153	0.000130587	0.000829908	0.00156635		0.00036973	0.00251109	0.000224891	0.000296005	0.000256601	0.000145348	0.00148799	0.0555249	0.00198439	0.000203446	0.000441709	0.00047468	0.000291223	0.00193715	0.00023106	5.62826e-05	0.000200346	0.000126769		0.000404554
	Y	0.000196136	8.85672e-05	0.000511203	0.00128646	0.000926675	0.000452899	0.000991891	0.00056738	0.0012361	0.000360817	0.000167912	0.000626015	9.28838e-05	9.82361e-05	0.000305572	0.00273243	0.00055882	0.000245686	0.000567233	0.000103248	0.000949759	0.000695787	0.000511071	0.000166265	0.000147985	0.000466095	0.000472304	0.00154723	0.000271162	0.000396927	0.000270873	0.00013023	0.000143378	0.000196658	0.00539539	0.00199342	0.00431888	0.000254569	0.000524117	0.000524079	0.000200975	0.0046027	0.00010622		0.000351688	0.000134381	0.0222101	0.00024347
	P	5.04902e-05	2.52677e-05	7.57509e-05	0.000130242	0.000261257	0.000138386	0.000123123	3.99237e-05	0.000125541	0.000123313	4.38788e-05		4.77968e-05	3.5503e-05	6.04598e-05	0.000334041	0.000142245	6.98025e-05	0.000116434		0.000233544	0.000105718	9.94884e-05	0.000120384		0.000130502	0.000118378	0.000126285	0.000127423	9.50048e-05	6.76297e-05	3.96743e-05	3.55171e-05	5.0309e-05	0.000485836	0.000578876	0.000365594	4.85465e-05	6.42003e-05	0.000166343	0.000106067	0.000222392	2.83287e-05	4.45877e-05	9.68436e-05	3.86756e-05	0.000186188	8.88e-05
	M		0.000157432	0.000223942	0.00172173	0.000742691	0.00656228	0.000393997	0.000285154	0.000544941	0.000546019	0.000162956	0.000684799	0.000190554	0.000316832	0.000308746	0.00177312	0.000429835	0.000319424	0.00057202	0.000228369	0.00074747	0.000922626	0.000329642	0.000368179	0.000185094	0.000883221	0.000182118	0.000365541	0.000563444	0.00050619	0.000308921	0.0002311	0.000169796	0.000231975	0.00203647	0.00640694	0.00253339	0.000206504	0.000323181	0.000564243	0.000298558	0.00072192	0.000272765	0.000283556	0.000787727	0.000172325	0.000603802	0.000257138
	I	7.56125e-05	5.59931e-05		0.00051675	0.000637365	0.000627629	0.000550118	0.000132623	0.000345218	0.000198729		0.0003817	6.57329e-05	6.95486e-05	7.24292e-05	0.000738212	0.000382495	0.0001848	0.000230119	9.48971e-05	0.000878495	0.000796058	0.00028745	0.000377604	7.47582e-05	0.000678081	7.97886e-05	0.000326938	0.000172871	0.000187308	0.000106731	7.55113e-05	7.50867e-05	7.31e-05	0.00219341	0.00198432	0.00200657	9.52502e-05	0.000180579	0.000340279	0.000136194	0.00053073	7.74236e-05	5.46511e-05		7.27633e-05	0.000362364	0.000168567
	L	4.4176e-05	2.96824e-05	7.23612e-05	0.000330823	0.00032251	0.000284727	0.000128603	5.03459e-05	0.000119674		3.99009e-05	9.2651e-05	3.31491e-05	4.1931e-05	5.20137e-05	0.000754049	0.000201947	7.98812e-05		3.30169e-05	0.000152584	0.000128549	0.000138136	9.96932e-05	3.43668e-05	0.000231634	0.00021714		0.000112669	0.000200437	5.56921e-05	4.46865e-05	4.31956e-05	4.39551e-05	0.000347751	0.00108189	0.000404087		0.000142094	9.03557e-05	0.000125872	0.000338865	4.0484e-05	3.28775e-05	8.31486e-05	2.87094e-05		7.44765e-05
	V	4.14498e-05	2.8664e-05	8.31274e-05	0.000542928	0.000266469	0.000260069	0.000283043		0.000193917	0.000109325	4.15708e-05	0.000172678	4.19323e-05	5.1987e-05	6.70935e-05	0.000291486	0.000122721	8.24566e-05	0.000156464	6.14388e-05		0.000251458	0.000101305	0.000120214	6.97678e-05	0.0001767	6.43115e-05	9.58108e-05		0.000180986		9.12062e-05	4.53604e-05	7.53447e-05	0.00117423	0.00105722	0.000671954	6.31409e-05	0.000130904	0.000150998	0.000141421		4.60564e-05	5.02467e-05	0.000132861	4.54619e-05	0.000490313	8.55419e-05
	A	4.33418e-05	2.22466e-05	9.24455e-05	0.000283029	0.000307668	0.00021671	0.000241784	6.59833e-05		7.77911e-05	3.84337e-05	0.000104516	4.85886e-05	5.09772e-05			8.65773e-05	0.000101836	0.00020384	6.71054e-05	0.00012403	0.000216658		0.000113864	6.99278e-05	0.000166958	7.74577e-05	0.000146023	0.000101574	0.000167762	5.65964e-05	4.35294e-05	3.82516e-05		0.000481733	0.000542176	0.000370404	7.03508e-05	8.5387e-05		0.000162791	0.000479301	2.76708e-05	4.87824e-05	0.000121196	4.73622e-05	0.000303671	5.81584e-05
	G	3.60788e-05	2.7238e-05	7.67738e-05	0.000446089	0.0001981	0.000274234	0.000236988	5.98578e-05	0.000135985	7.19437e-05	3.2102e-05	0.000191485	4.50397e-05	7.71533e-05	5.39472e-05	0.000202744	0.0001314	5.56527e-05	0.00011343	5.05912e-05	0.000170963	0.000252989	8.40729e-05	6.60804e-05	5.67279e-05	0.000113609	7.81155e-05	0.000135115	0.000103694	0.00011976	5.54653e-05	5.89724e-05	3.66725e-05	4.67009e-05	0.00131313	0.000364388	0.000648379	8.48755e-05		0.000169933	0.000136465	0.000288107		4.59328e-05	0.00011771	4.75606e-05	0.000164477	5.15051e-05
	C	7.85886e-05	8.22296e-05	0.000377377	0.000883324	0.0038858	0.0009794	0.000712095	0.000154166	0.000390862	0.000255744	0.000127351	0.000319483	0.000109611	0.000149502	0.0002161	0.00194136	0.000293538		0.000418808	0.000100597	0.000527395	0.00105469	0.000917246	0.000605317	0.000188428	0.000590841	0.000259608	0.00443291	0.0002913	0.000401734	0.000165673	0.000236788	0.000373323	0.000247932	0.00518666	0.0176673	0.000783012	0.000271127	0.000566611	0.000297466	0.000439986	0.00110352	0.000118045	0.0001955	0.000214365	0.000160933	0.00522193	0.00088552
	S	5.1398e-05		8.05066e-05	0.000302194	0.000262151	0.000166999	0.000187868	5.47358e-05	0.000139053	7.71476e-05	3.49533e-05	0.000144508	3.06791e-05	3.10759e-05	7.11123e-05	0.000519543	0.000112968	5.52353e-05	0.000123879	3.39495e-05	0.000179104	0.000140457	9.37552e-05	0.000131719	4.90855e-05	0.000131516	9.36485e-05	0.000190053	0.000113846	0.000115163	4.76341e-05	3.7739e-05	3.31401e-05	3.79791e-05	0.000778535	0.000261076	0.000332403	5.94971e-05	9.7591e-05	0.000119173	9.87125e-05	0.000580022	2.82043e-05	3.49126e-05	9.24199e-05	3.53966e-05	0.000291702	6.32494e-05
	T	4.2299e-05	3.26418e-05	9.36168e-05	0.000310291	0.000294589	0.00021542	0.000191546	7.37224e-05	0.000224205	0.000112285	5.37794e-05	0.000105781	3.71767e-05	4.56245e-05	5.38104e-05	0.000223483	0.000101338	8.3328e-05	0.000123428	5.08918e-05	0.000157515	0.000182246	0.000129969	0.000129774	6.12052e-05	0.000113428		0.000123986	0.000162076	9.79258e-05	5.89869e-05	3.70387e-05	2.89186e-05	4.90344e-05	0.000592006	0.000352054	0.00033208	5.25062e-05	0.000129368	0.000124294	7.93458e-05	0.000204045	3.98077e-05	5.34034e-05	0.000113643	4.82774e-05	0.000253304	7.60223e-05
	Q	8.462e-05	4.80665e-05	0.000159221		0.00150779	0.00157219	0.000403364	0.000134483	0.000230625	0.000198788	7.17248e-05	0.000487363	8.273e-05	9.36638e-05	0.000152374	0.0016315	0.000290451	0.000140694	0.000210868	9.7039e-05	0.000459535	0.000356174	0.000179502	0.000193515	8.81813e-05	0.00199271	0.00113091	0.000256331	0.0001675	0.000461788	0.000160255	0.000100156	0.000114204	0.000135455	0.00151656	0.00399226		0.000127598	0.00019909	0.000269875	0.000221393	0.000509021	7.94204e-05	0.000102617	0.000165593	6.00147e-05	0.00251109	0.000183993
	N	0.000123679	8.60131e-05	0.000320695	0.000390128	0.000399066	0.000999052	0.00108245	0.000309505	0.000952697	0.000269239	0.000112638	0.000593737	0.000105253	0.000118659	0.000241858	0.000686167	0.000222859	0.000222045	0.000566399	9.35465e-05	0.000436826	0.00046469	0.000877338	0.000412183	0.000159286	0.00032458	0.000139523	0.000308818	0.000299727	0.000351661	0.000173447	0.000133075	9.32136e-05	0.000153227	0.00185102	0.00105451	0.00225783	0.000185084	0.000455844	0.000386227	0.000285119	0.000694728	7.47006e-05	0.000112404	0.000202393	0.000151415	0.00379386	0.000180157
	D	0.000101714	5.51454e-05	0.000250156	0.000724762	0.000595913	0.000830284	0.000377138	0.000188681	0.000458841	0.000288444	0.000136376	0.000718283	0.000122066	0.000142623	0.00013832	0.00167199	0.00031357	0.000242302	0.000513144	0.000135579	0.000387758	0.000301121	0.000235113	0.000322123	0.00018291	0.000305383	0.000144357	0.000336214	0.000303163	0.000216946	0.000174079	9.95474e-05		0.000177986	0.000694345		0.00629314	0.00019807	0.000172717	0.000423187	0.000217255	0.00169865	0.00010689	9.19956e-05	0.000391916	8.10053e-05	0.00295179
	E	0.000143743	7.29736e-05	0.000209321	0.000791658	0.00128605	0.000466048	0.000707304	0.000175748	0.000428337	0.000342051	8.19604e-05	0.000627742	0.000115435	0.00015606	0.000155071	0.00106545	0.000179362	0.000191376	0.000275164	0.000116123	0.000423187	0.000365292	0.000429564	0.000215826	0.000173704		0.000162798	0.000250358	0.000260069	0.00013122	0.000164194	0.000153431	7.60604e-05	0.000143574		0.00080598	0.00308495	0.00014275	0.000141588	0.000299869	0.000247441	0.000906492	8.92236e-05	0.000113453	0.000494804		0.000546083	0.000109299
	H	9.36816e-05	5.71738e-05	0.000187414	0.000455855		0.000681862	0.000198726	8.70976e-05	0.000598652	0.000241413	0.000119562	0.000307653	7.77217e-05	6.3394e-05	0.000123628	0.00120831	0.000463143	0.000255783	0.00027019	0.000108164	0.000661288	0.000238537	0.000209871		9.01372e-05	0.000505489	0.000370434	0.000318887	0.000300497	0.000266414	0.000142369	8.63298e-05	0.000166038	0.000116291	0.00114116	0.00287221	0.000786035	0.000128376	0.000359853	0.000295618	0.000267205	0.000917246	6.31698e-05	9.77354e-05	0.000264131	7.09941e-05	0.0031542	0.000161985
	R	2.92779e-05	2.25996e-05	5.16419e-05	0.000146468	0.000201762	0.000196845		4.04478e-05	0.000101932	0.00010027	2.27723e-05	9.32968e-05	2.55449e-05	3.97875e-05	5.44074e-05	0.0003609	0.000155628	3.91425e-05	7.2424e-05	2.92517e-05	0.000146895	0.000170906	6.34757e-05	6.10127e-05	2.7984e-05	0.0001699	9.77662e-05	9.45349e-05	7.75963e-05	8.46115e-05	5.90226e-05	4.52482e-05	5.56868e-05	3.75752e-05	0.000389866	0.000578651	0.000416611	7.19143e-05	0.000100089	9.54922e-05		0.000369114	2.84948e-05	3.03831e-05	6.08992e-05	2.74835e-05	0.000242302	4.33514e-05
	K	0.000136	7.1548e-05	0.000198086	0.000486954	0.000847543	0.00126946	0.000374211	0.000150171	0.00045628	0.000221159	8.5327e-05	0.000592845	8.49702e-05	9.33395e-05	0.00021597	0.0014135	0.000202957	0.000204456	0.000440911	8.72679e-05	0.000540529	0.000291877	0.000260712	0.000298159	0.000131074	0.000595176	0.000160391	0.000275218	0.000215132		0.000200479		8.37023e-05	0.000122569	0.000991367	0.000931297	0.000967825	0.000134796	0.000194396	0.000498699	0.00029665	0.000442141	6.51777e-05	0.000165982	0.000448138	0.00011873	0.0012828	0.000120496
	STOP	0.000138624	9.38778e-05	0.000158713	0.000810155	0.000672717	0.000480162	0.000625859	0.000153164	0.000211797	0.000483291	5.94534e-05	0.000199918	0.000113049	8.78194e-05	0.000151672	0.00180169	0.000196434	0.0001222	0.000213024	6.59696e-05	0.000831388	0.000480832	0.00025036	0.000343698	0.000114161	0.00084747	0.000173309	0.000266763	0.000167247	0.000257924	0.00205114	9.37106e-05	7.41087e-05	7.94134e-05	0.000985006		0.00121138	0.000151269	0.000187045	0.000188042	0.000183303	0.00305111	5.90928e-05	6.80623e-05	0.000196427	8.91511e-05	0.00259145	0.000120596
[truncated: 239 more columns]

## Sheet: P value (replica 1)
		M	S	I	Q	H	F	R	V	A	L	I	P	F	F	A	A	F	C	L	P	V	F	A	H	P	E	T	L	V	K	V	K	D	A	E	D	Q	L	G	A	R	V	G	Y	I	E	L	D
Amino acid	Codon	3	4	5	6	7	8	9	10	11	12	13	14	15	16	17	18	19	20	21	22	23	24	25	26	27	28	29	30	31	32	33	34	35	36	37	38	39	40	41	42	43	44	45	46	47	48	49	50
Trp	TGG	0.157017	0.0473529	0.743012	0.95137		0.374077	0.426638	0.625682	0.608361	0.419808	0.0937818	0.40544	0.626781	0.975046	0.688739	0.190087	0.149876	0.703613	0.0582761	0.286537	0.437096	0.28982	8.44092e-05	0.466575	0.109732	0.128901	0.356891	0.859083	0.567573	0.604716	0.467083	0.853933	0.744714	0.0944261	0.747109	0.518928	0.588808	0.725589	0.0638697	0.278001	0.338257		0.0333167	0.069774	0.580848	0.905504	0.202324	0.600596
Phe	TTC	0.726487	0.0623171	0.526011	0.322108	0.969509		0.640651	0.856512	0.667253	0.11003	0.556568	0.483037	0.406944	0.251799	0.563515	0.975945	0.791112	0.0412147	0.975332	0.222068	0.865621	0.126075	0.644163	0.574134	0.263864	0.0621529			0.0124737	0.108217	0.0934855	0.0684394	0.153802	0.0431534	0.985768	0.306991	0.766715	0.12102	0.825623	0.906855	0.831031		0.811941	0.271807	0.89382	0.539304		0.825623
Phe	TTT	0.878763	0.713121	0.159352	0.551474	0.404227	0.225223	0.262383	0.473169	0.270164	0.74072	0.034408	0.616272			0.032652	0.104805		0.767774	0.101148	0.0650065	0.157192		0.193247	0.246553	0.118728	0.170577	0.228219		0.481209	0.941117	0.587779	0.819762	0.716693	0.185651	0.975945		0.517631	0.293936	0.847611	0.2317	0.0347811	0.890064	0.243345	0.777423	0.0895172	0.269474		0.394898
Tyr	TAC	0.0947775	0.467396	0.692506	0.504216	0.242854	0.722903	0.124205	0.532506	0.279366	0.472768	0.791973	0.625875	0.327367	0.589487	0.02624	0.279607	0.0430488	0.234031	0.8344	0.309544	0.8268	0.932026	0.671851	0.886854	0.152614	0.107116	0.42193	0.227801	0.218361	0.44597	0.0142552	0.195267	0.121952	0.0220809	0.488765	0.0708448	0.517631	0.168094	0.225296	0.220642	0.95388		0.29483		0.676034	0.654105		0.100841
Tyr	TAT	0.29037	0.725674	0.356948	0.759063	0.631704	0.936407	0.023365	0.598443	0.107303	0.263679	0.248744	0.606886	0.871395	0.921082	0.161918	0.927912	0.50221	0.447071	0.473463	0.400559	0.797134	0.0845446	0.0737508	0.671233	0.937183	0.748095	0.082679	0.551474	0.847846	0.373909	0.138115	0.968555	0.830919	0.979678		0.658133	0.279607	0.218812	0.652916	0.240494	0.897803	0.000405698	0.68557	0.917095	0.408628	0.857157	0.538934	0.345268
Pro	CCA	0.0474706	0.225044	0.136503	0.0183646	0.580784	0.16507	0.805224	0.951019	0.451116	0.985601	0.688634	0.4597	0.469653	0.287795	0.671194	0.879445	0.309216	0.405199	0.576114	0.325208	0.672919	0.401699	0.0045748	0.150189		0.506198	0.829724	0.894453	0.111719	0.714934	0.540012	0.81686	0.642072	0.66413	0.760829	0.79079	0.764197	0.36199	0.249303	0.508892	0.977893	0.437096	0.328615	0.159474	0.670865	0.735179	0.495248	0.404624
Pro	CCC	0.35129	0.154719	0.185242	0.371889	0.892449	0.297914	0.898732	0.214978	0.932262	0.604239	0.422051		0.5711	0.330135	0.735234	0.747713	0.291935	0.13273	0.15808	0.19607	0.366218	0.087543	0.0259639	0.0403534	0.799146	0.0806697	0.481053	0.528974	0.884268	0.0939456	0.768207	0.328539	0.779554	0.840812	0.552129	0.505323	0.174552	0.905045	0.0370077	0.862651	0.675621	0.765302	0.336871	0.751164	0.289305	8.51661e-08	0.327512	0.553603
Pro	CCG	0.108828	0.397124	0.42773	0.0412107	0.677303	0.555824	0.208727	0.0540475	0.482187	0.885706	0.278274	0.106199	0.78176	0.42483	0.61503	0.763934	0.89222	0.0383099	0.814608	0.0250958	0.7464	0.312033	4.70881e-05	2.50508e-08	0.357769	0.235707	0.841175	0.933033	0.954432	0.435925	0.726511	0.527137	0.491266	0.239491	0.135808	0.620593	0.890064	0.31317	0.786897	0.111212	0.0120175	0.943462	0.515287	0.667316	0.0302096	0.142557	0.916897	0.252579
Pro	CCT	0.557358	0.9658	0.959686	0.701672	0.206138	0.673407	0.610785	0.0317091	0.867593	0.0992535	0.441068	0.000283547	0.874201	0.679413	0.956205	0.14787	0.0737969	0.0601887	0.0151333		0.192519	0.106069	0.236004	0.121724	0.949478	0.0477234	0.809364	0.597239	0.315917	0.435925	0.791973	0.745365	0.0191054	0.947762	0.491192	0.358692	0.476242	0.509798	0.722797	0.388459	0.576394	0.770152	0.613179	0.934772	0.59918	0.899445	0.299574	0.33227
Met	ATG		0.920816	0.375882	0.15106	0.144326	0.614494	0.205085	0.648274	0.23498	0.113133	0.56141	0.194304	0.284014	0.00512964	0.593507	0.381339	0.511068	0.923628	0.366898	9.38617e-06	0.169399	0.521108	0.00452579	0.632143	0.834804	0.535881	0.565997	0.798492	0.0758982	0.368641	0.938339	0.482452	0.0668462	0.0304559	0.651782	0.941117	0.635241	0.503931	0.976142	0.402627	0.58695	0.0321596	0.315027	0.58817	0.787315	0.543594	0.869511	0.612456
Ile	ATA	0.813839	0.377052	0.695367	0.120727	0.423881	0.0140405	0.993139	0.0144635	0.495245	0.5797	0.413795	0.458993	0.980177	0.39143	0.769125	0.510661	0.442522	0.0709227	0.676034	0.029879	0.074054	0.779843	0.00234668	0.0767039	0.490535	0.654875	0.688335	0.30722	0.374175	0.0686032	0.566311	0.167717	0.00566727	0.759145	0.283055	0.22672	0.941117	0.0245465	0.278008	0.65765	0.511718	0.927912	1.64383e-08	0.567486	0.0538127	0.135638	0.58986	0.418858
Ile	ATC	0.890104	0.477247	0.6115	0.654875	0.65765	0.768595	0.803743	0.0951712	0.223398	0.698593	0.756222	0.416478	0.971116	0.259644	0.345461	0.40494	0.887812	0.65139	0.459099	0.00728106	0.399494	0.394294	0.0886787	0.174552	0.83171	0.41008	0.226364	0.67935	0.60492	0.61049	0.511065	0.448856	0.0589417	0.330156	0.114394	0.0902409	0.301311	0.0236298	0.45294	0.612537	0.0583404	0.821146	0.00332767	0.687258		0.251888	0.257163	0.914262
Ile	ATT	0.331869	0.488821		0.526395	0.18361	0.760829	0.435565	0.637553	0.708858	0.045487		0.518804	0.63509	0.64409	0.883175	0.499003	0.543038	0.858311	0.00801275	0.000992067	0.126216	0.623441	0.287078	0.99515	0.279797	0.60061	0.037708	0.143749	0.685836	0.80435	0.464935	0.314977	0.297494	0.218341		0.281124	0.219096	0.776736	0.595478	0.302152	0.565532	0.214806	5.84061e-05	0.669388	0.558245	0.703271	0.0989208	0.456152
Leu	CTA	0.807206	0.988173	0.906693	0.204367	0.0918596	0.640651	0.0162289	0.108096	0.101148	0.183725	0.578239	0.653861	0.482572	0.802165	0.841772	0.449985	0.816677	0.40812	0.0560549	0.176649	0.182701	0.30722	0.0839797	0.177265	0.711796	0.901033	0.249341	0.590138	0.0535565	0.228445	0.672121	0.00677558	0.814125	0.529477	0.877757		0.155249	0.171802	0.311353	0.0334139	0.735529	0.932026	0.00529768	0.815011	0.977893	0.0348746	0.651782	0.712103
Leu	CTC	0.550449	0.0523495	0.420289	0.362756	0.157277	0.143515	0.00541647	0.635773	0.0792098	0.97287	0.695288	0.456152	0.312911	0.408266	0.905849	0.761626	0.697843	0.116499	0.873862	0.0129511	0.164264	0.603302	0.108149	0.468618	0.799028	0.450156	0.616169	0.194304	0.679067	0.28982	0.729562	0.782145	0.11102	0.0153035	0.533166	0.260508	0.449783	0.35219	0.697843	0.669035	0.818213	0.211779	0.0498252	0.775873	0.0034378	0.00237742	0.958346	0.501275
Leu	CTG	0.00091753	0.7058	0.143485	0.739732	0.533894	0.999781	0.737588	0.436655	0.48354	0.31073	0.253662	0.641296	0.872056	0.473275	0.77571	0.190629	0.660143	0.315134	0.762014	0.000156377	0.896749	0.188002	0.257692	0.920406	0.279267	0.850548	0.725196		0.0839334	0.325807	0.717724	0.976645	0.393477	0.227141	0.504216	0.538934	0.0375356	0.857249	0.419584	0.121103	0.151289	0.779843	0.0256555	0.583128	0.459773	0.695977		0.980177
Leu	CTT	0.790052	0.020186	0.743695	0.451671	0.898177	0.916794	0.419753	0.0153066	0.292863		0.332717	0.0603785	0.468854	0.272772	0.43807		0.872721	0.161418		0.228714	0.660143	0.640651	0.0195188	0.130809	0.841692	0.561992	0.815096	0.236004	0.784551	0.765947	0.141188	0.114642	0.780715	0.909399	0.393835	0.65765	0.924023	0.858386	0.990258	0.919676	0.228416	0.0316873	0.00578236	0.725667	0.192133	0.940824	0.424058	0.706077
Leu	TTA	0.61035	0.332209	0.310543	0.0483161	0.351017	0.415472	0.658133	0.236004	0.00858864	0.391801	0.512922	0.770095	0.0936103	0.409864	0.198745	0.571925	0.50221	0.892449	0.1097	0.0225783	0.94345	0.0305406	0.0277076	0.121456	0.874382	0.0290916	0.60061	0.640651	0.941759	0.195679	0.0645883	0.394021	0.495749	0.556206	0.0554933	0.691072	0.958346	0.342283	0.499003	0.716068	0.358692	0.635241	0.0546759	0.758654	0.0986385	0.062266	0.750568	0.545699
Leu	TTG	0.844724	0.151272	0.0122794	0.691072	0.941117	0.0519692	0.899016	0.16775	0.162873	0.76463	8.60387e-05	0.515533	0.563333	0.534837	0.202817	0.920326	0.488765	0.862387	0.162859	0.00382324	0.50539	0.369561	0.0628714	0.976038	0.261286	0.94345	0.618552	0.865696	0.0729407	0.660143	0.811578	0.641388	0.0988428	0.49272	0.559167	0.148539	0.916794		0.00929518	0.554983	0.712822	0.150631	0.0586812	0.843596	0.0660418	0.498824	0.0610621	0.762479
Val	GTA	0.602753	0.313318	0.227814	0.667861	0.330172	0.60336	0.841044	0.319243	0.351017	0.506019	0.166537	0.671342	0.665653	0.448603	0.821913	0.911425	0.522701	0.752206	0.306643	0.0057522	0.0519856	0.406108	0.145084	0.182703	0.967371	0.678805	0.51936	0.981672	0.0182367	0.183357		0.138149	0.866069	0.28318	0.716068		0.750568	0.0489143	0.923628	0.65139	0.820704	0.859858	2.49801e-10	0.757778	0.904295	0.248215	0.747713	0.950785
Val	GTC	0.533671	0.274766	0.406881	0.317373	0.316243	0.04881	0.763216		0.483965	0.849468	0.440933	0.841175	0.0984073	0.439103	0.856267	0.137219	0.0776901	0.0462379	0.306378	0.000489394	0.597956	0.0729309	0.00744286	0.707978	0.759408	0.563057	0.982377	0.956776	0.245804	0.895152	0.555174	0.503986	0.0526092	0.745202	0.891387	0.108892	0.458993	0.847791	0.646116	0.263821	0.555243	0.535369	3.87423e-12	0.623048	0.171236	0.123587	0.0106196	0.77824
Val	GTG	0.244472	0.770883	0.238085	0.0139169	0.811941	0.00969	0.915888	0.75547	0.556739	0.762655	0.579739	0.50895	0.0151215	0.513036	0.999225	0.401528	0.605066	0.466156	0.555095	0.000244791	0.0316894	0.211689	6.21872e-06	0.563286	0.633382	0.28318	0.550449	0.602147		0.940949	0.814601	0.0927495	0.684548	0.0676114		0.660143	0.0910342	0.187642	0.311353	0.804855	0.194575		0.000845665	0.199193	0.77453	0.33042	0.959328	0.49726
Val	GTT	0.479838	0.292038	0.928124	0.394294	0.00246963	0.877057	0.528472	0.560058	0.195801	0.917353	0.720731	0.996763	0.1773	0.816862	0.0120646	0.951401	0.491417	0.975332	0.350172	0.0115149		0.238971	0.143837	0.0733262	0.0234193	0.25018	0.292182	0.44006	0.84109	0.528974	0.75429	0.0418385	0.639321	0.157366	0.363241	0.915323		0.48279	0.181554	0.862651	0.774296	0.344222	7.23297e-06	0.175138	0.430634	0.0638617	0.185417	0.442052
Ala	GCA	0.570819	0.0741624	0.587304	0.981756	0.635481	0.913209	0.488232	0.0991703	0.212503	0.512248	0.754064	0.941351	0.175173	0.733513	0.659572		0.173382	0.279086	0.174895	2.74145e-05	0.231356	0.230629	0.168313	0.550099	0.852155	0.742005	0.700288	0.0205305	0.169193	0.1689	0.04872	0.200822	0.993828	0.400451	0.956244	0.449985	0.588808	0.577344	0.0102246		0.169246	0.892449	0.549114	0.0316546	0.607976	0.414496	0.208581	0.649059
Ala	GCC	0.0418595	0.0941711	0.571223	0.400723	0.662386	0.391648	0.121103	0.655431		0.218885	0.00130445	0.163268	0.4961	9.79257e-05	0.585463	0.870089	0.332393	0.924692	0.851224	0.0112594	0.0663754	0.199237	0.491788	0.980494	0.440005	0.609878	0.165261	0.724662	0.153117	0.0258966	0.671944	0.774164	0.330042	0.142823	0.670703	0.541928	0.891167	0.344273	0.0365968	0.208329	0.0170547	0.539333	0.474812	0.924828	0.135071	0.107579	0.16965	0.977652
Ala	GCG	0.513493	0.510303	0.152101	0.100508	0.134622	0.539327	0.430919	0.185407	0.140921	0.726487	0.495113	0.954031	0.588566	0.0558796		0.306677	0.0219114	0.133033	0.794342	0.310626	0.86106	0.95388	0.584053	0.776472	0.717724	0.140937	0.844818	0.365094	0.952794	0.861964	0.844663	0.391057	0.167621	0.206584	0.924023	0.538934	0.423881	0.591309	0.831433	0.329636	0.727094	0.872721	0.0868797	0.518225	0.34342	0.968131	0.538099	0.288802
Ala	GCT	0.977273	0.269233	0.420788	0.847611	0.302065	0.669335	0.689178	0.795108	0.405759	0.625181	0.942906	0.243088	0.228758	0.203948	0.760708	0.483037	0.23514	0.932064	0.270057	0.000443538	0.188002	0.336036		0.612453	0.435115	0.677712	0.288583	0.708858	0.161485	0.0879305	4.21305e-06	0.4961	0.667276		0.114394	0.0576936	0.892699	0.938572	0.069187	0.8344	0.456152	0.277635	0.24386	0.544805	0.142032	0.666493	0.171646	0.653742
Gly	GGA	0.785513	0.0993603	0.548193	0.554823	0.541085	0.99515	0.00527899	0.0932113	0.386788	0.860529	0.990164	0.623441	0.561205	0.455451	0.700604	0.204559	0.0652195	0.142638	0.743012	0.692422	0.760165	0.859858	0.718459	0.61049	0.404555	0.78327	0.225997	0.464976	0.485349	0.546575	0.623393	0.0371629	0.399535	0.274364	0.00667406	0.989849	0.329294	0.274645	0.384534	0.235777	0.368592	0.614494	0.53029	0.0374869	0.580784	0.135796	0.699039	0.861908
Gly	GGC	0.0694412	0.0640488	0.376652	0.973696	0.824498	0.604003	0.518928	0.880396	0.491417	8.81372e-05	0.254342	0.707911	0.000102379	0.865521	0.707314	0.167774	0.123743	0.0589684	0.275936	0.0627486	0.0257581	0.732557	0.48354	0.504743	0.552555	0.120982	0.473299	0.464244	0.279996	0.206696	0.0207867	0.468658	0.366734	0.780937	0.517631	0.148458	0.090233	0.00271826	0.357647	0.557391	0.462008	0.519105	0.0319964	0.0191397	0.956864	0.00941379	0.976777	0.59086
Gly	GGG	0.0174636	0.283681	0.540289	0.435565	0.273282	0.958346	0.0256814	0.0898155	0.201476	0.438272	0.430077	0.275453	0.809552	0.790572	0.0929985	0.498835	0.470477	0.970755	0.141188	0.324965	0.082802	0.570265	0.34331	0.60337	0.214632	0.322663	0.139223	0.0994886	0.348723	0.602526	0.746377	0.327541	0.385299	0.724831		0.623441	0.351017	0.815063	0.995104	0.287408	0.55362	0.127607	0.443296	0.30766	0.326266	0.454238	0.7464	0.973126
Gly	GGT	0.903761	0.515024	0.32544	0.803743	0.869511	0.767774	0.00119246	0.110615	0.646838	0.0180084	0.600757	0.266126	0.378588	0.230947	0.510921	0.302065	0.890064	0.297566	0.461	0.26957	0.456776	0.533246	0.0782355	0.40732	0.161567	0.242231	0.776609	0.608328	0.140535	0.319451	0.929485	0.023351	0.948399	0.180468	0.0369788	0.607772	0.366643	0.387089		0.558548	0.619911	0.787137		0.96345	0.913587	0.106586	0.417699	0.474695
Cys	TGC	0.138783	0.832178	0.80629	0.000826835	0.442712	0.387574	0.588808	0.0887817	0.557588	0.219617	0.0644719	0.971387	0.40812	0.511068	0.0195944	0.907011	0.854391		0.313038	0.0275069	0.391801	0.243076	0.648329	0.406096	0.279082	0.0736377	0.305052	0.64917	0.206761	0.8157	0.204369	0.494875	0.609417	0.852625	0.360163	0.11383	0.519105	0.907973	0.664405	0.356884	7.59515e-08	0.167668	0.129111	0	0.6879	0.0184421	0.0586779	4.70513e-13
Cys	TGT	0.0550192	0.183097	0.400723	0.144054	0.250478	0.426632	0.748193	0.468892	0.0467939	0.240207	0.885029	0.259707	0.657325	0.762053	0.781266	0.614494	0.919676	0.109537	0.43169	0.055848	0.532506	0.903975	0.666223	0.770107	0.598994	0.401528	0.394647	0.965985	0.917665	0.355115	0.646522	0.261973	0.77219	0.0537884			0.841175	0.198826	0.0355909	0.326407	0.0446887	0.0595535	0.00728395	0	0.612533	0.00970263	0.296994	1.49583e-06
Ser	AGC	0.0399685	0.720396	0.132072	0.225296	0.44483	0.00135126	0.0580219	0.118338	0.79982	0.920406	0.692388	0.143515	0.239063	0.419205	0.96265	0.366643	0.89382	0.694459	0.266061	0.188601	0.0161531	0.104221	1.97378e-09	0.0739996	0.821913	0.510281	0.938953	0.307854	0.906871	0.870181	0.437607	0.111874	0.775562	0.185478	0.152603	0.749973	0.629717	0.103772	0.642872	0.612306	0.657583	0.150189	0.995199	0.842609	0.12807	0.167044	0.237283	0.30784
Ser	AGT	0.455843		0.745128	0.557338	0.605542	0.167668	0.837843	0.616979	0.686658	0.951838	0.834709	0.16468	0.981672	0.216485	0.576115	0.15106	0.508388	0.642509	0.541928	0.0202698	0.0641165	0.0132002	0.0432702	0.831509	0.615483	0.388541	0.592633	0.685431	0.174408	0.707911	0.0316933	0.0517593	0.639738	0.375266	0.0410485	0.424058	0.488765	0.227495	0.342031	0.973696	0.975046	0.767774	0.837267	0.824706	0.20325	0.871552	0.0431783	0.808902
Ser	TCA	0.547697	0.256981	0.132588	0.28202	0.449985	0.0705551	0.820435	0.512501	0.615904	0.679067	0.41323	0.962117	0.840886	0.944217	0.263573	0.563171	0.76463	0.242674	0.677989	0.0136862	0.413404	0.0195499	0.238677	0.181436	0.111586	0.445125	0.0515082	0.212725	0.813646	0.262082	0.240723	0.122207	0.978823	0.842	0.860529	0.393835	0.563171	0.484066	0.55839	0.431088	0.673875	0.723096	0.438484	0.967543	0.556739	0.19613	0.74401	0.938116
Ser	TCC	0.46216	0.563029	0.885254	0.394294	0.898177	0.466448	0.689178	0.115764	0.111504	0.589971	0.175314	0.941685	0.22052	0.174529	0.0262946	0.175637	0.105376	0.565525	0.181124	0.0331784	0.728257	0.8344	0.284158	0.341023	0.300254	0.00539938	0.754127	0.0993101	0.078851	0.0392093	0.818423	0.876246	0.540715	0.736518	0.444575	0.0157103	0.868762	0.189209	0.903975	0.0232642	0.263814	0.538893	0.321986	0.604383	0.498436	0.0255944	0.74401	0.21091
Ser	TCG	0.134526	0.0455011	0.271311	0.0421855	0.739732	0.201551	0.797357	0.555419	0.0240845	0.965209	0.630349	0.015227	0.570284	0.708958	0.956864	0.306991	0.966083	0.0161121	0.719344	0.000870868	0.496414	0.625875	0.122826	0.452413	0.548198	0.374175	0.356891	0.449985	0.283953	0.255461	0.751406	0.819221	0.539892	0.394687	0.577401	0.322108	0.64917	0.794573	0.410301	0.850548	0.198464	0.691072	0.0230796	0.000388878	0.426984	0.124237	0.792439	0.411184
Ser	TCT	0.17901	0.772671	0.113968	0.144689	0.426632		0.0917872	0.0375478	0.837152	0.0791572	0.333871	0.984289	0.645265	0.319637	0.934834	0.230969	0.843156	0.0870314	0.1689	0.0083283	0.149358	0.211957	0.759365	0.672919	0.243345	0.287408	0.223305	0.594758	0.790052	0.246422	0.425315	0.305749	0.867023	0.418165	0.148539	0.688246	0.489556	0.128854	0.730997	0.541085	0.619911	0.817405	0.833823	0.482455	0.871451	0.0346604	0.0387924	0.0417671
Thr	ACA	0.164737	0.369797	0.826854	0.16965	0.797357	0.541698	0.0669149	0.00499896	0.286763	0.455451	0.822634	0.776736	0.973469	0.961752	0.00862017	0.120727	0.0361546	0.0720944	0.417539	0.777865	0.612554	0.300407	0.495245	0.304727	0.301192	0.553067	0.0832414	0.558448	0.180871	0.751406	0.23564	0.90217	0.00847649	0.572433	0.698063	0.399585	0.388459	0.188419	0.711441	0.0610927	0.923769	0.247032	0.163331	0.523618	0.751738	0.512735	0.272692	0.827145
Thr	ACC	0.800839	0.505026	0.609108	0.62925	0.208793	0.827732	0.768662	0.68075	0.557883	0.192133	0.692067	0.480441	0.599944	0.0569328	0.220649	0.542075	0.238399	0.755957	0.118635	0.00558087	0.0724499	0.731878	0.0791572	0.425398	0.529406	0.791247	0.122579	0.660323	0.435632	0.970763	0.0214402	0.432434	0.371189	0.893124	0.152603	0.944517	0.308839	0.156164	0.14469	0.266126	0.875247	0.15274	0.393149	0.518996	0.521705	0.278319	0.496414	0.394606
Thr	ACG	0.00022714	0.0612076	0.283476	0.481209	0.323007	0.11836	0.0781042	0.249939	0.612554	0.22861	0.818086	0.877353	0.373316	0.617846	0.774198	0.0766331	0.970111	0.42791	0.80435	0.353777	0.77824	0.898213	1.74343e-06	0.59918	0.975501	0.694459		0.556206	0.862651	0.742803	0.615356	0.280719	0.897656	0.139997	0.664405	0.0196798	0.252099	0.605536	0.0634514	0.111551	0.99374	0.831509	0.0139466	0.0810081	0.719878	0.584514	0.589747	0.31029
Thr	ACT	0.797607	0.36199	0.0317786	0.760829	0.363972	0.872721	0.0157743	0.451881	0.0594428	0.77571	0.0692036	0.116238	0.455211	0.314623	0.519625	0.462479	0.334428	0.4385	0.59655	0.0521825	0.401395	0.194661	0.248257	0.213415	0.508258	0.509573	0.911101	0.138183	0.726487	0.554104	0.88364	0.952729	0.150331	0.57996	0.391197	0.941117	0.907011	0.0571029	0.482545	0.0142238	0.552329	0.80343	0.758654	0.142461	0.491417	0.0184422	0.356745	0.187461
Gln	CAA	0.248246	0.446277	0.429013		0.237283	0.059991	0.0673899	0.758941	0.550315	0.151178	0.257571	0.901033	0.406783	0.671121	0.975046	0.016751	0.956776	0.324085	0.906871	0.151695	0.932649	0.761723	0.00043175	0.61225	0.571392	0.0200898	0.880115	0.546575	0.278001	0.943462	0.551794	0.976645	0.732519	0.653441	0.58986	0.663936	0.924512	0.736559	0.719723	0.966083	0.0354812	0.479641	0.119068	0.678404	0.5797	0.685917		0.500227
Gln	CAG	0.182137	0.902405	0.851441	0.976948	0.356891	0.663936	0.00326717	0.493384	0.00125611	0.889012	0.977192	0.674027	0.841409	0.700604	0.735453	0.18361	0.177592	0.926309	0.594434	0.184779	0.0228668	0.919766	2.5361e-07	0.58635	0.175283	0.787573	0.346847	0.106163	0.378939	0.059991	0.352438	0.4537	0.314977	0.340805	0.574083	0.127429		0.856255	0.661415	0.342464	0.401395	0.547427	0.30956	0.641965	0.0107166	0.572548	0.21192	0.558337
Asn	AAC	0.24105	0.417218	0.219171	0.307658	0.61035	0.0679832	0.615904	0.514637	0.295319	0.235483	0.828509	0.116335	0.35317	0.426815	0.77453	0.013009	0.332797	0.0478445	0.00245015	0.324936	0.1097	0.466572	0.166043	0.874469	0.974117	0.36749	0.601765	0.60931	0.182839	0.802725	0.801715	0.902038	0.796461	0.180639	0.0051743	0.338257	0.915323	0.0738254	0.527152	0.314681	0.0107478	0.558231	0.517334	0.823109	0.200265	0.217653	0.538934	0.412219
Asn	AAT	0.469186	0.960601	0.103772	0.174408	0.518928		0.424058	0.264969	0.769947	0.977776	0.55639	0.0993101	0.0929153	0.485218	0.611003	0.620593	0.110898	0.118424	0.815096	0.18594	0.534776	0.392066	0.0657415	0.0631777	0.88365	0.0652363	0.606721	0.720529	0.848665	0.408628	0.0558552	0.55639	0.725884	0.109551	0.614494	0.677264	0.363241	0.615483	0.679269	0.951562	0.797841	0.752614	0.444778	0.757481	0.176653	0.309156	0.703125	0.698053
Asp	GAC	0.0748027	0.662882	0.0634365	0.115318	0.598443	0.182426	0.74814	0.724692	0.296229	0.490302	0.500617	0.25018	0.662632	0.406803	0.511597	0.747109	0.841364	0.464244	0.811941	0.80203	0.837843	0.000247512	0.461	0.672272	0.0552397	0.512422	0.872036	0.285567	0.469186	0.773311	0.818806	0.888167	0.749504	0.631279		0.270695	0.0412989	0.798492	0.786897	0.408628	0.305863	0.67823	0.256365	0.85544	0.757977	0.12966		0.324583
Asp	GAT	0.705787	0.813289	0.388177	0.449783	0.766563	0.740988	0.525564	0.909528	0.082001	0.78977	0.470702	0.571538	0.714357	0.896749	0.0321819	0.629717	0.808052	0.0198846	0.559537	0.94715	0.899066	0.679082	0.46271	0.477846	0.816942	0.969307	0.87887	0.246308	0.931296	0.0524432	0.10389	0.950868		0.368179	0.486665		0.689411	0.712311	0.271568	0.986217	0.206696	0.21192	0.903499	0.128456	0.270057	0.00743104	0.161609
Glu	GAA	0.0133226	0.0207287	0.304565	0.669335		0.870089	0.399585	0.112192	0.141361	0.821146	0.10272	0.615904	0.653016	0.694257	0.984408	0.770107	0.507886	0.0302988	0.167774	0.597169	0.674844	0.031557	0.351017	0.67935	0.486299		0.716424	0.86106	0.285334	0.629862	0.691163	0.919509	0.144633	0.23426		0.113968	0.538934	0.933033	0.177905	0.669392	0.86106	0.618552	0.153213	0.0310302	0.38205		0.320553	0.600596
Glu	GAG	0.631326	0.0735376	0.55839	0.25018	0.197359	0.169246	0.0274553	0.679544	0.218812	0.902912	0.072217	0.944836	0.152614	0.914723	0.158949	0.148475	0.758672	0.249469	0.476607	0.00382324	0.673875	0.535881	0.309625	0.489676	0.173435	0.0881116	0.919298	0.471116	0.147873	0.0737089	0.63799	0.82906	0.437554	0.550396	0.898177	0.0725008	0.915323	0.675079	0.0561992	0.825623	0.510132	0.25716	0.309467	0.831068	0.664405	0.97072	0.611364	0.0341036
His	CAC	0.243869	0.970458	0.825336	0.470633	0.595478	0.679183	0.599145	0.00403888	0.443232	0.761216	0.537513	0.809364	0.268368	0.716428	0.906886	0.629717	0.00541647	0.467218	0.612353	0.01562	0.252099	0.274186	0.0507241		0.427049	0.0852706	0.563171	0.0965378	0.450144	0.830199	0.444904	0.266805	0.808902	0.403957	0.673875	0.329294	0.941685	0.952004	0.89222	0.361941	0.0830662	0.761626	0.363469	0.0988651	0.860016	0.695977	0.551474	0.954481
His	CAT	0.865167	0.0852191	0.512501	0.326407		0.0708705	0.347993	0.111585	0.426984	0.771274	0.903483	0.0571993	0.277911	0.957299	0.271117	0.895401	0.134442	0.455407	0.39799	0.0109866	0.856403	0.0168913	0.00931877	0.887848	0.0120646	0.764197	0.923422	0.45494	0.818213	0.00656265	0.880148	0.84452	0.825747	0.25505	0.517631	0.522208	0.623441	0.432761	0.179404	0.64544	0.785839	0.584001	0.406667	0.869156	0.865621	0.828578	0.747713	0.808141
Arg	AGA	0.561542	0.254669	0.0952687	0.1689	0.880115	0.521064	0.936407	0.189709	0.873862	0.281124	0.0348291	0.215765	0.710406	0.767193	0.0241523	0.249527	0.163	0.903499	0.42193	0.631326	0.243221	0.598443	0.67935	0.309625	0.177265	0.0705551	0.96265	0.451379	0.564773	0.876026	0.162093	0.244586	0.616559	0.46539	0.901033	0.472562	0.413404	0.63712	0.250126	0.467058	0.25982	0.797134	0.00216575	0.654105	0.26653	0.864282	0.434981	0.576103
Arg	AGG	0.585568	0.222664	0.387532	0.763216	0.260593	0.0586779	0.313038	0.272525	0.931783	0.0531536	0.711279	0.453806	0.0422746	0.467329	0.686281	0.134442	0.619911	0.169206	0.187409	0.134288	0.10738	0.891387	0.407003	0.300465	0.255488	0.282187	0.907819	0.271568	0.610118	0.0809741	0.131545	0.0358337	0.000800291	0.845021	0.588808	0.557338		0.369368	0.328661	0.437324	0.873682	0.54056	0.0121298	0.00224409	0.365094	0.349047	0.0122794	0.654359
Arg	CGA	0.0665953	0.434534	0.136633	0.721691	0.0307601	0.330118	0.13422	0.360372	0.878763	0.11383	0.160236	0.533894	0.0998116	0.58817	0.642872	0.234346	0.79079	0.210756	0.865621	0.588924	0.762479	0.761723	0.289701	0.938606	0.970949	0.538934	0.621572	0.676996	0.599139	0.00162463	0.115764	0.0814746	0.393715	0.831603	0.426632	0.588808	0.212725	0.587262	0.539362	0.558448		0.517631	0.80522	0.649238	0.844818	0.342692	0.167668	0.293829
Arg	CGC	0.0665781	0.0182582	0.278779	0.613221	0.0821863	0.27788	0.018636	0.437248	0.0213094	0.180922	0.548251	0.736289	0.330541	0.0459643	0.499197	0.978444	0.519953	0.0776601	0.0346611	0.167621	0.555243	0.170577	0.422282	0.0334459	0.636984	0.0329516	0.140822	0.887492	0.0577067	0.419531	0.0706057	0.532034	0.79079	0.474183	0.00527028	0.975945	0.483879	0.487277	0.338928	0.0692779	0.0277585	0.0586779	0.202461	0.072375	0.661464	0.494425	0.0971686	0.705763
Arg	CGG	0.326263	0.642071	0.67278	0.687428	0.171646	0.227801	0.452044	0.92542	0.0305212	0.545948	0.612012	0.846872	0.174254	0.901704	0.467137	0.519953	0.451671	0.0449228	0.0572354	0.100863	0.959843	0.82528	0.210315	0.723881	0.77923	0.272692	0.195555	0.623393	0.178484	0.1689	0.788151	0.637062	0.965391	0.929822	0.00674607	0.517631	0.716068	0.269479	0.16965	0.979247	0.442809	0.451671	0.00568089	0.231325	0.880357	0.697424	0.306945	0.373513
Arg	CGT	0.0376544	0.0364913	0.623493	0.872721	0.416704	0.434534		0.660084	0.25018	0.514637	0.290129	0.854887	0.351009	0.148239	0.333488	0.519953	0.969509	0.233722	0.881183	0.266678	0.528472	0.728257	0.974833	0.197359	0.17966	0.43169	0.81215	0.9912	0.219158	0.469738	0.170078	0.0127662	0.738875	0.315424	0.615089	0.306991	0.306991	0.74007	0.60974	0.24991	0.476765	0.776671	0.97754	0.0518678	0.0662209	0.271807	0.466572	0.334428
Lys	AAA	0.60492	0.946039	0.946814	0.955598	0.724825	0.35329	0.594758	0.61049	0.089753	0.482545	0.58635	0.941759	0.0755937	0.544522	0.300254	0.884979	0.0160561	0.0317622	0.938606	0.697318	0.278329	0.755206	0.171802	0.445125	0.665466	0.7682	0.063691	0.518804	0.473169		0.30001		0.937308	0.865521	0.485037	0.267556	0.148475	0.1493	0.752065	0.354008	0.24743	0.235158	0.571859	0.407057	0.0873085	0.40576	0.190087	0.576394
Lys	AAG	0.354569	0.42387	0.432761	0.0734027	0.0436607	0.598475	0.962977	0.263509	0.609417	0.966165	0.982468	0.606886	0.253687	0.202977	0.20325	0.514787	0.328858	0.77829	0.749973	0.221511	0.209207	0.306157	0.185694	0.99951	0.86762	0.850548	0.221344	0.649547	0.386788	0.0994192	0.30475	0.983675	0.348974	0.939225	0.290224	0.648329	0.698063	0.513055	0.188329	0.141361	0.234355	0.132481	0.127992	0.365094	0.407205	0.522286	0.566868	0.713752
STOP	TAA	0.47339	0.0435677	0.391648	0.0879941	0.193247	0.108909	0.313639	0.501063	0.559167	0.313639	0.87897	0.675615	0.188653	0.0523482	0.227378	0.235777	0.409932	0.889012	0.170577	0.0167131	0.0225642	0.290224	0.74814	0.623441	0.340531	0.103983	0.382001	0.563171	0.383286	0.987682	0.747713	0.0579571	0.167157	0.408133	0.090233		0.951909	0.788155	0.397575	0.00480398	0.987682	0.0322294	0.0118023	0.49987	0.854887	0.416788	0.178802	0.0510619
STOP	TAG	0.336919	0.632706	0.425426	0.483879	0.167774	0.250478	0.141643	0.126512	0.831184	0.7464	0.227206	0.583106	0.969311	0.704885	0.15836	0.363241	0.653579	0.590864	0.187048	0.674362	0.323007	0.606886	0.510714	0.000610179	0.377084	0.0729407	0.401528	0.12102	0.394021	0.0583634	0.466572	0.115346	0.675474	0.249472	0.7682		0.583521	0.429539	0.455407	0.217274	0.108257	0.2338	0.560835	0.135796	0.817917	0.0693128		0.652239
STOP	TGA	0.302225	0.0834286	0.82906	0.451671	0.424058	0.920076	0.0754346	0.468892	0.729266	0.281124	0.0904982	0.178507	0.923628	0.146072	0.669006	0.338257	0.996218	0.769317	0.115318	0.354319	0.291629	0.673875	0.0550853	0.228957	0.10011	0.620593	0.360926	0.662338	0.86382	0.965512	0.483879	0.417506	0.190884	0.78942	0.538934		0.691072	0.8344	0.0695927	0.0252784	0.169399		0.329852	0.407302	0.521108	0.456586	0.975945	0.268641
	WT	M	S	I	Q	H	F	R	V	A	L	I	P	F	F	A	A	F	C	L	P	V	F	A	H	P	E	T	L	V	K	V	K	D	A	E	D	Q	L	G	A	R	V	G	Y	I	E	L	D
	Amino Acid	3	4	5	6	7	8	9	10	11	12	13	14	15	16	17	18	19	20	21	22	23	24	25	26	27	28	29	30	31	32	33	34	35	36	37	38	39	40	41	42	43	44	45	46	47	48	49	50
	W	0.157017	0.0473529	0.743012	0.95137		0.374077	0.426638	0.625682	0.608361	0.419808	0.0937818	0.40544	0.626781	0.975046	0.688739	0.190087	0.149876	0.703613	0.0582761	0.286537	0.437096	0.28982	8.44092e-05	0.466575	0.109732	0.128901	0.356891	0.859083	0.567573	0.604716	0.467083	0.853933	0.744714	0.0944261	0.747109	0.518928	0.588808	0.725589	0.0638697	0.278001	0.338257		0.0333167	0.069774	0.580848	0.905504	0.202324	0.600596
	F	0.864193	0.111732	0.16275	0.769212	0.742005		0.267556	0.495514	0.608328	0.158146	0.131309	0.388572			0.102947	0.119431		0.082777	0.302302	0.0308923	0.387089		0.7682	0.539362	0.0558591	0.0521507	0.228219		0.0147824	0.21192	0.350932	0.1205	0.501917	0.469985	0.98144	0.306991	0.984289	0.0667547	0.770539	0.355115	0.113494	0.890064	0.407342	0.612501	0.218163	0.754656		0.707118
	Y	0.0481332	0.720649	0.785839	0.741623	0.60336	0.716693	0.760952	0.415141	0.082679	0.847907	0.308827	0.478403	0.43666	0.75324	0.0118069	0.539333	0.0484222	0.671995	0.555587	0.187484	0.735716	0.114771	0.0927518	0.917095	0.289819	0.22756	0.63712	0.184835	0.377908	0.919676	0.00466252	0.272052	0.347579	0.0736458	0.488765	0.544951	0.212476	0.738116	0.248059	0.0900494	0.889196	0.000405698	0.319191		0.843289	0.83324	0.538934	0.71596
	P	0.491769	0.434255	0.338566	0.00186424	0.566895	0.843102	0.289119	0.447859	0.995199	0.573441	0.118866		0.916523	0.0962073	0.880725	0.717724	0.291323	0.0991119	0.902393		0.766402	0.99482	4.54125e-08	3.67569e-09		0.0425026	0.622006	0.93547	0.60856	0.767056	0.659633	0.375995	0.944354	0.872678	0.346251	0.996775	0.602147	0.446334	0.160764	0.438177	0.547563	0.468604	0.117726	0.38588	0.111723	5.75862e-05	0.554929	0.94858
	M		0.920816	0.375882	0.15106	0.144326	0.614494	0.205085	0.648274	0.23498	0.113133	0.56141	0.194304	0.284014	0.00512964	0.593507	0.381339	0.511068	0.923628	0.366898	9.38617e-06	0.169399	0.521108	0.00452579	0.632143	0.834804	0.535881	0.565997	0.798492	0.0758982	0.368641	0.938339	0.482452	0.0668462	0.0304559	0.651782	0.941117	0.635241	0.503931	0.976142	0.402627	0.58695	0.0321596	0.315027	0.58817	0.787315	0.543594	0.869511	0.612456
	I	0.49635	0.183159		0.550293	0.167124	0.11836	0.637553	0.0238963	0.202616	0.0972966		0.617808	0.818616	0.290399	0.821797	0.545699	0.97969	0.232011	0.211192	2.40516e-06	0.535369	0.710382	0.000701939	0.823058	0.276092	0.549646	0.568347	0.929127	0.793462	0.379464	0.737052	0.0681117	0.287083	0.843003	0.115232	0.0195465	0.16965	0.981722	0.378756	0.938572	0.312317	0.789757	3.04867e-13	0.788604		0.068126	0.797172	0.980884
	L	0.0550527	0.293992	0.752838	0.0557293	0.685043	0.455083	0.0408862	0.060822	0.815008		0.010212	0.318646	0.181517	0.902143	0.756485	0.312296	0.890596	0.220516		3.20305e-09	0.096838	0.251197	2.9657e-05	0.912495	0.224687	0.502992	0.188185		0.371797	0.583906	0.875862	0.0397558	0.528682	0.336762	0.360927	0.852456	0.174097		0.14081	0.316424	0.751275	0.491928	4.66961e-08	0.929174	0.157549	0.000631515		0.761343
	V	0.702559	0.0844138	0.435129	0.642226	0.484765	0.771602	0.737484		0.338194	0.920631	0.497218	0.574587	0.0857818	0.220156	0.204732	0.855109	0.500134	0.478516	0.230806	2.77893e-10		0.411481	4.4919e-08	0.168601	0.20611	0.546384	0.639859	0.933832		0.353955		0.149149	0.565449	0.635937	0.951562	0.791112	0.883592	0.0442275	0.829056	0.462198	0.418149		0	0.340155	0.564192	0.666135	0.610988	0.917907
	A	0.241662	0.107564	0.847136	0.28551	0.159655	0.351854	0.971226	0.77675		0.326403	0.0191853	0.239561	0.756229	0.0107708			0.0618146	0.875392	0.339866	1.17886e-08	0.307239	0.513055		0.561817	0.871775	0.249169	0.168226	0.260922	0.410472	0.383108	0.000957311	0.487395	0.289802		0.898732	0.406111	0.749224	0.632871	0.316545		0.15648	0.920406	0.700089	0.257023	0.532011	0.235293	0.279996	0.290284
	G	0.0250665	0.0193458	0.883116	0.881183	0.556437	0.585892	1.60687e-05	0.00885601	0.222293	0.140585	0.393728	0.242817	0.0147254	0.255718	0.356439	0.683435	0.535691	0.433136	0.232126	0.0542574	0.117918	0.408738	0.590939	0.551803	0.92817	0.569424	0.140451	0.496342	0.727037	0.0948001	0.407364	0.251854	0.174723	0.253417	0.149404	0.834953	0.640855	0.0510808		0.353752	0.808047	0.351765		0.00440381	0.568374	0.304185	0.649436	0.524408
	C	0.0222635	0.278453	0.470242	0.000281974	0.167668	0.240494	0.818213	0.377701	0.22855	0.827057	0.146525	0.478025	0.919294	0.526688	0.0390916	0.864575	0.856599		0.657866	0.00349484	0.851224	0.410052	0.532339	0.396079	0.263509	0.0807178	0.182082	0.703125	0.317814	0.346004	0.214541	0.192381	0.58006	0.205089	0.360163	0.11383	0.576746	0.263418	0.143687	0.18933	1.28767e-08	0.0198548	0.002215	0	0.53199	0.000522973	0.0308917	0
	S	0.934038		0.922541	0.436901	0.745762	0.000316824	0.550449	0.671042	0.517353	0.310625	0.800578	0.160534	0.779602	0.86611	0.229141	0.288346	0.304465	0.702177	0.54489	3.05314e-09	0.284392	0.69077	2.86442e-08	0.19424	0.197389	0.291912	0.199864	0.353777	0.727598	0.957272	0.0441567	0.247703	0.670882	0.160544	0.0255087	0.221007	0.865573	0.893768	0.176784	0.787888	0.862172	0.154339	0.186969	0.181859	0.14416	0.908344	0.0890146	0.714451
	T	0.00430066	0.0244539	0.685725	0.79295	0.0981295	0.583528	0.0877713	0.161675	0.437508	0.151746	0.507815	0.280837	0.701062	0.689656	0.736035	0.0708583	0.283835	0.131512	0.253872	0.00868273	0.870839	0.276721	5.14581e-05	0.700801	0.58711	0.862499		0.679666	0.268972	0.995548	0.763373	0.278517	0.13406	0.181464	0.798565	0.0820401	0.642263	0.493546	0.642246	0.170597	0.745839	0.303887	0.00959377	0.0995585	0.871583	0.263398	0.580867	0.132774
	Q	0.0791769	0.754609	0.573509		0.134442	0.0558438	0.380765	0.473757	0.00292752	0.240716	0.53196	0.665747	0.646228	0.56678	0.818609	0.407399	0.631279	0.492494	0.739768	0.899784	0.103043	0.794556	9.51367e-10	0.462962	0.475749	0.0509891	0.686658	0.343663	0.801068	0.301596	0.82862	0.571738	0.617639	0.74242	0.907973	0.320325		0.725659	0.964362	0.472847	0.257571	0.782133	0.0692908	0.953001	0.100289	0.984999	0.21192	0.388068
	N	0.571757	0.503449	0.974117	0.759501	0.468584	0.0679832	0.401311	0.196284	0.342031	0.315813	0.610485	0.0291711	0.0692753	0.289377	0.88533	0.0194951	0.602971	0.0123021	0.0297387	0.972711	0.132072	0.590683	0.99969	0.168094	0.935201	0.0656727	0.465999	0.964214	0.306142	0.742803	0.320473	0.648597	0.664234	0.0386644	0.030029	0.850548	0.644464	0.264298	0.46324	0.428681	0.0451241	0.611364	0.955915	0.935741	0.629008	0.806321	0.904024	0.857373
	D	0.240414	0.862542	0.0447419	0.424842	0.862651	0.279962	0.488024	0.759679	0.0652195	0.806842	0.934402	0.747298	0.98647	0.443049	0.250889	0.563171	0.933703	0.0337545	0.60647	0.811332	0.969311	0.00451843	0.297437	0.876026	0.119651	0.551521	0.824573	0.986508	0.551245	0.224807	0.365018	0.948332		0.851881	0.7455		0.0554409	0.66111	0.561678	0.558437	0.965829	0.206138	0.374898	0.391954	0.392377	0.530157	0.063192
	E	0.0398846	0.00425712	0.705438	0.272258	0.197359	0.46216	0.180972	0.272381	0.0610522	0.806013	0.0154318	0.781266	0.515053	0.840959	0.423975	0.472663	0.517415	0.0232062	0.888163	0.0822565	0.558437	0.210741	0.712311	0.691481	0.135176		0.753164	0.617382	0.771602	0.137186	0.538051	0.951019	0.104214	0.658147		0.0179764	0.913408	0.817471	0.726624	0.861127	0.518603	0.604239	0.0871019	0.077011	0.619911		0.361257	0.139707
	H	0.522013	0.237023	0.521299	0.874906		0.253396	0.282306	0.734393	0.270695	0.679733	0.597597	0.494389	0.124709	0.73636	0.631955	0.675486	0.00163988	0.914604	0.756206	0.000433062	0.74279	0.765307	0.00125818		0.56838	0.131912	0.852625	0.0707423	0.669142	0.0363601	0.632877	0.358811	0.743581	0.991488	0.856353	0.910152	0.751738	0.668993	0.390448	0.858099	0.161735	0.532339	0.929113	0.127748	0.80871	0.861944	0.499003	0.826219
	R	0.743389	0.00144663	0.949173	0.296546	0.685704	0.465904		0.803361	0.539421	0.360668	0.578574	0.478128	0.0155803	0.426596	0.110762	0.952435	0.216644	0.12584	0.734832	0.0115928	0.830078	0.350187	0.0699809	0.93027	0.33206	0.570094	0.600676	0.834164	0.26898	0.0369536	0.0656197	0.00278596	0.0769918	0.975198	0.0285993	0.86382	0.195769	0.481767	0.460142	0.532206		0.430719	1.48002e-05	0.00545424	0.364186	0.928925	0.0337545	0.647527
	K	0.294077	0.557017	0.525924	0.273682	0.0494109	0.653691	0.826073	0.218943	0.120982	0.678404	0.775539	0.671233	0.631025	0.18829	0.11829	0.67066	0.406803	0.127288	0.769698	0.465796	0.10243	0.310626	0.0582208	0.761725	0.922443	0.736437	0.630723	0.473042	0.278517		0.849731		0.449651	0.862387	0.224522	0.588237	0.2317	0.710732	0.524388	0.0954024	0.812083	0.0583472	0.132408	0.231451	0.944601	0.791516	0.936615	0.535327
	STOP	0.589685	0.1384	0.867415	0.38517	0.187986	0.134526	0.0172583	0.917551	0.894412	0.628613	0.872066	0.348789	0.476315	0.390789	0.36306	0.458993	0.437781	0.801247	0.735234	0.0276887	0.00971659	0.577659	0.779921	0.000586011	0.046264	0.0165733	0.688867	0.227974	0.950334	0.34098	0.442675	0.0189754	0.975451	0.631833	0.645742		0.756924	0.822089	0.0691753	0.791029	0.789109	0.119431	0.261904	0.369097	0.808927	0.0663941	0.111504	0.599424
[truncated: 239 more columns]

[truncated: 6 more sheets: Seq. Counts Initial (replica 2), Seq. Counts Final (replica 2), Fitness (replica 2), 99% Confidence (replica 2), Variance (replica 2), P value (replica 2)]
