# Supplementary material for: Environmental and mutational modulation of collateral fitness effects informs their mechanisms
Source: Mol Biol Evol. 2026 Apr 21;43(5):msag106. doi: 10.1093/molbev/msag106 (PMC13160053; doi:10.1093/molbev/msag106)
Supplement: msag106_Supplementary_Data [file msag106_supplementary_data.zip › Data S6 - Avi.xlsx]

## Sheet: Wildtype Seq. Counts
Region	Ambler positions	Replica	Wildtype sequencing counts initial	Total Sequencing Counts initial	Wildtype sequencing counts final	Total Sequencing Counts final
1	3-97	1	95421	885940	134967	1180260
		2	126765	1177560	164067	1519263
2	98-192	1	110306	1045928	136516	1309957
		2	169307	1628307	200186	1793155
3	193-290	1	106564	1135463	102031	1119873
		2	130766	1431646	127954	1494686

## Sheet: KEY (to data tabs)
		M	S	I	Q	H	F	R	V	A	L	I	P	F	F	A	A	F	C	L	P	V	F	A	H	P	E	T	L	V	K	V	K	D	A	E	D	Q	L	G	A	R	V	G	Y	I	E	L	D
Amino acid	Codon	3	4	5	6	7	8	9	10	11	12	13	14	15	16	17	18	19	20	21	22	23	24	25	26	27	28	29	30	31	32	33	34	35	36	37	38	39	40	41	42	43	44	45	46	47	48	49	50
Trp	TGG
Phe	TTC
Phe	TTT
Tyr	TAC
Tyr	TAT
Pro	CCA
Pro	CCC
Pro	CCG
Pro	CCT
Met	ATG
Ile	ATA
Ile	ATC
Ile	ATT
Leu	CTA
Leu	CTC
Leu	CTG
Leu	CTT
Leu	TTA
Leu	TTG
Val	GTA
Val	GTC
Val	GTG
Val	GTT
Ala	GCA
Ala	GCC
Ala	GCG
Ala	GCT
Gly	GGA
Gly	GGC
Gly	GGG
Gly	GGT
Cys	TGC
Cys	TGT
Ser	AGC
Ser	AGT
Ser	TCA
Ser	TCC
Ser	TCG
Ser	TCT
Thr	ACA
Thr	ACC
Thr	ACG
Thr	ACT
Gln	CAA
Gln	CAG
Asn	AAC
Asn	AAT
Asp	GAC
Asp	GAT
Glu	GAA
Glu	GAG
His	CAC
His	CAT
Arg	AGA
Arg	AGG
Arg	CGA
Arg	CGC
Arg	CGG
Arg	CGT
Lys	AAA
Lys	AAG
STOP	TAA
STOP	TAG
STOP	TGA
	WT	M	S	I	Q	H	F	R	V	A	L	I	P	F	F	A	A	F	C	L	P	V	F	A	H	P	E	T	L	V	K	V	K	D	A	E	D	Q	L	G	A	R	V	G	Y	I	E	L	D
	Amino Acid	3	4	5	6	7	8	9	10	11	12	13	14	15	16	17	18	19	20	21	22	23	24	25	26	27	28	29	30	31	32	33	34	35	36	37	38	39	40	41	42	43	44	45	46	47	48	49	50
	W
	F
	Y
	P
	M
	I
	L
	V
	A
	G
	C
	S
	T
	Q
	N
	D
	E
	H
	R
	K
	STOP
[truncated: 239 more columns]

## Sheet: Fitness (weighted mean)
		M	S	I	Q	H	F	R	V	A	L	I	P	F	F	A	A	F	C	L	P	V	F	A	H	P	E	T	L	V	K	V	K	D	A	E	D	Q	L	G	A	R	V	G	Y	I	E	L	D
Amino acid	Codon	3	4	5	6	7	8	9	10	11	12	13	14	15	16	17	18	19	20	21	22	23	24	25	26	27	28	29	30	31	32	33	34	35	36	37	38	39	40	41	42	43	44	45	46	47	48	49	50
Trp	TGG	1.00441	0.993892	0.982984	0.988696			0.998291	1.00501	0.96498	1.01911	0.992882	0.987574	1.01196	0.920247	1.00178	0.930479		0.906326	0.667095	0.958501	0.926764	0.996197	0.836305	0.88883	0.988053			0.955258	1.029	0.971523				1.00603	0.995266		1.01852	1.00621	1.01214	0.966877	0.793525		0.963008	1.00072	0.792568		0.792568
Phe	TTC	0.993251	1.0277	0.999614	0.999556			1.00281	0.955881	1.00117	0.992647	1.00167	0.966983	0.959612	1.00765	1.01729		0.943076	0.981026	1.00505	0.903609	0.958164	0.978513		0.900559	0.792568	1.14301	1.0423		0.945863					1.03158	0.993095		0.944996	0.965285	1.00936	1.01063				0.991482	1.02149	1.02661
Phe	TTT	1.02074	0.97986	1.00349	1.00901		0.981873			1.02324	0.954566	1.00318	1.01007			1.0078			0.976514	0.995271	0.94369	0.984559						0.966205						1.05885	1.00388	0.958294		1.16777	1.01032	1.0208	1.00108			0.793525	1.01198				0.97781
Tyr	TAC	1.01478	1.01526	1.01014	0.985319		0.994825		0.831018	0.991176	0.991673	0.996023		1.004	0.957426	1.01996	0.99009	0.853855	0.924909	0.977613		0.933776	0.964026		1.01369		0.966566	0.943524	0.793525	1.00468	1.00789				1.00015			0.987663	1.01701	0.984866	1.0209			0.717315		0.717315	0.793525		0.792568
Tyr	TAT	1.01573	1.01728	1.01541	1.03267	0.963078	0.988072			1.0028	1.01725	0.998845		0.992039	0.959569	0.97338		0.983356	0.876054		0.963471		0.998772		0.928589	1.02725	0.991205	0.986853		0.990652	0.996894	1.00802	1.02183	0.985754	0.820789	0.792568	1.01572	0.974284	1.00383	0.995951	0.993524			0.972475	1.01123			1.00028	0.988605
Pro	CCA	0.994679	0.995947	0.995286	0.980384	1.04267	1.01679	0.995177	0.996561	0.998944	1.00606	1.00029	1.00022	1.00893	0.996461	0.989236	0.982346	1.00197	0.990532	0.996201	0.975288	0.97569	0.971235		0.725481		0.95985	0.99446	0.99761	0.991893	0.994891		1.02561	0.996746	1.07539	0.99107	1.00693	0.998363	1.01217	0.994136	0.999511	0.917185		1.00084	0.99055	1.02915	0.957485
Pro	CCC	0.976262	0.990089	0.984683	1.03126	0.979971	1.00723	1.00048	1.03428	0.970699	0.991675	0.998898		1.00219	0.995217	0.998092	1.02689	1.04594	0.978137	0.996928	0.998123	0.903611	0.995496	0.82614	0.837827	0.986557	1.00413	1.01693		0.999381	0.991996	0.92064	1.01192			0.792568	0.993007	0.986448	1.00857	0.974169	1.007	0.955258		1.03266	1.0014	0.935403	0.990339		0.998437
Pro	CCG	0.994992	1.01656	0.995346	0.996171		1.0133	0.999115	0.994141	0.98407	0.996344	0.998993	1.01335	0.997095	0.98986	0.99566	1.02208	0.793525	0.973115	0.993067	0.957546	0.988184	1.02261	0.738925	0.710713	0.996833	0.982291	1.09922	1.01507	1.02043	0.99829	0.882998	0.983368	0.995441	1.00817	0.998238	1.0309	1.01237	0.996324	0.996745	0.995988	1.08073		0.986204	0.997934	1.00245	1.01285	1.0076
Pro	CCT	1.00872	0.995626	0.98504	0.998014	1.01068	1.01399	1.01905		0.990417	0.999001	0.973383	0.992037	1.00939	1.01534	1.0305	1.04306	0.995445	0.998241	1.01571		0.996496	0.999903	0.78654	0.820124	1.01459	0.941391	1.00006	1.0309	1.01548	0.951418	0.793525	0.997101	0.985185	0.994032	0.998676	0.983711	0.978247	0.995942	0.973572	0.989556			0.944933	1.02079	1.03172	1.04331		1.03918
Met	ATG		1.01792	0.986789	0.977649	0.997587	0.990725	1.02415	0.997384	0.998715	1.00866	0.989831	0.992233	0.984576	1.01218	0.972256	0.979468	1.0071	0.97496	1.00619	0.771465	0.964604	1.00475	0.645932	0.985228	1.00089	1.01647	0.996198	0.907228	1.00456	0.96879	1.0005	1.00463	0.997097		1.01899	1.00169	1.0061	1.00696	0.996518	0.996306	0.974532	0.974413		1.00197	1.00386	1.00999	1.0056	0.793525
Ile	ATA	1.0051	0.998476	0.972336	1.01661	1.07665	0.975756			1.00808	1.01019	1.00388	0.99793	1.00342	1.01589	0.990773	1.00152	0.997396	1.00833	0.990074	0.868434	0.986577	0.903605	0.869539	0.9946	0.970084	0.984351	1.00444		1.0104	0.992542	1.03325	1.00445	0.803423	1.00019	1.01343	1.00816	0.983904	1.00572	1.01402	1.00111	0.995207	1.00684	0.959764	1.00558	1.07017	0.956363	1.02272	0.957426
Ile	ATC	0.986589	0.993694	0.995371	0.987492	0.984461	1.00043	0.972782	0.903832	1.00246	1.00971	1.02183	1.04089	1.01649	0.998848	0.993692	0.983066	0.793043	0.999185	0.990836	0.871776	0.942498	0.969762	0.82313	0.939491	0.990259	0.995362	0.991378	1.00158		0.962838			1.0561	0.98408	1.00722		1.00684	0.995212	0.997097	0.992542	1.02876			1.00529		0.792568	0.949767	0.978091
Ile	ATT	1.0225	1.00154		1.01792	1.0231	1.01735	1.05419	0.993721	1.01815	0.978095		0.960527	0.988044	1.01822	0.986443		1.01172	1.00519	1.02476	0.920679	0.91718	1.00248	0.793525		1.0063	1.00667	0.970155		1.04671	1.0019	1.04242			0.955258	0.999704	1.04421	0.993295	0.999733	0.994058	1.00991	0.896308	0.973257	0.960319	1.0041	1.02998	0.950222	0.945536
Leu	CTA	0.989845	1.01387	0.989452	0.997636	1.02899	0.985018	1.01721	1.00259	1.0075	0.998803	1.00994	1.00887	1.00615	1.01782	0.998579	1.01084	1.01565	0.958637	1.01459	0.918071	1.01226	1.00393	0.730848	1.03164	1.00125	1.00682	1.04575	1.00373	1.01825	1.00228	0.998215	0.991581		1.01876	1.00199	0.792568	1.00462	1.00483	1.00629	1.00838	1.12647	1.01093	0.980447	1.00394	0.984724	0.995326	0.98095
Leu	CTC	0.995519	0.992888	0.973214	0.995987	1.0333	1.0141	1.00933	0.999507	1.02489	1.01116	1.00099	0.988255	1.00174	1.00346	0.976058	0.931714	1.00181	0.989853	0.989202	0.878684	0.996364	0.976458	0.815039	1.00047	1.00244	0.978274	1.00159	1.05692	1.01956	0.998943	1.00069	0.793525		0.98425	1.0168	1.00242	1.00962	0.958536	0.988173	0.99576	1.01029		0.977044	0.99687	1.02337	1.00205	1.00659	1.04925
Leu	CTG	0.995149	1.00673	1.00937	1.00607	0.980484	0.999897	1.00909	1.0016	1.00577	0.976563	1.00869	0.992953	0.990957	1.01609	0.995871	1.02303	1.01541	0.961879	1.01837	0.905602	0.988987	0.997396	0.717168	0.987777	0.994617	0.967472	1.00881		1.01142	1.00892				0.976269	0.989506		1.00095	1.00881	0.984902	1.00415	0.907228	0.955258	0.998528	1.00299	1.03235	1.00304		1.02592
Leu	CTT	1.00928	0.990504	1.00995	1.0073	0.957426	1.02306	1.03332	0.960212	1.01201		1.0176	1.00208	1.00917	1.00407	0.996412	0.97294	0.997827	0.968442		0.948497	1.00423	1.00833	0.731747	1.02789	1.00226	0.986288	0.94994	0.96077	1.01474	1.0296	1.04136			0.901928	1.00774		0.995129	0.994356	0.994626	0.996027			1.05101	1.00387	0.955258	1.06777	0.975601
Leu	TTA	1.04461	0.986352	1.02037	1.04698		1.01208		0.99632	0.987314	0.997425	1.00718	0.97794	0.983422	1.01657	0.985588	0.97857	1.02097	0.928348	1.05958	0.89569	1.02205	1.02861		0.9721	0.9805	1.03578			0.992751		0.874361			0.99885	0.998754	1.00851	1.01281	0.936457	0.998907	1.0053				0.992373		0.716922
Leu	TTG	1.01092	0.990162	1.01609	1.01714		0.998179		0.935403	1.05315	1.0131	0.990241	1.04406	1.00172	0.986812	0.996984	0.971013	0.992133	0.933994		0.864119	0.992088	1.01095			0.985732			0.990129	1.06734	0.793525		0.995859		0.918359	0.904087		1.01962		0.996814	1.00256		0.955794	0.979204	0.998549	1.00877	0.793525	1.04141
Val	GTA	0.993525	0.987277	1.00847	1.00925	1.00239	1.00916	1.01979	1.00379	0.991886	1.00278	0.99686	1.00532	0.997461	1.00028	1.004	0.99863	1.00384	0.9945	1.02825	0.844491	1.00562	0.988442	0.72185	1.00158	0.988999	1.01446	1.01038	0.995205	1.01659	1.0222		0.921502	1.02221	0.998513	0.995424	0.99774	1.00861	1.00354	0.987768	1.00988	0.968732	0.993184	1.01689	1.0103	0.977781	1.03116	0.998866	0.974799
Val	GTC	0.995462	1.00034	0.983129	1.00216	0.909262	0.985845	0.998296		0.988381	0.999765	1.00013	1.02175	0.980482	1.00922	1.00511	0.991256	1.00172	1.00807	0.989791	0.81013	0.99168	0.991088	0.741686	0.997564	0.978534	0.99477	1.01579	0.980061	1.01121	1.00334	0.915825	0.989611		0.965692	1.0096		0.980798	1.01229	0.987326	0.994356		0.956938		0.985377	1.0299	0.955258	1.01098	0.869997
Val	GTG	0.988973	1.00305	0.991793	1.01199	1.00007	1.0606	1.00478	1.02002	1.00794	1.00576	0.98336	1.01454	0.984115	1.01687	0.996557	0.994634		0.99238	1.00202	0.852582	0.989782	1.01041	0.609662	1.03784	0.99761	0.986354	0.99472	0.991787		0.995219	1.01522		0.96891	1.01172	0.997818	1.00299	0.987246	1.00038	1.00332	1.0082	1.02375		0.988292	1.00411	1.00367	0.982419	0.984758
Val	GTT	0.985734	1.00495	1.00711	1.07935	0.98945	0.976703	1.01025	0.983844	1.00934	0.983905	1.00216	1.00719	1.00502	1.00908	0.986398	0.961965	1.02839	0.984436	1.05851	0.858557		1.02016	0.87919	1.02683	1.01054	1.02382	1.00715		1.01711	0.969758	0.840636	1.02979	0.999466	0.971866	0.992872	0.998283	1.00245	1.00907	0.994963	0.997566	0.792568	1.09918	0.993413	0.992239	1.01159	1.01511	1.01965	1.00108
Ala	GCA	0.99209	0.998949	1.00192	0.970642	0.991853	1.00808		0.946686	1.03329	1.01202	0.990114	1.01952		1.00521	1.01432		1.00782	0.968324	0.933011	0.918946	0.998045	0.989084	1.0065		0.975361	1.03682	1.00715	1.00274	0.974196	1.00569	1.03293	0.952892	1.01011	1.0062	1.00364	1.01356	1.01238	1.00639	0.992524			0.793525	1.01855	1.00465	1.03063	0.971418	0.966962	0.995951
Ala	GCC	0.981855	1.00057	1.00487	0.9892	0.99799	0.998676	1.03869	0.987521			0.97361	1.00489	1.0103	0.983486	1.01405	1.01422	1.02289	0.989519	1.01812	0.880413	1.0309	0.9845	1.02001	0.998657	0.988181	0.984957	1.03052	0.971449	1.02277	0.982495				0.995357	0.995268	0.982613	0.998437	1.00986	1.01211	1.00593	0.97292	0.792568	0.974481	1.0062		0.979178	0.999727	0.792568
Ala	GCG	0.995733	1.00235	0.983967	1.0349	0.961057	0.976713		0.998287	0.983728	0.96688	0.997065	0.956605	0.975013	0.995828		1.01015	1.0309	1.01701	0.967791	0.907112	0.952711	1.00494	0.972254	1.09975	1.01117	1.03899	0.994292	1.0167	1.03157	0.998291		0.911289	0.991517	1.02243	1.00441	0.980738	1.00595	1.00209	0.997118	1.04335		0.990764	0.989205	0.999129	1.02074	1.01452	1.00647	0.993588
Ala	GCT	1.01473	0.974158	0.967329	0.975672	0.907125	1.00163	0.986093		0.963878	0.993973	0.991909	0.957426	0.986744	1.00765	0.992596	0.990721	1.01469	0.994961		0.853476	0.991628	0.992258		1.03907	0.980849	0.975764	0.981128	1.00161	1.0123	1.01325	1.03364	0.945777	1.05604		1.00292	0.995734	1.00053	1.00877	0.996997	0.984636	1.00769		0.989599	0.986178	0.97914	0.964625		1.04619
Gly	GGA	1.00166	1.00538	1.0137	1.00557	1.00647	1.01685		1.00387	1.0067	0.99478	1.00803	1.00046	0.995008	0.984217	1.00143	0.997377	0.982896	0.989061	0.982112	0.846873	1.00299	1.00144	0.994564	1.00728	1.00008	1.00238	0.997265		1.00803	0.945378	1.04907	0.99236		1.0026	0.997057	0.999989	0.999889	1.00434	1.00181	1.01014	0.936795		0.994339	0.994265	1.00243	0.982856	0.98299	1.00601
Gly	GGC	0.981979	1.00166	1.00166	1.00452	0.988466	0.988266		1.01856	1.0145	0.977132	0.993191	1.00609	0.976354	1.0142	0.998868	1.00639	0.984811	0.995294	0.994485	0.829651	0.999258	1.00199		0.981085	1.09414	0.996727	0.995191	0.993655	0.989685	1.01249	1.0207	0.931815	0.993692	0.983541	0.994519	0.990475	0.999374	1.00213	0.994781	1.00749	0.969798	0.995539	0.994374	0.985536	1.01385	0.994806	0.99386	0.986759
Gly	GGG	0.992573	0.995063	0.996511	0.969915	0.997644	0.972161	1.01845	0.999659	0.997501	1.00289	0.993792	1.00001	0.99359	0.99638	0.994951	0.994692	0.981858	0.996982	0.994902	0.71621	0.98242	0.982717	0.979669	1.00241	0.99704	0.981139	0.992691	0.98064	0.982455	0.998147	0.969795	0.980291		0.991662	1.00419	1.01156	0.991848	0.990388	0.989436	1.01034	1.08073	0.985605	1.00426	0.998643		0.994988	0.998435	0.972375
Gly	GGT	0.977345	1.00986	1.0029	1.00631	1.01642	0.983927	1.00792	1.0044	1.00903	1.00551	1.00051	0.960074	0.995889	1.00514	1.01162	0.98944	0.991574	0.997203	0.99684	0.779886	0.995303	0.999695	0.967165	0.978594	0.981609	0.990043	0.991286	1.01482	0.997741	1.00042		0.956904	1.00046	1.04557	1.0469	0.985914	0.995735	0.989805		1.00954	1.01654			1.0015	0.979969	0.984153	0.956944	0.95636
Cys	TGC	0.997969	1.01218	1.0145	1.00509	1.05132	0.955258	0.981595	1.00562	1.01619	0.940732	0.985823	1.00566	0.997208	0.999065	0.983187		0.793525		1.00757		1.02137	1.00106	0.929573	1.00839	1.13673	0.977025	0.983393	0.792568							0.984206		1.03642	0.834275	1.02903	0.994649				0.885728	0.955258	0.963797		0.786574
Cys	TGT	1.01875	1.00368	1.00658	1.00634	0.983306	1.00134	1.03144	1.0435	1.0082	0.991269	0.995418	1.02774	0.996845	1.01996	1.0019	0.975807	1.0025	0.979243	0.793043	0.838802	0.978604	0.973621				1.01168	0.989928	0.792568	1.02158	0.957426				0.956612	0.992925		0.995652	1.01096	0.990352	0.992413		0.966049	0.972382	0.86432		0.970583		0.955258
Ser	AGC	0.972539	1.00632	0.975611	1.00654	0.992887	0.994463			0.990333	0.98113	0.9871	1.01682		0.98566	0.980197	1.02313	0.984744	0.991145	0.963063	0.648235	0.995112		0.898373	0.991735	0.793525	0.985715	0.972273	0.716922	0.997147	1.02531		1.00771	0.890291		1.00186		1.00123	0.97012	0.995812	0.998996	0.792568		1.01177	1.00583	1.00843	1.01955	0.988626	1.00403
Ser	AGT	1.00393		0.971967	0.98497	1.0355	1.02697	1.00475	0.990801	1.01267	1.00192	0.991976	1.00657	0.988318	0.986178	0.986981	1.00064	0.98429	1.00588	0.993413	0.744471	0.982169	0.988796	0.894133	0.988142	1.01033	0.996645	0.99016		1.00974	0.977861			1.0585	1.00044	1.00847	0.976194	1.0093	0.993491	1.00166	0.998248	1.00115	0.987011	1.03323	0.973571	1.01417	1.01825	1.01024	0.983339
Ser	TCA	1.00895	1.06109	0.987928	0.981946		0.994316		0.969323	1.00954	0.792568	0.97862	0.967788	1.02412	0.945698	0.987444	0.937677	0.901928	0.99885	1.03768		0.999509	1.02222			0.956274	1.03364	0.996915	1.00894	1.01134			1.00509	1.0126	0.99026	0.793525		1.00114	1.00995	0.99142	1.00019	0.988083		1.01222	0.98959	1.05448
Ser	TCC	1.00792	0.979798	0.961454	0.993023	1.02653	1.00327	0.881216	1.01525	1.00523	1.04652	1.01302	0.984046	1.00331	0.993236	0.968242	1.00387	0.792568	1.0082	0.955258	0.796726	0.960723	1.01549				1.09283	0.977451	0.716922				1.00676		1.01535	1.01975		0.98329	0.987113	1.02391	0.992473			0.995391	0.969805		1.02369	1.03959
Ser	TCG	1.00463	1.00219	0.977571	1.01289		0.927695		1.02071	0.955258	0.792568	0.995735	0.985369	0.999289	0.985453	0.98416	0.793525		1.05511		0.809144	0.999394	1.01965	0.870502		1.0213	0.969307	1.08259	0.792568	0.99253	1.01429				0.985508	0.983365		0.997912	1.00348	1.0029	0.964026				1.00531	0.998411
Ser	TCT	0.997823	1.01422	0.954888	0.999369	1.08822	0.957426	0.998594		1.01521	0.973485	0.993338	1.00713	1.00374	0.997757	0.994617		1.01516	1.00007	0.975655	0.848283	0.957426	0.987015	1.00243	1.00432	1.05482	0.937575	0.99104			1.04879				1.015	1.00318		0.996359	0.974462	0.998563	0.956769	1.01354		0.87071	0.994826		0.998545		0.913815
Thr	ACA	0.998332	1.00061	1.00859	1.00799	1.0091	0.990971	1.01846	1.00028	1.00449	0.99186	0.996338	0.995823	1.02533	0.995345	1.01921	1.00319	1.00294	0.992791	0.993232	0.70901	1.00429	1.01486		0.716922	1.00148	0.960034	0.988866	0.979136		0.998578	0.793525	0.956397		0.979493	0.993896	0.989685	1.00254	1.00728	0.990879	1.00635	1.00577	0.999907	0.996612	1.01119		0.971478	1.01861	1.00206
Thr	ACC	0.991047	0.990801	0.985455	0.995802	1.02017	0.985322		0.979151	0.997288	1.02223	0.986617	0.906386	1.00581	0.984692	1.0006	1.02571	0.988942	1.00617	0.991389	0.832972	1.00722	0.999644	0.767482	0.973648	0.938389	0.990393	0.987383	0.947411	1.00797	1.01637		1.01595	1.03983		0.995846		1.00505	1.00668	1.00266	0.792568	0.9477		1.02133	0.986806	1.00686	1.03902	0.746272	0.986503
Thr	ACG	0.982529	1.00419	0.970805	1.0061	0.943444	0.981605	1.05364	0.999471	0.990408	0.99319	1.00451	1.0309	1.00382	0.996504	1.00621	0.99222	0.998816	0.995553	1.00973	0.711932		1.00049	0.814429	1.01203	0.992768	0.998276		0.980267	0.998537	0.921086	1.00121	0.793525		0.979979	0.986504	1.01205	1.00156	0.998111	0.99582	0.986148	0.998009	0.792568	0.94983	0.989795		1.00302	0.992854	0.980852
Thr	ACT	1.01026	1.00319	0.981545	1.02937	0.901928	1.00868		1.0309	1.01382	0.995244	0.977881	1.0124	0.980687	1.02645	0.986978	0.994429	0.992772	0.996807	0.969529	0.794474	1.00768	1.01097	0.947073	1.0196	1.00987	1.0034	1.00601	1.00459	1.0054	1.00034			1.00994	1.01253	1.01139		1.00537	0.987093	0.987244	0.965973	0.976329			1.02752	0.792568	0.998674	0.999019	0.792568
Gln	CAA	0.999916	1.01038	1.01116		1.11218	0.97619	0.942815	0.971598	0.987616	0.990001	0.986029	1.00032	0.986471	1.005	0.971719	1.0102	1.10879	0.999904	0.973074	0.757731	0.979734	0.99409	0.725116	1.00533	0.994608	0.995068	1.02232	1.00315		0.977503	1.00929	0.942054	0.957426	1.01181	0.999917		0.986655	1.00304	0.985038	0.963352	1.01129	1.04016	1.01274	1.00623		0.887293		0.956618
Gln	CAG	1.00618	0.987867	0.992658	1.02921	1.02274	0.978117		1.00194	0.989238	0.990397	0.980388	0.998356	1.00294	0.988529	0.975754	0.997112	1.04093	0.985122	0.984512	0.54217	1.00701	0.982888	0.709097	1.00437	0.997868	1.04003		1.01285	1.02071	0.948956			0.96177	0.989054	1.00178			0.99948	0.984854	1.01037	1.00456	0.792568	0.995825	0.985509	1.14766	1.00344	0.93668
Asn	AAC	0.97751	0.992941	0.987531	0.948269	1.00265	0.988958			0.935219	0.968284	1.00119	0.967172	0.986598	1.00085	1.00886	0.984582	0.999454	1.01682	0.958506	0.817671	1.04875	1.04927	0.74149	0.987807	0.998906	1.0113	0.971485	0.988964	0.994422	1.03229		1.02813			0.997927	1.00959	0.984532	1.00776	0.997659	0.997996			1.02872	0.963589	0.983916	0.99787	1.02144	1.06623
Asn	AAT	0.99167	1.01073	0.974064	1.00437	0.954975	0.962873		1.0132	0.962592	0.99569	1.00423		0.990464	0.999957	0.980461	0.98181	1.01958	0.988083	1.00795	0.945861	0.967537		0.873408	0.793525	0.995955	1.01792	0.993156	0.995813	1.00988	0.999122		1.05385	0.820762	0.793525		1.02241	1.03622	1.00306	1.00966	1.00468	1.01982	1.01895		0.985629		0.997646		1.00148
Asp	GAC	0.987414	0.991456	1.00845	0.986389		0.977454		0.97787	0.901997	0.987127	0.993791	0.980905	0.984682	1.04669	0.979019	0.959672	1.01638	0.990726	0.983733	0.943687	0.991108	0.999659	0.796279	0.967566	1.00829	1.00674	1.0095	0.988387	1.02621	0.999142			0.944784		1.0118	0.992521	1.00213	1.00308	0.991737	1.05519	1.00957	0.99763	0.998944	0.995828	0.999086	1.00159	0.956424	1.01186
Asp	GAT	1.03751	1.0096	1.00228	1.00835	1.00508	0.982211	1.01259	1.03012	0.964356	0.982277	0.983998	1.09095	0.831018	0.99965	0.973465	0.987979	0.956593	0.992577	0.98357	0.867372	0.978081	0.990082	0.868424		0.96966	0.991566	0.99391		1.01402	0.988307	0.959544	1.00809		0.996626	0.999285		0.99718	0.990299	1.00633	0.955258		1.01893	1.02146	0.970844	1.03192	1.00217	1.00627
Glu	GAA	0.999814	1.00905	1.01714	1.00443	1.01235	0.999006	0.879612	1.01776	0.973674	0.984823	1.00076	0.960205	0.99832	0.793043	1.00851	1.01361	1.01045	0.968974	0.980904	0.760523	0.988995	0.98787		0.989848	0.855275		0.998328	0.974444	1.00544	1.00246	0.956342	0.939781	0.920003	0.993926		0.948169	0.995023	0.989576	0.999816	1.00292	0.996591	1.02225	0.792568	1.00199			0.980765	1.00544
Glu	GAG	1.00611	0.971622	1.01271		0.999219	0.975346	0.990262	0.956332	0.992739	0.996178	0.994416	0.980169	0.996448	1.01262	0.993467	0.986606	0.99271	0.982042	0.991461	0.687096	1.00324	0.982725	0.738799	0.991519	0.994914	0.991099	0.962234	1.01497	0.998381	0.988067	0.995188		1.0146	0.976633	1.00092	0.99718	1.00123	0.992143	0.992101	0.979697	0.974001	0.947453	0.789753	0.952188	1.00508	0.991756	0.996455	1.00853
His	CAC	0.989239	1.00228	0.965761	1.01084	1.04833	1.00948		0.977581	0.956956	0.97966	0.987595	0.963443	0.974887	1.00215	0.987322	0.85043	1.01158	0.972093	0.99283	0.881216	1.00738	0.978017			1.02561	1.03512	1.01504	0.956666	0.969054	1.00655				1.00275	1.02168		0.990916	1.01194	0.937145	1.03635		1.01385	0.974909	0.993661	0.99506	1.02528		0.999598
His	CAT	0.98877	0.990737	0.965205	1.01075		0.992838	0.994626	0.997371	1.00186	1.01223	1.01862	0.98742	0.990165	0.9902	0.994248	0.867183	1.02048	0.977811	0.972118	0.66916		1.00787	0.576699	1.00195	0.995913	1.04263	1.02895	1.01462	1.00884	1.00985		1.07357	0.956334	0.820789	0.998789	0.938401	1.00768	1.01019	0.985347	0.998533	1.00758	0.982442	0.793525	0.977776	0.980164	0.957426		1.00148
Arg	AGA	0.991762	1.01105	0.975056	1.01141	1.01983	0.970312	0.977034		0.983582	0.998303	0.985005	0.978431	0.976504	1.00011	0.975261	0.914064	1.02043	0.987172	0.963083		1.01488	1.01733	0.751011	0.793525	1.03102	0.98237	0.974673	0.984557	0.992046	1.00804	0.716922	0.986939	1.03914		1.00922		0.985772	1.0022	0.972985	0.96763	0.998609		0.984117	0.977786	0.980297	1.00175	0.953141
Arg	AGG	1.00374	0.988874	1	1.01208	0.990557	1.00962	0.947127	0.987655	0.965664	1.00549	0.982132	1.00967	0.985548	1.00595	0.981638	0.892919	0.995279	0.989646	0.978188	0.742685	1.00188	0.998386	0.835823	0.974942	0.998518	0.991264	0.998597	0.974944	0.981561	1.00502	0.996706		1.00144	0.933095	0.993644	0.993958	0.992542	0.995183	0.998783	0.996681	1.00189	0.987686	0.998422	0.994811	0.977537	1.00807	0.97682
Arg	CGA	0.994671	0.937555	0.999112	1.00346		0.991794	1.04897	1.01464	0.970875	0.995542	0.984702	0.987334	0.977906	0.998104	0.975522			1.00539	0.949791	0.75416	0.992552	1.00009	0.833865	1.01059	0.992357	0.978219	1.00982	1.00762	1.04385	0.793525	0.99059		0.992399	0.990627	0.997289		1.00072	0.960972	0.979583	1.00266			0.988032	0.997039	1.00224	1.02323
Arg	CGC	0.981716	0.996245	0.978513	1.01578	0.984407	1.02153	0.97895	1.01314	0.976839	0.989392	0.988832	0.997528	0.982575	1.00699	0.991752			0.987161	0.996169	0.713533	0.992261	0.984167	0.835559	0.984411	0.992653	0.933689	0.994752			1.02562				0.994219	0.997974	0.717315	1.01973	0.983114	1.00277	1.00261	1.00845			0.978043	0.991984	0.990834
Arg	CGG	0.994212	1.00746	0.992856	0.959787			0.881216	1.01478	0.981604	0.983839	0.983055	0.971044	1.01082	1.00218	0.973789	0.792568		0.99057	0.983216	0.714554	0.99844	0.996539		1.0635	1.00578	1.03182		1.00419	1.0039	0.793525				1.01703	0.994078		1.00224	1.00496	1.00805	0.989967	0.989427		0.990432	1.00184	0.99159	0.973748	0.854123
Arg	CGT	0.999633	0.994862	0.961006	0.994655	0.920625	0.997384		0.984866	0.954432	1.01504	0.991508	0.998516	0.993249	1.00337	0.985726			0.985928	1.01892	0.830483	0.975537	0.96105	0.805012	1.00546	0.978264	0.983155	0.989371	1.02799		1.01315		0.952497	1.01178	0.992744	1.02437		0.994005	0.980908	0.992883	0.793525	1.00431		1.00126	0.995949		0.968425	0.793043	0.978555
Lys	AAA	0.983937	1.00394	0.956483	1.01513	1.01804	0.99968			1.01413	0.999472	0.980817		1.01044	0.99692	0.973071	0.959261	0.995615	0.97334	0.99771	0.995372		1.00495		0.999806	1.01924	1.01319	0.997088	0.792568	0.98386				0.982421		1.03293	1.0298	0.991002	0.995947	1.00504	1.00494		1.01783	0.955258	0.993912	0.792568	0.999366
Lys	AAG	0.989802	0.997145	0.988376	1.0016	1.00057	0.982115		0.94909	0.993266	1.01366	0.991465		1.01347	0.998094	0.964944		0.994299	0.957621	0.997806	0.939637	0.971088	1.0019		1.00262	0.98207	0.982789	0.972166	0.988572	0.957426	0.991476		0.975325	1.03588	0.895984	0.992313	1.0036	1.00472	0.995217	1.00338	1.00909	0.908741	1.01879	1.0082	1.01553	0.967522	0.97724	0.98124
STOP	TAA	0.994688	1.00137	1.00337	0.980937		0.941958	0.974597	0.975719	1.01422	0.988957	1.01148		1.00194	0.976646	1.01954	0.998847	0.989518	0.998874	1.02416		0.979377	1.00475		0.995429	1.00274	0.972022	0.9708		0.983284	1.07493		0.969064		1.0011	1.01364	0.793525	0.996821	1.02033	1.00438	1.01771				1.00868	0.98597	1.01997	1.05161
STOP	TAG	0.988349	0.978998	0.994681	1.07505	1.0265	0.988245		0.792568	0.988249	0.988552	1.00811	1.00321	1.01076	1.01105	0.990617	0.996111	0.97613	0.996299	0.995409	1.03884	0.994981	0.991259	1.0026	1.02996	0.918912	0.991511	0.967802	0.993108	1.0229	0.979522		1.00064	1.0182	1.01064	0.998478	0.792568	1.01466	1.01105	0.992732	1.02571	1.00535		1.00508	0.993144	0.989594	1.00962	0.793525
STOP	TGA	1.01412	1.01448	0.999955	1.00042	0.965386	1.01842			1.00555	1.07407	1.00045		0.990113	1.04965	0.998235	0.993713	0.992079	0.982371	1.01456	0.927084	1.00433	1.02975	0.989155	1.01749	0.985409	1.04245			1.01582				0.991379	1.00395	0.995162		1.00639	0.992454	0.996766	0.994229	1.07204			1.01355	1.00798	0.999313
	WT	M	S	I	Q	H	F	R	V	A	L	I	P	F	F	A	A	F	C	L	P	V	F	A	H	P	E	T	L	V	K	V	K	D	A	E	D	Q	L	G	A	R	V	G	Y	I	E	L	D
	Amino Acid	3	4	5	6	7	8	9	10	11	12	13	14	15	16	17	18	19	20	21	22	23	24	25	26	27	28	29	30	31	32	33	34	35	36	37	38	39	40	41	42	43	44	45	46	47	48	49	50
	W	1.00441	0.993892	0.982984	0.988696			0.998291	1.00501	0.96498	1.01911	0.992882	0.987574	1.01196	0.920247	1.00178	0.930479		0.906326	0.667095	0.958501	0.926764	0.996197	0.836305	0.88883	0.988053			0.955258	1.029	0.971523				1.00603	0.995266		1.01852	1.00621	1.01214	0.966877	0.793525		0.963008	1.00072	0.792568		0.792568
	F	1.00291	1.014	1.00186	1.00423			1.00281	0.963758	1.01239	0.990171	1.00257	0.992576			1.0122			0.979993	0.998465	0.92588	0.961743			0.900559	0.792568	1.14726	0.987771		0.945863				1.05885	1.01385	0.990668		1.06545	1.00144	1.01408	1.00686			0.793525	1.00193	1.02149	1.0278		0.97781
	Y	1.01528	1.0162	1.01395	0.989243	0.963078	0.991406		0.831018	0.999777	1.00674	0.997803		0.998179	0.961167	0.999935	0.99009	0.96612	0.922513	0.977613	0.963471	0.933776	0.995399		1.0091	1.02877	0.988495	0.970504	0.793525	0.999526	0.999808	1.00802	1.02429	0.985754	0.976013	0.955258	1.02543	0.975254	1.01495	0.993003	1.01951			0.969667		0.717315	0.793525	1.00028	0.989211
	P	0.993887	0.995188	0.99272	0.997653	0.995363	1.01181	1.00039	1.00127	0.991882	0.998885	0.998315		1.0047	1.0015	0.999981	0.998771	1.00184	0.989769	0.997323		0.989777	1.00585	0.779824	0.778538		0.973019	1.01283	1.00169	1.00557	0.991637	0.880663	1.00414	0.993741	1.00377	0.996653	0.989603	0.99654	1.0039	0.987849	0.999242	0.963368		0.993232	1.00112	1.02263	0.988442	1.01215	1.00753
	M		1.01792	0.986789	0.977649	0.997587	0.990725	1.02415	0.997384	0.998715	1.00866	0.989831	0.992233	0.984576	1.01218	0.972256	0.979468	1.0071	0.97496	1.00619	0.771465	0.964604	1.00475	0.645932	0.985228	1.00089	1.01647	0.996198	0.907228	1.00456	0.96879	1.0005	1.00463	0.997097		1.01899	1.00169	1.0061	1.00696	0.996518	0.996306	0.974532	0.974413		1.00197	1.00386	1.00999	1.0056	0.793525
	I	1.00385	0.998692		1.00125	1.01664	1.00261	0.996124	0.986801	1.00739	1.00918		0.996646	1.00003	1.01275	0.990225	0.999245	1.00522	1.00536	1.00481	0.879606	0.968809	0.960786	0.831782	0.994182	0.998646	0.995207	0.992322	1.00158	1.01926	0.995797	1.03853	1.00445	0.815141	0.991544	1.00765	1.00912	0.998366	1.0019	1.00271	1.00347	1.01885	1.00074	0.960014	1.00508		0.951131	1.01368	0.97773
	L	1.00642	0.998507	1.00611	1.01415	1.02937	1.00973	1.01476	1.00039	1.01025		1.00737	0.99855	0.999482	1.00887	0.993021	0.985633	1.01334	0.962329		0.904328	1.00476	1.00511	0.741605	1.0004	0.999103	0.990463	0.99927		1.01664	1.0091	1.00496	0.992166		0.995579	0.990249	1.00523	1.00361		0.992453	1.00419	1.01203	1.01295	0.984478	1.00019	0.994476	1.00197		1.04752
	V	0.991806	1.00026	0.99541	1.00876	1.00009	0.987222	1.01015		1.00392	0.99604	0.994441	1.01219	0.991094	1.00981	0.998505	0.99309	1.00815	0.993997	1.00493	0.840286		1.00611	0.784621	1.00963	1.00017	1.00341	1.00452	0.991456		1.00314		1.00582	0.99001	0.995752	1.00225	1.0009	0.995649	1.00442	0.995676	1.00499	0.986684		0.993882	0.999559	1.00265	1.00598	1.00301	0.974449
	A	0.993847	0.99789	0.989303	0.998762	0.993565	1.00016	1.02071	0.990955		1.00504	0.984574	1.01159	0.990985	0.995455			1.0146	1.00278	1.0024	0.860646	0.987524	0.990968		1.00308	0.995311	0.996401	1.00007	1.00662	1.00711	1.0024	1.03407	0.947309	1.00894		1.00149	0.997022	1.00194	1.00488	0.998586		0.978913	0.987132	0.995876	1.00113	1.01381	0.989039	1.00087	0.995952
	G	0.988923	1.00184	1.00123	1.00116	1.0046	0.997831	1.01147	1.00304	1.00731	0.98704	0.997613	0.996148	0.991552	1.00136	1.00154	0.995707	0.984072	0.993899	0.992156	0.785557	0.992323	0.993309	0.984458	0.996592	0.996242	0.991793	0.993972	0.9956	0.992515	1.00428	0.995001	0.975348	0.997748	0.992792	1.00033	1.00022	0.996993	0.995892		1.01001	0.978317	0.992935		0.994819	1.00926	0.990653	0.995882	0.980187
	C	1.00766	1.00463	1.01181	1.00645	0.992394	1.00173	0.994966	1.00857	1.01164	0.983448	0.990688	1.0096	0.997163	1.00217	0.990827	0.975807	1.00375		1.00674	0.838802	1.00174	0.997543	0.929573	1.00839	1.13673	1.00078	0.990121	0.716922	1.02158	0.957426				0.956612	0.988435		0.999485	1.00973	0.993541	0.993178		0.966049	0.974014	0.881708	0.955258	0.970421		0.786958
	S	0.992844		0.973906	1.00174	1.0228	0.98365	1.00249	0.990929	1.00556	0.997965	0.992077	0.985821	0.998995	0.988635	0.984172	1.00258	1.00414	1.00246	0.991699	0.812073	0.996378	1.00645	0.906194	0.99303	1.01888	0.992461	0.987093	1.00645	1.00594	0.99776		1.0065	0.98482	0.996452	1.00381	0.976194	1.00002	0.995353	1.00003	0.998363	1.002	0.987011	1.01233	0.993052	1.00905	1.01832	1.00608	0.995813
	T	0.996018	1.00144	0.981008	1.00579	1.01415	0.998242	1.02917	0.995356	1.00227	0.998718	0.991777	1.00676	1.00237	1.00008	1.00469	0.999741	0.997554	0.995747	0.996923	0.772147	1.0062	1.00433	0.8344	1.00408	0.999427	0.989122		0.984819	1.00465	1.00121	1.00048	1.01449	1.01342	1.00759	0.991624	1.00091	1.00349	1.00143	0.994556	0.99583	0.990072	0.999376	1.00205	1.00388	1.00721	0.998555	0.9934	0.984483
	Q	1.0035	0.999246	0.995713		1.09134	0.976946	0.942815	1.00117	0.988393	0.990391	0.98275	0.99936	0.989505	1.00017	0.974151	1.0069	1.07649	0.987834	0.978722	0.558198	0.984398	0.986548	0.721757	1.0046	0.997864	1.00131	1.02232	1.00407	1.02114	0.973374	1.00929	0.942054	0.963497	1.00332	1.00119			0.999897	0.984946	0.995697	1.00644	1.03685	1.00293	0.997808	1.14766	0.99312	0.93668	0.956618
	N	0.981272	1.00176	0.986728	1.00246	0.976209	0.979279		1.0132	0.955055	0.985692	1.00266	0.967172	0.988434	1.00013	0.994373	0.98267	1.00567	1.0121	0.995959	0.835056	0.974881	1.0585	0.764634	0.986502	0.997408	1.01593	0.981544	0.994756	1.00656	1.0078		1.03735	0.820762	0.793525	0.997927	1.02081	0.988774	1.005	1.0047	1.00434	1.01982	1.01895	1.02966	0.983952	0.983916	0.998034	1.02144	1.00883
	D	1.01057	1.00086	1.00526	0.991682	1.00508	0.980365	1.01259	1.01204	0.904984	0.985443	0.989345	1.02087	0.984339	1.00144	0.975934	0.972054	1.01361	0.991867	0.983729	0.920209	0.979728	0.994768	0.845424	0.967566	1.00005	0.997198	1.00367	0.989856	1.01737	0.996841	0.959544	1.00809		0.996626	0.999952		0.999251	0.99489	1.00011	1.04989	1.00957	1.00214	1.00434	0.992876	1.02745	1.00211	0.986853
	E	1.00314	1.00067	1.01406	1.00443	1.0072	0.984105	0.989536	1.0165	0.987256	0.994307	0.997736	0.97422	0.997354	1.01189	0.9984	0.996423	1.00372	0.975838	0.987124	0.74822	1.00256	0.987215	0.745839	0.989981	0.994632		0.980704	1.00814	0.999938	1.00167	0.984877	0.951186	0.98273	0.992241		0.990726	0.998979	0.991093	0.994699	0.997432	0.99126	1.01427	0.789397	0.991396	1.00508		0.992048	1.00571
	H	0.989152	0.997548	0.9655	1.01087		0.995045	0.994626	0.987972	1.00098	0.983141	0.994771	0.966341	0.989218	0.998641	0.989211	0.854855	1.02007	0.975405	0.986112	0.6766	1.00738	0.994296	0.576699		1.00248	1.03878	1.01882	1.00065	1.0064	1.00805		1.09092	0.956334	1.00056	1.01928	0.956768	0.999175	1.01102	0.978509	1.0018	1.00758	1.0086	0.973267	0.987547	0.987651	1.0254		1.00109
	R	0.994553	0.996697	0.990095	1.00491	0.991368	0.980598		1.00573	0.972059	0.998909	0.984981	0.983642	0.981785	1.00389	0.978575	0.896635	1.0033	0.989869	0.980673	0.7277	1.00114	0.982498	0.801041	0.987213	0.996829	0.985211	0.990236	0.993623	0.999129	1.00654	0.995532	0.975686	0.99894	0.993727	0.998141	0.990339	0.998576	0.994437	0.993341	0.989717		0.987686	0.995052	0.992549	0.9873	0.992087	0.966131	0.981091
	K	0.987504	0.998629	0.979796	1.00728	1.00784	0.991814		0.94909	0.998508	1.01232	0.987514		1.01283	0.99765	0.966892	0.959261	0.995346	0.965712	0.997978	0.950907	0.971088	1.00285		1.00081	0.988976	0.99314	0.982981	0.976687	0.999455				1.00097	0.895984	1.00167	1.00772	1.00138	0.995461	1.00405	1.00767	0.908741	1.01963	1.00724	1.00634	0.967436	0.990766	0.98124
	STOP	1.00056	0.998774	0.998476	1.00077	1.02184	1.00965	0.974597	0.975272	1.00929	0.990999	1.00596	1.00321	1.00433	1.01233	1.00031	0.998184	0.989729	0.993536	1.01229	0.966152	1.00422	0.996428	1.00032	1.01542	0.979693	0.991213	0.96979	0.993108	1.01563	0.991967		0.999369	1.01025	1.00558	1.00124	0.964026	1.00661	1.00651	0.995342	1.01229	1.02436		1.00811	1.00818	0.991059	1.00165	1.04334
[truncated: 239 more columns]

## Sheet: 99% Confidence (weighted mean)
		M	S	I	Q	H	F	R	V	A	L	I	P	F	F	A	A	F	C	L	P	V	F	A	H	P	E	T	L	V	K	V	K	D	A	E	D	Q	L	G	A	R	V	G	Y	I	E	L	D
Amino acid	Codon	3	4	5	6	7	8	9	10	11	12	13	14	15	16	17	18	19	20	21	22	23	24	25	26	27	28	29	30	31	32	33	34	35	36	37	38	39	40	41	42	43	44	45	46	47	48	49	50
Trp	TGG	0.0200082	0.0157836	0.0167683	0.0182341			0.00152364	0.0106262	0.0683103	0.00142595	0.00357832	0.0323545	0.00770093	0.150178	0.00661778	0.0391148		0.0286538		0.0284502	0.0141164	0.026772	0.0596736	0.148714	0.00548756				0.00586887	0.0138241				0.0779708	0.00454542		0.0199278	0.0175658	0.0254766	0.0559506			0.0354174	0.000297513
Phe	TTC	0.00342048	0.183787	0.00262698	0.022958			0.00736507	0.0507964	0.0155441	0.078843	0.0119872	0.0319296	0.0326493	0.0156907	0.047996		0.00726753	0.00680182	0.0111833	0.00981352	0.0554919	0.0225181		0.244992		0.116953			0.0126795					0.0829769	0.0010247		0.354405	0.0913144	0.0137167	0.00450035				0.064678	0.0370676	0.00782802
Phe	TTT	0.105602	0.0537162	0.0623492	0.00361599		0.027296			0.0584261	0.228624	0.00408456	0.0102267			0.0184098			0.0509148	0.0181612	0.00103727	0.101171						0.0290709						0.0658501	0.116824	0.192927			0.0437324	0.0237301	0.0176023				0.0148455				0.0291038
Tyr	TAC	0.0424149	0.0203586	0.0635121	0.0465268		0.00108445			0.0319199	0.0113951	0.00352526		0.0292262		0.00461984	0.0247473	0.0662439	0.0446252	0.0389214		0.0454992	0.310494		0.0244614		0.176452	0.401444		0.0575538	0.0586456				0.193021			0.146135	0.0100536	0.0694688	0.0451145
Tyr	TAT	0.0550646	0.0114759	0.0740815	0.11546	0.0961362	0.0269715			0.0019643	0.0166652	0.0353172		0.034527	0.0546418	0.0958242		0.0854464	0.0127217		0.00440041		0.0941475		0.213062	0.0887929	0.0230872	0.0766657		0.0167577	0.0053195	0.0311177	0.151929	0.0166565	0.0495235		0.0515615	0.00234751	0.0512995	0.0064017	0.0809091			0.0882547	0.00934707			0.00345627	0.0946404
Pro	CCA	0.0415341	0.00562331	0.0736964	0.0211361	0.0197909	0.0689935	0.0483577	0.000685819	0.0253028	0.0451794	0.0093479	0.0192462	0.00893411	0.00299084	0.0102853	0.039341	0.0149938	0.00205903	0.0040587	0.010936	0.047162	0.0500575		0.161581		0.0402568	0.241385	0.00976345	0.0693372	0.0575353		0.0887702	0.0360283	0.0812996	0.0554999	0.0554286	0.0264155	0.00129397	0.0226028	0.0412919	0.305745		0.0141943	0.0039606	0.100994	0.0370963
Pro	CCC	0.0121567	0.0105555	0.0105407	0.0359333	0.00279738	0.0320357	0.024823	0.0346436	0.00972141	0.0560851	0.0015744		0.00650766	0.0340529	0.0122851	0.0577264	0.0160629	0.00657013	0.0909025	0.0331496	0.0923848	0.00524303	0.0893635	0.027284	0.0430461	0.00267355	0.027583		0.0148735	0.0192543	0.260628	0.0499435				0.00672452	0.0388436	0.0331961	0.031649	0.0379143			0.142008	0.0208085	0.403903	0.0113068		0.0163799
Pro	CCG	0.0316025	0.0242387	0.0536267	0.0434802		0.0227143	0.00750971	0.0527262	0.0185417	0.0254249	0.00400627	0.0278924	0.0584548	0.0165923	0.0220579	0.0269056		0.0122178	0.0324893	0.176484	0.0715723	0.0143894	0.000840926	0.130726	0.000248988	0.0013486	0.129218	0.0227684	0.0575959	0.0132919	0.344305	0.0297228	0.0865308	0.0153136	0.00608732		0.0333318	0.023855	0.030589	0.0078523			0.0135814	0.0513296	0.00857709	0.0239824	0.0353844
Pro	CCT	0.0339768	0.0134491	0.0372364	0.0232817	0.0626752	0.00178569	0.0784253		0.0381181	0.00644846	0.0552908	0.103705	0.0267068	0.0399005	0.053307	0.0266612	0.0271455	0.013223	0.0816232		0.00718672	0.0364513	0.144726	0.0888263	0.0103442	0.0199708	0.0476788		0.00189986	0.165174		0.0877143	0.0522606	0.0640399	0.00263234	0.00852021	0.0437578	0.00309915	0.0294577	0.0539446			0.159823	0.026	0.011952	0.0953017		0.0987885
Met	ATG		0.0193765	0.0275781	0.028978	0.0266762	0.0191217	0.0494671	0.0324096	0.0165848	0.0190057	0.00173246	0.026096	0.0458447	0.0150203	0.0179838	0.229782	0.006852	0.0574556	0.00955568	0.150666	0.0114598	0.0364948	6.96418e-05	0.0720906	0.0419437	0.0511429	0.00603167		0.0466992	0.0394341	0.0324232	0.0418751	0.0270811		0.00703634	0.0147664	0.0112101	0.0190164	0.0477068	0.0282321	0.105854	0.0382371		0.00372848	0.0225268	0.0161476	0.0594075
Ile	ATA	0.025071	0.00202799	0.00546865	0.0499013	0.0854496	0.00984633			0.0290952	0.0114596	0.0135815	0.00709478	0.0223472	0.0145102	0.0450515	0.0084934	0.0264291	0.01622	0.0196303	0.0438413	0.0204164	0.0265502	0.258907	0.0287053	0.0216794	0.0740111	0.125135		0.027807	0.0999572	0.0068434	0.0724831	0.0140386	0.072215	0.0423342	0.00875504	0.014304	0.0271381	0.00172573	0.0169476	0.0141843	0.03356	0.0177274	0.00769585	0.156529	0.0173646	0.0112532
Ile	ATC	0.00352863	0.00145642	0.0286595	0.009938	0.068124	0.0243958	0.00730335	0.0676714	0.0151189	0.023008	0.00580419	0.0444334	0.0168423	0.0694537	0.0173512	0.0492289	0.001232	0.0423235	0.0343835	0.14977	0.0386141	0.179559	0.0456391	0.131994	0.0226751	0.0337762	0.0213677	0.0121772		0.0785887			0.294813	0.0108172	0.0416854		0.0199551	0.000874125	0.0243035	0.0414289	0.00683406			0.0249816			0.0498239	0.0630414
Ile	ATT	0.00364766	0.00356003		0.0648024	0.0300871	0.0301377	0.00532753	0.0370672	0.0375524	0.0322194		0.0104033	0.0164615	0.0248222	0.0225523		0.0047085	0.0653464	0.026081	0.271896	0.0676099	0.0109689			0.00358335	0.0250935	0.014961		0.0246522	0.0202625	0.0174172				0.000572743	0.0243115	0.0232249	0.011065	0.0165481	0.00725879	0.0198821	0.0336029	0.0891632	0.0118165	0.00380173	0.0811808	0.0917412
Leu	CTA	0.0225315	0.0336668	0.00979344	0.0417297	0.0437185	0.0821247	0.040377	0.00185862	0.00887421	0.0243182	0.00428309	0.0462477	0.0154425	0.0180287	0.0250417	0.0779673	0.017404	0.0142888	0.00197852	0.0525477	0.0271086	0.00601963	0.0597668	0.0798096	0.027303	0.0806701	0.0604804	0.0492946	0.0523452	0.000596373	0.0351035	0.00202113		0.0417696	0.0191556		0.0160109	0.0202181	0.0279372	0.0157078	0.186459	0.28554	0.00513452	0.00747006	0.0354657	0.0495746	0.0280506
Leu	CTC	0.0283027	0.0032168	0.0463166	0.0116785	0.0241618	0.000168091	0.0618858	0.0227302	0.00204602	0.0184775	0.00490417	0.083958	0.00429378	0.00736137	0.00235128	0.0194532	0.0475578	0.000852252	0.0419494	0.0031461	0.0120258	0.00747739	0.0665053	0.0715222	0.0213457	0.0170415	0.0272919	0.0249385	0.00371328	0.0251687	0.0516989			0.0624705	0.0259893	0.0232924	0.012745	0.066745	0.0983562	0.0320593	0.0234071		0.0342988	0.00203876	0.110396	0.0142384	0.0896436	0.104934
Leu	CTG	0.0269696	0.0400494	0.00805488	0.0429362	0.223472	0.0165704	0.0645557	0.00168903	0.0149454	0.00528464	0.0133199	0.0391824	0.0166316	0.0205107	0.0126555	0.125844	0.0120148	0.00831974	0.000831381	0.00770158	0.00585393	0.00406587	0.00697591	6.12567e-05	0.0105258	0.180901	0.0672895		0.0313435	0.00284406				0.0348297	0.0142771		0.000767883	0.0108201	0.0209138	0.0132412			0.194494	0.0128672	0.00930039	0.0124295		0.0515615
Leu	CTT	0.0358943	0.00771865	0.0413255	0.00389274		0.0253922	0.0458577	0.0716838	0.0172652		0.0144428	0.111199	0.0201008	0.0116419	0.0251303	0.0422955	0.0891006	0.00387319		0.11111	0.088837	0.00863829	0.0380882	0.0480174	0.0283976	0.0897804	0.0878125	0.00843075	0.0223309	0.0526523	0.0862664			0.212336	0.0261179		0.0155789	0.0208369	0.0153369	0.000375659			0.0282716	0.00378313		0.052547	0.0736811
Leu	TTA	0.0177937	0.00195932	0.061091	0.0539245		0.0382759		0.274275	0.0102844	0.184849	0.0120447	0.0368458	0.0117423	0.0663071	0.000215398	0.13734	0.0663633	0.0346453	0.00992114	0.113623	0.0459998	0.0395708		0.00434907	0.037155	0.222252			0.077323		0.122103			0.0487846	0.0559182	0.0262548	0.00632624	0.0406951	0.00831166	0.0164077				0.0181142
Leu	TTG	0.0198484	0.0028666	0.0386065	0.00294773		0.134767		0.403903	0.0127002	0.0886635	0.00288321	0.0394481	0.0139414	0.082526	0.0208205	0.286279	0.0305271	0.0557013		0.0161138	0.0327624	0.012875			0.0372258			0.203996	0.322261			0.0377327		0.208312	0.0162596		0.00200216		0.0446287	0.018003		0.00279221	0.00301221	0.0380463	0.0261038		0.129372
Val	GTA	0.00261722	0.0413466	0.0388974	0.0763479	0.0135923	0.0408267	0.0266671	0.02812	0.00304992	0.0945687	0.0108192	0.0339314	0.0354856	0.0263748	0.0413369	0.0282584	0.0120639	0.0116905	0.0299602	0.0987537	0.0299908	0.0412873	0.101552	0.0414083	0.0223585	0.00703054	0.0036233	0.153243	0.0293411	0.00199285		0.177487	0.0701091	0.10095	0.00952867	0.125663	0.0244428	0.0234164	0.0386295	0.00876173	0.00470874	0.0545176	0.00534158	0.00631425	0.0798509	0.160769	0.0195127	0.0174149
Val	GTC	0.00540025	0.00433142	0.00454322	0.00955944	0.320424	0.0151067	0.000400423		0.0248642	0.0334651	0.0149115	0.0426737	0.0513794	0.0655181	0.00117845	0.0251948	0.0164409	0.0128524	0.103743	0.0955482	0.0162868	0.0203342	0.0391371	0.0281801	0.0124475	0.0239586	0.00753454	0.0536543	0.0114927	0.0108089	0.472104	0.0570091		0.0202729	0.00730546		0.018188	0.0184346	0.00580423	0.00481168		0.417856		0.0241664	0.0572694		0.0191981	0.419417
Val	GTG	0.0270044	0.0107988	0.0159067	0.0239839	0.00678796	0.221045	0.0782213	0.0986247	0.0160542	0.0238459	0.0203317	0.00105863	0.0234482	0.00616723	0.0162942	0.0277063		0.00979204	0.00374295	0.0564874	0.0543883	0.0399933	0.193105	0.00149763	0.0145901	0.00676978	0.0170039	0.0415584		0.0287461	0.0466775		0.0368613	0.0131954	0.00412536	0.01856	0.0383872	0.00050796	0.00089141	0.00247169	0.0377478		0.0117452	0.0114518	0.0107272	0.122811	0.0384328
Val	GTT	0.0191824	0.000751639	0.0475486	0.0358762	0.00603605	0.0364964	0.0329827	0.055284	0.0069016	0.00175521	0.00710956	0.0831848	0.0150254	0.034013	0.0103568	0.0407244	0.057419	0.00726311	0.0857173	0.111011		0.0220721	0.0565046	0.0125072	0.0148236	0.00248333	0.0585887		0.0278982	0.0108656	0.427953	0.0591358	0.00646878	0.0141437	0.0415907	0.0381239	0.0274265	0.0175359	0.00927263	0.0286413		0.172698	0.0199939	0.0170007	0.0117731	0.0334846	0.0136807	0.0899936
Ala	GCA	0.00620875	0.00342948	0.0397075	0.060168	0.039061	0.107815		0.0723301	0.0311173	0.00749436	0.00791767	0.000961395		0.0247836	0.0572643		0.0152418	0.00548128	0.0688393	0.212336	0.00486926	0.0205875	0.0205793		0.0464864	0.0994017	0.0134304	0.0284749	0.0324958	0.101737	0.067925	0.042788	0.021905	0.0217443	0.0377694	0.00255018	0.0131	0.00338759	0.00495191				0.0456376	0.0106549	0.0690154	0.0535648	0.0277362	0.00216474
Ala	GCC	0.00784312	0.012907	0.0651649	0.0179049	0.0414403	0.0363383	0.00339142	0.0337263			0.0206124	0.0171917	0.03516	0.00788419	0.0287224	0.0561944	0.055836	0.0153972	0.0001734	0.138866		0.0259514	0.00371361	0.0054177	0.0465964	0.0726679	0.1099	0.532376	0.020442	0.0175966				0.0534603	0.0440128	0.0891183	0.0264968	0.000897232	0.0363418	0.0466648	0.0366164		0.0058592	0.00500757		0.00302621	0.0194727
Ala	GCG	0.0306463	0.0194971	0.0190083	0.0266212	0.0702042	0.0316316		0.00582615	0.0218033	0.0287409	0.0246366	0.00279221	0.0707377	0.00239055		0.00956771		0.0197253	0.0590752	0.0793435	0.0023445	0.0415255	0.00255571	0.105534	0.0601814	0.0638836	0.190515	0.0362914	0.00380991	0.0179046		0.167561	0.0123408	0.00012392	0.0528171	0.0213856	0.00879753	0.0113139	0.00838431	0.0404709		0.0181305	0.00408385	0.0274059	0.000810623	0.018046	0.0275652	0.0201389
Ala	GCT	0.00848557	0.0251618	0.0487721	0.0337521	0.0840592	0.0344351	0.0268307		0.0359802	0.0287672	0.00813651		0.00936578	0.0486952	0.0299248	0.0883904	0.0247903	0.0388839		0.0098467	0.0106117	0.0148964		0.0267411	0.0833059	0.00610407	0.0798045	0.000991772	0.000174206	0.0108543		0.00508935	0.00917434		0.0494962	0.233489	0.0382497	0.00395268	0.00223272	0.0188763	0.182701		0.0627576	0.0281993	0.134135	0.0346638		0.00233401
Gly	GGA	0.0123716	0.0502126	0.0360542	0.027503	0.00719986	0.00255179		0.0119793	0.0114426	0.0499573	0.0229553	0.0165133	0.0548289	0.00723306	0.00819692	0.00872874	0.013533	0.00399419	0.00611483	0.0328517	0.00547873	0.0209814	0.00916085	0.133524	0.0122227	0.0101966	0.0894949		0.0811934	0.0104787	0.06606	0.0645434		0.0218783	0.0306618	0.0183848	0.019179	0.0082838	0.044977	0.0369768	0.305745		0.000938787	0.00656527	0.0413525	0.0499946	0.0723328	0.0019263
Gly	GGC	0.0160229	0.00370075	0.0423628	0.0130425	0.065668	0.0068683		0.102704	0.0143487	0.0297159	0.000375218	0.0225174	0.0267729	0.0619526	0.00297416	0.0260922	0.00265426	0.0146841	0.00611862	0.0861991	0.08792	0.0202718		0.0193975	0.239529	0.047961	0.0719734	0.00727659	0.00190263	0.0294692	0.072088	0.0545649	0.0277966	0.0271655	0.00283454	0.0287914	0.0286606	0.0043026	0.00579905	0.0497818	0.0610876	0.0307484	0.00563049	0.0178463	0.023025	0.0209875	0.0816078	0.0538558
Gly	GGG	0.00721718	0.0141148	0.011148	0.0319187	0.0350694	0.023116	0.0278242	0.0173482	0.026073	0.00868747	0.0125294	0.00328965	0.0276923	0.000160821	0.0340006	0.0252023	0.0253238	0.0305964	0.0060946	0.113599	0.0194646	0.0161167	0.0321282	0.0073452	0.0353792	0.0364236	0.122491	0.0261676	0.00766179	0.0182941	0.0151837	0.000107427		0.0111709	0.0302326	0.0228214	0.00955224	0.0211982	0.0112527	0.0049417		0.00142601	0.00507097	0.00608694		0.0158839	0.00876763	0.157688
Gly	GGT	0.011038	0.0160186	0.0216175	0.0123398	0.00915931	0.0249815	0.0156409	0.0650712	0.0034163	0.00460335	0.000511685	0.0491042	0.0309183	0.00141444	4.48144e-05	0.000278145	0.0131044	0.0166042	0.0454977	0.10173	0.0044388	0.0562036	0.00569613	0.0151478	0.00107266	0.0273546	0.0336949	0.00306272	0.0601735	0.0638207		0.106433	0.00535419	0.0237534	0.142554	0.0276224	0.00049298	0.00536667		0.0064608	0.29498			0.00510901	0.0946403	0.0064687	0.1433	0.172773
Cys	TGC	0.0401511	0.0606685	0.0275464	0.0840465	0.720604		0.0107011	0.0408822	0.00254972	0.0769537	0.0275694	0.00470015	0.0340909	0.0152446	0.015449				0.0301381		0.0983139	0.0497816	0.0618628	0.0286199	0.0243128	0.0208996	0.220483								0.0389451		0.118659	0.419417	0.0873679	0.0646419				0.0117841		0.305745		0.0997723
Cys	TGT	0.0350684	0.000319777	0.167828	0.0027257	0.0946403	0.0207395	0.0320846	0.171771	0.0210385	0.042803	0.0593096	0.0365714	0.0159748	0.0453118	0.0427158	0.0177964	0.0132747	0.0278128	0.001232	0.246872	0.0255106	0.0510837				0.0565314	0.082006		0.0437828					0.0293924	0.0528978		0.00671548	0.0277987	0.0033596	0.0431984		0.0284177	0.0814651	0.0111952		0.0502489
Ser	AGC	0.0173443	0.00552141	0.0836207	0.0431133	0.136999	0.00461596			0.0224657	0.00316372	0.012376	0.0299853		0.00414971	0.0129244	0.0296548	0.00911099	0.0199116	0.0158309	0.0482627	0.0553353		0.00113942	0.0235572		0.00366127	0.0650913		0.0667206	0.0452769		0.0727292	0.0356575		0.0210894		0.0372778	0.0397239	0.0393011	0.0354334			0.0551431	0.05748	0.00419167	0.0480097	0.0271206	0.0930301
Ser	AGT	0.0140069		0.053217	0.0990762	0.0383015	0.0294272	0.0189562	0.0184514	0.0420395	0.00266483	0.022329	0.0209831	0.00666871	0.0062153	0.0359882	0.00678453	0.0603901	0.0205537	0.00710263	0.189869	0.0614879	0.121625	0.00788034	0.0408434	0.0445676	0.0273754	0.0603753		0.0200656	0.015062			0.683208	0.0262595	0.00872422	0.0556146	0.0327223	0.00371221	0.00803044	0.0386992	0.0376327	0.0137574	0.0328734	0.0101784	0.158817	0.0542229	0.0277878	0.0350923
Ser	TCA	0.0163426	0.172867	0.0385269	0.0479474		0.00535095		0.194241	0.00209976		0.00369971	0.0101115	0.0972337	0.0185804	0.0385316	0.117111	0.212336	0.00424504	0.0625067		0.0658335	0.010908			0.00279221	0.173292	0.127919	0.0127324	0.00717818			0.0203267	0.00775761	0.01189			0.00217824	0.0322905	0.0176235	0.0638999	0.118478		0.0620562	0.0448716	0.0756515
Ser	TCC	0.0539311	0.0176067	0.0129475	0.0380477	0.0427796	0.000124054		0.00383411	0.0118695	0.0845854	0.0567428	0.146543	0.0260935	0.0057578	0.0111638	0.00674879		0.0307872		0.135593	0.382837	0.11528				0.0247893	0.00358835					0.0540367		0.0764763	0.0280203		0.00373679	0.0192205	0.00509957	0.00557541			0.0166779	0.0555759		0.095884	0.206467
Ser	TCG	0.0176132	0.00413905	0.00846764	0.0489905		0.0212742		0.0205331			0.0410276	0.0107417	0.0858125	0.00800956	0.000407803			0.0324142		0.110334	0.0303049	0.0317991	0.00417624		0.00657261	0.0929471	0.00869194		0.0476972	0.0201968				0.0682297	0.0681545		0.000295462	0.00834079	0.0213914	0.310494				0.0024375	0.0195529
Ser	TCT	0.0120397	0.0187623	0.188019	0.0465697	0.00405232		0.00557829		0.0195275	0.0245798	0.0105221	0.211567	0.0353265	0.119653	0.0296777		0.0258262	0.0355847	0.054141	0.0631184		0.0618861	0.265406	0.0909521	0.0130556	0.266125	0.150614			0.0464153				0.136614	0.0359119		0.0146531	0.0152213	0.00734063	0.00279221	0.00120659		0.309769	0.00255469		0.0706586		0.00887122
Thr	ACA	0.00397303	0.0310955	0.0257831	0.0134265	0.00802334	0.00286188	0.0559313	0.00997126	0.0472517	0.0169538	0.00529761	0.0129634	0.0339002	0.0687393	0.0218192	0.0108563	0.0246519	0.00443539	0.107003	0.140116	0.0023469	0.0980715			0.078497	0.0484443	0.018425	0.0183815		0.0148161		0.0892867		0.091345	0.0117106	0.0271326	0.000740786	0.0106248	0.0183945	0.0128457	0.0328882	0.0330276	0.0968616	0.0128844		0.0185285	0.0110503	0.124829
Thr	ACC	0.00161434	0.0198837	0.0899039	0.00910741	0.0227988	0.0447602		0.0736615	0.00824949	0.0381504	0.000776487	0.019572	0.0331609	0.000276115	0.0311167	0.01726	0.000495119	0.0527408	0.0710471	0.11088	0.00979292	0.0193687	0.120282	0.0120184	0.0346553	0.0574637	0.0375391	0.064289	0.00435993	0.0344341		0.0355863	0.0183061		0.00840179		0.0363942	0.0214363	0.0145562		0.018287		0.0243204	0.0188276	0.0240315	0.103901	0.210776	0.00191885
Thr	ACG	0.021543	0.0569703	0.0320069	0.00613765	0.00412151	0.0293241	0.116441	0.0328592	0.0169284	0.026466	0.00976624		0.0165236	0.018245	0.0141636	0.0215912	0.0153797	0.00923556	0.0101115	0.152573		0.00372526	0.0510035	0.0330905	0.0153909	0.00259255		0.00757926	0.0146059	0.0851829	0.0276037			0.0154979	0.0264008	0.00789342	0.000399948	0.0240036	0.0230677	0.000152065	0.0153389		0.0289992	0.0341763		0.0213497	0.00670237	0.0129479
Thr	ACT	0.0256606	0.00837553	0.00119233	0.0452441	0.212336	0.000622802			0.00385239	0.0450892	0.0146818	0.00155399	0.00823347	0.0300153	0.0668247	0.053194	0.0233196	0.00811198	0.0183675	0.174939	0.127127	0.052623	0.0574307	0.018904	0.0969662	0.00660768	0.00838187	0.0995527	0.0104147	0.0300453			0.0887758	0.00633898	0.161839		0.0251528	0.00913853	0.0249618	0.072426	0.00646041			0.0223155		0.0299253	0.00898185
Gln	CAA	0.0157408	0.0273669	0.00745407		0.166688	0.0178116	0.287429	0.0834173	0.00469834	0.0558587	0.0135556	0.0215538	0.00256545	0.00132956	0.00314909	0.061279	0.208739	0.00193881	0.0610179	0.0986645	0.00325551	0.00576178	0.0956717	0.0326743	0.136614	0.000914808	0.036205	0.0298954		0.0181924	0.0735499	0.0454992		0.0294576	0.00164741		0.012944	0.00186577	0.0156679	0.0169435	0.0122297	0.0848433	0.0311551	0.00925177		0.0235458		0.0783824
Gln	CAG	0.0231868	0.0345471	0.0485305	0.271403	0.358699	0.0295097		0.0243026	0.00329084	0.00636227	0.0165635	0.0126401	0.0423512	0.0212243	0.0428525	0.10049	0.10112	0.00213451	0.0234449	0.0566477	0.11374	0.0104959	0.0994252	0.0271457	0.0158755	0.0042981		0.0232901	0.0486572	0.000408304			0.0459992	0.000622965	0.00903149			0.0172167	0.00222164	0.023939	0.0564161		0.0128848	0.0137579		0.0105337	0.0132827
Asn	AAC	0.0161802	0.00862171	0.0539043	0.569523	0.0917126	0.0130933			0.0760083	0.0423721	0.0432176	0.0850183	0.000143792	0.0584415	0.00119626	0.0805143	0.0103906	0.0248332	0.00728728	0.203924	0.336105	0.0926062	0.0231627	0.07366	0.000177929	0.100175	0.0457883	0.074155	0.0851101	0.096013		0.0855687			0.0215448	0.0345914	0.0327685	0.045118	0.0109502	0.128759			0.0938666	0.0765939	0.135982	0.00163347	0.0414101	0.0856534
Asn	AAT	0.0393304	0.00626471	0.0563653	0.0313997	0.0511802	0.00650879		0.0207392	0.0285832	0.0176771	0.00154826		0.00524194	0.0260216	0.00815095	0.0157348	0.0400249	0.0250993	0.0242533	0.434706	0.0752429		0.0127217		0.0256351	0.140002	0.0462987	0.0041967	0.0662206	0.0664652		0.00270633	0.453397			0.0139604	0.0736312	0.00165765	0.0133027	0.0120392	0.0445961	0.0230952		0.0127062		0.0521329		0.0136682
Asp	GAC	0.0131347	0.00668053	0.00418301	0.0039028		0.00585369		0.0608771	0.00367086	0.00988838	0.0346284	0.0200758	0.034606	0.224011	0.0179116	0.0034929	0.00574783	0.0248134	0.0434873	0.031332	0.039055	0.0323391	0.0390763	0.0362952	0.00617291	0.0094721	0.0705889	0.00989983	0.0713808	0.0256874			0.129326		0.140669	0.042674	0.0274417	0.06102	0.00336264	0.261642	0.0221534	0.0132827	0.0883834	0.0263443	0.0438501	0.0701057	0.00279221	0.0578196
Asp	GAT	0.0188953	0.0423703	0.0103026	0.0164502		0.0226119	0.0259708	0.0381875	0.0609057	0.0102009	0.027621	0.00462032		0.0359143	0.00540963	0.0170775	0.0403965	0.083066	0.0414785	0.0583922	0.0147614	0.0680631	0.045191		0.119713	0.0461567	0.141107		0.0258889	0.0178802	0.0116797	0.0297787		0.0134779	0.0183918		0.00601895	0.0121817	0.0198381			0.0981919	0.0121646	0.0160627	0.0283866	0.0303727	0.225795
Glu	GAA	0.0106379	0.0188147	0.0571727	0.045433	0.0719841	0.0143898		0.0180778	0.0192504	0.0950721	0.0212398	0.0113068	0.0159762	0.001232	0.0194944	0.053144	0.0448595	0.00769206	0.12264	0.105766	0.0192205	0.0149961		0.023748	0.11088		0.0189335	0.0689248	0.00322774	0.0221659	0.160284	0.132466	0.211188	0.00425469		0.0220365	0.0426795	0.0031168	0.00224376	0.00545965	0.00033015	0.0973252		0.0391181			0.0272545	0.0570018
Glu	GAG	0.00390605	0.0479375	0.0408815		0.00500244	0.0218935	0.0229655	0.154078	0.0154107	0.0384706	0.0289836	0.00854902	0.0551493	0.0342926	0.00788205	0.00618807	0.0105385	0.0291192	0.0311539	0.248081	0.00914633	0.0914338	0.113609	0.237447	0.016321	0.00661758	0.0123535	0.0287739	0.0110477	0.0772888	0.100633		0.00334897	0.0713644	0.0503621	0.00400937	0.0128301	0.0114934	0.00259725	0.0160467	0.365825	0.0185804	0.0747149	0.050792	0.00614685	0.0189338	0.0199354	0.0946403
His	CAC	0.026198	0.0406188	0.0311777	0.0435768	0.0891289	0.13567		0.144916	0.00279221	0.0374383	0.0113992	0.0473029	0.0413522	0.0452103	0.00664574	0.152194	0.0497827	0.00461936	0.0404444		0.0235346	0.0353042			0.00922298	0.0693841	0.0216402	0.152903	0.12139	0.0264408				0.0233034	0.039319		0.0198068	0.0171553	0.071583	0.0708131		0.0361606	0.0857856	0.0223829	0.0966917	0.045496		0.0972773
His	CAT	0.0219465	0.00359194	0.0136447	0.00100357		0.0770718	0.036769	0.0442242	0.00927514	0.0862234	0.0724594	0.11458	0.0209563	0.0216896	0.040117	0.0573374	0.00531236	0.0165482	0.0420294	0.0315728		0.0217198	0.0602112	0.0531402	0.0113914	0.0344514	0.000788299	0.0856106	0.053853	0.0235392		0.117971	0.00279221	0.0495235	0.0833937	0.260826	0.0141905	0.0132853	0.000139911	0.00173978	0.0712963	0.30913		0.0385168	0.00241493			0.0280159
Arg	AGA	0.00555168	0.0115712	0.0124931	0.0168853	0.0526776	0.0052972	0.0560663		0.0397036	0.0825709	6.18287e-05	0.0134624	0.010322	0.0330282	0.0328503	0.0867028	0.0518828	0.00815794	0.0963191		0.0461639	0.0699793	0.0482659		0.108099	0.0130595	0.0209512	0.00118592	0.00372785	0.00441587		0.020681	0.141479		0.055223		0.0104066	0.0201218	0.0227068	0.0194316	0.108901		0.0502759	0.0548634	0.0246856	0.0162766	0.127785
Arg	AGG	0.0198903	0.0250114	0.0177096	0.0224943	0.0101467	0.00215613	0.0223072	0.00352729	0.0142278	0.0249528	0.0213954	0.0550262	0.0237919	0.0151263	0.0220991	0.0701054	0.0149794	0.0190794	0.0161073	0.158379	0.0160837	0.0154854	0.0963659	0.0707906	0.0182866	0.0396094	0.0263484	0.0083361	0.0224097	0.00402239	0.0286956		0.000769333	0.0522389	0.0129143	0.029514	0.0206168	8.90389e-05	0.0103595	0.0201783	0.0185699	0.0103355	0.0209922	0.0410013	0.0215768	0.0327483	0.0179852
Arg	CGA	0.00673226		0.0728952	0.0179844		0.0229186	0.105783	0.0090337	0.00102766	0.305826	0.0126353	0.0168574	0.00756201	0.0379226	0.00313405			0.00701163	0.0854852	0.0411439	0.0264936	0.047295	0.13015	0.561937	0.00225288	0.147804	0.195445		0.00486006		0.1662		0.016294	0.0192787	0.0234955		0.00581813	0.0109409	0.00483534	0.0352966			0.000798951	0.0207923	0.0056573	0.0117215
Arg	CGC	0.025052	0.000686352	0.0252053	0.125001	0.0745649	0.0222376	0.0721681	0.0236361	0.0276567	0.0106702	0.00483838	0.0370896	0.0263454	0.00246253	0.0267954			0.0265863	0.0159551	0.0565513	0.0347311	0.0578972	0.262704	0.0159753	0.00907136	0.0983552	0.0947364			0.0233887				0.12131	0.0294379		0.0089992	0.0647248	0.0367805	0.00218994	0.0817975			0.00786874	0.0170153	0.128245
Arg	CGG	0.0147418	0.0347526	0.00286967	0.0292701				0.0113934	0.00289091	0.0745774	0.0161646	0.0241697	0.00743758	0.0259331	0.00190643			0.0252655	0.0433707	0.0363119	0.0414636	0.0226152		0.284557	0.0180787	0.0320152		0.00147766	0.0306455					0.0053282	0.00888903		0.0284152	0.00390266	0.0235593	0.000559241	0.162124		0.0225855	0.0593658	0.0175622	0.0394715	0.0848997
Arg	CGT	0.0554538	0.0135674	0.000571641	0.137894	0.0213095	0.0557682		0.0597648	0.0237812	0.00188991	0.0229761	0.0946403	0.0250788	0.0212311	0.0631116			0.0141438	0.134377	0.00760819	0.00849227	0.00148548	0.0253524	0.0281829	0.0207007	0.00741593	0.0757132	0.0976576		0.0983931		0.0814498	0.213445	0.0403225	0.0946763		0.0012408	0.0237693	0.0328704		0.0834787		0.0366315	0.0277546		0.0712778	0.001232	0.00451517
Lys	AAA	0.031601	0.0602958	0.11384	0.0299695	0.0814728	0.026526			0.0943426	0.008454	0.00429711		0.0152205	0.0360679	0.0192053	0.277348	0.224763	0.0242954	0.0101847	0.0480675		0.010235		0.00370298	0.0830057	0.014492	0.0262741		0.0510837				0.0273793		0.0673772	0.029542	0.0205021	0.019442	0.0249226	0.0217684		0.196844		0.00752821		0.0348313
Lys	AAG	0.00148455	0.0129172	0.000770983	0.0112487	0.00436837	0.0201437		0.0656231	0.245207	0.0361937	0.0112184		0.0129152	0.0066352	0.0158247		0.0144019	0.169258	0.064884	0.0171887	0.00498116	0.00487447		0.0512778	0.0348531	0.0175914	0.0053295	0.139677		0.0211215		0.0587079	0.0203286	0.209365	0.00535614	0.0273094	0.00590556	0.016304	0.0214948	0.0232161	0.333765	0.0434493	0.100771	0.0233131	0.1345	0.0213708	0.0604753
STOP	TAA	0.0166467	0.018421	0.011382	0.191821		0.2854	0.0844244	0.0625335	0.00600462	0.0061132	0.0112312		0.0213013	0.0636274	0.0489526	0.0306125	0.0141539	0.0167109	0.036492		0.0510837	0.0239998		0.103134	0.132439	0.084127	0.020089		0.0855907	0.146941		0.10695		0.0275056	0.0113029		0.0466302	0.0330743	0.0310685	0.00110033				0.0435008	0.0455215	0.0491529	0.271662
STOP	TAG	0.00749144	0.00404831	0.0105029		0.0656609	0.0533376			0.0671338	0.00571646	0.0128646	0.0618537	0.00157664	0.0220239	0.00961639	0.146958	0.0770365	0.00250457	0.136209	0.15589	0.204086	0.00580392	0.023854	0.328058	0.0324322	0.0200414	0.095596	0.034966	0.0569199	0.116959		0.0104097	0.00381356	0.00840807	0.000399354		0.0206369	0.00643651	0.00364151	0.052644	0.0842317		0.00819092	0.000802539	0.0415731	0.0419057
STOP	TGA	0.00297694	0.0745506	0.0575734	0.0271075	0.0706908	0.0152982			0.00991371		0.0412547		0.00652195	0.0399692	0.0199777	0.0367681	0.0372304	0.00331531	0.00262646	0.0203719	0.0155916	0.00101555	0.19026	0.0420113	0.038751	0.0379983			0.0757039				0.0382145	0.0106703	0.0332854		0.0227894	0.0030786	0.00503519	0.017985	0.103439			0.00656102	0.0234749	0.00443946
	WT	M	S	I	Q	H	F	R	V	A	L	I	P	F	F	A	A	F	C	L	P	V	F	A	H	P	E	T	L	V	K	V	K	D	A	E	D	Q	L	G	A	R	V	G	Y	I	E	L	D
	Amino Acid	3	4	5	6	7	8	9	10	11	12	13	14	15	16	17	18	19	20	21	22	23	24	25	26	27	28	29	30	31	32	33	34	35	36	37	38	39	40	41	42	43	44	45	46	47	48	49	50
	W	0.0200082	0.0157836	0.0167683	0.0182341			0.00152364	0.0106262	0.0683103	0.00142595	0.00357832	0.0323545	0.00770093	0.150178	0.00661778	0.0391148		0.0286538		0.0284502	0.0141164	0.026772	0.0596736	0.148714	0.00548756				0.00586887	0.0138241				0.0779708	0.00454542		0.0199278	0.0175658	0.0254766	0.0559506			0.0354174	0.000297513
	F	0.0347287	0.1206	0.0315567	0.0137866			0.00736507	0.078294	0.0203903	0.0556709	0.00261901	0.0238582			0.0108278			0.0172696	0.00887182	0.00599035	0.0614818			0.244992		0.138168	0.0421533		0.0126795				0.0658501	0.106795	0.00438376		0.182107	0.052521	0.00110326	0.00971499				0.0249183	0.0370676	0.00508289		0.0291038
	Y	0.0196761	0.00748422	0.0193595	0.0357521	0.0961362	0.0136674			0.0101529	0.00453304	0.0228645		0.00225722	0.0495223	0.0395336	0.0247473	0.0520986	0.0443674	0.0389214	0.00440041	0.0454992	0.11694		0.0079851	0.0852178	0.0410843	0.000794504		0.0424614	0.0159452	0.0311177	0.161013	0.0166565	0.154588		0.03421	0.0103536	0.000471685	0.0238946	0.0476083			0.0947143				0.00345627	0.101146
	P	0.03316	0.00238467	0.00837985	0.0362598	0.00278993	0.0101005	0.0178136	0.0208148	0.0161965	0.00615594	0.00234564		0.00901951	0.0162096	0.0137312	0.0118767	0.0178517	0.00428536	0.00353485		0.00419109	0.000128503	0.072739	0.0663689		0.0208033	0.0249518	0.00401251	0.0185945	0.012044	0.0160196	0.014774	0.00832781	0.0162108	0.00953149	0.00883243	0.0218352	0.0192379	0.00558865	0.0280935	0.347718		0.0165804	0.00540082	0.0136086	0.00194751	0.0375348	0.00625606
	M		0.0193765	0.0275781	0.028978	0.0266762	0.0191217	0.0494671	0.0324096	0.0165848	0.0190057	0.00173246	0.026096	0.0458447	0.0150203	0.0179838	0.229782	0.006852	0.0574556	0.00955568	0.150666	0.0114598	0.0364948	6.96418e-05	0.0720906	0.0419437	0.0511429	0.00603167		0.0466992	0.0394341	0.0324232	0.0418751	0.0270811		0.00703634	0.0147664	0.0112101	0.0190164	0.0477068	0.0282321	0.105854	0.0382371		0.00372848	0.0225268	0.0161476	0.0594075
	I	0.00748092	0.00043505		0.0200181	0.00122912	0.0164138	0.00539147	0.0368397	0.00389543	0.0101439		0.0119771	0.00726035	0.00214581	0.018086	0.0137149	0.0086088	0.00307305	0.0114703	0.164695	0.0323925	0.0156094	0.0992893	0.0295207	0.00544336	0.0457938	0.0503245	0.0121772	0.0160402	0.00916283	0.00649004	0.0724831	0.00876382	0.0384437	0.0317414	0.0077364	0.0191625	0.0169964	0.00975713	0.0108862	0.000176161	0.0309066	0.0438607	0.00266747		0.042554	0.0144056	0.061563
	L	0.00205855	0.0151278	0.00762948	0.0138582	0.010569	0.00693583	0.045518	0.00336201	0.00209688		9.7538e-05	0.0166128	0.00225436	2.60169e-05	0.0110348	0.0060291	0.0163456	0.00699878		0.0247228	0.000835147	0.00171073	0.0371027	0.0158728	0.0149918	0.0101765	0.00373444		0.014338	0.000796353	0.028666	0.00593904		0.0330032	0.0144267	0.0258256	0.00258984		0.0241688	0.0106281	0.0201716	0.201142	0.00715605	0.0047875	0.0119789	0.0258067		0.0967471
	V	0.0103799	0.00815743	0.0226489	0.0252948	0.00194335	0.0124563	0.0103644		0.010252	0.00478926	0.00488755	0.0287694	0.0298774	0.0124269	0.0153316	0.0202945	0.00373317	0.000460394	0.0572096	0.0802924		0.00166817	0.0322243	0.01806	0.00599861	0.00915616	0.00363769	0.045366		0.0143606		0.0205382	0.00145041	0.00708472	0.00691407	0.0523241	0.0134569	0.00225266	0.00343962	0.00214205	0.011223		0.00131468	0.000196775	0.0187095	0.0444262	0.0187935	0.023855
	A	2.50997e-05	0.00571871	0.0163217	0.00921517	0.0255536	0.0300108	0.00569611	0.0176526		0.00140183	0.00500242	0.00871118	0.0221153	0.00558055			0.0186018	0.0124006	0.0189473	0.0184804	0.000235434	0.00533484		0.00402726	0.05382	0.016702	0.0877314	0.00424708	0.00278773	0.000666318	0.0682153	0.0223966	0.0127679		0.00652438	0.0106599	0.00884472	0.00618491	0.00585788		0.0444567	0.0194919	0.00838307	0.0149227	0.0140022	0.0240379	0.0237962	0.00763893
	G	0.00171003	0.00761085	0.000559705	0.00947412	0.0141603	0.0103126	0.0178465	0.00285693	0.00966095	0.0180262	0.00192781	0.0142199	0.0377556	0.000582895	0.0145947	0.0167553	0.00249833	0.0147814	0.00854089	0.0889014	0.00428311	0.000937174	0.018803	0.00906144	0.014938	0.00346578	0.0371771	0.0118518	0.0194932	0.0141668	0.0189314	0.0146026	0.00938493	0.009302	0.00610608	0.0115084	0.0104239	0.0089661		0.0211058	0.121056	0.0190626		0.00590143	0.0375342	0.0065274	0.0119051	0.00386645
	C	0.037687	0.00597881	0.0828459	0.00550894	0.366512	0.0195026	0.00500806	0.0271728	0.0135975	0.0255525	0.0151051	0.0112719	0.0150948	0.0185479	0.0267643	0.0177964	0.00445778		0.0304018	0.246872	0.0373165	0.0340445	0.0618628	0.0286199	0.0243128	0.043671	0.0488012		0.0437828					0.0293924	0.0446499		0.0159049	0.0298761	0.00890925	0.0497053		0.0284177	0.0858002	0.00800761		0.0452901		0.0975094
	S	0.000717937		0.0212915	0.0216042	0.0111408	0.00596499	0.00880246	0.0195212	0.00575188	0.00284561	0.0198053	0.0168148	0.00873781	0.00160391	0.00386011	0.0141095	0.00283485	0.0110137	0.0118833	0.101612	0.0448858	0.00700046	0.0506053	0.0139988	0.0161101	0.0148152	0.0454106	0.0038991	0.0301081	0.00250194		0.0191676	0.0377157	0.029569	0.00592196	0.0556146	0.0106411	0.00731125	0.0111909	0.00949554	0.0102457	0.0137574	0.0213857	0.00568854	0.0131303	0.0462781	0.0148911	0.0605829
	T	0.00112552	0.0294132	0.0248121	0.00619346	0.016858	0.00378581	0.0134282	0.0179338	0.000875671	0.0151472	0.000347778	0.00473836	0.0110755	0.00888711	0.011496	0.021227	0.0191288	0.00322054	0.012948	0.169961	0.0123134	0.00406601	0.0297557	0.0124121	0.0413361	0.00679842		0.0255721	0.00152675	0.00759972	0.029205	0.0341627	0.0828427	0.00215763	0.0196942	0.0168525	0.0138774	0.0123664	0.0113108	0.00565288	0.0141783	0.0313246	0.00258415	0.00641412	0.0295026	0.0222246	0.00789737	0.0106228
	Q	0.0201111	0.0307176	0.0437841		0.0573066	0.0221349	0.287429	0.0263499	0.00400929	0.00650969	0.0153513	0.0169952	0.00938461	0.00768528	0.0268892	0.00707573	0.154344	0.00218176	0.042784	0.0450394	0.0200017	0.00532142	0.0965869	0.0283151	0.0177142	0.00396014	0.036205	0.0295195	0.0484235	0.0146152	0.0735499	0.0454992	0.0405058	0.0195895	0.00663856			0.0154712	0.00474404	0.0210884	0.04642	0.0935146	0.00645626	0.00107969		0.0135273	0.0132827	0.0783824
	N	0.0020572	0.00177594	0.0461172	0.0587859	0.0099486	0.00551203		0.0207392	0.000844277	0.0261096	0.0231227	0.0850183	0.00239696	0.0298513	0.00197305	0.0341669	0.00623409	0.0255287	0.0192296	0.222526	0.0524615	0.0886548	0.0177243	0.0764858	0.0135765	0.011007	0.0463276	0.0164618	0.0249468	0.075975		0.0618825	0.453397		0.0215448	0.0160395	0.0273495	0.0168484	0.00317829	0.019627	0.0445961	0.0230952	0.0966716	0.0176841	0.135982	0.00837139	0.0414101	0.0216522
	D	0.000560144	0.0259769	0.00347467	0.000157538		0.0159757	0.0259708	0.0525636	0.000183438	0.00269963	0.00591158	0.0055605	0.0325193	0.0292444	0.011257	0.00881571	0.00645665	0.0257666	0.0427502	0.0101595	0.00795705	0.0477558	0.0388012	0.0362952	0.0304814	0.0259087	0.0972092	0.00651375	0.0376483	0.0246984	0.0116797	0.0297787		0.0134779	0.0124366		0.0150076	0.0137863	0.00976842	0.264729	0.0221534	0.0294304	0.065923	0.0241761	0.0319176	0.0414322	0.0766657
	E	0.0070485	0.0251325	0.0181645	0.045433	0.0189473	0.0186885	0.0248223	0.0142096	0.0158567	0.0138003	0.00343191	0.00245957	0.0253971	0.0345168	0.000978043	0.0146988	0.0315155	0.0189468	0.0720622	0.0740623	0.00946161	0.0260415	0.0817458	0.028914	0.0164708		0.0116513	0.011869	0.00798266	0.0160031	0.0274665	0.109145	0.0657531	0.00371176		0.00342738	0.00753846	0.00802956	0.00264847	0.00803165	0.045407	0.0838755	0.0736894	0.0191675	0.00614685		0.0218492	0.0578479
	H	0.0251762	0.0253824	0.0211863	0.0196803		0.0851298	0.036769	0.0915537	0.00800747	0.0420448	0.00516203	0.0295591	0.0222156	0.0377884	0.00559742	0.121745	0.0103285	0.011597	0.0407773	0.0143247	0.0235346	0.00565027	0.0602112		0.0113597	0.0545862	0.0172116	0.0236774	0.043469	0.00544313		0.133401	0.00279221	0.0245774	0.0436841	0.299101	0.00297319	0.0150252	0.0103423	0.00474155	0.0712963	0.0303617	0.0891568	0.0276948	0.0447366	0.046699		0.0527383
	R	0.00884198	0.0106372	0.000661507	0.00674856	0.00936179	0.00303295		0.00865558	0.000465404	0.0096696	0.00824505	0.0121532	0.00608912	0.0129721	0.0179222	0.0735606	0.0257205	0.0121242	0.00278206	0.0558174	0.00833869	0.0113874	0.0318729	0.0199637	0.00847966	0.0158354	0.034749	0.00605739	0.00218572	0.00696884	0.00990103	0.0167186	0.00120335	0.0108609	0.00231775	0.0208763	0.00858035	0.00388521	0.0123568	0.0161691		0.0103355	0.0072212	0.00570006	0.00757219	0.0216025	0.0409127	0.0118521
	K	0.0117316	0.022302	0.0316222	0.0188446	0.028693	0.0232726		0.0656231	0.105884	0.0312491	0.00533795		0.0142538	0.0183648	0.0168097	0.277348	0.0211646	0.00413841	0.0157657	0.0229892	0.00498116	0.00648136		0.0191229	0.0143654	0.0175085	0.0135081	0.166971	0.0560803				0.0219089	0.209365	0.020242	0.0275038	0.000990499	0.0173123	0.0227196	0.006657	0.333765	0.0115063	0.101337	0.0157566	0.116772	0.0134919	0.0604753
	STOP	0.00940489	0.0192851	0.0284796	0.0137293	0.0537482	0.0314585	0.0844244	0.0608749	0.0165132	0.000161657	0.0169861	0.0618537	0.00911592	0.0060636	0.0231682	0.0105141	0.0134382	0.00429191	0.0288328	0.0497699	0.0126643	0.00273719	0.0277614	0.0226216	0.0614455	0.0394809	0.0326306	0.034966	0.0380286	0.091131		0.0116438	0.0119787	0.00811791	0.00592124	0.310494	0.0144501	0.00122292	0.00849644	0.00524104	0.0316439		0.00964645	0.0144183	0.0408314	0.00975583	0.315687
[truncated: 239 more columns]

## Sheet: Seq. Counts Initial (replica 1)
		M	S	I	Q	H	F	R	V	A	L	I	P	F	F	A	A	F	C	L	P	V	F	A	H	P	E	T	L	V	K	V	K	D	A	E	D	Q	L	G	A	R	V	G	Y	I	E	L	D
Amino acid	Codon	3	4	5	6	7	8	9	10	11	12	13	14	15	16	17	18	19	20	21	22	23	24	25	26	27	28	29	30	31	32	33	34	35	36	37	38	39	40	41	42	43	44	45	46	47	48	49	50
Trp	TGG	203	275	197	91	0	0	84	234	24	27	653	31	231	10	290	12	0	348	3	93	119	98	40	2	157	0	0	1	75	19	0	0	0	104	499	0	186	347	304	96	0	0	20	396	1	0	1	0
Phe	TTC	204	11	55	232	0		37	12	213	91	418	82	317	382	87	0	16	353	42	41	158	12	0	2	1	1	2	0	21	0	0	0	0	10	90	0	3	39	65	143	0	0	0	140	17	33	0	0
Phe	TTT	85	14	71	238	0	19	0	0	166	4	628	82			102	0		120	99	41	24		0	0	0	0	5	0	0	0	0	0	5	20	11	0	2	140	38	100	0	0	0	153	0	0	0	27
Tyr	TAC	150	123	43	69	0	96	0	0	57	71	141	0	36	0	49	153	3	97	56	0	2	1	0	34	0	8	3	0	56	9	0	0	0	2	0	0	10	428	44	140	0	0	0		0	0	0	1
Tyr	TAT	37	80	51	7	6	115	0	0	140	85	211	0	40	47	36	0	8	7	0	117	0	9	0	4	45	70	6	0	38	46	33	7	21	1	1	7	108	89	122	7	0	0	45	438	0	0	62	62
Pro	CCA	307	396	104	18	17	83	9	92	254	139	232	115	180	307	167	247	196	328	168	44	33	53	0	1		57	30	181	128	47	0	4	80	2	137	12	324	415	235	262	4	0	91	158	13	63	0	0
Pro	CCC	125	582	19	19	78	281	179	19	60	148	365		276	140	182	63	10	106	14	134	12	126	80	63	283	31	82	0	204	162	4	86	0	0	1	52	160	503	103	164	1	0	27	555	1	34	0	53
Pro	CCG	233	100	104	410	0	211	228	35	106	114	482	121	83	137	162	69	0	224	24	30	31	199	122	87	181	20	9	44	86	68	1	30	30	64	351	1	244	635	249	318	1	0	226	118	73	55	31	0
Pro	CCT	93	183	64	143	4	106	16	0	120	471	48	24	81	279	77	10	75	469	16		191	112	81	18	413	22	49	1	125	23	0	41	52	60	63	78	155	173	203	39	0	0	7	87	150	3	0	9
Met	ATG		35	225	120	161	176	22	243	801	352	526	424	201	181	181	3	966	96	201	151	323	78	52	77	406	49	212	0	70	42	12	160	51	0	270	65	274	566	412	509	50	12	0	54	96	504	43	0
Ile	ATA	268	205	56	112	6	94	0	0	78	1098	973	39	530	181	171	239	215	372	179	9	137	264	17	387	16	67	86	0	233	20	33	26	229	78	151	102	292	522	204	391	52	25	61	322	3	18	92	0
Ile	ATC	265	144	59	168	45	51	87	18	462	81	339	19	62	101	168	39	1	225	94	102	50	4	49	3	126	58	153	34	0	60	0	0	2	107	181	0	530	264	302	81	148	0	0	366		1	11	21
Ile	ATT	204	243		14	145	134	25	128	176	38		26	240	98	183	0	265	54	164	25	22	269	0	0	175	62	38	0	55	328	36	0	0	1	103	1	73	169	101	285	3	5	29	309	45	27	7	0
Leu	CTA	260	399	73	135	35	46	222	351	446	398	359	134	303	280	206	26	287	355	510	242	224	307	181	21	836	19	13	76	89	50	38	92	0	73	601	1	136	180	63	898	1	6	245	574	109	241	17	0
Leu	CTC	251	381	65	209	27	153	28	173	228	387	522	81	665	345	167	10	67	401	61	95	168	76	49	119	466	57	30	32	436	293	102	0	0	111	213	125	161	26	107	234	274	0	53	748	5	105	1	9
Leu	CTG	230	296	209	111	1	170	167	457	729	339	1099	191	344	322	358	3	160	451	106	334	137	40	48	89	416	7	11		199	263	0	0	0	18	573	0	614	976	270	512	0	1	33	557	5	350		2
Leu	CTT	123	671	50	135	0	119	21	36	159		745	38	179	645	198	22	20	496		42	29	241	54	19	93	44	24	16	137	129	18	0	0	1	222	0	252	449	176	196	0	0	14	310	1	15	26	0
Leu	TTA	177	37	53	169	0	47	0	5	152	8	424	82	196	14	131	10	10	222	13	16	164	26	0	30	24	4	0	0	22	0	5	0	0	68	31	111	80	23	74	178	0	0	0	274	0	2	0	0
Leu	TTG	228	79	160	351	0	1	0	1	77	37	387	34	321	19	124	9	5	271	0	74	104	154	0	0	155	0	0	13	3	0	0	12	0	2	257	0	88		140	376	0	4	139	142	34	0	5	0
Val	GTA	268	229	94	147	333	96	108	33	122	73	290	125	688	256	145	105	83	539	40	40	106	132	44	142	90	53	53	11	245	70		3	18	16	99	38	221	769	203	292	162	45	26	226	34	8	3	130
Val	GTC	289	372	110	116	2	126	91		183	163	89	65	352	150	113	184	327	119	195	226	87	146	96	43	53	142	74	12	77	167	3	47	0	5	591	0	122	387	232	190	0	1	0	399	11	1	205	2
Val	GTG	224	323	233	97	364	4	17	50	568	144	522	102	493	299	240	441	0	517	64	299	285	88	55	26	586	105	153	93		162	16	0	60	148	772	41	240	1041	479	363	67		145	1097	115	41	220	0
Val	GTT	170	409	64	2	46	204	44	22	278	236	553	18	180	94	111	35	90	150	15	102		289	103	37	305	100	28	0	270	14	1	39	55	113	47	28	120	272	287	101	1	5	99	246	62	46	108	4
Ala	GCA	329	372	72	21	91	58	0	12	118	291	462	83	0	95	273		153	27	20	1	360	110	135	0	20	30	16	70	150	8	12	57	12	99	212	125	40	782	287		0	0	49	70	53	20	44	61
Ala	GCC	287	538	64	291	218	224	46	134		0	442	91	112	184	94	166	95	222	109	20	1	171	164	316	12	52	42	5	152	81	0	0	0	87	299	79	448	233	180	181	30	1	24	358	0	48	28	1
Ala	GCG	195	303	217	164	25	20	0	145	55	44	79	1	65	176		217	1	306	35	2	123	43	43	4	60	19	18	59	59	53	0	6	101	97	265	86	314	1283	335	21	0	34	160	524	52	59	224	50
Ala	GCT	159	138	60	144	1	93	29	0	59	37	192	0	350	78	157	146	141	114	0	97	72	520		14	49	86	83	82	121	170	0	21	35		185	5	47	277	322	500	1	0	5	72	31	30	0	3
Gly	GGA	289	686	116	135	101	150	0	95	88	56	447	53	412	169	114	175	271	544	56	68	92	425	125	63	559	65	92	0	131	26	8	16	0	83	446	126	607	714	457	318	4	0	90	259	71	42	68	12
Gly	GGC	384	887	116	251	9	22	0	77	125	1726	416	137	218	76	251	188	454	556	82	45	26	290	0	67	1	112	114	58	357	280	38	10	73	155	362	59	493	251	296	87	24	59	55	345	84	137	49	58
Gly	GGG	426	663	358	120	284	32	50	385	224	607	1297	169	312	444	522	902	178	319	81	137	190	646	161	251	268	88	61	123	222	202	58	32	0	146	583	75	538	1019	1046	358	1	31	356	318	0	105	432	54
Gly	GGT	268	383	87	345	177	162	108	57	716	380	475	71	224	1093	371	245	39	256	13	119	173	95	29	85	196	219	154	80	81	69	0	6	121	11	10	36	477	470		98	2	0		283	7	129	3	17
Cys	TGC	187	40	62	3	6	1	57	161	114	31	211	157	183	131	72	0	0		156	0	43	128	2	85	4	12	2	1	0	0	0	0	0	0	77	0	21	1	6	61	0	0	0	226	1	1	0	283
Cys	TGT	151	399	53	102	1	322	19	14	177	130	235	26	124	16	45	37	67	84	1	1	59	31	0	0	0	26	47	1	142	0	0	0	0	18	56	0	204	204	117	135	0	22	30	54	0	76	0	1
Ser	AGC	266	503	64	76	2	80	0	0	71	249	164	7	0	127	251	55	27	223	19	3	15	0	69	101	0	78	29	2	117	25	0	33	10	0	181	0	216	44	148	288	1	0	42	48	192	273	33	65
Ser	AGT	142		72	8	75	98	56	145	60	1135	314	27	273	214	178	277	154	375	209	31	79	26	18	49	51	140	126	0	148	86	0	0	3	153	118	57	185	539	254	331	79	42	54	65	1	100	68	10
Ser	TCA	97	12	21	47	0	173	0	24	41	1	222	69	48	4	79	11	1	98	19	0	78	86	0	0	9	3	5	75	199	0	0	91	20	256	0	0	158	102	83	82	16	0	77	45	20	0	0	0
Ser	TCC	70	121	46	82	106	91	0	14	126	6	118	14	163	251	45	52	1	223	1	78	7	3	0	0	0	1	57	2	0	0	0	36	0	52	81	0	58	27	26	55	0	0	64	103	0	18	1	0
Ser	TCG	73	39	82	124	0	176	0	4	1	1	332	38	80	152	135	0	0	27	0	70	278	128	47	0	146	14	3	1	47	13	0	0	0	31	69	0	304	251	100	1	0	0	0	196	121	0	0	0
Ser	TCT	54	17	4	79	3	0	38	0	35	38	200	5	128	32	71	0	371	632	57	95	0	191	25	19	11	5	4	0	0	9	0	0	0	6	146	0	231	51	105	1	18	0	2	269	0	21	0	4
Thr	ACA	214	195	30	245	63	77	33	171	35	264	620	222	71	86	74	476	327	287	18	4	288	44	0	2	65	47	234	111	0	117	0	4	0	20	282	59	423	610	231	195	21	111	9	504	0	34	10	8
Thr	ACC	171	164	23	138	152	133	0	76	394	69	699	20	164	301	31	17	120	55	34	2	287	180	52	109	6	40	104	12	195	96	0	107	1	0	144	0	357	604	197	1	31	0	87	248	79	9	4	140
Thr	ACG	165	536	100	255	11	70	6	48	261	10	107	1	187	317	139	177	211	373	225	30	0	52	9	76	105	57		94	109	17	85	0	0	15	359	51	254	763	263	194	131	1	45	224	0	20	511	159
Thr	ACT	159	252	60	26	1	313	0	1	371	39	50	609	133	200	83	189	222	218	120	76	52	50	27	141	59	53	105	48	46	226	0	0	41	177	17	0	116	317	172	6	30	0	0	121	1	365	58	1
Gln	CAA	193	289	28		3	119	2	3	466	72	550	173	471	311	206	20	5	222	90	17	136	193	190	90	6	29	11	219	0	110	24	6	0	158	280	0	105	120	224	238	13	21	59	293	0	19	0	19
Gln	CAG	234	305	228	16	2	64	0	274	395	294	770	189	87	125	338	8	9	1029	89	286	31	401	27	348	582	2	0	22	201	23	0	0	42	100	545	0		967	330	430	45	1	86	236	1	123	6	0
Asn	AAC	201	415	88	8	31	88	0	0	85	55	210	77	63	37	72	88	101	181	62	52	4	7	11	46	180	25	65	24	28	34	0	13	0	0	14	10	170	300	133	28	0	0	30	19	13	88	11	4
Asn	AAT	59	356	5	66	36	60	0	26	169	85	150	0	48	255	77	203	42	37	175	6	38	0	2	0	192	34	52	123	51	103	0	7	3	0	0	68	18	425	182	555	77	48	0	196	0	13	0	44
Asp	GAC	185	303	55	145	0	142	0	10	548	235	462	17	265	15	158	291	150	200	114	69	16	29	18	14	150	39	29	69	38	238	0	0	18	0	13	89	253	194	242	21	5	88	78	394	5	60	5	37
Asp	GAT	122	286	66	37	2	206	63	12	22	138	372	7	0	344	192	193	8	137	78	38	143	26	40	0	54	78	23	0	108	58	60	122		55	217		364	407	325	2	0	16	27	68	22	168	1
Glu	GAA	207	411	35	25	212	213	2	148	103	34	461	120	196	1	215	91	284	555	19	133	16	203	0	240	2		45	36	97	158	8	6	6	117		21	654	730	302	92	49	53	1	161	0		45	80
Glu	GAG	215	138	154	0	68	386	117	3	254	180	501	252	232	179	446	201	201	602	28	16	320	29	34	5	517	88	60	178	357	11	24	0	12	16	247	99	1040	1011	590	32	12	7	185	61	9	171	104	4
His	CAC	364	435	28	263	9	7	0	85	1	412	399	82	15	233	191	141	6	94	141	0	31	76	0		42	34	49	8	15	206	0	0	0	92	171	0	193	306	29	40	0	65	33	175	39	120	0	28
His	CAT	120	310	40	274		54	8	78	108	49	142	14	210	114	70	55	41	119	75	34	0	70	5	94	175	28	18	27	169	136	0	8	3	1	22	2	169	351	173	538	43	30	0	128	36	0	0	56
Arg	AGA	152	151	79	100	21	387	59	0	117	197	700	186	383	67	253	144	58	170	90	0	239	56	30	0	4	60	77	89	175	31	2	54	5	0	207	0	151	295	322	679	36	0	30	76	130	91	26	0
Arg	AGG	333	116	255	154	185	41	25	318	440	182	1035	49	181	238	544	715	157	667	203	64	315	139	14	81	575	153	96	52	127	380	119	0	118	51	351	36	269	1093	585	886	172	45	251	195	86	75	119	0
Arg	CGA	119	35	70	196	0	10	19	209	506	423	1529	39	229	80	169	0	0	152	30	144	127	141	12	4	262	31	4	0	42	0	16	0	137	65	235	0	175	108	117	275		0	159	334	73	187	0	0
Arg	CGC	308	575	83	3	30	28	65	264	112	416	568	61	164	284	121	0	0	181	93	287	63	73	9	25	65	34	15	0	0	26	0	0	0	29	326	0	138	91	40	295	21	0	0	377	27	7	0	0
Arg	CGG	285	195	313	42	0	0	0	202	352	64	757	132	49	407	553	1	0	287	229	152	47	41	0	2	153	17	0	138	139	0	0	0	0	105	446	0	348	378	260	514	44	0	176	304	93	403	15	0
Arg	CGT	146	727	79	16	12	33		34	141	300	372	1	38	195	117	0	0	443	19	12	101	426	73	35	76	29	5	9	0	4	0	28	4	73	34	0	285	252	135	0	15	0	187	290	0	30	1	21
Lys	AAA	149	69	53	120	24	71	0	0	30	15	536	0	13	350	48	3	7	117	72	30	0	98	0	258	23	36	64	1	1		0		30	0	65	23	163	613	278	190	0	9	1	180	1	60	0	0
Lys	AAG	229	323	102	170	37	66	0	18	2	165	838	0	18	528	168	0	24	3	50	135	300	245	0	149	152	85	101	6	0	140	0	36	14	5	249	147	434	1251	404	291	6	78	24	205	18	43	118	0
STOP	TAA	142	170	55	13	0	9	24	114	304	98	310	0	215	70	68	182	166	223	21	0	2	187	0	21	20	28	16	0	44	15	0	7	0	243	180	0	227	175	113	344	0	0	0	288	141	24	4	0
STOP	TAG	117	95	129	0	51	58	0	1	66	60	314	13	201	402	135	8	23	203	40	6	4	492	46	1	16	54	8	83	137	81	0	92	91	234	393	1	219	536	486	127	52	0	27	145	16	4	0	0
STOP	TGA	163	181	99	143	7	156	0	0	38	6	447	0	62	67	102	34	110	159	51	31	611	18	10	48	41	6	0	0	32	0	0	0	43	55	171	0	203	376	26	219	12	0	0	304	41	244	0	0
	WT	M	S	I	Q	H	F	R	V	A	L	I	P	F	F	A	A	F	C	L	P	V	F	A	H	P	E	T	L	V	K	V	K	D	A	E	D	Q	L	G	A	R	V	G	Y	I	E	L	D
	Amino Acid	3	4	5	6	7	8	9	10	11	12	13	14	15	16	17	18	19	20	21	22	23	24	25	26	27	28	29	30	31	32	33	34	35	36	37	38	39	40	41	42	43	44	45	46	47	48	49	50
	Trp	203	275	197	91	0	0	84	234	24	27	653	31	231	10	290	12	0	348	3	93	119	98	40	2	157	0	0	1	75	19	0	0	0	104	499	0	186	347	304	96	0	0	20	396	1	0	1	0
	Phe	289	25	126	470	0		37	12	379	95	1046	164			189	0		473	141	82	182		0	2	1	1	7	0	21	0	0	0	5	30	101	0	5	179	103	243	0	0	0	293	17	33	0	27
	Tyr	187	203	94	76	6	211	0	0	197	156	352	0	76	47	85	153	11	104	56	117	2	10	0	38	45	78	9	0	94	55	33	7	21	3	1	7	118	517	166	147	0	0	45		0	0	62	63
	Pro	758	1261	291	590	99	681	432	146	540	872	1127		620	863	588	389	281	1127	222		267	490	283	169		130	170	226	543	300	5	161	162	126	552	143	883	1726	790	783	6	0	351	918	237	155	31	62
	Met		35	225	120	161	176	22	243	801	352	526	424	201	181	181	3	966	96	201	151	323	78	52	77	406	49	212	0	70	42	12	160	51	0	270	65	274	566	412	509	50	12	0	54	96	504	43	0
	Ile	737	592		294	196	279	112	146	716	1217		84	832	380	522	278	481	651	437	136	209	537	66	390	317	187	277	34	288	408	69	26	231	186	435	103	895	955	607	757	203	30	90	997		46	110	21
	Leu	1269	1863	610	1110	63	536	438	1023	1791		3536	560	2008	1625	1184	80	549	2196		803	826	844	332	278	1990	131	78		886	735	163	104	0	273	1897	237	1331		830	2394	275	11	484	2605	154	713		11
	Val	951	1333	501	362	745	430	260		1151	616	1454	310	1713	799	609	765	500	1325	314	667		655	298	248	1034	400	308	116		413		89	133	282	1509	107	703	2469	1201	946	230		270	1968	222	96	536	136
	Ala	970	1351	413	620	335	395	75	291		372	1175	175	527	533			390	669	164	120	556	844		334	141	187	159	216	482	312	12	84	148		961	295	849	2575	1124		31	35	238	1024	136	157	296	115
	Gly	1367	2619	677	851	571	366	158	614	1153	2769	2635	430	1166	1782	1258	1510	942	1675	232	369	481	1456	315	466	1024	484	421	261	791	577	104	64	194	395	1401	296	2115	2454		861	31	90		1205	162	413	552	141
	Cys	338	439	115	105	7	323	76	175	291	161	446	183	307	147	117	37	67		157	1	102	159	2	85	4	38	49	2	142	0	0	0	0	18	133	0	225	205	123	196	0	22	30	280	1	77	0	284
	Ser	702		289	416	186	618	94	187	334	1430	1350	160	692	780	759	395	554	1578	305	277	457	434	159	169	217	241	224	80	511	133	0	160	33	498	595	57	1152	1014	716	758	114	42	239	726	334	412	102	79
	Thr	709	1147	213	664	227	593	39	296	1061	382	1476	852	555	904	327	859	880	933	397	112	627	326	88	328	235	197		265	350	456	85	111	42	212	802	110	1150	2294	863	396	213	112	141	1097	80	428	583	308
	Gln	427	594	256		5	183	2	277	861	366	1320	362	558	436	544	28	14	1251	179	303	167	594	217	438	588	31	11	241	201	133	24	6	42	258	825	0		1087	554	668	58	22	145	529	1	142	6	19
	Asn	260	771	93	74	67	148	0	26	254	140	360	77	111	292	149	291	143	218	237	58	42	7	13	46	372	59	117	147	79	137	0	20	3	0	14	78	188	725	315	583	77	48	30	215	13	101	11	48
	Asp	307	589	121	182	2	348	63	22	570	373	834	24	265	359	350	484	158	337	192	107	159	55	58	14	204	117	52	69	146	296	60	122		55	230		617	601	567	23	5	104	105	462	27	228	6
	Glu	422	549	189	25	280	599	119	151	357	214	962	372	428	180	661	292	485	1157	47	149	336	232	34	245	519		105	214	454	169	32	6	18	133		120	1694	1741	892	124	61	60	186	222	9		149	84
	His	484	745	68	537		61	8	163	109	461	541	96	225	347	261	196	47	213	216	34	31	146	5		217	62	67	35	184	342	0	8	3	93	193	2	362	657	202	578	43	95	33	303	75	120	0	84
	Arg	1343	1799	879	511	248	499		1027	1668	1582	4961	468	1044	1271	1757	860	215	1900	664	659	892	876	138	147	1135	324	197	288	483	441	137	82	264	323	1599	36	1366	2217	1459	2649		45	803	1576	409	793	161	21
	Lys	378	392	155	290	61	137	0	18	32	180	1374	0	31	878	216	3	31	120	122	165	300	343	0	407	175	121	165	7	1		0		44	5	314	170	597	1864	682	481	6	87	25	385	19	103	118	0
	STOP	422	446	283	156	58	223	24	115	408	164	1071	13	478	539	305	224	299	585	112	37	617	697	56	70	77	88	24	83	213	96	0	99	134	532	744	1	649	1087	625	690	64	0	27	737	198	272	4	0
[truncated: 239 more columns]

## Sheet: Seq. Counts Final (replica 1)
		M	S	I	Q	H	F	R	V	A	L	I	P	F	F	A	A	F	C	L	P	V	F	A	H	P	E	T	L	V	K	V	K	D	A	E	D	Q	L	G	A	R	V	G	Y	I	E	L	D
Amino acid	Codon	3	4	5	6	7	8	9	10	11	12	13	14	15	16	17	18	19	20	21	22	23	24	25	26	27	28	29	30	31	32	33	34	35	36	37	38	39	40	41	42	43	44	45	46	47	48	49	50
Trp	TGG	301	374	226	108	0	1	113	338	21	42	833	35	347	5	405	9	2	230	0	87	94	140	14	2	193	0	2	1	126	22	0	0	0	116	645	0	303	467	413	123	0	1	19	538	0	1	0	0
Phe	TTC	261	36	75	336	0		50	11	278	93	593	81	359	520	115	0	15	412	61	28	137	13	1	3	0	8	4	0	19	0	0	0	0	22	116	0	4	54	90	211	0	0	0	218	25	55	0	0
Phe	TTT	183	19	82	346	0	25	0	0	314	9	858	115			154	0		120	123	38	22		0	0	0	1	6	0	0	0	0	0	13	40	14	0	10	231	64	144	0	0	1	215	0	0	0	29
Tyr	TAC	197	174	51	98	0	126	0	0	66	88	184	0	55	1	75	209	1	69	74	0	2	0	0	54	0	15	0	0	65	16	0	1	0	7	1	1	9	669	67	248	0	0	0		1	0	0	0
Tyr	TAT	67	126	98	9	9	132	0	0	192	136	255	0	46	42	56	0	13	4	0	122	0	9	0	2	97	96	10	0	46	62	52	20	27	0	0	10	122	106	164	12	0	0	64	622	0	0	85	58
Pro	CCA	355	513	112	20	33	155	10	122	368	224	306	147	252	402	217	334	281	419	219	52	33	51	0	0		52	20	248	135	74	0	5	119	6	206	20	470	612	328	399	7	0	129	203	16	71	0	0
Pro	CCC	139	714	24	36	93	365	226	36	65	161	488		372	168	234	87	18	126	25	198	11	168	24	26	337	43	115	1	287	196	1	146	0	0	0	66	176	797	129	260	1	0	32	808	2	42	0	68
Pro	CCG	277	163	160	614	0	292	300	54	122	162	640	195	92	182	228	100	0	244	28	52	31	301	28	10	240	24	20	62	112	95	2	40	31	96	461	2	391	898	300	429	3	0	268	135	98	76	40	0
Pro	CCT	120	250	70	205	5	157	20	0	170	645	63	23	127	373	151	20	107	652	20		258	170	15	5	636	19	78	2	189	33	0	43	55	65	84	97	206	230	211	58	2	0	4	126	243	4	1	22
Met	ATG		57	256	128	232	236	31	294	1023	478	661	504	214	255	215	2	1398	130	292	24	356	122	6	119	627	64	285	5	113	41	15	254	73	0	407	93	374	848	634	730	41	15	0	75	143	696	73	0
Ile	ATA	405	273	64	145	19	105	0	1	121	1644	1299	51	688	285	249	319	308	560	240	4	180	172	3	549	19	103	81	0	314	19	55	45	78	85	199	150	370	796	302	560	71	32	66	463	13	19	150	0
Ile	ATC	324	186	85	215	68	75	100	15	608	110	541	30	99	111	207	41	0	267	108	34	52	2	17	4	149	85	183	45	1	80	0	0	13	126	229	0	795	345	372	118	239	0	0	477		0	12	20
Ile	ATT	318	336		18	211	224	50	185	301	49		26	315	161	242	0	383	95	284	7	21	359	0	0	250	95	40	0	110	423	69	0	1	1	139	2	101	236	138	404	2	5	39	445	74	21	8	0
Leu	CTA	352	539	95	203	51	44	299	486	651	573	526	169	447	406	255	31	455	348	766	159	358	419	32	45	1238	35	21	123	117	69	46	117	0	100	872	0	200	268	82	1346	9	28	286	815	120	274	22	0
Leu	CTC	359	496	85	285	43	228	34	218	363	596	701	129	922	488	191	9	107	508	87	57	230	86	15	132	683	63	45	60	666	365	119	1	0	165	299	161	224	33	99	339	373	0	68	997	11	138	1	13
Leu	CTG	278	373	294	138	3	219	197	622	983	398	1641	276	461	516	454	8	232	460	163	233	169	54	9	111	560	5	20		265	375	0	0	0	23	754	0	838	1358	309	741	0	1	26	799	9	466		3
Leu	CTT	160	832	83	190	4	203	41	30	246		1091	37	243	867	242	28	34	536		28	54	336	13	37	118	41	18	17	192	251	42	0	0	0	343	0	316	622	241	258	0	0	30	426	1	28	37	0
Leu	TTA	342	46	68	366	0	62	0	16	183	20	581	106	229	27	161	18	20	206	26	7	225	48	0	34	26	17	0	0	35	0	3	0	0	107	50	147	116	23	97	262	0	0	2	372	0	0	0	0
Leu	TTG	313	101	215	538	0	3	0	2	155	43	486	70	423	30	175	6	6	197	0	42	121	233	0	1	172	0	0	32	11	0	0	18	0	2	191	0	137		163	491	0	4	165	170	53	0	14	0
Val	GTA	350	321	119	171	440	123	155	50	155	77	373	194	1013	322	229	130	120	679	60	13	136	187	6	172	106	81	78	23	340	111		5	23	16	134	75	295	996	286	412	180	50	39	322	52	23	4	156
Val	GTC	373	498	131	155	4	162	122		214	243	126	116	484	180	159	253	426	177	185	61	106	198	25	63	60	173	109	12	109	238	0	51	0	5	872	1	153	601	283	251	0	4	2	525	22	1	283	2
Val	GTG	259	461	284	152	502	5	19	107	775	218	594	152	642	462	334	624	2	684	87	123	307	114	2	46	747	127	190	136		231	21	0	73	226	1042	60	334	1410	661	523	95		175	1476	155	69	240	0
Val	GTT	197	571	78	6	57	264	70	23	409	285	775	34	241	150	133	41	175	179	41	36		420	52	58	463	158	48	0	380	15	2	77	73	132	68	34	179	412	365	146	0	10	136	333	94	62	174	8
Ala	GCA	430	505	111	20	105	114	0	14	184	418	571	128	0	124	345		209	30	14	0	474	147	180	0	20	41	24	89	188	16	17	63	19	131	331	187	57	1116	375		0	0	87	101	73	26	44	81
Ala	GCC	352	704	111	347	330	335	82	185		0	533	134	180	228	153	291	177	267	167	18	2	193	257	417	17	80	50	1	226	103	0	0	0	134	344	73	650	338	296	224	37	0	27	513	0	57	40	0
Ala	GCG	233	394	249	261	32	21	0	191	71	52	98	1	90	230		306	2	492	32	2	120	54	48	16	105	42	12	100	98	67	0	2	134	153	317	109	431	1820	433	34	0	41	199	766	81	93	292	61
Ala	GCT	244	169	75	182	1	115	33	0	56	53	252	0	445	129	185	240	227	168	0	47	95	697		23	74	97	77	112	178	244	0	20	68		296	10	57	393	430	646	4	0	8	81	57	36	0	6
Gly	GGA	411	958	155	206	140	226	0	137	129	74	684	69	461	210	152	239	340	692	66	29	125	545	159	59	730	92	92	0	240	25	13	25	0	107	540	180	870	1020	546	412	7	0	117	344	111	59	102	17
Gly	GGC	438	1201	181	337	9	27	1	90	195	2185	537	181	233	96	334	246	550	761	105	14	46	375	0	84	7	173	122	77	448	450	49	10	104	205	476	69	724	340	394	108	32	85	73	446	134	191	82	84
Gly	GGG	536	833	457	145	421	38	71	547	322	817	1623	231	373	586	616	1096	198	462	104	18	215	816	172	353	321	93	55	157	261	284	67	38	0	193	886	118	670	1372	1273	512	3	38	503	419	5	131	564	36
Gly	GGT	322	528	129	505	261	183	147	67	1040	541	644	63	269	1537	543	309	48	357	15	25	224	152	32	104	235	255	219	121	129	78	0	4	162	19	32	48	628	584		139	10	0		393	12	154	4	28
Cys	TGC	220	71	85	3	0	1	66	257	171	22	282	218	269	184	83	0	3		203	0	93	203	2	133	16	13	7	0	0	0	0	0	0	0	105	0	27	1	14	67	0	0	1	136	1	2	0	64
Cys	TGT	208	553	46	143	2	467	35	16	239	188	260	38	157	29	54	45	89	107	0	1	64	31	0	0	0	32	46	0	256	0	0	0	0	20	86	0	263	324	150	154	0	26	43	30	0	73	0	1
Ser	AGC	316	699	96	94	6	103	0	1	96	294	196	12	1	158	286	95	34	268	21	0	17	0	47	121	0	97	41	0	191	35	0	60	7	0	265	0	329	43	219	427	0	0	72	57	272	486	38	69
Ser	AGT	189		68	14	116	147	74	175	100	1544	376	41	348	259	198	384	224	496	265	3	80	47	12	55	86	170	192	0	227	105	0	0	0	225	165	79	294	690	339	395	120	50	84	76	3	181	108	14
Ser	TCA	133	15	30	49	0	229	0	48	59	0	257	73	58	4	111	14	0	130	40	0	88	131	0	0	9	3	4	112	297	0	0	120	29	336	1	0	217	135	112	92	14	0	95	65	50	0	0	0
Ser	TCC	86	136	50	95	153	126	0	21	171	9	148	12	209	319	51	74	0	349	1	16	2	6	0	0	0	3	67	0	2	0	0	60	0	97	116	0	71	32	41	72	0	0	80	133	1	22	5	0
Ser	TCG	108	53	98	159	0	156	0	7	1	0	387	45	141	182	164	0	0	49	0	17	343	218	26	0	233	21	8	0	70	21	0	0	0	47	68	0	406	340	148	0	0	0	0	273	172	0	0	0
Ser	TCT	75	27	9	123	8	1	52	0	50	46	267	4	197	60	102	0	519	951	77	37	1	199	45	34	23	2	8	0	0	15	0	0	0	13	226	0	292	61	144	1	27	0	0	349	1	36	0	3
Thr	ACA	283	242	40	337	93	99	43	239	57	323	806	281	127	139	122	638	484	365	18	0	404	87	0	0	112	41	278	138	0	151	0	3	1	31	379	81	581	840	312	265	33	166	9	764	0	40	15	17
Thr	ACC	219	221	39	177	252	143	0	109	536	97	866	15	210	367	47	29	151	91	54	1	396	230	9	119	5	60	116	9	275	160	0	181	2	0	185	0	556	912	284	0	31	0	146	290	105	23	0	174
Thr	ACG	186	638	123	366	10	92	18	59	316	12	154	2	247	397	188	214	296	477	335	3	2	70	4	124	129	77		109	153	17	126	1	0	17	480	77	347	1096	372	239	183	0	40	256	0	26	646	196
Thr	ACT	249	340	72	38	0	450	1	2	545	59	61	892	154	353	84	211	306	282	139	13	51	62	22	231	112	75	152	94	63	281	0	0	47	256	43	0	176	404	198	8	34	0	0	185	0	448	76	0
Gln	CAA	249	388	40		7	130	7	5	588	107	705	251	586	437	228	24	29	302	121	3	159	247	28	139	13	38	20	332	1	134	28	6	1	252	377	1	135	165	261	264	20	29	95	402	0	11	0	25
Gln	CAG	307	344	256	13	5	68	0	402	502	366	959	263	137	167	341	15	22	1267	116	20	33	498	3	526	814	4	0	35	271	22	0	0	39	126	727	1		1240	406	670	75	0	109	301	5	165	5	0
Asn	AAC	222	522	93	2	33	115	0	0	59	68	253	65	78	43	104	85	132	295	62	10	4	19	2	71	242	52	84	38	29	75	0	28	0	0	20	13	228	376	183	58	0	0	67	16	24	117	20	7
Asn	AAT	86	528	7	84	42	62	0	41	194	118	210	0	62	320	89	232	73	50	233	2	53	1	1	0	273	34	78	164	92	169	0	14	2	1	0	103	27	590	253	803	137	79	1	232	0	15	0	58
Asp	GAC	221	380	80	177	0	168	0	10	378	300	542	19	293	18	196	303	223	237	122	70	18	36	5	14	211	57	54	89	50	345	0	0	11	0	14	101	376	322	313	26	8	122	139	562	6	101	5	65
Asp	GAT	226	364	88	56	3	265	86	18	28	161	490	18	1	517	221	254	7	229	84	17	174	26	19	0	42	87	46	0	149	77	64	161		76	309		492	497	432	2	0	34	41	79	34	252	5
Glu	GAA	289	560	65	41	314	275	1	214	110	55	668	120	251	0	290	159	471	595	32	24	19	265	1	325	1		64	51	135	204	13	9	8	154		21	753	929	411	125	65	64	0	250	0		58	135
Glu	GAG	307	134	201	0	93	415	139	5	313	213	601	306	361	238	592	244	267	661	39	4	431	47	5	12	644	110	65	244	494	17	23	0	18	15	390	133	1473	1342	763	36	3	7	74	51	13	207	146	7
His	CAC	422	531	27	338	14	15	0	64	1	435	514	100	15	368	242	41	8	104	205	0	41	80	0		66	74	79	12	11	270	0	1	0	136	240	1	232	427	32	86	0	109	49	243	39	220	0	50
His	CAT	141	390	41	400		88	12	91	144	57	182	13	249	154	81	25	63	132	95	5	0	107	0	152	223	57	30	33	285	211	0	13	3	0	23	4	251	489	212	717	77	15	0	166	43	1	2	83
Arg	AGA	198	221	94	154	39	422	82	0	126	267	856	227	429	100	262	83	106	206	70	0	411	107	8	0	5	75	94	109	222	44	0	63	15	0	352	0	180	383	390	783	37	0	32	103	143	119	18	0
Arg	AGG	492	135	327	212	228	59	25	400	492	238	1161	60	238	351	608	377	215	796	226	8	411	195	4	75	813	173	140	58	142	538	171	1	161	37	473	43	368	1431	811	1245	249	58	359	289	106	98	131	1
Arg	CGA	152	31	117	286	0	14	50	321	564	582	1796	51	261	120	192	0	0	209	22	32	151	221	3	9	339	23	13	1	78	0	14	0	168	78	291	0	234	109	140	422		0	199	472	102	306	0	0
Arg	CGC	341	760	90	3	30	41	61	419	141	541	723	91	183	406	143	0	0	244	128	46	90	75	1	32	86	39	27	0	0	45	0	0	0	55	398	0	208	131	62	409	33	0	0	430	33	6	0	0
Arg	CGG	355	251	400	40	1	0	1	292	417	98	870	157	70	604	623	0	0	338	315	26	71	51	0	2	204	32	0	193	212	0	0	0	0	157	595	0	518	523	400	651	67	0	209	352	113	514	6	0
Arg	CGT	166	913	82	34	10	51		50	131	447	509	2	46	254	118	0	0	523	21	5	113	441	28	54	94	36	5	19	0	9	0	35	12	106	42	0	369	279	158	0	27	0	229	416	0	40	0	25
Lys	AAA	199	116	38	165	30	104	0	0	60	21	629	0	20	416	51	1	5	123	99	34	0	133	0	345	46	51	92	0	1		0		33	0	90	42	196	763	362	250	0	25	1	239	0	89	0	0
Lys	AAG	288	445	128	225	51	84	0	14	11	220	1107	0	28	692	171	0	33	8	57	115	339	331	0	180	165	97	115	5	1	168	0	35	23	6	315	221	617	1562	523	449	7	105	26	331	29	47	169	1
STOP	TAA	195	246	79	8	0	3	35	160	461	121	469	0	313	67	123	225	201	285	38	0	2	281	0	21	43	25	17	0	41	25	0	9	1	360	259	0	264	246	174	523	0	1	0	471	199	43	15	0
STOP	TAG	150	113	174	3	102	63	0	0	101	74	432	22	294	626	177	17	33	270	36	19	12	617	59	8	11	65	12	120	256	138	0	129	138	332	527	0	348	797	633	176	58	0	39	187	23	7	1	0
STOP	TGA	245	268	161	210	6	229	0	0	55	14	686	0	77	114	145	49	159	193	77	27	815	30	24	84	57	10	0	0	62	0	0	0	49	74	247	0	269	488	34	300	36	0	1	442	63	333	0	0
	WT	M	S	I	Q	H	F	R	V	A	L	I	P	F	F	A	A	F	C	L	P	V	F	A	H	P	E	T	L	V	K	V	K	D	A	E	D	Q	L	G	A	R	V	G	Y	I	E	L	D
	Amino Acid	3	4	5	6	7	8	9	10	11	12	13	14	15	16	17	18	19	20	21	22	23	24	25	26	27	28	29	30	31	32	33	34	35	36	37	38	39	40	41	42	43	44	45	46	47	48	49	50
	Trp	301	374	226	108	0	1	113	338	21	42	833	35	347	5	405	9	2	230	0	87	94	140	14	2	193	0	2	1	126	22	0	0	0	116	645	0	303	467	413	123	0	1	19	538	0	1	0	0
	Phe	444	55	157	682	0		50	11	592	102	1451	196			269	0		532	184	66	159		1	3	0	9	10	0	19	0	0	0	13	62	130	0	14	285	154	355	0	0	1	433	25	55	0	29
	Tyr	264	300	149	107	9	258	0	0	258	224	439	0	101	43	131	209	14	73	74	122	2	9	0	56	97	111	10	0	111	78	52	21	27	7	1	11	131	775	231	260	0	0	64		1	0	85	58
	Pro	891	1640	366	875	131	969	556	212	725	1192	1497		843	1125	830	541	406	1441	292		333	690	67	41		138	233	313	723	398	3	234	205	167	751	185	1243	2537	968	1146	13	0	433	1272	359	193	41	90
	Met		57	256	128	232	236	31	294	1023	478	661	504	214	255	215	2	1398	130	292	24	356	122	6	119	627	64	285	5	113	41	15	254	73	0	407	93	374	848	634	730	41	15	0	75	143	696	73	0
	Ile	1047	795		378	298	404	150	201	1030	1803		107	1102	557	698	360	691	922	632	45	253	533	20	553	418	283	304	45	425	522	124	45	92	212	567	152	1266	1377	812	1082	312	37	105	1385		40	170	20
	Leu	1804	2387	840	1720	101	759	571	1374	2581		5026	787	2725	2334	1478	100	854	2255		526	1157	1176	69	360	2797	161	104		1286	1060	210	136	0	397	2509	308	1831		991	3437	382	33	577	3579	194	906		16
	Val	1179	1851	612	484	1003	554	366		1553	823	1868	496	2380	1114	855	1048	723	1719	373	233		919	85	339	1376	539	425	171		595		133	169	379	2116	170	961	3419	1595	1332	275		352	2656	323	155	701	166
	Ala	1259	1772	546	810	468	585	115	390		523	1454	263	715	711			615	957	213	67	691	1091		456	216	260	163	302	690	430	17	85	221		1288	379	1195	3667	1534		41	41	321	1461	211	212	376	148
	Gly	1707	3520	922	1193	831	474	219	841	1686	3617	3488	544	1336	2429	1645	1890	1136	2272	290	86	610	1888	363	600	1293	613	488	355	1078	837	129	77	266	524	1934	415	2892	3316		1171	52	123		1602	262	535	752	165
	Cys	428	624	131	146	2	468	101	273	410	210	542	256	426	213	137	45	92		203	1	157	234	2	133	16	45	53	0	256	0	0	0	0	20	191	0	290	325	164	221	0	26	44	166	1	75	0	65
	Ser	907		351	534	283	762	126	252	477	1893	1631	187	954	982	912	567	777	2243	404	73	531	601	130	210	351	296	320	112	787	176	0	240	36	718	841	79	1609	1301	1003	987	161	50	331	953	499	725	151	86
	Thr	937	1441	274	918	355	784	62	409	1454	491	1887	1190	738	1256	441	1092	1237	1215	546	17	853	449	35	474	358	253		350	491	609	126	185	50	304	1087	158	1660	3252	1166	512	281	166	195	1495	105	537	737	387
	Gln	556	732	296		12	198	7	407	1090	473	1664	514	723	604	569	39	51	1569	237	23	192	745	31	665	827	42	20	367	272	156	28	6	40	378	1104	2		1405	667	934	95	29	204	703	5	176	5	25
	Asn	308	1050	100	86	75	177	0	41	253	186	463	65	140	363	193	317	205	345	295	12	57	20	3	71	515	86	162	202	121	244	0	42	2	1	20	116	255	966	436	861	137	79	68	248	24	132	20	65
	Asp	447	744	168	233	3	433	86	28	406	461	1032	37	294	535	417	557	230	466	206	87	192	62	24	14	253	144	100	89	199	422	64	161		76	323		868	819	745	28	8	156	180	641	40	353	10
	Glu	596	694	266	41	407	690	140	219	423	268	1269	426	612	238	882	403	738	1256	71	28	450	312	6	337	645		129	295	629	221	36	9	26	169		154	2226	2271	1174	161	68	71	74	301	13		204	142
	His	563	921	68	738		103	12	155	145	492	696	113	264	522	323	66	71	236	300	5	41	187	0		289	131	109	45	296	481	0	14	3	136	263	5	483	916	244	803	77	124	49	409	82	221	2	133
	Arg	1704	2311	1110	729	308	587		1482	1871	2173	5915	588	1227	1835	1946	460	321	2316	782	117	1247	1090	44	172	1541	378	279	380	654	636	185	99	356	433	2151	43	1877	2856	1961	3510		58	1028	2062	497	1083	155	26
	Lys	487	561	166	390	81	188	0	14	71	241	1736	0	48	1108	222	1	38	131	156	149	339	464	0	525	211	148	207	5	2		0		56	6	405	263	813	2325	885	699	7	130	27	570	29	136	169	1
	STOP	590	627	414	221	108	295	35	160	617	209	1587	22	684	807	445	291	393	748	151	46	829	928	83	113	111	100	29	120	359	163	0	138	188	766	1033	0	881	1531	841	999	94	1	40	1100	285	383	16	0
[truncated: 239 more columns]

## Sheet: Fitness (replica 1)
		M	S	I	Q	H	F	R	V	A	L	I	P	F	F	A	A	F	C	L	P	V	F	A	H	P	E	T	L	V	K	V	K	D	A	E	D	Q	L	G	A	R	V	G	Y	I	E	L	D
Amino acid	Codon	3	4	5	6	7	8	9	10	11	12	13	14	15	16	17	18	19	20	21	22	23	24	25	26	27	28	29	30	31	32	33	34	35	36	37	38	39	40	41	42	43	44	45	46	47	48	49	50
Trp	TGG	1.01347	1.00072	0.975547	0.980493			0.998951	1.00962	0.935915	1.01972	0.991286	0.972961	1.01541	0.859501	1.00465	0.914617		0.894041	0.667095	0.945436	0.9205	1.00785	0.80315	0.955258	0.985742			0.955258	1.03169	0.976449				0.971355	0.99323		1.02737	0.999185	1.00057	0.991791			0.947852	1.00059	0.792568		0.792568
Phe	TTC	0.991667	1.12629	1.00083	1.01001			0.999333	0.94291	0.994616	0.95846	1.00699	0.953452	0.973656	1.00088	0.996371		0.945999	0.978115	1.00998	0.899609	0.93421	0.966655		1.00508	0.792568	1.21213	1.0423		0.940799					1.06812	0.992656		0.992474	1.00293	1.00313	1.0127				1.02065	1.01101	1.03002
Phe	TTT	1.06835	0.999131	0.976449	1.01057		0.994984			1.04944	1.06591	1.00144	1.00508			1.01602			0.955258	0.987257	0.944146	0.942647						0.979996						1.08823	1.05609	0.989585		1.16777	1.02921	1.03167	1.00903				1.0055				0.965654
Tyr	TAC	0.995504	1.00645	0.980258	1.0069		0.995345			0.976792	0.986845	0.994553		1.01732		1.01777	1.00132	0.829785	0.905127	0.996212		0.955258	0.792568		1.02297		1.04422	0.667095		0.977146	1.03701				1.11795			0.940437	1.02134	1.01696	1.0397								0.792568
Tyr	TAT	1.0423	1.02219	1.05129	0.990264	1.01146	0.975592			1.00189	1.02453	0.983246		0.975716	0.938787	1.01996		1.02377	0.879612		0.961429		0.955258		0.868215	1.06812	1.00175	1.02628		0.983216	0.999049	1.02179	1.10416	0.991707	0.792568	0.792568	1.00508	0.97323	0.981011	0.998914	1.0309			1.00693	1.00714			1.00166	0.945463
Pro	CCA	0.976738	0.993549	0.966182	0.97046	1.05142	1.04734	0.970079	0.996856	1.01007	1.02572	0.996178	0.991474	1.00497	0.995126	0.99394	0.999865	1.00849	0.991469	0.994414	0.97974	0.955258	0.949616		0.792568		0.941786	0.896423	1.00178	0.963113	1.02191		0.984974	1.01376	1.09676	1.01548	1.02852	1.01027	1.01273	1.00454	1.01745	1.0309		1.00669	0.992266	0.984974	0.972829
Pro	CCC	0.970919	0.985505	0.98906	1.04809	0.981153	0.993928	0.989698	1.04809	0.967017	0.967685	0.998214		0.999392	0.982169	0.992384	1.00273	1.03913	0.980743	1.03886	1.0129	0.94291	0.997713	0.779097	0.825846	0.981077	1.00306	1.00508		1.0057	0.983392	0.792568	1.03328			0.792568	0.990264	0.96933	1.02336	0.988445	1.02333	0.955258		0.979996	1.01084	1.0309	0.986141		0.991858
Pro	CCG	0.980823	1.02732	1.0188	1.015		1.00327	0.99582	1.01874	0.975985	1.0071	0.997206	1.02569	0.970416	0.997185	1.00573	1.00988		0.967896	0.977653	1.03568	0.955258	1.01641	0.739317	0.641276	0.996939	0.981654	1.06916	1.00556	0.994176	1.00447	1.0309	0.997252	0.960035	1.01492	0.995578	1.0309	1.02497	1.00654	0.9828	0.999536	1.08073		0.980448	0.97511	0.998613	1.00278	0.992474
Pro	CCT	0.992826	1.00135	0.96843	1.00844	0.984974	1.0132	0.987402		1.00666	1.00177	0.995164	0.949087	1.02153	0.99819	1.05452	1.05434	1.00759	1.004	0.987402		0.999685	1.01683	0.709469	0.775626	1.01913	0.934067	1.02354	1.0309	1.01628	1.00776		0.962228	0.963487	0.967017	0.997568	0.987356	0.997263	0.997325	0.960968	1.01342			0.879612	1.00984	1.02651	0.992474		1.08294
Met	ATG		1.02667	0.974333	0.964777	1.00922	0.998592	1.00508	0.983418	0.991465	1.00051	0.98906	0.980826	0.964516	1.0059	0.980685	0.905431	1.00997	0.999955	1.01045	0.685457	0.969642	1.02116	0.645904	1.01938	1.01955	0.994455	0.998988		1.02578	0.951732	0.987113	1.02353	1.00793		1.01594	1.00796	1.00126	1.01508	1.01902	1.00861	0.926191	0.987113		1.00352	1.01402	1.00302	1.03293
Ile	ATA	1.01631	0.997589	0.974868	0.993349	1.11795	0.971564			1.01994	1.01501	0.998031	0.994542	0.993863	1.02234	1.01077	0.997937	1.00839	1.01576	0.99858	0.844606	0.995553	0.891959	0.716922	1.00698	0.979996	1.01856	0.946441		0.999358	0.947852	1.03002	1.03531	0.79639	0.967907	0.996015	1.01214	0.990264	1.01769	1.01324	1.0084	1.001	0.991178	0.966833	1.00897	1.15516	0.963054	1.02734
Ile	ATC	0.984974	0.993042	1.00895	0.991691	1.01584	1.01191	0.975771	0.929057	0.995885	1.00034	1.02439	1.0215	1.02412	0.969173	0.986089	0.962572	0.792568	0.980551	0.975716	0.794006	0.96101	0.868215	0.801282	0.992474	0.979996	1.01146	0.981693	0.996241		0.997553			1.20499	0.979359	0.990006		1.01526	0.994819	0.986083	1.01069	1.02604			0.994436		0.792568	0.967606	0.948205
Ile	ATT	1.02087	1.00316		0.991335	1.01065	1.03112	1.05644	1.00962	1.03455	0.992474		0.955258	0.995454	1.02848	0.996542		1.00971	1.03832	1.03638	0.774033	0.948526	0.997928			1.00795	1.01804	0.962758		1.05724	0.992874	1.05063			0.955258	0.999461	1.0309	1.00306	1.00458	1.00128	1.00685	0.905431	0.955258	0.998486	1.0092	1.02828	0.918809	0.973793
Leu	CTA	1.00005	0.999747	0.994033	1.01548	1.01035	0.948748	0.999267	1.00339	1.01121	1.00917	1.01176	0.989509	1.01276	1.0102	0.986789	0.980854	1.0234	0.952313	1.01545	0.893216	1.02457	1.00125	0.700547	1.06627	1.01337	1.04398	1.02417	1.02618	0.995567	1.00255	0.983216	0.990685		1.00159	1.01034	0.792568	1.0122	1.01407	0.994021	1.01516	1.2286	1.17414	0.978129	1.00713	0.969433	0.974225	0.992474
Leu	CTC	1.00816	0.994275	0.994718	1.00109	1.02317	1.01417	0.983551	0.989408	1.02401	1.01914	0.998884	1.02383	1.00362	1.00655	0.975087	0.940437	1.02417	0.990244	1.00747	0.880128	1.00166	0.973451	0.78331	0.97055	1.01182	0.969956	1.01449	1.04728	1.01794	0.987746	0.977982			1.01374	1.00538	0.992605	1.00403	0.989969	0.943806	1.01005	1.00086		0.991858	0.997785	1.06449	0.995561	0.955258	1.0073
Leu	CTG	0.983271	0.989447	1.00569	0.98737	1.08073	0.992667	0.979656	1.00086	0.9995	0.978986	1.0146	1.00965	0.998557	1.025	0.990394	1.08666	1.01014	0.958181	1.01874	0.902027	0.986242	0.999225	0.713837	0.987805	0.999231	0.909328	1.04086		0.997581	1.00771				0.990685	0.995878		1.00128	1.00415	0.975203	1.00996		0.955258	0.920546	1.00865	1.03619	0.997595		1.00508
Leu	CTT	0.994064	0.987084	1.02973	1.00571		1.03409	1.05265	0.928664	1.01972		1.01172	0.951361	1.00042	0.999031	0.984907	0.990264	1.03234	0.966732		0.896083	1.04615	1.00438	0.748602	1.0521	0.990347	0.944922	0.91366	0.963971	1.00508	1.05355	1.07843			0.792568	1.01957		0.988712	1.00348	1.00169	0.995868			1.06537	1.00226	0.955258	1.04545	1.00667
Leu	TTA	1.0526	0.987113	0.991858	1.06945		0.995898		1.11795	0.982661	1.08563	1.00186	0.993071	0.978247	1.05004	0.985689	1.03913	1.05434	0.944207	1.05514	0.838498	1.00197	1.04476		0.973507	0.966878	1.15638			1.02279		0.888325			1.02199	1.02515	0.996693	1.01	0.955258	0.995101	1.01237				1.00047		0.716922
Leu	TTG	1.00209	0.991436	0.998894	1.01843		1.08073		1.0309	1.05838	0.977237	0.988951	1.06109	0.996064	1.0215	1.0061	0.899061	0.979996	0.908133		0.872138	0.977579	1.01642			0.970622			1.08536	1.13142			1.01331		0.955258	0.911405		1.02051		0.977709	0.994729		0.955258	0.980567	0.981824	1.02023		1.09881
Val	GTA	0.994724	1.00518	0.990016	0.977583	0.996466	0.991791	1.00855	1.01604	0.990582	0.963105	0.992474	1.02014	1.01252	0.989166	1.02274	0.98675	1.00958	0.989424	1.01469	0.792568	0.99201	1.00667	0.670386	0.983551	0.979366	1.01759	1.01204	1.06109	1.0037	1.02314		1.02219	0.990685	0.955258	0.999892	1.05499	0.997943	0.993539	1.00591	1.00617	0.970815	0.970698	1.01437	1.00759	1.01743	1.10585	0.992474	0.982163
Val	GTC	0.992985	0.998405	0.981024	0.998018	1.0423	0.992344	0.998465		0.978373	1.01424	1.0065	1.04053	1.00236	0.982175	1.00564	1.00231	0.994371	1.01385	0.947483	0.762196	0.984358	1.00024	0.758175	1.01128	0.973467	0.984407	1.01229	0.955258	1.00644	1.00759	0.667095	0.967231		0.955258	1.01282		0.988665	1.02037	0.984627	0.996395		1.11795		0.995854	1.05465	0.955258	1.00291	0.955258
Val	GTG	0.976713	1.00787	0.984513	1.0215	1.0028	0.984974	0.971283	1.06714	1.00124	1.01649	0.974375	1.01409	0.99433	1.01961	1.00411	1.00661		0.996675	1.00042	0.824072	0.966251	0.993401	0.496176	1.03853	0.991178	0.983306	0.987237	1.01129		1.00767	0.994455		0.984082	1.01777	0.999646	1.01108	1.00411	1.00017	1.00291	1.00927	1.00664		0.983019	0.999186	0.999295	1.03162	0.968115
Val	GTT	0.977027	1.00462	0.984347	1.09676	0.986701	0.993357	1.0234	0.961697	1.01235	0.983142	1.0052	1.04754	0.998372	1.02417	0.981925	0.978383	1.05333	0.981352	1.1011	0.802351		1.01054	0.854743	1.02111	1.01699	1.02273	1.03399		1.00579	0.965134	1.0309	1.05506	0.996856	0.978179	1.00947	0.983551	1.01427	1.01665	0.990805	1.0096	0.792568	1.05101	1.00208	1.00002	1.01648	0.999049	1.02562	1.04944
Ala	GCA	0.994852	1.00047	1.019	0.948205	0.976341	1.05471		0.977237	1.02082	1.00881	0.986596	1.0191		0.994527	0.989864		1.00132	0.970591	0.903979	0.792568	0.995948	0.998027	0.997723		0.955258	1.00086	1.0138	0.990595	0.988597	1.05348	1.00508	0.969956	1.02111	0.996552	1.02111	1.01471	1.00716	1.0079	0.994802				1.03962	1.00923	1.00229	0.993275	0.955258	0.996954
Ala	GCC	0.985442	0.995049	1.03631	0.98128	1.01654	1.01475	1.04016	1.00287			0.982953	1.0123	1.02527	0.986932	1.02709	1.03819	1.04705	0.982534	1.0182	0.940056	1.0309	0.973131	1.02162	0.996272	1.00508	1.01856	0.980798	0.762852	1.01384	0.990646				1.01892	0.975987	0.943637	1.01032	1.01025	1.02876	0.986744	0.985855	0.792568	0.972364	1.00847		0.980465	1.0073	0.792568
Ala	GCG	0.981561	0.994092	0.975584	1.0239	0.991178	0.962311		0.995939	0.99277	0.97974	0.986993	0.955258	1.00313	0.994787		1.00605	1.0309	1.02549	0.942183	0.955258	0.951616	0.988642	0.97137	1.14766	1.0376	1.07063	0.897202	1.03288	1.02991	0.98968		0.81376	0.996945	1.02247	0.981745	0.990174	1.0021	1.00702	0.993208	1.02529		0.982614	0.98747	1.01144	1.02038	1.02219	0.99444	0.98444
Ala	GCT	1.01852	0.985169	0.988057	0.989832	0.955258	0.98655	0.974088		0.947597	1.00788	0.995436		0.990774	1.02939	0.979489	1.02866	1.02558	1.01247		0.848766	0.996062	0.998605		1.02676	1.0158	0.972985	0.944215	1.00119	1.01222	1.00864		0.948205	1.0526		1.02471	1.05101	0.983551	1.00698	0.998032	0.993163	1.11795		1.01972	0.972586	1.04438	0.981852		1.04693
Gly	GGA	1.00733	1.00468	0.998018	1.01765	1.00341	1.01579		1.00924	1.01163	0.996212	1.0182	0.994004	0.97188	0.987338	0.997698	1.0013	0.988792	0.990864	0.97939	0.830503	1.00044	0.992048	0.99076	0.945623	0.99475	1.00637	0.955258		1.04466	0.949562	1.02377	1.01972		0.992671	0.983551	1.0079	1.00853	1.00805	0.981581	0.993555	1.0309		0.993922	0.997216	1.02106	1.00508	1.01494	1.00508
Gly	GGC	0.974719	1.00012	1.02091	0.998813	0.955258	0.984974		0.978222	1.0209	0.990169	0.993026	0.996371	0.96509	0.989651	0.997491	0.994984	0.983636	1.0017	0.991674	0.785912	1.03853	0.993265		0.988522	1.19359	1.01941	0.965259	0.996907	0.98884	1.02542	0.992474	0.955258	1.00737	0.996544	0.995751	0.978263	1.01212	1.00012	0.997547	0.987113	0.997102	1.00895	0.996856	0.993234	1.02409	1.00431	1.0309	1.00971
Gly	GGG	0.989237	0.989037	0.991368	0.983176	1.01347	0.980346	1.00675	1.00721	1.0089	0.999225	0.988451	1.00142	0.981664	0.996311	0.979756	0.984092	0.970985	1.01003	0.99207	0.658218	0.973518	0.989829	0.965016	1.00567	0.981935	0.963397	0.940056	0.99127	0.979175	1.00561	0.976449	0.980346		0.996463	1.01719	1.02201	0.987724	0.999287	0.98433	1.00818	1.08073	0.984974	1.00638	0.996047		0.987881	0.994702	0.895892
Gly	GGT	0.982395	1.00275	1.01331	1.01161	1.01264	0.973256	1.00073	0.979002	1.01051	1.00751	1.00029	0.937686	0.982312	1.00572	1.0116	0.989564	0.985655	1.00442	0.975716	0.726518	0.993419	1.02457	0.9696	0.984974	0.982069	0.977748	1.00726	1.01622	1.02383	0.973291		0.900803	0.998316	1.03346	1.12258	0.997352	0.995948	0.987387		1.00679	1.16777			1.00381	1.0309	0.981397	0.992474	1.02748
Cys	TGC	0.979265	1.03943	1.00166	0.955258	0.575424	0.955258	0.976792	1.02434	1.01509	0.905431	0.998122	1.00374	1.01218	1.00541	0.976177				0.994147		1.06857	1.02334	0.955258	1.02124	1.14766	0.966655	1.11795	0.792568							1.00093		0.991707	0.955258	1.07407	0.969043				0.880264	0.955258	1.0309		0.736009
Cys	TGT	1.00255	1.00354	0.934492	1.00508	1.0309	1.01024	1.04398	0.974392	0.999622	1.00971	0.970199	1.01057	0.990076	1.0413	0.981986	0.983894	0.997035	0.990908	0.792568	0.955258	0.967207	0.955258				0.985482	0.952107	0.792568	1.0423					0.97046	1.01833		0.992796	1.02363	0.991913	0.97469		0.979489	1.00783	0.869298		0.949334		0.955258
Ser	AGC	0.980721	1.00395	1.01492	0.98655	1.09676	0.992474			0.999661	0.979814	0.981581	1.0309		0.987487	0.974553	1.03563	0.98884	0.982423	0.969717	0.667095	0.97323		0.898897	0.981892		0.987356	1.0058	0.716922	1.02759	1.00425		1.04279	0.905431		1.01158		1.01745	0.951892	1.01313	1.01349	0.792568		1.03435	0.980465	1.00672	1.04055	0.975859	0.964036
Ser	AGT	0.997469		0.946854	1.03435	1.01949	1.01505	0.996212	0.983019	1.03041	1.00081	0.981904	1.0162	0.991145	0.98346	0.970985	1.00355	1.0106	0.996622	0.990338	0.629879	0.957109	1.04168	0.897202	0.9722	1.03205	0.983917	1.01743		1.01843	0.984663			0.667095	1.01221	1.00473	1.00323	1.02371	0.991802	0.997932	0.981399	1.01685	0.980798	1.0202	0.978247	1.08073	1.04279	1.02337	1.00306
Ser	TCA	1.00179	0.987113	1.00704	0.961365		0.996681		1.05638	1.00861	0.792568	0.976892	0.963545	0.983019	0.955258	1.00535	0.989585	0.792568	0.996917	1.06349		0.973014	1.01729			0.955258	0.955258	0.925541	1.01432	1.01443			0.996028	1.00916	0.995459			1.00212	0.99659	0.999403	0.9722	0.936123		0.986185	1.00921	1.08876
Ser	TCC	0.985546	0.972497	0.967478	0.976927	1.00939	1.00322		1.01359	1.00033	1.01146	0.988677	0.933279	0.99197	0.990697	0.973601	1.00709	0.792568	1.02147	0.955258	0.724282	0.792568	1.04693				1.08073	0.979002	0.716922				1.03009		1.04693	1.00817		0.984974	0.979996	1.02168	0.994827			0.988073	0.99295		0.984245	1.14766
Ser	TCG	1.01293	1.00018	0.981507	0.991945		0.937448		1.0309	0.955258	0.792568	0.977926	0.979996	1.03878	0.981852	0.983978			1.0423		0.748912	0.986322	1.03387	0.868837		1.02429	1.01359	1.08666	0.792568	1.01373	1.02417				1.01608	0.953112		0.998042	1.00012	1.01307	0.792568				1.00422	1.00716
Ser	TCT	1.00352	1.02219	1.06591	1.02049	1.08666		1.00119		1.00745	0.983216	0.997952	0.925541	1.01891	1.04728	1.00859		1.00491	1.01573	0.999461	0.816829		0.961319	1.041	1.03975	1.06109	0.838498	1.04944			1.02775				1.06349	1.01978		0.989893	0.981537	1.00184	0.955258	1.01396		0.716922	0.993751		1.03363		0.918042
Thr	ACA	0.99656	0.987162	0.997252	1.00239	1.01256	0.992262	0.99394	1.00471	1.02667	0.985076	0.994083	0.990089	1.04091	1.02603	1.0289	0.998596	1.01325	0.990805	0.955258	0.629879	1.0053	1.05539		0.716922	1.03536	0.935261	0.980723	0.98737		0.992894		0.918042		1.01887	0.998969	1.00185	1.00221	1.0026	0.999687	1.00058	1.02093	1.01464	0.955258	1.01681		0.979002	1.01293	1.0622
Thr	ACC	0.991801	0.999315	1.03216	0.991998	1.02993	0.965955		1.00837	1.00079	1.00539	0.986963	0.913855	0.991772	0.984572	1.01608	1.03259	0.98916	1.02929	1.02297	0.879612	1.00286	0.991468	0.702101	0.968199	0.930519	1.01469	0.971355	0.914617	1.00606	1.0306		1.03282	1.0309		0.992246		1.02079	1.01624	1.00931	0.792568	0.955258		1.03158	0.978383	0.99716	1.08938	0.629879	0.987351
Thr	ACG	0.972948	0.981033	0.985776	1.00868	0.941786	0.995478	1.11015	0.985529	0.983526	0.981077	1.00897	1.0309	0.996371	0.988535	0.999837	0.983296	1.00528	0.991635	1.01409	0.634656		0.998914	0.844606	1.02738	0.985611	0.999461		0.977075	1.00528	0.955258	1.01327			0.97323	0.99822	1.01578	1.00138	1.00886	1.00652	0.986078	1.0046	0.792568	0.938019	0.974991		0.993275	0.989944	0.986151
Thr	ACT	1.02151	0.999536	0.982053	1.01057	0.792568	1.00895		1.0309	1.01215	1.01593	0.98444	1.01174	0.976892	1.03923	0.957021	0.971523	1.00269	0.9933	0.97694	0.698387	0.95241	0.986829	0.925541	1.02816	1.04959	1.00627	1.00982	1.05404	1.0014	0.98745			0.975255	1.00978	1.0901		1.01678	0.991121	0.976048	0.994984	0.973507			1.01792	0.792568	0.985563	0.994984	0.792568
Gln	CAA	0.992899	0.998816	1.0073		1.06812	0.968298	1.11795	1.02219	0.989661	1.01359	0.991995	1.01024	0.987578	1.00556	0.97025	0.981654	1.20399	1.00074	0.998879	0.716922	0.978318	0.991707	0.673931	1.01934	1.06349	0.994689	1.04086	1.01676		0.984364	0.977653	0.955258		1.02422	0.999239		0.992318	1.00225	0.97785	0.970581	1.01712	1.0021	1.02532	1.00203		0.877058		0.994984
Gln	CAG	0.995392	0.97305	0.972376	0.925541	1.07202	0.964168		1.01194	0.990716	0.987647	0.987744	1.00408	1.02219	0.998007	0.956565	1.04422	1.08294	0.986056	0.994301	0.564707	0.964374	0.987303	0.649989	1.01636	1.0049	1.0423		1.02279	0.999413	0.948818			0.944417	0.98933	0.997894			0.992065	0.985908	1.02087	1.03025	0.792568	0.990174	0.991216	1.14766	0.998607	0.930519
Asn	AAC	0.969939	0.989191	0.963397	0.774033	0.964374	0.994689			0.901571	0.986423	0.982784	0.930346	0.986661	0.977237	1.0094	0.950151	0.994726	1.02744	0.955258	0.716922	0.955258	1.09676	0.72927	1.01897	0.998983	1.0622	0.992976	1.02219	0.960365	1.07124		1.06591			1.00654	0.992474	0.998618	0.988647	1.00237	1.06175			1.0729	0.930519	1.04351	0.997231	1.04086	1.0309
Asn	AAT	1.01067	1.01356	1.00119	0.990732	0.977795	0.960074		1.02168	0.975631	1.00359	1.00494		0.992813	0.988823	0.976576	0.974987	1.03638	0.999333	0.997543	0.81376	1.00398		0.879612		1.00727	0.955258	1.01483	0.99771	1.04198	1.02831		1.05288	0.905431			1.01638	1.01396	1.00379	1.00392	1.00992	1.04016	1.02844		0.98017		0.975716		0.995765
Asp	GAC	0.981524	0.988741	1.01033	0.984697		0.980076		0.955258	0.900322	0.991352	0.978884	0.971283	0.970105	0.981459	0.987083	0.961232	1.01382	0.980337	0.965259	0.957373	0.9722	0.986789	0.775626	0.955258	1.00565	1.01086	1.04615	0.992711	0.995436	1.01014			0.884854		0.96584	0.97389	1.01383	1.03014	0.993286	0.986222	1.01972	1.0034	1.0404	1.00779	0.979996	1.03188	0.955258	1.03785
Asp	GAT	1.04628	0.990915	0.997581	1.01596	1.00508	0.992474	1.00103	1.01331	0.990264	0.978009	0.99601	1.08896		1.01552	0.976038	0.995837	0.936723	1.03112	0.966165	0.838498	0.984222	0.955258	0.847023		0.918429	0.971331	1.05632		1.00273	0.996907	0.964739	0.996188		1.00278	1.0075		0.999827	0.984809	0.997347	0.955258		1.06449	1.0162	0.977311	1.01856	1.01516	1.14766
Glu	GAA	1.00457	1.00102	1.04596	1.02738	1.01331	0.993013	0.879612	1.00971	0.964949	1.02566	1.01013	0.955258	0.991803	0.792568	0.999483	1.03755	1.03007	0.965555	1.0309	0.704188	0.979996	0.994641		1.00008	0.879612		1.00693	1.00624	1.004	0.992992	1.02377	1.01146	0.994984	0.995797		0.955258	0.976117	0.990934	1.00083	1.00044	0.996734	0.982948	0.792568	1.02026			0.992474	1.03237
Glu	GAG	1.0079	0.950918	0.994589		1.00133	0.965972	0.980673	1.02219	0.986134	0.980122	0.982183	0.983958	1.02062	0.997343	0.997153	0.983902	0.997215	0.969092	1.00359	0.762852	0.999297	1.0258	0.68334	1.07683	0.987758	0.988135	0.967017	1.00185	1.0033	1.01743	0.949087		1.01331	0.945999	1.02279	0.998787	1.00678	0.997181	0.993308	0.972447	0.766749	0.955258	0.820165	0.928979	1.0073	0.983475	1.00529	1.0309
His	CAC	0.977125	0.984758	0.949969	0.992349	1.01788	1.06276		0.91352	0.955258	0.963293	0.992721	0.984484	0.955258	1.02282	0.990223	0.773614	0.994984	0.970153	1.01052		0.996086	0.962805			1.02156	1.06926	1.02542	1.01237	0.911055	0.995237				1.01288	1.00533		0.982448	1.00453	0.9696	1.06763		1.03136	1.01307	1.00375	0.955258	1.04474		1.03997
His	CAT	0.979048	0.989206	0.95887	1.0112		1.02705	1.01237	0.977951	0.997689	0.977443	0.991896	0.944676	0.980429	0.999627	0.976729	0.84009	1.01825	0.97055	0.990057	0.68334		1.01773	0.600162	1.02613	0.991061	1.0592	1.02929	0.984484	1.03247	1.0201		1.02377	0.955258	0.792568	0.961697	1.0423	1.01369	1.0043	0.985285	0.997757	1.04078	0.85502		0.993622	0.981239			1.0131
Arg	AGA	0.994297	1.01151	0.980854	1.01894	1.04533	0.968063	1.00366		0.966187	1.00018	0.985032	0.984685	0.972033	1.0142	0.960424	0.874042	1.04398	0.983626	0.918275		1.03541	1.05051	0.766054		0.984974	0.988057	0.984627	0.985125	0.990397	1.00642	0.716922	0.977891	1.10869		1.03373		0.981194	0.99386	0.98359	0.976347	0.95926		0.964663	1.00002	0.96932	0.994794	0.902039
Arg	AGG	1.01299	0.977631	0.992023	1.00246	0.986131	1.00861	0.955258	0.989183	0.971782	0.994889	0.972262	0.984974	0.995702	1.01269	0.971715	0.86057	1.00169	0.981423	0.971115	0.655146	0.994597	1.00524	0.781986	0.943934	1.00651	0.973395	1.01089	0.971283	0.971729	1.00669	1.00876		1.0011	0.908279	0.999379	0.981239	1.00159	0.995143	1.0036	1.00561	1.00991	0.992474	1.00816	1.0134	0.98606	0.994638	0.969428
Arg	CGA	0.991368	0.937555	1.0309	1.0111		1.00306	1.09617	1.01868	0.971313	1.00246	0.979085	0.994542	0.974588	1.01499	0.974101			1.00228	0.910208	0.734307	0.980798	1.02162	0.766749	1.06591	0.993349	0.91187	1.11795		1.04612		0.936123		0.985366	0.982069	0.986849		0.998176	0.956616	0.981731	1.01858			0.988395	1.00641	1.00451	1.02803
Arg	CGC	0.970307	0.996535	0.967179	0.955258	0.955258	1.01091	0.945927	1.02356	0.989221	0.994124	0.990961	1.01409	0.971444	1.0081	0.979903			0.999382	1.00234	0.685478	1.00773	0.959234	0.681916	0.991178	0.99644	0.9753	1.04016			1.03531				1.04885	0.984768		1.01584	1.00896	1.01951	1.00357	1.02093			0.974713	0.984484	0.934067
Arg	CGG	0.987731	0.992558	0.991526	0.94812				1.00971	0.980319	1.01796	0.975848	0.980854	1.00763	1.01366	0.972893	0.792568		0.979441	1.00239	0.696104	1.01582	0.987228		0.955258	0.997739	1.04693		1.00478	1.01758					1.0146	0.997901		1.01409	1.00329	1.01895	0.990218	1.01696		0.98064	0.976935	0.983963	0.991246	0.826565
Arg	CGT	0.974208	0.988973	0.960743	1.06449	0.929438	1.01894		1.01168	0.944404	1.01423	1.00164	1.0309	0.983216	0.994314	0.956513			0.979816	0.969717	0.833682	0.971806	0.960377	0.814964	1.01874	0.98655	0.986789	0.955258	1.06175		1.06591		0.987782	1.10655	1.01018	0.986141		0.993451	0.970302	0.978475		1.04016		0.98519	1.00861		0.997252	0.792568	0.980525
Lys	AAA	0.997983	1.03175	0.906534	1.00225	0.987697	1.01146			1.05668	1.00371	0.978931		1.01712	0.980807	0.964146	0.829785	0.909328	0.962633	1.00214	0.973507		1.00028		0.998217	1.05632	1.00624	1.00865	0.792568	0.955258				0.969151		1.00313	1.043	0.982483	0.987649	0.994294	0.995805		1.10148	0.955258	0.99714	0.792568	1.01325
Lys	AAG	0.989139	1.00265	0.988735	0.996661	1.00224	0.990732		0.919181	1.18125	0.997748	0.996462		1.01925	0.995281	0.957871		1.00159	1.08666	0.974481	0.931608	0.973328	0.999733		0.983162	0.967372	0.974707	0.974392	0.930519		0.982169		0.951144	1.02676	0.979996	0.990014	1.01547	1.00731	0.988125	0.993447	1.01939	0.976449	0.999034	0.966878	1.02607	1.02436	0.968285	1.00826
STOP	TAA	1.00209	1.00985	1.00848	0.88675		0.807389	1.01018	1.00527	1.01683	0.986335	1.01649		1.01077	0.948818	1.04254	0.986589	0.983512	0.991514	1.04153		0.955258	1.01543		0.955258	1.06667	0.938787	0.963971		0.944922	1.02898		0.990264		1.01336	1.00902		0.977573	1.00557	1.01895	1.01722				1.028	1.00613	1.04027	1.13841
STOP	TAG	0.991913	0.980829	0.999424		1.05718	0.967403		0.792568	1.01788	0.986083	1.00244	1.0309	1.01146	1.02078	0.995241	1.0622	1.00776	0.997404	0.939858	1.11795	1.10655	0.988753	0.991765	1.21213	0.901797	0.982483	1.01237	1.00958	1.04759	1.03378		1.00508	1.01664	1.00697	0.998657	0.792568	1.02372	1.01396	0.994356	1.00342	0.971283		1.00888	0.992813	1.00763	1.0309
STOP	TGA	1.01545	1.01325	1.02698	1.012	0.934067	1.01195			1.00942	1.07407	1.01863		0.987113	1.03351	1.00713	1.00872	1.00961	0.983873	1.01578	0.935148	0.99789	1.02929	1.08073	1.03747	1.00355	1.02628			1.0521				0.974392	0.998857	1.00958		0.996856	0.993823	0.994325	1.00177	1.11394			1.01061	1.01825	1.00123
	WT	M	S	I	Q	H	F	R	V	A	L	I	P	F	F	A	A	F	C	L	P	V	F	A	H	P	E	T	L	V	K	V	K	D	A	E	D	Q	L	G	A	R	V	G	Y	I	E	L	D
	Amino Acid	3	4	5	6	7	8	9	10	11	12	13	14	15	16	17	18	19	20	21	22	23	24	25	26	27	28	29	30	31	32	33	34	35	36	37	38	39	40	41	42	43	44	45	46	47	48	49	50
	W	1.01347	1.00072	0.975547	0.980493			0.998951	1.00962	0.935915	1.01972	0.991286	0.972961	1.01541	0.859501	1.00465	0.914617		0.894041	0.667095	0.945436	0.9205	1.00785	0.80315	0.955258	0.985742			0.955258	1.03169	0.976449				0.971355	0.99323		1.02737	0.999185	1.00057	0.991791			0.947852	1.00059	0.792568		0.792568
	F	1.01876	1.07043	0.987716	1.01034			0.999333	0.94291	1.02123	0.965733	1.0037	0.981581			1.00741			0.972648	0.994553	0.923331	0.93531			1.00508	0.792568	1.2286	1.00508		0.940799				1.08823	1.0615	0.992474		1.09881	1.02398	1.01458	1.0113				1.01301	1.01101	1.03002		0.965654
	Y	1.00621	1.01298	1.02318	1.00564	1.01146	0.984974			0.995116	1.00869	0.987924		0.997132	0.942231	1.01901	1.00132	0.989585	0.903146	0.996212	0.961429	0.955258	0.940437		1.01206	1.06812	1.00723	0.970079		0.979755	1.0066	1.02179	1.11122	0.991707	1.06812	0.955258	1.01856	0.970673	1.01516	1.00406	1.03949			1.00693				1.00166	0.943113
	P	0.979183	0.99416	0.989164	1.01358	0.996552	1.00746	0.992588	1.01033	0.99885	1.00153	0.997284		1.00073	0.994499	1.00627	1.00405	1.00967	0.99164	0.995765		0.987914	1.0059	0.742741	0.746877		0.964069	1.00182	1.00339	0.997621	0.997057	0.888325	1.01049	0.990024	0.996832	1.00081	0.993275	1.00587	1.01228	0.985332	1.01163	1.06349		0.986309	1.00353	1.01665	0.987634	0.996086	1.01008
	M		1.02667	0.974333	0.964777	1.00922	0.998592	1.00508	0.983418	0.991465	1.00051	0.98906	0.980826	0.964516	1.0059	0.980685	0.905431	1.00997	0.999955	1.01045	0.685457	0.969642	1.02116	0.645904	1.01938	1.01955	0.994455	0.998988		1.02578	0.951732	0.987113	1.02353	1.00793		1.01594	1.00796	1.00126	1.01508	1.01902	1.00861	0.926191	0.987113		1.00352	1.01402	1.00302	1.03293
	I	1.00722	0.998887		0.992418	1.01717	1.01	0.998352	1.00246	1.00908	1.01345		0.990908	0.996856	1.01182	0.998249	0.993475	1.00886	1.00676	1.00984	0.792568	0.983489	0.954152	0.780993	1.00692	0.996159	1.01648	0.969008	0.996241	1.0128	0.991707	1.04159	1.03531	0.819408	0.974585	0.994463	1.01266	1.00659	1.00943	0.998316	1.00813	1.01878	0.985855	0.977969	1.00391		0.9348	1.01949	0.948205
	L	1.00733	0.991952	1.0026	1.02009	1.02471	1.00673	0.994487	0.998923	1.00936		1.00732	1.00561	1.00046	1.00886	0.98809	0.988118	1.02064	0.959183		0.892658	1.00514	1.00436	0.723456	0.993475	1.00566	0.985689	0.997624		1.01041	1.00945	0.992675	0.994817		1.01063	0.996655	0.993991	1.00247		0.981497	1.0088	1.00385	1.11359	0.981261	1.00229	0.989353	0.990711		1.00872
	V	0.987068	1.00386	0.984867	0.998217	0.999268	0.992741	1.00581		0.999602	0.99813	0.99235	1.02477	1.00394	1.00445	1.00547	1.00184	1.00983	0.993796	0.980719	0.799714		1.00538	0.770112	1.00147	0.997555	0.999377	1.00287	1.01252		1.00927		1.01447	0.990614	0.998969	1.00531	1.02356	1.00152	1.00346	0.997258	1.00591	0.981667		0.994468	0.999645	1.01068	1.02591	0.994968	0.984678
	A	0.993858	0.995415	0.996556	0.994816	1.00471	1.01335	1.01822	0.998557		1.00565	0.986796	1.01544	1.0004	0.997894			1.02264	1.00824	0.993868	0.869438	0.987422	0.993251		1.00131	1.01824	1.00395	0.958926	1.00479	1.00834	1.0027	1.00508	0.957	1.01447		0.998609	0.992307	1.00585	1.0076	1.00129		0.996086	0.978383	0.999481	1.00787	1.0201	0.999612	0.990631	0.992474
	G	0.98814	0.999035	1.00097	1.00526	1.01079	0.993503	1.00347	1.00181	1.01151	0.994814	0.996781	0.990046	0.975405	1.00112	0.994963	0.988489	0.982976	1.00039	0.988239	0.740235	0.990409	0.993723	0.97623	0.99265	0.989784	0.990216	0.977104	1.00073	1.00108	1.0103	0.987021	0.982448	1.0019	0.997062	1.00299	1.00523	1.00158	0.99983		1.00077	1.0309	1.0013		0.997414	1.02628	0.993545	1.00101	0.978459
	C	0.990172	1.00728	0.97447	1.00388	0.792568	1.0101	0.997132	1.02096	1.00595	0.994498	0.984098	1.00485	1.0037	1.01002	0.978535	0.983894	1.00192		0.993204	0.955258	1.01887	1.01233	0.955258	1.02124	1.14766	0.979996	0.966766	0.716922	1.0423					0.97046	1.00869		0.992766	1.02337	0.99771	0.972993		0.979489	1.0112	0.878019	0.955258	0.951386		0.737766
	S	0.993175		0.983995	0.992197	1.01727	0.986253	0.998446	0.999333	1.00797	0.996782	0.98325	0.978283	1.00278	0.989342	0.982436	1.00873	1.00531	1.00732	0.996826	0.75852	0.97746	1.00342	0.925541	0.987338	1.02634	0.985642	1.00798	1.00482	1.01916	0.996606		1.01515	0.967959	1.00939	1.00646	1.00323	1.00472	0.992149	1.00514	0.994328	1.00619	0.980798	1.0034	0.995523	1.01464	1.03887	1.01312	0.967754
	T	0.996523	0.989036	0.992474	1.00319	1.02136	0.996575	1.02321	1.00307	1.0019	0.992388	0.991625	1.00471	0.997426	1.00393	0.99949	0.99078	1.00566	0.994348	1.0024	0.679706	1.00081	1.0026	0.819985	1.00971	1.01749	0.992224		0.996388	1.00533	0.998062	1.01327	1.03064	0.980798	1.00853	1.00026	1.00868	1.00959	1.00693	0.999798	0.993261	0.996203	1.01331	1.00313	1.00108	0.995308	0.98882	0.989943	0.989021
	Q	0.99431	0.98617	0.976718		1.07683	0.966894	1.11795	1.01216	0.990164	0.993191	0.989542	1.00711	0.993589	1.00348	0.961906	1.00359	1.14295	0.988787	0.996721	0.576396	0.975859	0.988775	0.669124	1.01704	1.00573	0.999612	1.04086	1.01743	0.999958	0.978797	0.977653	0.955258	0.94812	1.01173	0.998375			0.993244	0.982724	1.00486	1.02783	0.995371	1.00567	0.997334	1.14766	0.986945	0.930519	0.994984
	N	0.980302	1.00097	0.965949	0.977374	0.971844	0.981674		1.02168	0.954675	0.997199	0.992474	0.930346	0.989493	0.987439	0.993461	0.96791	1.00844	1.02311	0.987615	0.726716	1.00002	1.10416	0.755352	1.01897	1.00337	1.01067	1.00327	1.00219	1.01807	1.0405		1.06322	0.905431		1.00654	1.01372	1.00029	0.997732	1.00333	1.01296	1.04016	1.02844	1.07508	0.976358	1.04351	0.994726	1.04086	0.999756
	D	1.01082	0.989827	1.00369	0.991751	1.00508	0.987578	1.00103	0.990264	0.905067	0.986588	0.986786	1.01829	0.970609	1.01427	0.981162	0.976041	1.01072	1.00319	0.965654	0.924774	0.983106	0.972848	0.82637	0.955258	0.987066	0.985888	1.05142	0.992711	1.00099	1.0077	0.964739	0.996188		1.00278	1.00545		1.00577	1.00106	0.995658	0.983824	1.01972	1.01507	1.03478	1.00371	1.01258	1.01987	1.02628
	E	1.00633	0.989937	1.00575	1.02738	1.01056	0.976185	0.979232	1.01016	0.980346	0.988509	0.996255	0.975305	1.00816	0.99652	0.997944	1.0029	1.01737	0.967411	1.01582	0.709821	0.998464	0.999049	0.708078	1.00239	0.987416		0.985611	1.0027	1.00349	0.994881	0.972447	1.01146	1.00848	0.990614		0.992064	0.995692	0.994603	0.995918	0.99379	0.971221	0.979996	0.819369	1.00025	1.0073		1.00165	1.03265
	H	0.977626	0.986644	0.955258	1.0023		1.03234	1.01237	0.947829	0.997352	0.964885	0.992535	0.979286	0.978881	1.01566	0.986765	0.794812	1.01582	0.970409	1.00381	0.68334	0.996086	0.991799	0.600162		0.997604	1.06541	1.0269	0.99201	1.02551	1.0057		1.03435	0.955258	1.01129	1.00098	1.07202	0.997911	1.00444	0.983169	1.00391	1.04078	0.994527	1.01307	0.999618	0.968388	1.04541		1.02299
	R	0.990502	0.992337	0.989793	1.00783	0.987286	0.979288		1.00955	0.97226	1.00225	0.981302	0.989028	0.979165	1.00962	0.970383	0.862674	1.0145	0.98457	0.979464	0.699802	1.00485	0.987608	0.787123	0.978444	1.00053	0.978053	1.00668	0.996247	1.0001	1.00943	0.9996	0.983003	0.999461	0.998602	0.999162	0.981239	1.0023	0.992756	0.999035	0.996928		0.992474	0.991817	0.99505	0.984084	1.00139	0.949651	0.986222
	K	0.992735	1.00828	0.96538	0.999065	0.996954	1.00198		0.919181	1.07202	0.998372	0.989878		1.01917	0.989695	0.959306	0.829785	0.984974	0.968194	0.991531	0.940201	0.973328	0.999947		0.992918	0.982889	0.984974	0.988749	0.909328	1.0309				0.990614	0.979996	0.992892	1.01972	1.00096	0.987976	0.993818	1.01056	0.976449	1.01445	0.96644	1.0133	1.01656	0.996241	1.00826
	STOP	1.00483	1.00565	1.01151	1.0067	1.04673	0.996612	1.01018	1.00398	1.01645	0.991067	1.01347	1.0309	1.00828	1.01498	1.01112	0.993933	0.995681	0.991629	0.999333	0.987113	0.998965	0.997621	1.0131	1.02578	1.00912	0.974088	0.98276	1.00958	1.03242	1.03334		1.00423	1.00524	1.0092	1.00383	0.792568	1.00049	1.00596	0.999185	1.01003	1.01182		1.01258	1.01453	1.00908	1.00586	1.14766
[truncated: 239 more columns]

## Sheet: 99% Confidence (replica 1)
		M	S	I	Q	H	F	R	V	A	L	I	P	F	F	A	A	F	C	L	P	V	F	A	H	P	E	T	L	V	K	V	K	D	A	E	D	Q	L	G	A	R	V	G	Y	I	E	L	D
Amino acid	Codon	3	4	5	6	7	8	9	10	11	12	13	14	15	16	17	18	19	20	21	22	23	24	25	26	27	28	29	30	31	32	33	34	35	36	37	38	39	40	41	42	43	44	45	46	47	48	49	50
Trp	TGG	0.0346386	0.0303118	0.0371645	0.0541619			0.0548294	0.0324426	0.112737	0.0933689	0.0199814	0.0933849	0.0323953	0.200795	0.0293572	0.164198		0.0324106	0.57673	0.0567559	0.0525291	0.0501513	0.116748	0.3412	0.0409627			0.440486	0.0554973	0.118034				0.0514153	0.0227764		0.0355232	0.0270566	0.0288418	0.0518485			0.120677	0.0252839	0.62294		0.62294
Phe	TTC	0.0356379	0.129009	0.0674643	0.0325641			0.0822444	0.155876	0.0347291	0.0561122	0.024392	0.0595921	0.0294113	0.0257304	0.0540833		0.134943	0.0276832	0.0761068	0.0928119	0.0444766	0.149742		0.315891	0.62294	0.337841	0.300912		0.119301					0.14258	0.05347		0.271877	0.0797256	0.0619005	0.041282				0.0412777	0.118424	0.0834747
Phe	TTT	0.0499737	0.132289	0.0616526	0.0321278		0.114766			0.0365918	0.218307	0.0200767	0.0550076			0.0486177			0.0491639	0.051408	0.0853699	0.111395						0.221015						0.192976	0.103411	0.150638		0.268458	0.0408227	0.0777048	0.049569				0.0403154				0.101126
Tyr	TAC	0.0413004	0.0448807	0.0785675	0.0597765		0.0515785			0.0687093	0.0606754	0.0426513		0.0813077		0.0697805	0.0405543	0.372279	0.0598993	0.0673117		0.3412	0.62294		0.0830072		0.162821	0.57673		0.0692761	0.155369				0.278591			0.170818	0.023645	0.0736754	0.0402931								0.62294
Tyr	TAT	0.0777085	0.0544076	0.0656145	0.18634	0.194185	0.0485808			0.0423522	0.0526328	0.03549		0.0820028	0.0805564	0.0810218		0.167037	0.227468		0.0492771		0.175036		0.300911	0.0685062	0.059784	0.190391		0.0831333	0.0738905	0.0843671	0.1628	0.109827	0.62294	0.62294	0.182383	0.0503092	0.0547197	0.0455473	0.1762			0.0738676	0.0238262			0.0635007	0.0694091
Pro	CCA	0.0297405	0.0255421	0.0518451	0.122337	0.112524	0.0517767	0.170818	0.0525654	0.0311249	0.0411521	0.0332067	0.0474181	0.0372098	0.0289272	0.0392407	0.032016	0.0354904	0.02814	0.0390971	0.0777422	0.0932179	0.074481		0.62294		0.072831	0.108955	0.0372745	0.0469921	0.0708449		0.242483	0.055023	0.283898	0.0420134	0.136902	0.0275646	0.0242878	0.0326029	0.0303435	0.22747		0.0521167	0.0404374	0.140002	0.0657936
Pro	CCC	0.0469528	0.0213412	0.115776	0.107012	0.0584128	0.0302834	0.0381464	0.107012	0.0680356	0.043392	0.0264206		0.0303146	0.0436038	0.0376818	0.0629029	0.147401	0.0501864	0.125478	0.0426277	0.155876	0.0448998	0.088025	0.0882284	0.0307638	0.0892581	0.0550076		0.0349256	0.0404724	0.359656	0.0517475			0.62294	0.0704419	0.0416297	0.0217629	0.0503157	0.0380181	0.440486		0.0988489	0.021072	0.393984	0.0874296		0.0696158
Pro	CCG	0.033905	0.048375	0.047972	0.0243599		0.0344613	0.0335129	0.0822883	0.0505591	0.046567	0.0230393	0.044093	0.0576006	0.0431012	0.0391715	0.0595302		0.0352881	0.105107	0.0868628	0.0961311	0.0348451	0.0793401	0.12459	0.0375346	0.114193	0.149729	0.0748364	0.0545694	0.0604168	0.393984	0.0914672	0.0969158	0.0613694	0.027043	0.393984	0.031129	0.0198243	0.0327025	0.0282441	0.37228		0.0344439	0.0479987	0.0588153	0.0672773	0.0906353
Pro	CCT	0.0525927	0.0370941	0.0657428	0.0415243	0.242483	0.0478791	0.126174		0.0454223	0.023154	0.0727603	0.110153	0.0541201	0.0302039	0.0532963	0.144775	0.0572988	0.0231303	0.126174		0.0363986	0.0463584	0.105711	0.185271	0.0241385	0.118033	0.0692509	0.393984	0.0439265	0.102656		0.0827867	0.0734551	0.0680356	0.0633703	0.057864	0.0405282	0.0383676	0.037483	0.0785726			0.227468	0.0530614	0.0395813	0.271877		0.147607
Met	ATG		0.0814376	0.0348505	0.0483937	0.0391026	0.0379711	0.105306	0.0330711	0.0180479	0.0268136	0.0223238	0.0251632	0.0374495	0.037059	0.0384574	0.31589	0.0160216	0.0512357	0.0349537	0.0830717	0.0293242	0.0551707	0.15862	0.0556555	0.0243312	0.0720966	0.0345908		0.0578651	0.0832605	0.145024	0.0384785	0.0693365		0.0299528	0.0614826	0.0303436	0.0207479	0.024171	0.0220655	0.0799361	0.145024		0.06782	0.0502409	0.0223476	0.0729886
Ile	ATA	0.030049	0.035245	0.0695242	0.0479129	0.17278	0.0540474			0.0552591	0.0149351	0.0162321	0.080695	0.0220831	0.0362436	0.037866	0.0326355	0.0338974	0.0255418	0.0376535	0.218305	0.0432035	0.037354	0.223368	0.025346	0.127608	0.0596989	0.0589035		0.0329839	0.120677	0.0834747	0.0932296	0.04989	0.0596458	0.0411334	0.0488743	0.0298706	0.0215248	0.034565	0.0251673	0.0693475	0.100927	0.0675005	0.0276993	0.228821	0.123816	0.0504208
Ile	ATC	0.031599	0.0423004	0.0644187	0.039254	0.0729707	0.0689574	0.0557939	0.131362	0.0235752	0.0557178	0.0264482	0.110616	0.0615871	0.0523516	0.0395839	0.0848081	0.62294	0.0345146	0.0536936	0.0750922	0.0752013	0.300911	0.106096	0.271877	0.046105	0.0647425	0.041749	0.0861291		0.0649231			0.26266	0.0500596	0.0379186		0.0214321	0.0311987	0.0295581	0.0549146	0.0398708			0.0265294		0.62294	0.155876	0.117765
Ile	ATT	0.0342141	0.0321265		0.133805	0.0411127	0.0416209	0.0926852	0.0438064	0.0361845	0.0819849		0.104807	0.0326851	0.0487911	0.0373513		0.0304897	0.0647771	0.037394	0.158463	0.115055	0.0307695			0.0375787	0.0620822	0.085876		0.062779	0.0280819	0.0779931			0.440486	0.0495093	0.393984	0.0584431	0.0384172	0.0498639	0.0295214	0.31589	0.230039	0.0928383	0.0282647	0.0717892	0.109826	0.191114
Leu	CTA	0.0312005	0.0252193	0.0592084	0.0423218	0.0832277	0.0800085	0.0337923	0.0267424	0.0234809	0.0249195	0.0261392	0.0440731	0.0284032	0.0296453	0.0357241	0.100563	0.0287709	0.0287874	0.0218404	0.0389101	0.0325	0.0286733	0.0726646	0.0998446	0.0171333	0.107536	0.132475	0.0555218	0.0535387	0.0705509	0.0831333	0.0530438		0.058565	0.0202679	0.62294	0.042355	0.036746	0.0636987	0.0164964	0.335163	0.165821	0.0332054	0.0208279	0.0503832	0.0336839	0.121593
Leu	CTC	0.031392	0.0260103	0.0626552	0.0347324	0.0929465	0.0398366	0.0965706	0.0388163	0.0322385	0.0249321	0.0220901	0.0539571	0.0194539	0.026854	0.0403805	0.170818	0.0592593	0.0255068	0.0634927	0.0636872	0.0386908	0.0598869	0.111037	0.0481445	0.0229549	0.0694573	0.0892831	0.0829763	0.0235335	0.0299319	0.0513748			0.0467598	0.0341983	0.0454155	0.0393865	0.0991825	0.0530845	0.0324231	0.0303607		0.0696158	0.0185018	0.197774	0.0493156	0.440486	0.161552
Leu	CTG	0.0339969	0.0297049	0.0345078	0.0485568	0.37228	0.0389672	0.0400939	0.0235346	0.018694	0.0282087	0.0149365	0.0358923	0.0271983	0.0271129	0.0269828	0.24228	0.0391744	0.0253011	0.047524	0.0325553	0.0438043	0.079153	0.135348	0.0541572	0.0247192	0.214155	0.140551		0.0357706	0.0306897				0.118576	0.0211806		0.0203074	0.0160682	0.0317814	0.0219606		0.440486	0.099181	0.0210975	0.204397	0.0270025		0.315891
Leu	CTT	0.0456833	0.0198362	0.0680184	0.0428939		0.0439888	0.101376	0.0935933	0.0387919		0.0181824	0.0875333	0.0375545	0.0198798	0.0365395	0.107589	0.106389	0.0237951		0.0923663	0.0872079	0.0322035	0.115976	0.106515	0.052786	0.082331	0.117504	0.130907	0.0426184	0.0412868	0.106265			0.62294	0.03286		0.0322191	0.0236548	0.0378031	0.0361318			0.121694	0.0284938	0.440486	0.120402	0.0968189
Leu	TTA	0.0353127	0.0837374	0.0696158	0.0354674		0.0734432		0.18783	0.0418234	0.155631	0.0243944	0.0559666	0.037102	0.123813	0.0448289	0.147401	0.144775	0.0368849	0.127565	0.167998	0.0391405	0.0921627		0.094821	0.106924	0.201633			0.102805		0.260839			0.0589931	0.0866222	0.0478926	0.0553071	0.111295	0.058718	0.0370363				0.0303779		0.590973
Leu	TTG	0.0332124	0.05715	0.0397989	0.0261981		0.37228		0.393984	0.0530641	0.0850161	0.0260121	0.0792742	0.0282533	0.110616	0.0447221	0.194183	0.221015	0.035699		0.07334	0.0509132	0.0395878			0.0422055			0.123528	0.232881			0.139677		0.3412	0.0364233		0.0520071		0.0439054	0.0261646		0.254317	0.0438676	0.04332	0.0833072		0.191041
Val	GTA	0.0309702	0.0329963	0.052532	0.0428604	0.0277255	0.0518485	0.0477398	0.0850151	0.0461055	0.0621241	0.0298753	0.0437015	0.0188951	0.0319458	0.0404518	0.049964	0.0543365	0.0220424	0.0774627	0.11989	0.0493402	0.0433178	0.160183	0.0432058	0.0545552	0.0671389	0.0676449	0.13729	0.0319713	0.0580634		0.26084	0.118576	0.132818	0.0504626	0.0755608	0.033933	0.0183613	0.0350009	0.0291948	0.0412748	0.0779853	0.0957991	0.0331023	0.0836175	0.152692	0.271877	0.0452425
Val	GTC	0.0299043	0.0261647	0.0492491	0.0467647	0.300912	0.0452532	0.0527287		0.0383845	0.0385972	0.0527099	0.0589321	0.0267434	0.0421315	0.046867	0.0369433	0.028063	0.0451626	0.039123	0.0548608	0.0550584	0.0415745	0.0849452	0.0750934	0.0716044	0.0431495	0.057309	0.152594	0.0566452	0.0384836	0.57673	0.0767534		0.230039	0.0203689		0.0462375	0.0248915	0.0337809	0.0366675		0.359658		0.025361	0.138289	0.440486	0.0349781	0.3412
Val	GTG	0.0347978	0.0276986	0.0337144	0.049486	0.0262843	0.242483	0.125618	0.0650969	0.0211105	0.0409287	0.0229171	0.0487445	0.0228772	0.0283308	0.0322824	0.023763		0.0222666	0.0626198	0.04081	0.0313817	0.0540112	0.246638	0.09286	0.0210898	0.0502257	0.0413989	0.0512301		0.0390662	0.124859		0.0662352	0.0403053	0.0181656	0.0769017	0.0322824	0.0156499	0.022924	0.026084	0.0606768		0.0427932	0.01527	0.0468802	0.0748498	0.0355937
Val	GTT	0.0399026	0.0247394	0.0641236	0.283898	0.0752476	0.0355493	0.0730504	0.112524	0.0296641	0.0335702	0.0212746	0.109937	0.0375605	0.0500894	0.0489601	0.0872215	0.0493904	0.0421847	0.113567	0.0735374		0.0291685	0.0646467	0.0798134	0.0281496	0.0486642	0.0900475		0.0303721	0.139378	0.393984	0.0745923	0.0678517	0.0488089	0.0720418	0.0965706	0.0449491	0.0298144	0.0301045	0.0492857	0.62294	0.200797	0.0503054	0.0320736	0.0622119	0.0738905	0.0466612	0.222396
Ala	GCA	0.0279583	0.0260876	0.0575708	0.117765	0.0545127	0.0613247		0.147239	0.0449318	0.0291376	0.0239005	0.0536407		0.0519096	0.0309068		0.0405543	0.100323	0.130904	0.62294	0.0266899	0.0480158	0.043384		0.119159	0.0909927	0.121495	0.060762	0.0417238	0.161064	0.141277	0.0694573	0.138225	0.0507064	0.0335544	0.0440196	0.0782683	0.0178429	0.0299282				0.0678608	0.0591597	0.0685704	0.112213	0.0808829	0.0644493
Ala	GCC	0.030347	0.0218814	0.0596945	0.0303301	0.0332927	0.0329247	0.0699682	0.0432255			0.0245677	0.0517146	0.0458461	0.0377828	0.0499005	0.0370865	0.048434	0.0346406	0.0469024	0.122337	0.393984	0.0400307	0.0381035	0.0284665	0.141277	0.0676877	0.0794199	0.351386	0.0399849	0.056511				0.0524131	0.0301696	0.061742	0.0234572	0.0324836	0.0360439	0.0381041	0.0930249	0.62294	0.105986	0.0262939		0.074385	0.0932797	0.62294
Ala	GCG	0.0370068	0.0291607	0.035415	0.03799	0.100927	0.117766		0.0419767	0.0682585	0.0777422	0.0575306	0.440486	0.0619005	0.0381812		0.033851	0.393984	0.0277921	0.0926199	0.3412	0.0488645	0.0775716	0.0796718	0.202879	0.0615372	0.10435	0.139675	0.0624168	0.0626517	0.0698414		0.283896	0.0501761	0.0494232	0.0317549	0.054893	0.0283193	0.0139776	0.0277745	0.104826		0.0879	0.0404729	0.0216651	0.0675237	0.0632788	0.0338777	0.0724549
Ala	GCT	0.0388541	0.0437169	0.0658383	0.0425019	0.440486	0.0530871	0.0963258		0.0708737	0.0812563	0.0365277		0.0272728	0.054586	0.0413563	0.0400068	0.0408681	0.0462236		0.067509	0.0594386	0.0221411		0.127398	0.0699656	0.0563625	0.0601848	0.055312	0.0448889	0.0380885		0.117765	0.0789038		0.0357409	0.200797	0.0748085	0.0299377	0.0281295	0.022756	0.359658		0.208759	0.0616003	0.0845736	0.0935945		0.252917
Gly	GGA	0.0292977	0.019127	0.0467647	0.042199	0.0497138	0.0401433		0.0508347	0.0526316	0.0673117	0.0232355	0.069396	0.0258843	0.0393929	0.0471928	0.0379316	0.0310698	0.0218947	0.0690346	0.0840153	0.0522947	0.0247134	0.0455396	0.0688415	0.0214779	0.0616192	0.0561088		0.0413996	0.105829	0.167037	0.120533		0.0556635	0.0244356	0.0442563	0.0202182	0.0186636	0.0242135	0.0284897	0.22747		0.0533706	0.0313878	0.0578142	0.0766274	0.0595498	0.141277
Gly	GGC	0.0266877	0.0169443	0.0453099	0.0318088	0.175036	0.108449		0.0590556	0.0436577	0.0123634	0.0249423	0.0431521	0.0359315	0.0584139	0.0318694	0.0369369	0.0242171	0.0213219	0.0560821	0.115044	0.09286	0.0298406		0.0622893	0.341202	0.0461991	0.0496055	0.0660849	0.0270829	0.0290509	0.0819849	0.166493	0.0580901	0.0405704	0.026624	0.0673903	0.0223117	0.0317491	0.0293544	0.0548293	0.102074	0.0644187	0.0678517	0.0273696	0.0529736	0.0426646	0.0685992	0.0648978
Gly	GGG	0.0247874	0.0198969	0.026944	0.0470077	0.0293058	0.0908802	0.0701348	0.0254034	0.0331887	0.0204834	0.0142745	0.0385896	0.0292783	0.0240313	0.0227263	0.017202	0.039373	0.027788	0.0563919	0.0944721	0.0379613	0.0201319	0.0417913	0.0315011	0.0315681	0.0565908	0.0706393	0.0458718	0.03482	0.0351022	0.0681564	0.0908802		0.0418015	0.0203875	0.0561922	0.0221187	0.0158362	0.0159774	0.0263044	0.37228	0.091659	0.0264436	0.0283864		0.0498791	0.0244183	0.0815997
Gly	GGT	0.0315459	0.0256289	0.0528098	0.0266672	0.0371268	0.0411149	0.048268	0.0684731	0.018575	0.0255586	0.0231052	0.0657924	0.0344979	0.0151585	0.0257204	0.0326329	0.0817705	0.0312478	0.14202	0.0832186	0.0385866	0.049801	0.097017	0.055646	0.0368839	0.0351345	0.0400861	0.0548407	0.0539571	0.0628448		0.233938	0.0457736	0.14184	0.135422	0.0836019	0.0232013	0.023669		0.0502252	0.268458			0.0297515	0.1762	0.04547	0.271877	0.11586
Cys	TGC	0.0379209	0.0750369	0.0635007	0.288368	0.559846	0.440486	0.0687093	0.0383187	0.04606	0.105304	0.0347156	0.0398996	0.0365386	0.0435591	0.0612523				0.0405823		0.0700286	0.0430078	0.3412	0.0528597	0.202879	0.149742	0.278591	0.62294							0.057088		0.109827	0.440486	0.180072	0.06726				0.0413528	0.440486	0.393984		0.0526345
Cys	TGT	0.0407493	0.025084	0.0764931	0.0493542	0.393984	0.0276509	0.107536	0.137321	0.0378081	0.0434644	0.0343282	0.0962971	0.0457685	0.11728	0.0766177	0.084147	0.0615125	0.0554778	0.62294	0.440486	0.0685836	0.0961311				0.099854	0.0787074	0.62294	0.0398842					0.122337	0.0652687		0.0355787	0.0340906	0.0469826	0.0449192		0.109365	0.0901027	0.0862711		0.0623208		0.440486
Ser	AGC	0.0317452	0.0223405	0.0613694	0.0586863	0.283898	0.056707			0.059542	0.0328528	0.0403376	0.1762		0.0454027	0.0329916	0.0644045	0.0975273	0.034569	0.119301	0.57673	0.133063		0.071826	0.051316		0.057864	0.0918773	0.590973	0.0447272	0.0990346		0.0821669	0.182382		0.0367688		0.033405	0.0813462	0.0405584	0.0291014	0.62294		0.0737113	0.074385	0.0359447	0.0288687	0.0901417	0.0657066
Ser	AGT	0.0423217		0.064291	0.164797	0.0563794	0.0496592	0.0673117	0.0427932	0.062092	0.0149801	0.0291745	0.0938096	0.0308482	0.0352298	0.039373	0.0300817	0.0399017	0.0261274	0.0352801	0.214936	0.0603322	0.0925047	0.139675	0.0745901	0.0671574	0.0434876	0.0436854		0.0402703	0.0553498			0.57673	0.0399427	0.0459276	0.066055	0.0357874	0.0219651	0.0316613	0.0284404	0.0551378	0.0794199	0.0662898	0.0642326	0.37228	0.0474547	0.0588873	0.154586
Ser	TCA	0.0508388	0.145024	0.107432	0.0774934		0.0384034		0.0945637	0.077164	0.62294	0.0349438	0.0638399	0.0740937	0.254317	0.0560143	0.150638	0.62294	0.0509359	0.105157		0.0591604	0.0528302			0.175036	0.288368	0.242482	0.0567717	0.034938			0.0529153	0.109697	0.031651			0.0398648	0.0499566	0.0551207	0.0577838	0.137321		0.0583387	0.0736341	0.0999128
Ser	TCC	0.061224	0.0475991	0.077543	0.0573548	0.0481297	0.0523715		0.129639	0.0447314	0.194185	0.0470098	0.147238	0.0398325	0.0321878	0.0776259	0.0687543	0.62294	0.0327046	0.440486	0.103315	0.278589	0.252917				0.37228	0.0684731	0.590973				0.0799644		0.065319	0.0551061		0.067266	0.0988489	0.0948681	0.0680526			0.0637636	0.0499802		0.119731	0.351389
Ser	TCG	0.0576467	0.080038	0.0569489	0.0456418		0.0419054		0.22747	0.440486	0.62294	0.0285502	0.0835459	0.0532759	0.0418753	0.0442778			0.0907395		0.101885	0.0307915	0.0424339	0.0925006		0.0402326	0.129639	0.24228	0.62294	0.0716225	0.132475				0.0876662	0.0649616		0.0289465	0.0317491	0.0492948	0.62294				0.0357026	0.0452034
Ser	TCT	0.06782	0.116658	0.218307	0.0548713	0.24228		0.0809542		0.0835631	0.0831333	0.0356623	0.242482	0.0432594	0.0829763	0.0587964		0.0259591	0.0196242	0.0664115	0.0735225		0.0386157	0.0943776	0.108087	0.13729	0.290977	0.222396			0.157189				0.182124	0.040471		0.0335869	0.0720677	0.0488716	0.440486	0.114716		0.590973	0.0309569		0.103718		0.271876
Thr	ACA	0.0345503	0.0366933	0.0914672	0.0320306	0.0620492	0.0578116	0.0876993	0.0381859	0.0814376	0.0316537	0.0204195	0.0342483	0.0563808	0.0522266	0.0560657	0.0231371	0.0273272	0.0301045	0.125434	0.568663	0.0294314	0.070253		0.590973	0.0593075	0.0810667	0.0338379	0.0485568		0.0469147		0.271876		0.10826	0.0300098	0.0650636	0.0244111	0.0203356	0.0331102	0.0359788	0.105425	0.0467033	0.175036	0.0219294		0.0883911	0.152478	0.159492
Thr	ACC	0.0389033	0.0392889	0.099391	0.0432725	0.0391499	0.045891		0.0568616	0.0253405	0.0599031	0.0194407	0.128408	0.039723	0.0296746	0.0876662	0.115111	0.0465848	0.0649194	0.0830072	0.393983	0.0295839	0.037941	0.134501	0.0504834	0.221015	0.0774627	0.0514153	0.164198	0.0357016	0.0491611		0.0464502	0.393984		0.04235		0.0258972	0.0200576	0.0353606	0.62294	0.0961311		0.0515613	0.0329917	0.0566726	0.146672	0.568663	0.0432623
Thr	ACG	0.0407608	0.022385	0.0512662	0.0311235	0.162833	0.0603267	0.173943	0.0738111	0.0319094	0.159695	0.0479335	0.393984	0.0369605	0.0287471	0.0426283	0.0387324	0.034364	0.0263885	0.0328809	0.215288		0.0695553	0.218305	0.0554366	0.05005	0.0664115		0.0535795	0.047739	0.128968	0.0534269			0.133063	0.0266393	0.068596	0.0315053	0.0180382	0.0307404	0.0368475	0.0436084	0.62294	0.0824201	0.0348918		0.112213	0.0226178	0.0406801
Thr	ACT	0.0387005	0.031713	0.066441	0.0962971	0.62294	0.0280939		0.393984	0.0257013	0.0783062	0.0724549	0.0200968	0.0450981	0.0337587	0.0588788	0.0381818	0.033628	0.0343963	0.0474627	0.112616	0.0748281	0.0721933	0.108448	0.0407328	0.0611677	0.068187	0.0483284	0.0673987	0.073642	0.0340791			0.0810678	0.0372724	0.107996		0.0455596	0.0286369	0.0397317	0.19877	0.094821			0.0445453	0.62294	0.0269177	0.0662702	0.62294
Gln	CAA	0.0365689	0.0296522	0.0932797		0.246946	0.0483189	0.278591	0.26084	0.0236895	0.0579908	0.0217393	0.0376751	0.0236372	0.0283166	0.0366529	0.114193	0.177184	0.0337211	0.0529875	0.223368	0.0445012	0.0366332	0.0766199	0.0515095	0.182124	0.0933521	0.140551	0.0332072		0.0489981	0.105107	0.211606		0.0386855	0.0301047		0.0495507	0.045705	0.0347362	0.0340912	0.133716	0.108182	0.0630208	0.0293153		0.141838		0.114766
Gln	CAG	0.0331028	0.0300108	0.0347287	0.140001	0.290978	0.0661994		0.0298957	0.025681	0.0298856	0.0185067	0.0363623	0.0521876	0.045059	0.029289	0.162821	0.147607	0.0160662	0.0536379	0.0872176	0.0946859	0.0256189	0.216493	0.0263829	0.0207493	0.300912		0.102805	0.0354992	0.112524			0.0843198	0.0509931	0.021652			0.0164228	0.0282887	0.0236047	0.0716088	0.62294	0.054893	0.0331654	0.351389	0.0453828	0.221015
Asn	AAC	0.0371227	0.025114	0.0565908	0.274461	0.0946859	0.0539093			0.064415	0.0689081	0.0355991	0.0640396	0.0644001	0.0850161	0.0583248	0.0578626	0.0503385	0.0360052	0.0682529	0.128964	0.254317	0.163914	0.266201	0.0718806	0.0375275	0.0920912	0.0628156	0.0985974	0.100203	0.0784076		0.126046			0.130906	0.156972	0.0386311	0.0295422	0.0434177	0.0871539			0.0832428	0.127607	0.12931	0.0537101	0.140551	0.22747
Asn	AAT	0.0642659	0.0261845	0.214156	0.062549	0.0860974	0.0688146		0.0948681	0.0401075	0.0541484	0.0407464		0.0730118	0.0320245	0.0592074	0.0366455	0.0735259	0.0822444	0.0381366	0.283896	0.0806336		0.393983		0.0359176	0.0918573	0.0680269	0.0454416	0.0663404	0.0476096		0.171583	0.31589			0.0594346	0.114716	0.0242998	0.0370602	0.0210984	0.0542053	0.0695199		0.0369917		0.14202		0.0758923
Asp	GAC	0.037992	0.029392	0.0665714	0.042684		0.0434367		0.166493	0.0255217	0.033229	0.0241828	0.125618	0.0323388	0.131363	0.0407509	0.0313135	0.0402504	0.036612	0.0496055	0.0644962	0.129179	0.0944547	0.185271	0.141681	0.0407063	0.0788474	0.0872079	0.0610059	0.0816292	0.0321467			0.143253		0.144281	0.055331	0.0310265	0.0346636	0.0326536	0.110732	0.208759	0.0532377	0.0538436	0.0250926	0.221015	0.0619771	0.230039	0.0781307
Asp	GAT	0.0428093	0.030152	0.061924	0.080363	0.315891	0.035423	0.0630555	0.139677	0.107589	0.0442003	0.0262554	0.165139		0.0265652	0.0376144	0.036412	0.191114	0.0411652	0.0598144	0.109984	0.0430111	0.104807	0.105152		0.0780753	0.0593189	0.0965613		0.0481312	0.0660849	0.0682882	0.0457272		0.0672773	0.0337831		0.0263957	0.0255258	0.0280276	0.3412		0.114191	0.0938096	0.0629026	0.103381	0.0379741	0.351389
Glu	GAA	0.0347276	0.0248051	0.0795178	0.0959965	0.0339056	0.0348108	0.393983	0.0407482	0.0521994	0.082717	0.0231317	0.0491639	0.0363477	0.62294	0.0343252	0.0500493	0.0286757	0.0225433	0.109281	0.083848	0.127608	0.0355695		0.0324679	0.393983		0.0738676	0.0825502	0.0506804	0.0403942	0.167037	0.194185	0.19877	0.0467156		0.116355	0.0204299	0.0189143	0.0289261	0.0522947	0.0718574	0.0705554	0.62294	0.0385239			0.0754172	0.0537013
Glu	GAG	0.03392	0.0461998	0.0408174		0.0606859	0.0269927	0.0477866	0.26084	0.0322169	0.0385971	0.0231094	0.0324507	0.0321024	0.0377208	0.0239485	0.0363223	0.0356118	0.0215267	0.0937659	0.202875	0.0281657	0.0894349	0.175148	0.195198	0.0225601	0.0544352	0.0680356	0.0375825	0.0265211	0.144815	0.110153		0.139677	0.134943	0.0310281	0.0505428	0.0155137	0.015946	0.020953	0.0920124	0.230694	0.196995	0.0523357	0.0720661	0.161552	0.0393925	0.0488661	0.22747
His	CAC	0.0273053	0.024696	0.101977	0.0313711	0.159235	0.169686		0.0629266	0.440486	0.0262446	0.0254772	0.0566903	0.137035	0.0319413	0.0369047	0.0673499	0.19877	0.0541694	0.0416967		0.0901565	0.0609244			0.0749293	0.0785723	0.0690824	0.169599	0.148472	0.0352799				0.0513941	0.0381528		0.0371467	0.0285872	0.097017	0.0726481		0.0596054	0.0853567	0.0377999	0.0858482	0.0432415		0.0893855
His	CAT	0.0473072	0.0290395	0.08427	0.0299258		0.0657004	0.169599	0.0587032	0.0484796	0.0739764	0.0426679	0.144281	0.035728	0.0470619	0.0620609	0.0912688	0.0761595	0.0481445	0.0587636	0.175148		0.0584799	0.56347	0.0499627	0.0385001	0.0874017	0.112424	0.0981706	0.037019	0.0419075		0.167037	0.288368	0.62294	0.112524	0.300912	0.0379371	0.0267082	0.0390575	0.021796	0.0722854	0.119		0.0448156	0.0856392			0.0657299
Arg	AGA	0.0411014	0.040244	0.0580713	0.0489076	0.102248	0.0268671	0.0648971		0.0488947	0.0358167	0.0194833	0.0377077	0.0268359	0.0600492	0.0336192	0.0524528	0.0620978	0.0394986	0.0606113		0.0310391	0.0627018	0.14796		0.242483	0.0658383	0.0584767	0.0543767	0.038538	0.0888361	0.590973	0.0704533	0.189339		0.0334112		0.0420556	0.0295619	0.0287372	0.0200451	0.0887086		0.0961798	0.0575347	0.0461634	0.0530106	0.11558
Arg	AGG	0.0270906	0.0482179	0.0318728	0.0403573	0.0377265	0.077164	0.106842	0.0286743	0.0250544	0.0375436	0.0163621	0.0731235	0.0376021	0.0320348	0.0225455	0.0242959	0.0400155	0.0200661	0.0368708	0.139201	0.028581	0.0423031	0.205851	0.0609484	0.0208278	0.0422924	0.0504558	0.0725343	0.0465234	0.0255878	0.0454788		0.0461638	0.081901	0.0268952	0.0856392	0.0306088	0.0153863	0.0207342	0.0168238	0.037801	0.0754172	0.031392	0.0353426	0.0552328	0.0583676	0.0482311
Arg	CGA	0.0466257	0.093384	0.057487	0.0353633		0.154586	0.101718	0.033902	0.0233878	0.0244023	0.0133445	0.080695	0.0345321	0.0549312	0.0402042			0.0406309	0.10602	0.0740645	0.0458672	0.0410793	0.230694	0.218307	0.0313845	0.103989	0.207653		0.0726636		0.137321		0.0438624	0.0638544	0.0334529		0.0381018	0.0516912	0.0477089	0.0295761			0.0405432	0.027296	0.0583234	0.0353984
Arg	CGC	0.0299952	0.0211239	0.0579015	0.288368	0.097694	0.0928146	0.0677469	0.0299866	0.0482068	0.0249023	0.0214264	0.0629178	0.0409822	0.0295219	0.04705			0.0374027	0.0518734	0.0603027	0.0624633	0.062523	0.33516	0.100927	0.062498	0.088904	0.12117			0.0932296				0.0869317	0.0285101		0.0418417	0.0519525	0.0769644	0.0291523	0.105425			0.0269336	0.0981706	0.204431
Arg	CGG	0.0303482	0.0363998	0.0288013	0.0837787				0.0349026	0.0276281	0.0611195	0.019005	0.0449904	0.0707529	0.0244933	0.0223205	0.62294		0.0306266	0.0331262	0.0802893	0.0714207	0.0795871		0.3412	0.040763	0.113116		0.0424827	0.041594					0.0480142	0.0239227		0.0264634	0.0257776	0.0303987	0.0225429	0.0736754		0.0390003	0.0298771	0.0532957	0.0254061	0.178262
Arg	CGT	0.0432344	0.019008	0.059968	0.114191	0.159695	0.0846854		0.0842712	0.0462256	0.0284875	0.0260443	0.393984	0.0831333	0.0363061	0.0496821			0.0246582	0.119301	0.195195	0.0521316	0.0259354	0.0841848	0.0822883	0.0586863	0.0944547	0.230039	0.15094		0.218307		0.0959535	0.209719	0.0578647	0.0874296		0.030092	0.0331489	0.044654		0.12117		0.0375784	0.0291956		0.0914672	0.62294	0.1117
Lys	AAA	0.0412895	0.0578367	0.0806309	0.045705	0.103502	0.058565			0.0847274	0.127117	0.0224575		0.133716	0.0276858	0.0763407	0.372279	0.214155	0.0491795	0.0589213	0.094821		0.0506895		0.031403	0.0965613	0.0825502	0.0618981	0.62294	0.440486				0.0954825		0.0619005	0.0980743	0.0404047	0.0207307	0.0304294	0.0366989		0.145007	0.440486	0.0376274	0.62294	0.0635082
Lys	AAG	0.0337706	0.0279019	0.0505384	0.0387405	0.0819036	0.062549		0.133804	0.266204	0.0392587	0.0175201		0.113904	0.0220791	0.0414001		0.101417	0.24228	0.0735817	0.0483279	0.0302456	0.032152		0.0422082	0.0428414	0.0565368	0.0519184	0.221015		0.0436038		0.0899322	0.127398	0.221015	0.0323491	0.0405666	0.0239298	0.014539	0.0252928	0.028724	0.204432	0.0568781	0.106924	0.0339006	0.113141	0.0800671	0.0457013
STOP	TAA	0.0420426	0.0380251	0.0667419	0.167035		0.238529	0.100204	0.0466866	0.0282015	0.0517399	0.0279413		0.0337864	0.0649751	0.0574883	0.0380086	0.0399766	0.0340997	0.102715		0.3412	0.0359882		0.116355	0.102206	0.103992	0.130907		0.082331	0.122871		0.18634		0.031676	0.0370006		0.0345216	0.0377037	0.0460234	0.0265046				0.0285516	0.041951	0.0963695	0.204276
STOP	TAG	0.0469826	0.0529889	0.044268		0.0651739	0.0691451		0.62294	0.0602003	0.0660344	0.0283055	0.131335	0.0349054	0.0244119	0.0435406	0.159492	0.102656	0.0354269	0.0870729	0.17278	0.209719	0.0230891	0.0746804	0.337841	0.146543	0.0699551	0.169599	0.0543365	0.0403474	0.0532766		0.0519514	0.0514118	0.0325618	0.0254499	0.62294	0.0329038	0.0213495	0.0230397	0.0443605	0.0725343		0.094751	0.0421692	0.122531	0.22747
STOP	TGA	0.0385341	0.0366855	0.0486386	0.0413215	0.204431	0.0395727			0.0800237	0.180072	0.0232222		0.0648688	0.0585573	0.0492128	0.0846158	0.0472371	0.0408209	0.068596	0.0995643	0.0204556	0.112424	0.140716	0.0687368	0.0777131	0.190391			0.0825114				0.0792905	0.0676557	0.0379281		0.0354551	0.0261992	0.0985459	0.0339007	0.125024			0.02844	0.0761595	0.0321488
	WT	M	S	I	Q	H	F	R	V	A	L	I	P	F	F	A	A	F	C	L	P	V	F	A	H	P	E	T	L	V	K	V	K	D	A	E	D	Q	L	G	A	R	V	G	Y	I	E	L	D
	Amino Acid	3	4	5	6	7	8	9	10	11	12	13	14	15	16	17	18	19	20	21	22	23	24	25	26	27	28	29	30	31	32	33	34	35	36	37	38	39	40	41	42	43	44	45	46	47	48	49	50
	W	0.0346386	0.0303118	0.0371645	0.0541619			0.0548294	0.0324426	0.112737	0.0933689	0.0199814	0.0933849	0.0323953	0.200795	0.0293572	0.164198		0.0324106	0.57673	0.0567559	0.0525291	0.0501513	0.116748	0.3412	0.0409627			0.440486	0.0554973	0.118034				0.0514153	0.0227764		0.0355232	0.0270566	0.0288418	0.0518485			0.120677	0.0252839	0.62294		0.62294
	F	0.0288471	0.0912743	0.045566	0.0229037			0.0822444	0.155876	0.0251233	0.054271	0.0155356	0.0403376			0.0361931			0.0241352	0.0426513	0.0628795	0.0413698			0.315891	0.62294	0.335163	0.182383		0.119301				0.192976	0.0842721	0.0505053		0.191041	0.0363667	0.0484764	0.0317653				0.0288718	0.118424	0.0834747		0.101126
	Y	0.0364463	0.0346617	0.0501538	0.0570784	0.194185	0.0353968			0.0360798	0.0397505	0.0273111		0.0577748	0.0800664	0.0530162	0.0405543	0.150638	0.0580861	0.0673117	0.0492771	0.3412	0.170818		0.0797333	0.0685062	0.0562221	0.170818		0.0533567	0.0669163	0.0843671	0.161783	0.109827	0.246946	0.440486	0.179049	0.0483376	0.0217012	0.0387896	0.0393371			0.0738676				0.0635007	0.0691444
	P	0.0188948	0.0143548	0.0299707	0.0203652	0.0507064	0.019123	0.0244938	0.0409901	0.0217217	0.0170543	0.0151081		0.0202255	0.0173153	0.0206046	0.0253848	0.0296142	0.0152317	0.0339637		0.0313419	0.0225716	0.0516734	0.066076		0.046558	0.0384543	0.0332971	0.0217001	0.0291795	0.260839	0.0390344	0.0400701	0.0449571	0.0214256	0.0424328	0.016846	0.0119883	0.0183385	0.0177409	0.182124		0.0274162	0.0165781	0.0319313	0.0411076	0.0901565	0.0627563
	M		0.0814376	0.0348505	0.0483937	0.0391026	0.0379711	0.105306	0.0330711	0.0180479	0.0268136	0.0223238	0.0251632	0.0374495	0.037059	0.0384574	0.31589	0.0160216	0.0512357	0.0349537	0.0830717	0.0293242	0.0551707	0.15862	0.0556555	0.0243312	0.0720966	0.0345908		0.0578651	0.0832605	0.145024	0.0384785	0.0693365		0.0299528	0.0614826	0.0303436	0.0207479	0.024171	0.0220655	0.0799361	0.145024		0.06782	0.0502409	0.0223476	0.0729886
	I	0.0183929	0.0207498		0.0296746	0.0350738	0.0297064	0.0475651	0.0414431	0.0186113	0.0142233		0.0554778	0.0175728	0.0254077	0.0221102	0.0304659	0.0226877	0.0195746	0.0237647	0.0653107	0.0356455	0.0233521	0.0963739	0.0252511	0.0284264	0.0359376	0.0316888	0.0861291	0.0291288	0.0252334	0.057139	0.0932296	0.0469367	0.0383012	0.0243428	0.0486035	0.016717	0.0161248	0.02051	0.0181273	0.0343928	0.0930249	0.0546737	0.0159048		0.0820017	0.0466104	0.117765
	L	0.0140475	0.0118757	0.0203356	0.0147561	0.0610532	0.0215615	0.0242588	0.0158137	0.0118182		0.00849474	0.0211298	0.0113082	0.0124067	0.0149416	0.0570757	0.0209104	0.0115157		0.0214256	0.017431	0.0172642	0.0503229	0.0304659	0.0112774	0.0448289	0.0569939		0.0167135	0.0183614	0.0397911	0.0496046		0.0300038	0.0116915	0.0329608	0.0138124		0.0179981	0.0102555	0.0301777	0.130385	0.023543	0.00992691	0.0411343	0.0191433		0.146545
	V	0.0166817	0.0137756	0.0230155	0.0265293	0.0184996	0.0245449	0.0309471		0.0149021	0.0203659	0.0134135	0.0276387	0.0121697	0.0177379	0.0202708	0.0181913	0.0222251	0.0140148	0.0292276	0.0290243		0.0195528	0.0468036	0.0318788	0.0157607	0.0252012	0.0285612	0.0458224		0.0244614		0.0521349	0.044165	0.0300098	0.012931	0.0470032	0.0189798	0.0101748	0.0146403	0.0162791	0.0340803		0.0308673	0.0114337	0.0332555	0.0494565	0.0219245	0.0440685
	A	0.0163548	0.0138484	0.024904	0.0203977	0.0273203	0.024871	0.0564751	0.0295615		0.0258976	0.015027	0.0371958	0.0219381	0.0218931			0.0247227	0.0192718	0.0396006	0.0580082	0.0217693	0.0175395		0.0274926	0.0412634	0.0365619	0.0424761	0.033989	0.0226806	0.0283854	0.141277	0.0585316	0.0404846		0.0163189	0.0296293	0.0171779	0.00991177	0.0150424		0.0901565	0.0872215	0.0326313	0.01561	0.0419075	0.0401343	0.0296527	0.047348
	G	0.0139144	0.00994541	0.0193537	0.017172	0.0207778	0.0265656	0.0397883	0.0202923	0.0146466	0.00973522	0.00994699	0.0246427	0.0153475	0.011982	0.0143551	0.0132396	0.0168639	0.0123659	0.0335975	0.0455754	0.0232931	0.0133778	0.0293851	0.0235853	0.0160163	0.0232278	0.025398	0.0311103	0.0179113	0.0206837	0.0501818	0.0643098	0.0360035	0.025444	0.0134572	0.0290357	0.011006	0.0102563		0.0171803	0.0859864	0.0528042		0.0146129	0.0381054	0.0250133	0.0214196	0.0436991
	C	0.0277756	0.0237946	0.0486666	0.0487308	0.278589	0.0276136	0.0577748	0.0369238	0.0292534	0.0399294	0.0244153	0.0369107	0.028574	0.0408686	0.047945	0.084147	0.0610825		0.0405095	0.440486	0.048433	0.0391789	0.3412	0.0528597	0.202879	0.0835459	0.0752441	0.590973	0.0398842					0.122337	0.0430349		0.0338858	0.0340195	0.0454416	0.0374091		0.109365	0.0896846	0.03734	0.440486	0.0617001		0.052289
	S	0.0192222		0.0303086	0.0249727	0.0359955	0.0206903	0.0518871	0.0368028	0.027237	0.0134385	0.0141031	0.0410451	0.0190954	0.0183449	0.0187888	0.0250286	0.0212521	0.012614	0.0289499	0.050053	0.0243678	0.02406	0.045046	0.0393929	0.0329425	0.0330956	0.033231	0.0557069	0.0217118	0.0437781		0.0389081	0.0912831	0.0222827	0.0204781	0.066055	0.0147894	0.0160387	0.0187126	0.018472	0.0466264	0.0794199	0.0323823	0.0188395	0.0269901	0.0235704	0.048809	0.0592843
	T	0.0190351	0.0151573	0.0348384	0.0194799	0.0324209	0.0208013	0.0775532	0.0291238	0.0154652	0.0260482	0.0133283	0.017175	0.0214715	0.0166956	0.0278561	0.0174497	0.0168794	0.0166616	0.0251874	0.0980291	0.0201105	0.0277754	0.0757939	0.0274178	0.0320303	0.0362332		0.0310691	0.0267077	0.0236547	0.0534269	0.0457357	0.0794199	0.0341287	0.0178094	0.047298	0.0147035	0.0104987	0.0171843	0.0255529	0.0346489	0.0465789	0.0421284	0.0152293	0.0564716	0.024745	0.0211823	0.0291413
	Q	0.0245742	0.0211046	0.0325583		0.195198	0.0390896	0.278591	0.0297252	0.0174454	0.0265778	0.0141282	0.026198	0.0215334	0.0240031	0.0229048	0.0937659	0.113421	0.0145248	0.0377548	0.0816841	0.0403316	0.0210226	0.0727288	0.0235081	0.0206199	0.0896978	0.140551	0.031633	0.0354715	0.0449645	0.105107	0.211606	0.0837787	0.0308137	0.0176083			0.0154708	0.0219634	0.0193766	0.0633518	0.106782	0.0413978	0.021993	0.351389	0.0429841	0.221015	0.114766
	N	0.0321288	0.0181432	0.0548288	0.0603119	0.0639153	0.0424465		0.0948681	0.033877	0.0426381	0.0268256	0.0640396	0.0484027	0.0299967	0.0415622	0.0309745	0.0415243	0.0330048	0.0332737	0.11887	0.0771803	0.1628	0.228817	0.0718806	0.0259806	0.0642659	0.0462171	0.0413186	0.0550477	0.0406905		0.102591	0.31589		0.130906	0.055722	0.0366547	0.0187926	0.0282251	0.0205035	0.0542053	0.0695199	0.0830537	0.0355356	0.12931	0.0503385	0.140551	0.072278
	D	0.0282931	0.0210783	0.0454242	0.037717	0.315891	0.0274812	0.0630555	0.107589	0.0247925	0.0265875	0.0178125	0.0991072	0.0323128	0.0260504	0.0276707	0.0237338	0.0393892	0.0272975	0.0382429	0.0549404	0.0408687	0.0703719	0.0918063	0.141681	0.0358831	0.0474077	0.0649772	0.0610059	0.0415303	0.0289358	0.0682882	0.0457272		0.0672773	0.0329121		0.0201313	0.0205313	0.0212986	0.106303	0.208759	0.0482128	0.0467732	0.0233136	0.0942698	0.0324133	0.190391
	E	0.024299	0.0218251	0.0362769	0.0959965	0.0296305	0.0213401	0.0474911	0.0403183	0.0274335	0.0349623	0.0163655	0.0270882	0.0240677	0.0376612	0.0196697	0.029329	0.0223358	0.0156017	0.0714207	0.0779757	0.0275226	0.0330693	0.163115	0.0320306	0.0225283		0.05005	0.0342477	0.0235242	0.0389551	0.0920124	0.194185	0.115583	0.044165		0.0463843	0.0123792	0.0122322	0.0169987	0.045518	0.0670257	0.0666518	0.0522955	0.0337447	0.161552		0.0410731	0.0523975
	H	0.0236753	0.0188436	0.0651965	0.0216754		0.0614357	0.169599	0.0427509	0.0482815	0.024752	0.0219011	0.0528396	0.0346038	0.0264456	0.0317534	0.0541295	0.0714207	0.0360387	0.034036	0.175148	0.0901565	0.0420881	0.56347		0.0342598	0.0586283	0.0590504	0.0854364	0.0358004	0.0270028		0.164797	0.288368	0.0512301	0.0361432	0.290978	0.026541	0.0195486	0.0362731	0.0208495	0.0722854	0.0519096	0.0853567	0.0289285	0.0607715	0.0432071		0.05305
	R	0.0139883	0.0120754	0.0172765	0.0220463	0.0325463	0.0232585		0.0155517	0.0129179	0.0126865	0.00747475	0.0236613	0.0161184	0.0139929	0.0126274	0.0220579	0.0336153	0.0118889	0.0201716	0.0382095	0.0167853	0.017362	0.0657415	0.042803	0.0149862	0.0288935	0.0354896	0.0298137	0.0229202	0.0236707	0.0429514	0.0568185	0.0309901	0.0280631	0.0126743	0.0856392	0.0136395	0.0108886	0.0132634	0.00991918		0.0754172	0.0180163	0.01284	0.0254915	0.017881	0.0428797	0.110732
	K	0.0261718	0.0251392	0.0425639	0.0295906	0.0644493	0.042806		0.133804	0.0807165	0.0375605	0.0138439		0.0873052	0.0172888	0.0364419	0.372279	0.091659	0.0481262	0.0460407	0.0430629	0.0302456	0.0271836		0.0252194	0.0389764	0.046686	0.0397813	0.214155	0.393984				0.07647	0.221015	0.0286978	0.0375216	0.0206025	0.0119414	0.0194821	0.0226348	0.204432	0.0527283	0.104882	0.0251922	0.111344	0.0497401	0.0457013
	STOP	0.0243498	0.0236616	0.0294356	0.0398607	0.0618948	0.0338461	0.100204	0.0465685	0.024372	0.0397645	0.0151515	0.131335	0.0227767	0.0212612	0.0283735	0.0339029	0.0292864	0.0210937	0.047498	0.0837374	0.0203252	0.019167	0.0657299	0.0578651	0.0564345	0.0556252	0.10428	0.0543365	0.0329933	0.0489918		0.0501522	0.043081	0.0215684	0.0183932	0.62294	0.0197778	0.0151949	0.0201891	0.0189318	0.0616287		0.0942698	0.018211	0.0352827	0.0302576	0.202879
[truncated: 239 more columns]

## Sheet: Variance (replica 1)
		M	S	I	Q	H	F	R	V	A	L	I	P	F	F	A	A	F	C	L	P	V	F	A	H	P	E	T	L	V	K	V	K	D	A	E	D	Q	L	G	A	R	V	G	Y	I	E	L	D
Amino acid	Codon	3	4	5	6	7	8	9	10	11	12	13	14	15	16	17	18	19	20	21	22	23	24	25	26	27	28	29	30	31	32	33	34	35	36	37	38	39	40	41	42	43	44	45	46	47	48	49	50
Trp	TGG	0.000180812	0.000138462	0.000208144	0.000442076			0.000453039	0.000158613	0.00191533	0.00131375	6.0167e-05	0.0013142	0.000158151	0.00607595	0.000129878	0.00406299		0.0001583	0.0501249	0.000485434	0.000415823	0.000379029	0.00205404	0.0175439	0.000252862			0.0292397	0.000464143	0.00209953				0.000398375	7.8177e-05		0.000190166	0.00011032	0.000125358	0.000405117			0.0021946	9.63375e-05	0.0584791		0.0584791
Phe	TTC	0.000191396	0.00250813	0.000685892	0.000159803			0.00101934	0.00366156	0.000181758	0.000474486	8.96606e-05	0.000535162	0.000130357	9.97703e-05	0.000440794		0.00274415	0.000115489	0.000872882	0.00129812	0.000298106	0.00337907		0.0150377	0.0584791	0.0172002	0.0136454		0.00214484					0.00306354	0.000430853		0.0111391	0.000957865	0.000577427	0.00025682				0.000256767	0.00211342	0.00105007
Phe	TTT	0.000376349	0.00263729	0.00057281	0.00015555		0.00198488			0.000201779	0.00718197	6.07427e-05	0.000455989			0.000356203			0.000364252	0.000398262	0.00109829	0.00187						0.00736127						0.00561198	0.00161155	0.00341961		0.0108608	0.000251137	0.000909922	0.000370279				0.000244935				0.0015411
Tyr	TAC	0.00025705	0.000303549	0.000930238	0.00053848		0.000400909			0.000711442	0.000554796	0.000274141		0.000996256		0.000733798	0.000247846	0.0208855	0.000540695	0.000682794		0.0175439	0.0584791		0.00103834		0.0039951	0.0501249		0.000723227	0.00363778				0.0116962			0.00439718	8.42534e-05	0.000818	0.000244664								0.0584791
Tyr	TAT	0.000910008	0.000446095	0.000648795	0.00523262	0.00568248	0.000355662			0.000270309	0.000417466	0.00018981		0.00101336	0.00097793	0.000989265		0.00420469	0.00779742		0.000365931		0.00461703		0.0136453	0.000707243	0.000538615	0.00546264		0.0010415	0.000822783	0.00107264	0.00399406	0.00181772	0.0584791	0.0584791	0.00501279	0.00038142	0.000451228	0.000312633	0.00467864			0.000822273	8.55494e-05			0.000607667	0.000726007
Pro	CCA	0.000133292	9.83152e-05	0.000405065	0.0022554	0.00190808	0.000403996	0.0043972	0.000416397	0.00014599	0.000255207	0.000166172	0.000338842	0.000208653	0.000126101	0.00023205	0.000154469	0.000189815	0.000119332	0.000230355	0.000910798	0.00130951	0.000835988		0.0584791		0.000799357	0.00178898	0.000209379	0.000332781	0.000756354		0.00886074	0.000456244	0.012146	0.000266001	0.00282443	0.000114502	8.88968e-05	0.000160185	0.000138752	0.00779752		0.000409318	0.000246419	0.00295378	0.000652342
Pro	CCC	0.000332225	6.86352e-05	0.00201998	0.00172575	0.000514192	0.000138203	0.000219288	0.00172575	0.000697559	0.000283744	0.000105195		0.000138488	0.000286522	0.000213979	0.000596279	0.00327425	0.00037956	0.0023727	0.000273837	0.00366156	0.000303806	0.00116767	0.00117307	0.000142622	0.00120061	0.000455989		0.000183822	0.000246846	0.0194931	0.000403541			0.0584791	0.000747774	0.000261165	7.13744e-05	0.000381518	0.000217815	0.0292397		0.00147249	6.69143e-05	0.0233919	0.00115193		0.000730339
Pro	CCG	0.000173235	0.000352656	0.000346804	8.94247e-05		0.000178967	0.000169252	0.00102043	0.000385218	0.000326787	7.99919e-05	0.000292986	0.000499992	0.000279954	0.000231233	0.000534051		0.000187657	0.00166483	0.00113704	0.00139263	0.000182975	0.000948624	0.00233926	0.000212311	0.00196511	0.00337847	0.000843983	0.000448753	0.000550078	0.0233919	0.00126078	0.00141546	0.000567559	0.000110209	0.0233919	0.000146029	5.92247e-05	0.000161165	0.000120216	0.0208857		0.000178786	0.00034719	0.000521302	0.000682097	0.00123795
Pro	CCT	0.00041683	0.000207357	0.000651336	0.000259844	0.00886074	0.000345462	0.0023991		0.000310918	8.07902e-05	0.000797807	0.00182853	0.000441392	0.000137478	0.000428057	0.00315861	0.000494765	8.06254e-05	0.0023991		0.000199654	0.000323867	0.00168402	0.00517275	8.78066e-05	0.0020995	0.000722702	0.0233919	0.000290778	0.0015881		0.00103283	0.000813115	0.000697559	0.000605174	0.000504574	0.000247527	0.000221838	0.000211727	0.000930359			0.00779742	0.000424293	0.000236096	0.0111391		0.00328339
Met	ATG		0.000999444	0.000183032	0.000352928	0.00023042	0.000217277	0.00167114	0.000164818	4.90865e-05	0.000108347	7.5101e-05	9.54202e-05	0.000211349	0.000206964	0.000222878	0.0150377	3.86831e-05	0.000395598	0.000184118	0.00103996	0.000129587	0.000458696	0.00379159	0.000466793	8.92143e-05	0.000783318	0.000180314		0.000504594	0.00104469	0.00316948	0.000223123	0.00072449		0.000135202	0.000569655	0.000138753	6.4872e-05	8.80437e-05	7.3373e-05	0.000962929	0.00316948		0.000693144	0.000380385	7.52611e-05	0.000802819
Ile	ATA	0.000136072	0.000187199	0.000728416	0.00034595	0.00449877	0.000440209			0.000460168	3.36145e-05	3.97062e-05	0.000981299	7.34902e-05	0.000197957	0.000216077	0.000160505	0.000173158	9.83132e-05	0.000213658	0.00718183	0.000281284	0.000210272	0.00751885	9.68113e-05	0.00245395	0.000537082	0.000522865		0.000163951	0.0021946	0.00105007	0.00130983	0.00037509	0.000536128	0.000254975	0.000359973	0.000134461	6.98211e-05	0.000180045	9.54509e-05	0.00072472	0.00153504	0.00068663	0.000115624	0.00789043	0.00231026	0.000383113
Ile	ATC	0.000150472	0.000269648	0.000625363	0.000232207	0.000802426	0.00071659	0.000469118	0.00260045	8.37569e-05	0.000467838	0.000105415	0.00184392	0.000571594	0.000413018	0.000236127	0.00108388	0.0584791	0.000179521	0.000434464	0.000849764	0.000852235	0.0136453	0.00169632	0.0111391	0.000320335	0.000631665	0.000262664	0.00111791		0.000635194			0.0103967	0.000377644	0.000216677		6.9221e-05	0.000146684	0.000131662	0.000454448	0.000239562			0.000106063		0.0584791	0.00366157	0.00208999
Ile	ATT	0.000176408	0.000155537		0.00269807	0.000254718	0.000261055	0.00129458	0.00028919	0.000197312	0.00101292		0.00165534	0.000160993	0.000358748	0.000210242		0.000140093	0.00063234	0.000210723	0.0037841	0.0019949	0.000142676			0.000212809	0.000580821	0.00111135		0.000593932	0.000118839	0.000916686			0.0292397	0.000369387	0.0233919	0.000514725	0.000222413	0.000374698	0.000131336	0.0150377	0.00797467	0.00129886	0.000120392	0.000776652	0.00181767	0.00550418
Leu	CTA	0.0001467	9.58461e-05	0.000528293	0.000269921	0.00104386	0.000964675	0.000172086	0.000107773	8.30881e-05	9.35806e-05	0.000102966	0.000292722	0.000121575	0.00013244	0.000192323	0.001524	0.000124743	0.000124885	7.18836e-05	0.000228156	0.000159175	0.000123898	0.000795709	0.0015023	4.42375e-05	0.00174267	0.00264472	0.000464553	0.000431961	0.000750091	0.0010415	0.000424011		0.000516873	6.19053e-05	0.0584791	0.000270345	0.000203484	0.000611463	4.10096e-05	0.0169286	0.00414368	0.00016616	6.53732e-05	0.000382543	0.000170983	0.00222807
Leu	CTC	0.000148507	0.000101953	0.000591591	0.000181793	0.00130189	0.000239151	0.00140539	0.000227058	0.000156624	9.36754e-05	7.35364e-05	0.000438738	5.70321e-05	0.000108674	0.000245726	0.00439718	0.000529202	9.80441e-05	0.000607514	0.00061124	0.000225592	0.00054047	0.00185801	0.000349303	7.9407e-05	0.000727017	0.00120129	0.00103757	8.34605e-05	0.000135014	0.000397749			0.000329498	0.000176245	0.000310825	0.000233777	0.00148244	0.000424662	0.000158423	0.000138909		0.000730339	5.15867e-05	0.00589447	0.000366502	0.0292397	0.0039331
Leu	CTG	0.000174175	0.000132974	0.000179449	0.000355311	0.0208857	0.000228827	0.00024225	8.3468e-05	5.26639e-05	0.000119915	3.36204e-05	0.000194139	0.000111479	0.00011078	0.000109719	0.00884592	0.000231267	9.64689e-05	0.000340356	0.000159717	0.000289162	0.000944154	0.00276067	0.000441999	9.20822e-05	0.00691139	0.00297699		0.000192824	0.000141936				0.00211886	6.7606e-05		6.21468e-05	3.89084e-05	0.000152214	7.26767e-05		0.0292397	0.0014824	6.70764e-05	0.00629591	0.000109879		0.0150377
Leu	CTT	0.000314502	5.92962e-05	0.000697206	0.000277268		0.000291603	0.00154875	0.00132007	0.000226773		4.98211e-05	0.00115466	0.000212536	5.95571e-05	0.000201203	0.00174441	0.00170571	8.53265e-05		0.00128569	0.00114609	0.000156284	0.00202694	0.00170973	0.0004199	0.00102149	0.00208072	0.00258247	0.000273717	0.00025688	0.00170174			0.0584791	0.000162721		0.000156435	8.4323e-05	0.00021536	0.000196738			0.00223174	0.000122351	0.0292397	0.00218461	0.00141263
Leu	TTA	0.000187918	0.00105669	0.000730339	0.000189569		0.000812852		0.00531666	0.000263602	0.00365006	8.96789e-05	0.000472026	0.000207445	0.00231017	0.000302848	0.00327425	0.00315861	0.000205024	0.00245229	0.00425321	0.000230866	0.00128003		0.00135493	0.0017229	0.00612679			0.00159271		0.010253			0.000524457	0.00113075	0.000345657	0.000460967	0.00186662	0.000519578	0.00020671				0.000139067		0.0526312
Leu	TTG	0.00016623	0.000492199	0.000238699	0.000103431		0.0208857		0.0233919	0.000424336	0.00108921	0.000101967	0.000947048	0.000120295	0.00184392	0.000301406	0.0056824	0.00736127	0.000192052		0.000810569	0.000390633	0.000236173			0.00026844			0.00229954	0.00817292			0.00294007		0.0175439	0.000199925		0.0004076		0.000290499	0.000103166		0.00974676	0.000289999	0.000282804	0.00104586		0.00549996
Val	GTA	0.000144543	0.000164073	0.000415869	0.000276835	0.000115842	0.000405117	0.000343454	0.00108918	0.000320343	0.000581605	0.000134503	0.000287806	5.38032e-05	0.000153792	0.000246594	0.000376203	0.000444931	7.32194e-05	0.00090426	0.00216606	0.000366868	0.000282775	0.0038667	0.000281314	0.000448519	0.000679292	0.000689571	0.00284045	0.000154039	0.000508058		0.0102531	0.00211886	0.00265841	0.000383749	0.000860403	0.000173521	5.08063e-05	0.000184615	0.000128446	0.00025673	0.000916504	0.00138303	0.000165129	0.00105367	0.00351351	0.0111391	0.000308461
Val	GTC	0.000134764	0.000103167	0.000365515	0.000329567	0.0136454	0.000308608	0.000418989		0.000222034	0.000224502	0.00041869	0.000523374	0.000107781	0.000267498	0.000331011	0.000205674	0.00011868	0.000307374	0.000230661	0.000453558	0.00045683	0.000260472	0.00108739	0.00084979	0.000772659	0.000280582	0.000494941	0.00350901	0.000483543	0.000223182	0.0501249	0.000887776		0.00797467	6.25234e-05		0.000322179	9.33707e-05	0.000171969	0.000202614		0.0194934		9.69263e-05	0.00288192	0.0292397	0.000184374	0.0175439
Val	GTG	0.000182479	0.000115618	0.000171293	0.00036904	0.000104112	0.00886074	0.002378	0.0006386	6.7159e-05	0.000252443	7.91459e-05	0.000358063	7.88702e-05	0.000120955	0.000157051	8.50964e-05		7.47167e-05	0.000590924	0.000250982	0.000148409	0.000439618	0.00916701	0.00129947	6.70274e-05	0.000380154	0.000258277	0.000395511		0.000229991	0.00234935		0.000661129	0.000244812	4.97288e-05	0.00089121	0.000157051	3.69089e-05	7.91933e-05	0.000102531	0.000554822		0.000275968	3.51389e-05	0.000331198	0.000844286	0.000190921
Val	GTT	0.000239945	9.2233e-05	0.000619646	0.012146	0.000853285	0.000190446	0.00080418	0.0019081	0.000132608	0.000169831	6.82071e-05	0.00182136	0.000212604	0.000378093	0.000361238	0.00114645	0.000367615	0.000268175	0.00194362	0.000814939		0.000128214	0.000629798	0.000959975	0.000119413	0.000356884	0.00122195		0.000139014	0.00292748	0.0233919	0.000838487	0.000693793	0.000359009	0.000782128	0.00140539	0.000304474	0.000133956	0.000136575	0.000366058	0.0584791	0.00607607	0.000381361	0.000155025	0.00058325	0.000822783	0.000328111	0.00745354
Ala	GCA	0.000117796	0.000102559	0.000499474	0.00208999	0.00044782	0.000566735		0.00326704	0.00030424	0.000127942	8.60837e-05	0.000433607		0.000406072	0.000143952		0.000247846	0.00151673	0.00258236	0.0584791	0.00010735	0.000347437	0.00028364		0.00213975	0.00124773	0.00222447	0.000556381	0.000262347	0.00390936	0.0030078	0.000727017	0.00287928	0.000387466	0.000169671	0.000292012	0.000923166	4.79776e-05	0.00013498				0.00069398	0.000527425	0.000708568	0.00189757	0.000985875	0.000625957
Ala	GCC	0.000138784	7.21535e-05	0.000537003	0.00013863	0.000167034	0.000163362	0.000737752	0.000281572			9.09574e-05	0.000403027	0.000316747	0.000215128	0.000375248	0.000207272	0.000353515	0.000180833	0.000331512	0.00225538	0.0233919	0.000241488	0.000218795	0.000122117	0.0030078	0.000690443	0.000950532	0.0186071	0.000240935	0.000481254				0.000413988	0.000137166	0.000574473	8.29202e-05	0.000159014	0.000195781	0.000218803	0.00130409	0.0584791	0.00169281	0.000104188		0.000833833	0.00131124	0.0584791
Ala	GCG	0.000206382	0.000128146	0.000189009	0.000217494	0.00153504	0.00209		0.000265537	0.000702136	0.000910798	0.000498776	0.0292397	0.000577427	0.000219688		0.000172684	0.0233919	0.000116399	0.00129276	0.0175439	0.000359829	0.000906804	0.000956571	0.00620273	0.000570668	0.00164094	0.00293999	0.000587098	0.000591527	0.00073508		0.0121458	0.000379404	0.000368104	0.00015196	0.00045409	0.000120857	2.94422e-05	0.000116252	0.00165595		0.00116436	0.000246853	7.07342e-05	0.000687101	0.000603427	0.000172957	0.000791123
Ala	GCT	0.0002275	0.00028801	0.000653228	0.000272223	0.0292397	0.000424704	0.00139828		0.000756969	0.000994999	0.000201072		0.000112091	0.000449025	0.000257746	0.000241199	0.000251697	0.000321985		0.000686803	0.000532409	7.38767e-05		0.00244588	0.000737696	0.000478727	0.00054586	0.000461049	0.00030366	0.000218623		0.00208999	0.000938218		0.000192503	0.00607607	0.000843354	0.000135066	0.000119243	7.80367e-05	0.0194934		0.00656747	0.000571839	0.0010779	0.00132011		0.00963972
Gly	GGA	0.000129353	5.5132e-05	0.000329567	0.000268357	0.000372446	0.000242848		0.000389429	0.000417446	0.000682794	8.13605e-05	0.000725734	0.000100967	0.000233854	0.000335629	0.000216826	0.000145474	7.22413e-05	0.000718194	0.00106371	0.00041212	9.20394e-05	0.000312527	0.000714181	6.95169e-05	0.00057219	0.000474428		0.000258286	0.00168779	0.00420469	0.00218937		0.000466927	8.99815e-05	0.000295161	6.16017e-05	5.24926e-05	8.83538e-05	0.000122317	0.00779752		0.000429252	0.000148467	0.000503706	0.000884864	0.000534403	0.0030078
Gly	GGC	0.000107333	4.3267e-05	0.000309381	0.000152477	0.00461703	0.00177238		0.000525569	0.00028723	2.30347e-05	9.37521e-05	0.000280615	0.000194563	0.000514209	0.000153058	0.000205603	8.838e-05	6.8511e-05	0.000473977	0.00199453	0.00129947	0.000134191		0.000584702	0.0175441	0.000321644	0.000370824	0.000658131	0.000110535	0.000127182	0.00101292	0.00417734	0.000508525	0.000248043	0.00010682	0.000684389	7.50196e-05	0.000151905	0.000129854	0.000453037	0.00157015	0.000625363	0.000693793	0.000112887	0.00042289	0.000274311	0.000709163	0.000634699
Gly	GGG	9.2591e-05	5.96597e-05	0.000109404	0.000333001	0.000129424	0.00124465	0.000741267	9.72508e-05	0.000165993	6.32284e-05	3.07066e-05	0.000224413	0.000129181	8.70291e-05	7.78333e-05	4.4593e-05	0.000233617	0.000116365	0.000479227	0.00134498	0.000217165	6.10771e-05	0.000263197	0.00014954	0.000150178	0.000482614	0.000751972	0.000317103	0.000182712	0.000185685	0.000700037	0.00124465		0.000263324	6.26379e-05	0.000475839	7.37269e-05	3.77931e-05	3.84699e-05	0.000104271	0.0208857	0.00126607	0.000105378	0.000121431		0.000374926	8.9854e-05	0.00100343
Gly	GGT	0.000149967	9.89844e-05	0.000420279	0.000107168	0.000207722	0.000254746	0.000351097	0.000706558	5.19956e-05	9.84424e-05	8.04506e-05	0.000652319	0.000179347	3.46273e-05	9.96925e-05	0.00016048	0.00100763	0.000147146	0.00303952	0.00104364	0.000224378	0.000373753	0.00141842	0.000466634	0.000205014	0.000186027	0.000242157	0.000453225	0.000438738	0.000595179		0.00824727	0.000315746	0.00303185	0.00276369	0.00105327	8.11206e-05	8.44246e-05		0.000380147	0.0108608			0.000133391	0.00467864	0.000311572	0.0111391	0.0020229
Cys	TGC	0.000216703	0.000848513	0.000607667	0.0125315	0.047233	0.0292397	0.000711442	0.000221273	0.00031971	0.00167107	0.000181617	0.000239908	0.000201193	0.000285934	0.000565396				0.000248189		0.000739025	0.000278743	0.0175439	0.000421074	0.00620273	0.00337907	0.0116962	0.0584791							0.000491132		0.00181772	0.0292397	0.00488653	0.000681746				0.000257703	0.0292397	0.0233919		0.000417492
Cys	TGT	0.000250235	9.48206e-05	0.000881765	0.000367076	0.0233919	0.00011522	0.00174267	0.00284174	0.000215416	0.000284693	0.000177587	0.00139744	0.000315676	0.00207278	0.00088464	0.00106705	0.00057021	0.000463817	0.0584791	0.0292397	0.000708841	0.00139263				0.00150258	0.000933553	0.0584791	0.000239723					0.0022554	0.000641974		0.00019076	0.000175137	0.000332646	0.000304069		0.00180247	0.00122344	0.0011216		0.000585294		0.0292397
Ser	AGC	0.000151868	7.52131e-05	0.000567559	0.000519017	0.012146	0.000484598			0.000534263	0.00016265	0.000245204	0.00467864		0.000310651	0.000164026	0.000625088	0.00143338	0.000180087	0.00214486	0.0501249	0.00266822		0.000777448	0.000396839		0.000504574	0.00127211	0.0526312	0.000301475	0.00147803		0.00101742	0.00501272		0.000203735		0.000168163	0.000997201	0.000247896	0.000127625	0.0584791		0.000818798	0.000833833	0.000194706	0.000125592	0.0012245	0.000650618
Ser	AGT	0.000269919		0.000622887	0.00409267	0.000479014	0.000371627	0.000682794	0.000275968	0.000581005	3.38174e-05	0.000128267	0.00132618	0.000143406	0.000187037	0.000233617	0.000136368	0.000239934	0.000102873	0.000187572	0.00696187	0.000548538	0.00128954	0.00293999	0.000838436	0.000679667	0.000284996	0.000287594		0.000244386	0.00046168			0.0501249	0.000240427	0.000317874	0.000657536	0.000193005	7.27069e-05	0.000151065	0.000121893	0.00045815	0.000950532	0.00066222	0.000621755	0.0208857	0.000339365	0.000522578	0.00360123
Ser	TCA	0.000389492	0.00316948	0.0017393	0.000904977		0.000222252		0.00134759	0.0008973	0.0584791	0.000184013	0.000614176	0.000827315	0.00974676	0.000472831	0.00341961	0.0584791	0.000390982	0.00166642		0.000527437	0.000420604			0.00461703	0.0125315	0.0088607	0.000485704	0.000183951			0.000421959	0.00181342	0.000150968			0.00023949	0.000376093	0.000457865	0.000503176	0.00284171		0.000512888	0.000817084	0.00150436
Ser	TCC	0.000564875	0.000341434	0.000906137	0.000495732	0.000349088	0.000413332		0.00253268	0.000301532	0.00568248	0.000333032	0.00326701	0.000239102	0.000156132	0.000908074	0.000712374	0.0584791	0.000161185	0.0292397	0.00160856	0.011696	0.00963972				0.0208857	0.000706558	0.0526312				0.00096361		0.000642965	0.000457623		0.000681868	0.00147249	0.00135628	0.000697907			0.000612708	0.000376447		0.00216033	0.0186073
Ser	TCG	0.000500793	0.000965384	0.000488742	0.000313931		0.000264636		0.00779752	0.0292397	0.0584791	0.000122837	0.00105186	0.00042773	0.000264256	0.000295447			0.0012408		0.00156433	0.00014288	0.000271352	0.00128943		0.00024393	0.00253268	0.00884592	0.0584791	0.000773049	0.00264472				0.00115817	0.000635947		0.00012627	0.000151905	0.000366194	0.0584791				0.000192091	0.000307929
Ser	TCT	0.000693144	0.00205088	0.00718197	0.000453732	0.00884592		0.000987613		0.00105229	0.0010415	0.000191659	0.0088607	0.000282013	0.00103757	0.000520967		0.000101552	5.80354e-05	0.000664652	0.000814608		0.000224717	0.00134229	0.00176057	0.00284045	0.0127592	0.00745354			0.00372352				0.00499855	0.000246829		0.00017	0.000782689	0.000359932	0.0292397	0.00198314		0.0526312	0.000144418		0.00162112		0.0111391
Thr	ACA	0.000179892	0.0002029	0.00126078	0.00015461	0.000580203	0.000503661	0.00115905	0.000219742	0.000999444	0.000150993	6.28344e-05	0.000176761	0.000479039	0.000411047	0.0004737	8.06724e-05	0.000112538	0.000136575	0.00237104	0.0487325	0.000130536	0.000743769		0.0526312	0.000530063	0.000990361	0.000172551	0.000355311		0.000331685		0.0111391		0.00176623	0.000135717	0.000637946	8.98011e-05	6.23193e-05	0.000165208	0.000195075	0.00167492	0.000328703	0.00461703	7.24703e-05		0.0011774	0.00350366	0.00383342
Thr	ACC	0.000228076	0.000232621	0.00148868	0.000282183	0.000230977	0.000317368		0.000487243	9.67698e-05	0.000540762	5.69552e-05	0.0024848	0.000237789	0.000132702	0.00115817	0.00199682	0.000327036	0.000635122	0.00103834	0.0233918	0.000131892	0.000216933	0.00272621	0.000384065	0.00736124	0.00090426	0.000398375	0.00406299	0.000192081	0.00036421		0.000325149	0.0233919		0.000270281		0.000101068	6.06267e-05	0.000188429	0.0584791	0.00139263		0.000400642	0.000164028	0.000484011	0.00324192	0.0487325	0.00028205
Thr	ACG	0.000250377	7.55133e-05	0.000396068	0.000145977	0.00399572	0.000548437	0.00455955	0.000821017	0.000153443	0.00384319	0.000346247	0.0233919	0.000205865	0.000124536	0.000273844	0.000226077	0.000177957	0.000104939	0.000162928	0.0069847		0.000729069	0.00718183	0.000463128	0.0003775	0.000664652		0.000432619	0.000343443	0.00250651	0.000430158			0.00266822	0.000106944	0.000709097	0.000149581	4.90339e-05	0.000142406	0.000204609	0.000286581	0.0584791	0.0010237	0.000183466		0.00189757	7.70922e-05	0.000249387
Thr	ACT	0.000225705	0.000151559	0.000665243	0.00139744	0.0584791	0.000118941		0.0233919	9.95449e-05	0.000924061	0.000791123	6.08645e-05	0.000306495	0.000171744	0.000522428	0.000219696	0.000170416	0.000178292	0.000339479	0.0019112	0.000843797	0.000785419	0.00177234	0.000250033	0.000563835	0.000700667	0.000351977	0.00068456	0.000817259	0.000175019			0.000990388	0.000209355	0.00175762		0.000312801	0.000123583	0.000237894	0.00595404	0.00135493			0.000299028	0.0584791	0.00010919	0.000661828	0.0584791
Gln	CAA	0.000201526	0.000132502	0.00131124		0.0091899	0.000351838	0.0116962	0.0102531	8.45708e-05	0.000506789	7.12196e-05	0.000213903	8.41979e-05	0.000120834	0.000202454	0.00196511	0.00473104	0.000171361	0.000423111	0.00751885	0.000298437	0.000202236	0.000884691	0.000399837	0.00499855	0.00131328	0.00297699	0.000166178		0.000361798	0.00166483	0.00674784		0.00022553	0.000136577		0.000370006	0.000314801	0.000181833	0.000175143	0.00269447	0.00176366	0.000598517	0.000129508		0.00303174		0.00198488
Gln	CAG	0.000165135	0.000135726	0.000181754	0.00295374	0.0127594	0.000660415		0.000134687	9.93879e-05	0.000134596	5.16139e-05	0.000199256	0.000410433	0.000305965	0.000129276	0.0039951	0.00328339	3.88986e-05	0.000433562	0.00114635	0.00135107	9.89071e-05	0.00706314	0.000104894	6.48804e-05	0.0136454		0.00159271	0.000189909	0.00190809			0.00107144	0.00039186	7.06488e-05			4.06444e-05	0.000120596	8.39665e-05	0.000772754	0.0584791	0.00045409	0.00016576	0.0186073	0.000310377	0.00736124
Asn	AAC	0.000207677	9.50474e-05	0.000482614	0.011352	0.00135107	0.000437961			0.000625291	0.000715564	0.00019098	0.000618024	0.000625002	0.00108921	0.000512642	0.00050455	0.000381863	0.000195361	0.000702022	0.00250637	0.00974676	0.00404892	0.0106789	0.000778631	0.00021223	0.00127804	0.000594626	0.00146501	0.00151311	0.000926456		0.00239423			0.00258243	0.00371325	0.000224896	0.000131521	0.000284081	0.00114467			0.00104424	0.00245392	0.00251984	0.000434731	0.00297699	0.00779752
Asn	AAT	0.000622399	0.000103323	0.00691145	0.000589589	0.00111709	0.000713624		0.00135628	0.000242416	0.000441854	0.000250199		0.000803331	0.000154551	0.000528275	0.000202371	0.000814684	0.00101934	0.000219176	0.0121458	0.000979807		0.0233918		0.000194412	0.00127156	0.00069738	0.000311182	0.00066323	0.000341584		0.00443668	0.0150377			0.000532337	0.00198314	8.8984e-05	0.000206978	6.70824e-05	0.000442785	0.000728326		0.000206214		0.00303952		0.000867967
Asp	GAC	0.000217517	0.000130187	0.000667858	0.000274561		0.00028433		0.00417734	9.81587e-05	0.000166396	8.81296e-05	0.002378	0.0001576	0.00260049	0.000250255	0.000147765	0.000244146	0.000202002	0.000370824	0.000626868	0.00251474	0.00134448	0.00517275	0.00302505	0.000249707	0.000936877	0.00114609	0.000560858	0.00100415	0.000155733			0.00309253		0.00313708	0.000461366	0.000145069	0.000181074	0.000160683	0.00184781	0.00656747	0.000427117	0.000436894	9.48854e-05	0.00736127	0.000578856	0.00797467	0.000919925
Asp	GAT	0.000276175	0.000137006	0.000577864	0.00097324	0.0150377	0.000189094	0.000599176	0.00294007	0.00174441	0.000294414	0.000103883	0.0041097		0.000106349	0.000213214	0.000199801	0.00550416	0.000255369	0.000539162	0.00182292	0.000278785	0.00165534	0.00166627		0.000918619	0.000530268	0.00140512		0.00034911	0.000658131	0.000702748	0.000315107		0.000682097	0.000171992		0.000104996	9.81896e-05	0.00011838	0.0175439		0.00196506	0.00132618	0.000596274	0.00161061	0.000217312	0.0186073
Glu	GAA	0.000181744	9.27232e-05	0.000952876	0.00138873	0.000173242	0.000182615	0.0233918	0.000250222	0.00041062	0.00103109	8.0635e-05	0.000364252	0.000199096	0.0584791	0.000177556	0.00037749	0.000123918	7.65847e-05	0.00179968	0.00105948	0.00245395	0.000190661		0.000158861	0.0233918		0.000822273	0.00102694	0.000387069	0.000245893	0.00420469	0.00568248	0.00595404	0.000328877		0.00204024	6.28987e-05	5.39122e-05	0.000126093	0.00041212	0.000778128	0.000750186	0.0584791	0.00022365			0.000857134	0.000434588
Glu	GAG	0.000173388	0.000321654	0.000251073		0.000554988	0.0001098	0.000344128	0.0102531	0.000156414	0.0002245	8.04795e-05	0.000158693	0.000155304	0.000214422	8.64301e-05	0.000198818	0.000191115	6.98334e-05	0.00132495	0.00620247	0.00011955	0.00120538	0.00462296	0.00574193	7.66989e-05	0.000446547	0.000697559	0.000212853	0.000105996	0.00316036	0.00182853		0.00294007	0.00274415	0.000145084	0.000384969	3.62691e-05	3.83188e-05	6.61608e-05	0.00127585	0.00802013	0.00584817	0.000412767	0.000782654	0.0039331	0.000233848	0.000359852	0.00779752
His	CAC	0.000112358	9.19099e-05	0.00156717	0.000148309	0.00382108	0.00433911		0.000596728	0.0292397	0.000103798	9.78163e-05	0.000484313	0.0028299	0.000153749	0.000205245	0.000683569	0.00595404	0.000442197	0.000262006		0.0012249	0.000559359			0.00084608	0.000930353	0.00071919	0.00433463	0.00332198	0.000187569				0.000398048	0.000219362		0.000207946	0.000123155	0.00141842	0.000795347		0.000535401	0.00109795	0.000215323	0.00111063	0.00028178		0.00120404
His	CAT	0.000337259	0.000127083	0.00107017	0.000134958		0.000650495	0.00433463	0.000519316	0.000354182	0.000824696	0.000274354	0.00313707	0.000192365	0.000333769	0.000580422	0.00125531	0.00087409	0.000349303	0.000520386	0.00462296		0.000515372	0.0478465	0.000376184	0.000223373	0.00115119	0.00190471	0.00145235	0.000206518	0.000264662		0.00420469	0.0125315	0.0584791	0.0019081	0.0136454	0.000216889	0.000107497	0.000229889	7.15914e-05	0.000787426	0.00213403		0.000302669	0.00110523			0.000651079
Arg	AGA	0.000254579	0.000244068	0.000508196	0.000360463	0.0015755	0.000108781	0.000634686		0.000360274	0.000193321	5.72046e-05	0.000214274	0.000108528	0.000543403	0.000170327	0.000414615	0.000581114	0.00023511	0.000553625		0.000145187	0.000592472	0.00329912		0.00886074	0.000653228	0.000515317	0.000445589	0.000223814	0.00118929	0.0526312	0.000748016	0.0054024		0.000168226		0.000266536	0.000131696	0.000124451	6.05517e-05	0.00118588		0.00139404	0.000498847	0.000321147	0.000423481	0.00201316
Arg	AGG	0.000110598	0.000350369	0.000153091	0.000245445	0.000214487	0.0008973	0.00172024	0.000123906	9.45967e-05	0.000212412	4.03447e-05	0.00080579	0.000213075	0.000154651	7.65997e-05	8.89561e-05	0.000241304	6.06786e-05	0.000204867	0.00292005	0.000123101	0.000269683	0.0063858	0.000559801	6.53726e-05	0.000269546	0.000383645	0.000792857	0.000326175	9.86674e-05	0.000311692		0.000321153	0.00101085	0.000109008	0.00110523	0.000141189	3.56761e-05	6.47861e-05	4.26539e-05	0.000215335	0.000857134	0.000148507	0.000188237	0.000459729	0.000513396	0.000350561
Arg	CGA	0.000327611	0.00131418	0.00049802	0.000188457		0.00360123	0.00155922	0.000173205	8.24301e-05	8.97365e-05	2.68358e-05	0.000981299	0.000179703	0.000454722	0.000243586			0.000248784	0.0016939	0.000826663	0.000317039	0.000254305	0.00802013	0.00718197	0.000148436	0.0016296	0.00649805		0.000795687		0.00284171		0.000289929	0.000614454	0.000168646		0.000218776	0.000402662	0.00034301	0.000131822			0.00024771	0.000112281	0.000512618	0.000188832
Arg	CGC	0.000135585	6.72443e-05	0.000505229	0.0125315	0.00143828	0.0012982	0.000691651	0.000135507	0.000350207	9.34515e-05	6.91843e-05	0.000596562	0.000253104	0.00013134	0.000333602			0.000210821	0.000405507	0.000548002	0.000587975	0.000589098	0.0169282	0.00153504	0.000588627	0.00119111	0.00221259			0.00130983				0.00113884	0.000122491		0.000263831	0.000406745	0.000892664	0.000128072	0.00167492			0.00010932	0.00145235	0.00629799
Arg	CGG	0.000138795	0.000199667	0.000125006	0.00105773				0.00018358	0.00011503	0.000562947	5.44309e-05	0.000305034	0.000754391	9.04074e-05	7.50786e-05	0.0584791		0.000141353	0.000165369	0.000971458	0.0007687	0.000954538		0.0175439	0.000250403	0.00192822		0.000271977	0.000260717					0.000347415	8.62441e-05		0.000105535	0.000100136	0.000139257	7.65821e-05	0.000818		0.000229215	0.00013452	0.000428048	9.72711e-05	0.00478879
Arg	CGT	0.000281687	5.44479e-05	0.000541936	0.00196506	0.00384316	0.00108075		0.0010702	0.000322012	0.000122297	0.00010222	0.0233919	0.0010415	0.000198641	0.000371971			9.16287e-05	0.00214486	0.00574177	0.000409554	0.000101367	0.00106801	0.00102043	0.000519017	0.00134448	0.00797467	0.00343332		0.00718197		0.00138749	0.00662799	0.000504586	0.00115193		0.000136462	0.000165595	0.00030049		0.00221259		0.000212807	0.000128453		0.00126078	0.0584791	0.00188026
Lys	AAA	0.000256913	0.000504099	0.000979742	0.000314801	0.00161439	0.000516874			0.00108182	0.0024351	7.60029e-05		0.00269447	0.000115511	0.000878255	0.0208855	0.00691139	0.000364482	0.000523182	0.00135493		0.000387208		0.00014861	0.00140512	0.00102694	0.000577382	0.0584791	0.0292397				0.0013739		0.000577427	0.0014495	0.00024602	6.47646e-05	0.000139539	0.000202962		0.00316874	0.0292397	0.000213361	0.0584791	0.000607811
Lys	AAG	0.000171864	0.000117321	0.000384903	0.000226171	0.00101091	0.000589589		0.00269802	0.0106792	0.000232263	4.62575e-05		0.00195516	7.34637e-05	0.000258292		0.00155001	0.00884592	0.000815922	0.000351968	0.000137858	0.000155784		0.000268474	0.000276589	0.000481694	0.00040621	0.00736124		0.000286522		0.00121882	0.00244588	0.00736127	0.0001577	0.000247997	8.62951e-05	3.1855e-05	9.64055e-05	0.000124336	0.00629802	0.000487526	0.0017229	0.00017319	0.00192908	0.000966088	0.000314749
STOP	TAA	0.000266371	0.000217896	0.000671283	0.0042046		0.00857416	0.00151313	0.000328467	0.000119854	0.000403422	0.000117652		0.000172025	0.000636212	0.000498044	0.000217707	0.000240835	0.00017523	0.00158992		0.0175439	0.000195177		0.00204024	0.00157422	0.00162971	0.00258247		0.00102149	0.00227512		0.00523262		0.000151206	0.000206313		0.000179594	0.000214228	0.000319202	0.000105864				0.000122848	0.000265212	0.00139955	0.00628846
STOP	TAG	0.000332646	0.000423134	0.000295317		0.000640111	0.000720496		0.0584791	0.000546142	0.000657126	0.00012074	0.00259939	0.000183609	8.98071e-05	0.000285691	0.00383342	0.0015881	0.000189137	0.00114255	0.00449877	0.00662799	8.03384e-05	0.000840469	0.0172002	0.00323623	0.000737474	0.00433463	0.000444931	0.000245323	0.000427741		0.000406726	0.000398321	0.000159781	9.7607e-05	0.0584791	0.000163155	6.86887e-05	7.99945e-05	0.000296552	0.000792857		0.00135293	0.000267977	0.00226255	0.00779752
STOP	TGA	0.000223769	0.000202814	0.00035651	0.000257312	0.00629799	0.000235993			0.00096504	0.00488653	8.12675e-05		0.000634133	0.000516737	0.000364977	0.00107897	0.00033626	0.000251115	0.000709097	0.00149388	6.30571e-05	0.00190471	0.00298398	0.000712011	0.000910116	0.00546264			0.00102597				0.000947439	0.00068979	0.000216786		0.000189437	0.000103439	0.00146347	0.000173191	0.00235557			0.00012189	0.00087409	0.000155754
	WT	M	S	I	Q	H	F	R	V	A	L	I	P	F	F	A	A	F	C	L	P	V	F	A	H	P	E	T	L	V	K	V	K	D	A	E	D	Q	L	G	A	R	V	G	Y	I	E	L	D
	Amino Acid	3	4	5	6	7	8	9	10	11	12	13	14	15	16	17	18	19	20	21	22	23	24	25	26	27	28	29	30	31	32	33	34	35	36	37	38	39	40	41	42	43	44	45	46	47	48	49	50
	W	0.000180812	0.000138462	0.000208144	0.000442076			0.000453039	0.000158613	0.00191533	0.00131375	6.0167e-05	0.0013142	0.000158151	0.00607595	0.000129878	0.00406299		0.0001583	0.0501249	0.000485434	0.000415823	0.000379029	0.00205404	0.0175439	0.000252862			0.0292397	0.000464143	0.00209953				0.000398375	7.8177e-05		0.000190166	0.00011032	0.000125358	0.000405117			0.0021946	9.63375e-05	0.0584791		0.0584791
	F	0.000125404	0.00125547	0.000312889	7.90533e-05			0.00101934	0.00366156	9.51181e-05	0.000443859	3.63716e-05	0.000245204			0.000197406			8.7783e-05	0.000274141	0.000595836	0.000257914			0.0150377	0.0584791	0.0169286	0.00501279		0.00214484				0.00561198	0.00107023	0.000384398		0.00549996	0.000199304	0.000354135	0.00015206				0.00012562	0.00211342	0.00105007		0.0015411
	Y	0.000200177	0.000181054	0.000379067	0.000490967	0.00568248	0.000188815			0.000196172	0.000238119	0.000112406		0.00050302	0.000966071	0.00042357	0.000247846	0.00341961	0.000508456	0.000682794	0.000365931	0.0175439	0.00439718		0.000958048	0.000707243	0.000476347	0.0043972		0.000429029	0.000674796	0.00107264	0.00394431	0.00181772	0.0091899	0.0292397	0.00483119	0.00035211	7.09703e-05	0.000226746	0.000233192			0.000822273				0.000607667	0.00072048
	P	5.38016e-05	3.10529e-05	0.000135363	6.25006e-05	0.000387466	5.51088e-05	9.0411e-05	0.000253201	7.11045e-05	4.38305e-05	3.43976e-05		6.16463e-05	4.51823e-05	6.39789e-05	9.71082e-05	0.000132162	3.49626e-05	0.000173836		0.000148033	7.67774e-05	0.000402385	0.000657953		0.00032666	0.000222843	0.000167078	7.09632e-05	0.000128311	0.010253	0.000229616	0.000241963	0.000304583	6.91789e-05	0.000271339	4.27664e-05	2.16582e-05	5.06797e-05	4.74305e-05	0.00499855		0.000113272	4.1417e-05	0.000153653	0.000254655	0.0012249	0.000593502
	M		0.000999444	0.000183032	0.000352928	0.00023042	0.000217277	0.00167114	0.000164818	4.90865e-05	0.000108347	7.5101e-05	9.54202e-05	0.000211349	0.000206964	0.000222878	0.0150377	3.86831e-05	0.000395598	0.000184118	0.00103996	0.000129587	0.000458696	0.00379159	0.000466793	8.92143e-05	0.000783318	0.000180314		0.000504594	0.00104469	0.00316948	0.000223123	0.00072449		0.000135202	0.000569655	0.000138753	6.4872e-05	8.80437e-05	7.3373e-05	0.000962929	0.00316948		0.000693144	0.000380385	7.52611e-05	0.000802819
	I	5.09809e-05	6.48839e-05		0.000132702	0.000185385	0.000132987	0.000340946	0.000258829	5.21991e-05	3.04865e-05		0.000463817	4.65361e-05	9.72832e-05	7.36702e-05	0.000139874	7.75692e-05	5.77424e-05	8.51086e-05	0.000642801	0.000191477	8.21788e-05	0.00139967	9.60881e-05	0.000121773	0.000194628	0.000151328	0.00111791	0.000127865	9.59536e-05	0.00049201	0.00130983	0.000331996	0.000221071	8.92992e-05	0.000355995	4.2114e-05	3.9183e-05	6.33928e-05	4.95196e-05	0.000178256	0.00130409	0.00045047	3.81209e-05		0.00101334	0.000327397	0.00208999
	L	2.97377e-05	2.12532e-05	6.23193e-05	3.28134e-05	0.000561726	7.00594e-05	8.86843e-05	3.76856e-05	2.1048e-05		1.08745e-05	6.72817e-05	1.92704e-05	2.31965e-05	3.36435e-05	0.00049092	6.58921e-05	1.99843e-05		6.9179e-05	4.5788e-05	4.49159e-05	0.000381627	0.000139874	1.91657e-05	0.000302848	0.000489514		4.20961e-05	5.08067e-05	0.000238605	0.000370811		0.000135663	2.0599e-05	0.000163721	2.87508e-05		4.88157e-05	1.58496e-05	0.00013724	0.00256193	8.35283e-05	1.48503e-05	0.000254986	5.52259e-05		0.0032363
	V	4.19363e-05	2.85977e-05	7.98266e-05	0.000106062	5.15742e-05	9.07888e-05	0.000144328		3.3466e-05	6.25052e-05	2.71139e-05	0.000115118	2.23187e-05	4.74145e-05	6.19228e-05	4.98695e-05	7.44383e-05	2.95992e-05	0.000128735	0.00012695		5.76136e-05	0.000330116	0.000153148	3.74336e-05	9.57087e-05	0.000122931	0.000316421		9.01717e-05		0.000409606	0.000293944	0.000135717	2.51983e-05	0.000332938	5.42865e-05	1.56013e-05	3.23002e-05	3.99364e-05	0.000175031		0.000143584	1.97007e-05	0.000166662	0.0003686	7.24384e-05	0.000292661
	A	4.03089e-05	2.89007e-05	9.34647e-05	6.27007e-05	0.000112481	9.32173e-05	0.000480643	0.000131693		0.000101071	3.40291e-05	0.000208496	7.25279e-05	7.22309e-05			9.21083e-05	5.59696e-05	0.000236327	0.000507092	7.14163e-05	4.63597e-05		0.000113904	0.000256589	0.000201449	0.000271893	0.000174095	7.75204e-05	0.000121422	0.0030078	0.000516285	0.000246995		4.01318e-05	0.000132298	4.44679e-05	1.48051e-05	3.40992e-05		0.0012249	0.00114645	0.000160463	3.67212e-05	0.000264662	0.000242739	0.000132507	0.000337841
	G	2.91768e-05	1.49057e-05	5.64466e-05	4.44376e-05	6.50587e-05	0.000106353	0.000238572	6.20539e-05	3.23281e-05	1.42824e-05	1.49105e-05	9.15133e-05	3.54964e-05	2.16355e-05	3.10543e-05	2.64156e-05	4.28571e-05	2.30443e-05	0.000170107	0.000313019	8.1764e-05	2.69698e-05	0.000130126	8.38282e-05	3.86574e-05	8.13062e-05	9.7209e-05	0.000145854	4.83462e-05	6.44708e-05	0.00037949	0.00062325	0.000195343	9.75618e-05	2.7291e-05	0.00012705	1.82544e-05	1.58522e-05		4.44805e-05	0.00111421	0.00042019		3.21797e-05	0.000218817	9.42868e-05	6.91402e-05	0.000287775
	C	0.000116261	8.53229e-05	0.00035692	0.000357862	0.011696	0.000114909	0.00050302	0.000205457	0.000128962	0.000240267	8.98323e-05	0.000205312	0.000123042	0.000251703	0.000346414	0.00106705	0.000562267		0.000247299	0.0292397	0.000353502	0.00023132	0.0175439	0.000421074	0.00620273	0.00105186	0.000853204	0.0526312	0.000239723					0.0022554	0.000279093		0.000173038	0.000174408	0.000311182	0.000210893		0.00180247	0.00121212	0.000210115	0.0292397	0.000573693		0.000412031
	S	5.56822e-05		0.000138433	9.39805e-05	0.000195256	6.45123e-05	0.00040572	0.000204113	0.000111796	2.72149e-05	2.99735e-05	0.000253881	5.49498e-05	5.07153e-05	5.31996e-05	9.4402e-05	6.8063e-05	2.39782e-05	0.0001263	0.000377545	8.94834e-05	8.72371e-05	0.000305788	0.000233854	0.000163539	0.000165063	0.000166416	0.000467656	7.10393e-05	0.000288817		0.000228133	0.00125571	7.48247e-05	6.31958e-05	0.000657536	3.29619e-05	3.87658e-05	5.27689e-05	5.14207e-05	0.000327622	0.000950532	0.000158025	5.34868e-05	0.000109778	8.37228e-05	0.000359012	0.000529649
	T	5.46033e-05	3.46218e-05	0.000182904	5.7185e-05	0.000158401	6.52064e-05	0.000906375	0.000127821	3.60431e-05	0.00010225	2.67706e-05	4.44533e-05	6.94758e-05	4.20063e-05	0.000116937	4.58864e-05	4.29363e-05	4.18351e-05	9.56034e-05	0.00144817	6.09475e-05	0.00011626	0.000865718	0.000113285	0.000154608	0.000197843		0.000145467	0.000107494	8.43225e-05	0.000430158	0.000315224	0.000950532	0.000175528	4.77976e-05	0.000337127	3.25799e-05	1.66103e-05	4.45011e-05	9.83983e-05	0.00018092	0.000326954	0.000267459	3.49515e-05	0.000480583	9.22747e-05	6.76165e-05	0.000127975
	Q	9.10052e-05	6.71215e-05	0.000159747		0.00574193	0.000230267	0.0116962	0.000133155	4.58636e-05	0.00010645	3.00803e-05	0.000103429	6.98768e-05	8.68249e-05	7.9061e-05	0.00132495	0.00193862	3.17928e-05	0.000214809	0.0010055	0.000245132	6.66013e-05	0.000797116	8.32802e-05	6.40742e-05	0.00121247	0.00297699	0.000150796	0.000189613	0.000304683	0.00166483	0.00674784	0.00105773	0.000143086	4.67245e-05			3.60688e-05	7.26954e-05	5.65799e-05	0.000604819	0.00171833	0.000258264	7.28916e-05	0.0186073	0.000278435	0.00736124	0.00198488
	N	0.000155559	4.96063e-05	0.000453028	0.000548168	0.000615627	0.000271514		0.00135628	0.000172949	0.000273971	0.000108444	0.000618024	0.000353059	0.000135599	0.000260319	0.000144583	0.000259844	0.000164158	0.000166844	0.00212937	0.00089768	0.00399406	0.00789017	0.000778631	0.00010172	0.000622399	0.000321894	0.000257277	0.000456653	0.000249514		0.00158608	0.0150377		0.00258243	0.00046791	0.000202473	5.32206e-05	0.000120055	6.33527e-05	0.000442785	0.000728326	0.0010395	0.000190299	0.00251984	0.000381863	0.00297699	0.000787265
	D	0.000120634	6.69544e-05	0.000310945	0.000214379	0.0150377	0.00011381	0.000599176	0.00174441	9.26291e-05	0.000106528	4.78145e-05	0.00148019	0.000157347	0.000102268	0.000115385	8.4887e-05	0.000233809	0.000112293	0.000220399	0.000454875	0.000251704	0.000746288	0.00127015	0.00302505	0.000194039	0.000338693	0.000636254	0.000560858	0.000259919	0.000126177	0.000702748	0.000315107		0.000682097	0.000163237		6.10731e-05	6.35243e-05	6.8361e-05	0.00170293	0.00656747	0.000350294	0.000329687	8.19084e-05	0.00133923	0.000158327	0.00546264
	E	8.89782e-05	7.1783e-05	0.000198321	0.00138873	0.000132308	6.8628e-05	0.000339885	0.00024497	0.000113415	0.000184208	4.03612e-05	0.000110578	8.72924e-05	0.000213745	5.83049e-05	0.000129629	7.51817e-05	3.66818e-05	0.0007687	0.000916278	0.000114153	0.0001648	0.00400956	0.00015461	7.64828e-05		0.0003775	0.000176755	8.33945e-05	0.000228685	0.00127585	0.00568248	0.00201323	0.000293944		0.000324228	2.30936e-05	2.25485e-05	4.35452e-05	0.00031223	0.000677005	0.000669472	0.000412133	0.000171601	0.0039331		0.000254228	0.000413742
	H	8.44693e-05	5.351e-05	0.000640555	7.08013e-05		0.000568787	0.00433463	0.000275422	0.000351293	9.23267e-05	7.22837e-05	0.000420753	0.000180449	0.000105394	0.000151946	0.000441546	0.0007687	0.000195726	0.000174577	0.00462296	0.0012249	0.000266948	0.0478465		0.00017688	0.000517991	0.000525478	0.0011	0.000193145	0.000109882		0.00409267	0.0125315	0.000395511	0.000196862	0.0127594	0.000106156	5.75893e-05	0.00019828	6.55086e-05	0.000787426	0.000406072	0.00109795	0.000126113	0.000556555	0.000281331		0.00042411
	R	2.94875e-05	2.1974e-05	4.49802e-05	7.32454e-05	0.000159629	8.15214e-05		3.64473e-05	2.51475e-05	2.42543e-05	8.4198e-06	8.43697e-05	3.91518e-05	2.95069e-05	2.40292e-05	7.33223e-05	0.000170288	2.13005e-05	6.13181e-05	0.000220014	4.24588e-05	4.54262e-05	0.000651309	0.000276094	3.38449e-05	0.000125808	0.000189806	0.000133949	7.91675e-05	8.44363e-05	0.000278012	0.000486505	0.000144728	0.00011868	2.4208e-05	0.00110523	2.80355e-05	1.7867e-05	2.65104e-05	1.48272e-05		0.000857134	4.89145e-05	2.4845e-05	9.79263e-05	4.81827e-05	0.000277085	0.00184781
	K	0.000103223	9.52384e-05	0.000273017	0.000131952	0.000625957	0.000276132		0.00269802	0.000981822	0.000212604	2.88818e-05		0.00114865	4.50441e-05	0.000200129	0.0208855	0.00126607	0.000349037	0.000319442	0.000279456	0.000137858	0.000111358		9.58466e-05	0.000228935	0.00032846	0.000238488	0.00691139	0.0233919				0.000881233	0.00736127	0.00012411	0.000212163	6.39656e-05	2.1489e-05	5.71978e-05	7.72078e-05	0.00629802	0.000418983	0.00165771	9.56403e-05	0.00186829	0.00037284	0.000314749
	STOP	8.93507e-05	8.43716e-05	0.000130573	0.00023944	0.00057732	0.000172634	0.00151313	0.000326808	8.95139e-05	0.000238286	3.45953e-05	0.00259939	7.81787e-05	6.81216e-05	0.000121321	0.000173214	0.000129253	6.70523e-05	0.000339985	0.00105669	6.22555e-05	5.53626e-05	0.000651079	0.000504594	0.000479952	0.000466285	0.00163875	0.000444931	0.000164044	0.000361705		0.000379043	0.000279692	7.01045e-05	5.09825e-05	0.0584791	5.89474e-05	3.4794e-05	6.14245e-05	5.40122e-05	0.000572367		0.00133923	4.99778e-05	0.0001876	0.000137968	0.00620273
[truncated: 239 more columns]

## Sheet: P value (replica 1)
		M	S	I	Q	H	F	R	V	A	L	I	P	F	F	A	A	F	C	L	P	V	F	A	H	P	E	T	L	V	K	V	K	D	A	E	D	Q	L	G	A	R	V	G	Y	I	E	L	D
Amino acid	Codon	3	4	5	6	7	8	9	10	11	12	13	14	15	16	17	18	19	20	21	22	23	24	25	26	27	28	29	30	31	32	33	34	35	36	37	38	39	40	41	42	43	44	45	46	47	48	49	50
Trp	TGG	0.310624	0.946096	0.0896856	0.356828			0.969154	0.438871	0.141567	0.570694	0.257165	0.462795	0.215439	0.0583264	0.677341	0.174709		0	0.0439526	0.0127902	7.78795e-05	0.678326	2.67277e-06	0.761666	0.372071			0.83019	0.136145	0.619024				0.151899	0.442211		0.0450645	0.942002	0.954587	0.689678			0.26733	0.947812	0.244796		0.244796
Phe	TTC	0.549727	0.00806202	0.963939	0.422355			0.996208	0.348099	0.693274	0.0561338	0.453451	0.0436674	0.0204266	0.925423	0.870633		0.304814	0.0407323	0.722781	0.00445871	0.000119033	0.578202		0.909836	0.244796	0.0567561	0.649541		0.200817					0.197745	0.730319		0.984901	0.91171	0.886131	0.421358				0.192513	0.790355	0.342116
Phe	TTT	0.000346129	0.992645	0.328488	0.390558		0.927465			0.000430829	0.392044	0.848685	0.802647			0.38857			0.0186387	0.527981	0.0910224	0.184469						0.843047						0.206249	0.150601	0.879678		0.0701983	0.0626233	0.283288	0.630522				0.718311				0.387165
Tyr	TAC	0.784519	0.703593	0.52476	0.756256		0.823347			0.388872	0.582954	0.747499		0.569868		0.500663	0.926742	0.188594	3.238e-05	0.89471		0.761666	0.244796		0.462804		0.453773	0.0439526		0.400261	0.510608				0.218375			0.371783	0.018636	0.541347	0.0103296								0.244796
Tyr	TAT	0.152769	0.286213	0.0408325	0.919658	0.844485	0.196653			0.901566	0.223545	0.224211		0.451884	0.0491003	0.51257		0.682759	0.156216		0.0433667		0.519941		0.231181	0.00908463	0.930379	0.685551		0.611987	0.985057	0.492286	0.081372	0.861286	0.244796	0.244796	0.911857	0.17131	0.374908	0.95797	0.6176			0.796678	0.433002			0.936082	0.0421566
Pro	CCA	0.0430796	0.515322	0.0928909	0.543998	0.223717	0.0171049	0.667918	0.885241	0.398401	0.103788	0.770711	0.648596	0.724242	0.666412	0.695224	0.99635	0.53114	0.435054	0.717423	0.509032	0.217782	0.0808243		0.244796		0.0385499	0.0122999	0.895585	0.0427745	0.414995		0.906233	0.510632	0.316576	0.336157	0.566867	0.330903	0.171807	0.7133	0.134417	0.680369		0.731989	0.626409	0.800105	0.290393
Pro	CCC	0.110717	0.0776434	0.823351	0.232372	0.410137	0.607575	0.48937	0.232372	0.213485	0.0546996	0.864849		0.963288	0.293901	0.606155	0.900626	0.467319	0.325574	0.403867	0.428858	0.348099	0.902218	1.20326e-12	6.65106e-08	0.112197	0.915197	0.802647		0.66744	0.291875	0.0898642	0.0935736			0.244796	0.730868	0.0573415	0.00507863	0.559165	0.110248	0.83019		0.612445	0.178971	0.74798	0.693566		0.772537
Pro	CCG	0.144707	0.140945	0.305975	0.108418		0.800515	0.751786	0.544014	0.222575	0.686441	0.756007	0.129096	0.187056	0.872551	0.699157	0.659232		0.018664	0.594283	0.278088	0.232287	0.219962	0	0	0.838654	0.69205	0.211446	0.835872	0.790809	0.839029	0.74798	0.952261	0.291307	0.521379	0.675322	0.74798	0.0368875	0.387212	0.175057	0.970439	0.478843		0.143313	0.182505	0.960613	0.90431	0.843408
Pro	CCT	0.73202	0.919226	0.217893	0.593469	0.906233	0.469882	0.813727		0.69804	0.838653	0.874654	0.235037	0.298208	0.881336	0.00756825	0.309526	0.723539	0.649743	0.813727		0.987855	0.342902	0	0.000521591	0.0388568	0.148394	0.371046	0.74798	0.333168	0.828313		0.242116	0.20192	0.213485	0.930833	0.579612	0.867619	0.862808	0.00704735	0.646971			0.156216	0.623945	0.0813631	0.984901		0.129131
Met	ATG		0.386568	0.0572073	0.0605043	0.536775	0.929516	0.883567	0.196248	0.217691	0.956127	0.20389	0.0483205	0.0142875	0.675077	0.196123	0.428691	0.101562	0.99376	0.435028	0	0.00732594	0.315616	3.68594e-13	0.361566	0.0362544	0.853308	0.945049		0.244059	0.135357	0.838321	0.111564	0.756671		0.165862	0.728411	0.909608	0.0575311	0.0402373	0.307602	0.0162989	0.838321		0.882446	0.464378	0.722238	0.23607
Ile	ATA	0.157603	0.864939	0.355907	0.726676	0.061235	0.176331			0.344661	0.00804587	0.752762	0.873412	0.472348	0.108754	0.457075	0.875041	0.517496	0.107783	0.928154	0.051234	0.796646	2.13163e-14	0.000120592	0.471275	0.700739	0.414327	0.0186034		0.965008	0.26733	0.342116	0.315701	0	0.166705	0.808428	0.514383	0.401556	0.0319051	0.318088	0.383479	0.959329	0.835871	0.207254	0.397899	0.054581	0.44947	0.157338
Ile	ATC	0.220265	0.676597	0.709857	0.589249	0.564071	0.645014	0.265524	0.161631	0.653487	0.978746	0.0163188	0.597464	0.304788	0.129708	0.367251	0.258172	0.244796	0.146278	0.245894	1.68754e-14	0.182843	0.231181	1.80858e-07	0.984901	0.265378	0.637861	0.259903	0.923416		0.932498			0.0222802	0.29039	0.499951		0.0630982	0.671569	0.224463	0.607054	0.0892224			0.589962		0.244796	0.605556	0.258801
Ile	ATT	0.112489	0.793968		0.88656	0.497605	0.0516483	0.108006	0.563988	0.0129887	0.824515		0.274017	0.723566	0.128179	0.816414		0.405657	0.121714	0.011357	4.56256e-05	0.250584	0.866304			0.578987	0.444601	0.266673		0.0170697	0.51412	0.0882877			0.83019	0.98531	0.74798	0.883297	0.751741	0.939051	0.543535	0.428691	0.631536	0.980895	0.395667	0.30051	0.053967	0.744281
Leu	CTA	0.992025	0.98322	0.803338	0.339556	0.734649	0.0983829	0.960543	0.738256	0.212775	0.336758	0.240821	0.543806	0.241722	0.369353	0.341944	0.63464	0.0342718	1.66107e-05	0.0648794	4.27436e-13	0.0492269	0.905408	0	0.0789651	0.0405499	0.276493	0.614574	0.217897	0.838678	0.914401	0.611987	0.657199		0.934825	0.182284	0.244796	0.451279	0.318187	0.817841	0.0157285	0.0375867	0.00336258	0.0890773	0.370059	0.118349	0.0480699	0.890835
Leu	CTC	0.496498	0.571299	0.836975	0.929616	0.505554	0.353149	0.671942	0.484901	0.052732	0.0455178	0.898835	0.248441	0.625029	0.523562	0.111893	0.371783	0.285573	0.323194	0.751175	5.98683e-07	0.905806	0.255721	3.51012e-08	0.115268	0.178897	0.267866	0.660816	0.133898	0.0469172	0.291352	0.271683			0.441542	0.67876	0.680215	0.785102	0.807899	0.00607539	0.418243	0.936488		0.772537	0.757322	0.362471	0.823492	0.83019	0.879735
Leu	CTG	0.204877	0.360216	0.66456	0.507156	0.478843	0.631797	0.191671	0.920332	0.947251	0.0539442	0.00992722	0.481888	0.894757	0.0163631	0.358488	0.30682	0.498174	1.71333e-05	0.303178	2.22045e-15	0.421436	0.992229	1.86797e-10	0.567437	0.939496	0.267284	0.429081		0.866614	0.511133				0.856181	0.615235		0.865946	0.495829	0.0437272	0.236195		0.83019	0.0368627	0.283834	0.607312	0.821456		0.909836
Leu	CTT	0.743649	0.0902256	0.251682	0.724353		0.0436458	0.168969	0.0477328	0.185503		0.091305	0.152514	0.971253	0.901954	0.288174	0.830459	0.416296	0.000277974		0.00305204	0.163121	0.719751	2.78973e-10	0.194115	0.64366	0.0839725	0.0549017	0.486934	0.751246	0.000720174	0.050007			0.244796	0.121254		0.367532	0.699073	0.902003	0.772715			0.151525	0.832355	0.83019	0.312006	0.842919
Leu	TTA	0.000103126	0.702051	0.772537	2.99727e-07		0.896472		0.0830698	0.287049	0.135818	0.839189	0.757181	0.130769	0.278919	0.413906	0.467319	0.309526	8.50556e-05	0.246566	0.00864697	0.890523	0.199568		0.47913	0.43161	0.029658			0.55057		0.252558			0.328658	0.440802	0.865698	0.632368	0.303583	0.838167	0.383332				0.963482		0.0999993
Leu	TTG	0.865285	0.706631	0.948939	0.0669488		0.478843		0.74798	0.00405566	0.49766	0.272456	0.0428396	0.72212	0.597464	0.717626	0.17041	0.843047	1.38403e-11		3.45699e-06	0.258518	0.279658			0.072669			0.064604	0.110651			0.781444		0.761666	1.75997e-10		0.302643		0.191682	0.604747		0.667973	0.255187	0.281354	0.518141		0.153431
Val	GTA	0.663426	0.679764	0.630358	0.178449	0.74509	0.689678	0.636356	0.612823	0.603572	0.126438	0.517677	0.229623	0.0829209	0.383104	0.143223	0.498949	0.640802	0.213415	0.612334	1.19371e-06	0.682472	0.684025	7.52975e-11	0.328751	0.332928	0.489154	0.635516	0.231098	0.759597	0.296786		0.774653	0.856181	0.390899	0.996475	0.0561606	0.880587	0.35983	0.656831	0.58012	0.0681958	0.33719	0.682933	0.548549	0.577395	0.0599825	0.984901	0.311879
Val	GTC	0.547156	0.878401	0.323454	0.920061	0.649541	0.668182	0.948277		0.146685	0.335756	0.742052	0.0724991	0.814868	0.277219	0.748499	0.865893	0.606857	0.422434	0.000495866	0	0.468909	0.981493	2.22045e-16	0.686373	0.343841	0.35416	0.571328	0.457479	0.760068	0.604545	0.0439526	0.274324		0.631536	0.0999607		0.53196	0.0329715	0.241205	0.804758		0.308713		0.674906	0.286497	0.83019	0.824298	0.761666
Val	GTG	0.0841649	0.457805	0.236767	0.256725	0.77794	0.906233	0.566754	0.00685914	0.875163	0.293289	0.00366357	0.448734	0.522188	0.0716395	0.736561	0.466819		0.700897	0.97629	0	0.00535032	0.760094	2.22045e-16	0.272328	0.277821	0.395285	0.429842	0.561887		0.606265	0.927464		0.542396	0.2504	0.962251	0.697697	0.736561	0.974775	0.738173	0.353402	0.767818		0.308473	0.890959	0.976352	0.266777	0.0205746
Val	GTT	0.138108	0.624262	0.53573	0.316576	0.657743	0.633585	0.39842	0.386099	0.27793	0.195614	0.521763	0.249724	0.916555	0.207976	0.344335	0.531206	0.00484471	0.25607	0.0173062	8.01581e-14		0.346026	1.57118e-09	0.482954	0.116084	0.223082	0.317865		0.617278	0.529405	0.74798	0.0527856	0.915148	0.251152	0.722809	0.671942	0.406297	0.145857	0.432115	0.607578	0.244796	0.472444	0.907071	0.993564	0.485187	0.985057	0.152397	0.520456
Ala	GCA	0.636956	0.958582	0.386765	0.258801	0.265753	0.0196775		0.706491	0.226954	0.429689	0.146263	0.351439		0.793	0.398902		0.926742	0.45734	0.0541823	0.244796	0.697532	0.922894	0.898791		0.337404	0.965991	0.748683	0.697649	0.484676	0.363403	0.90251	0.267866	0.669103	0.868259	0.101643	0.3825	0.800684	0.24557	0.656936				0.126377	0.678013	0.920344	0.893589	0.15465	0.912744
Ala	GCC	0.215954	0.558885	0.112031	0.110916	0.19582	0.243158	0.132611	0.857138			0.0721619	0.531542	0.150953	0.374683	0.156813	0.00736642	0.0113395	0.193955	0.310809	0.206505	0.74798	0.0835048	0.139757	0.738456	0.90251	0.469504	0.54103	0.0430542	0.366277	0.676644				0.344841	0.0395489	0.0180791	0.250715	0.410157	0.0379682	0.371942	0.706589	0.244796	0.510368	0.400295		0.505442	0.824732	0.244796
Ala	GCG	0.199577	0.60347	0.0751983	0.101626	0.835871	0.416085		0.808812	0.794326	0.509032	0.566211	0.83019	0.886131	0.729523		0.638543	0.74798	0.0169643	0.10683	0.761666	0.0103976	0.715802	0.359167	0.0417465	0.110263	0.0726836	0.0525129	0.168242	0.211578	0.712274		0.0629729	0.882691	0.235479	0.137945	0.65111	0.84351	0.184022	0.529548	0.516621		0.619922	0.427729	0.16782	0.426509	0.357278	0.675785	0.58781
Ala	GCT	0.214459	0.384775	0.647993	0.541525	0.83019	0.518942	0.496197		0.056072	0.789188	0.751895		0.383159	0.159938	0.20208	0.0622872	0.103324	0.479496		1.54775e-09	0.873134	0.873208		0.565814	0.549445	0.218578	0.0163839	0.947031	0.475704	0.552175		0.258801	0.0799716		0.0720963	0.472444	0.578881	0.541849	0.860395	0.437261	0.308713		0.768124	0.25393	0.167126	0.627566		0.577846
Gly	GGA	0.512736	0.520231	0.920061	0.275351	0.851601	0.304847		0.631311	0.560559	0.89471	0.0411443	0.833688	0.00482971	0.409958	0.906984	0.923398	0.353161	0.27943	0.44737	3.75767e-08	0.974472	0.406092	0.605974	0.0410772	0.527371	0.779741	0.0394664		0.00496656	0.220592	0.682759	0.652165		0.741713	0.0810919	0.638015	0.269769	0.258538	0.0485769	0.561322	0.680369		0.776384	0.823121	0.339994	0.851641	0.508615	0.90251
Gly	GGC	0.0140887	0.983031	0.228739	0.928016	0.519941	0.734497		0.345606	0.212171	0.0347867	0.47083	0.834465	0.011974	0.655001	0.843361	0.730758	0.0798925	0.832144	0.709182	1.532e-07	0.272328	0.562582		0.642226	0.0860258	0.272854	0.0710016	0.913944	0.287457	0.022793	0.824515	0.497613	0.734135	0.831851	0.68269	0.410909	0.156262	0.986938	0.833066	0.550339	0.957299	0.709857	0.915148	0.524921	0.234936	0.78723	0.237406	0.689062
Gly	GGG	0.261489	0.151894	0.408933	0.359273	0.231128	0.586695	0.792521	0.458138	0.48336	0.924635	0.0331177	0.918095	0.105599	0.693503	0.0207067	0.0156018	0.0572226	0.346162	0.72436	0	0.071903	0.189157	0.0306244	0.636447	0.139735	0.0956963	0.0279313	0.628971	0.12298	0.67424	0.37783	0.586695		0.833197	0.0275518	0.305312	0.149903	0.908419	0.0101313	0.416638	0.478843	0.683658	0.527537	0.722258		0.536136	0.57632	0.000780812
Gly	GGT	0.149865	0.776748	0.50759	0.256178	0.374389	0.0936135	0.961135	0.43485	0.138445	0.442462	0.970138	0.014034	0.186462	0.319242	0.239466	0.411169	0.660857	0.709237	0.674336	0	0.664556	0.198106	0.425938	0.491649	0.210776	0.102305	0.633774	0.437737	0.248441	0.276263		0.263016	0.931374	0.517744	0.0142321	0.947706	0.653119	0.16745		0.719079	0.0701983			0.735503	0.6176	0.293832	0.984901	0.521228
Cys	TGC	0.159036	0.167801	0.936082	0.710294	0.00438507	0.83019	0.388872	0.098319	0.391749	0.018517	0.89405	0.802542	0.384427	0.74171	0.319622				0.715039		0.010165	0.157523	0.761666	0.293465	0.0417465	0.578202	0.218375	0.244796							0.957325		0.861286	0.83019	0.257939	0.237933				1.5099e-14	0.83019	0.74798		0
Cys	TGT	0.865099	0.710247	0.0263012	0.782421	0.74798	0.333902	0.276493	0.644552	0.985309	0.55746	0.0248262	0.761033	0.581071	0.345636	0.552304	0.631319	0.910365	0.679622	0.244796	0.83019	0.219924	0.232287				0.720225	0.116844	0.244796	0.0057614					0.543998	0.459341		0.60509	0.0713335	0.662896	0.147043		0.640644	0.807695	5.33494e-05		0.0355951		0.83019
Ser	AGC	0.116966	0.642704	0.521379	0.560929	0.316576	0.739806			0.997618	0.112814	0.240409	0.6176		0.481449	0.0462666	0.147783	0.781037	0.190175	0.522572	0.0439526	0.616847		0.000214026	0.366531		0.579612	0.855572	0.0999993	0.108178	0.895632		0.170636	0.173417		0.410666		0.173797	0.12759	0.397904	0.22699	0.244796		0.221093	0.505442	0.623237	0.00025322	0.497845	0.159415
Ser	AGT	0.883679		0.0325158	0.560137	0.365	0.427264	0.89471	0.308473	0.200007	0.884045	0.108981	0.640591	0.460722	0.226762	0.0572226	0.755095	0.487119	0.741138	0.482707	9.34164e-09	0.0666975	0.23371	0.0525129	0.341103	0.2111	0.342939	0.297762		0.233123	0.480152			0.0439526	0.424184	0.783126	0.888879	0.0848093	0.333587	0.8706	0.0908383	0.422885	0.54103	0.422415	0.387344	0.478843	0.0188078	0.298839	0.933893
Ser	TCA	0.919335	0.838321	0.84792	0.200517		0.828986		0.115321	0.760873	0.244796	0.0879387	0.141889	0.562426	0.667973	0.796322	0.879678	0.244796	0.883542	0.109375		0.242025	0.391436			0.519941	0.710294	0.428293	0.506875	0.28164			0.854241	0.811118	0.714828			0.884427	0.867633	0.986339	0.216886	0.230091		0.547687	0.73498	0.0183268
Ser	TCC	0.549228	0.137021	0.283046	0.30288	0.607129	0.865401		0.764425	0.977901	0.844485	0.539369	0.241948	0.607468	0.457946	0.385984	0.779209	0.244796	0.0876849	0.83019	1.9984e-15	0.0322929	0.577846				0.478843	0.43485	0.0999993				0.32106		0.0601957	0.693419		0.572003	0.612445	0.540213	0.854548			0.637247	0.72264		0.749374	0.200453
Ser	TCG	0.554	0.982613	0.406987	0.654529		0.000103984		0.680369	0.83019	0.244796	0.0454631	0.545376	0.0576387	0.26556	0.35364			0.218322		7.75602e-13	0.252178	0.0377644	0.000154774		0.116081	0.764425	0.30682	0.244796	0.609522	0.614574				0.62179	0.0624763		0.865302	0.986938	0.486538	0.244796				0.754256	0.675543
Ser	TCT	0.882446	0.603729	0.392044	0.328483	0.30682		0.956919		0.804422	0.611987	0.887398	0.428293	0.254427	0.133898	0.696765		0.619583	0.0360597	0.993688	7.19558e-12		0.00956599	0.250333	0.326936	0.231098	0.121591	0.520456			0.619948				0.335354	0.202901		0.439774	0.515972	0.914743	0.83019	0.733991		0.0999993	0.605249		0.387075		0.433317
Thr	ACA	0.801851	0.368973	0.952261	0.841877	0.592047	0.737732	0.871405	0.743701	0.386568	0.224239	0.452591	0.457775	0.0582617	0.193304	0.178182	0.878251	0.206302	0.432115	0.362793	0.0200075	0.636237	0.0388385		0.0999993	0.119393	0.0384	0.141807	0.507156		0.70209		0.433317		0.634703	0.9338	0.931143	0.810358	0.735549	0.985708	0.961047	0.590925	0.412243	0.519941	0.0454304		0.548979	0.80007	0.287997
Thr	ACC	0.590838	0.970218	0.388951	0.638518	0.0467039	0.0556603		0.69519	0.931787	0.806819	0.0808073	0.0797186	0.597472	0.179606	0.62179	0.446507	0.553389	0.237132	0.462804	0.397207	0.797608	0.565687	1.42437e-11	0.104767	0.419117	0.612334	0.151899	0.174709	0.655561	0.104809		0.0657528	0.74798		0.64176		0.0365411	0.034332	0.491176	0.244796	0.232287		0.110278	0.0907555	0.905705	0.0998325	0.0200075	0.454531
Thr	ACG	0.0870859	0.0277592	0.47915	0.465978	0.359801	0.855556	0.0827671	0.621758	0.183053	0.779455	0.621726	0.74798	0.805095	0.30379	0.998805	0.267593	0.685551	0.413701	0.26409	1.84349e-08		0.978702	0.051234	0.197074	0.463028	0.993688		0.272596	0.767747	0.376478	0.513805			0.616847	0.866481	0.542391	0.904652	0.197737	0.578309	0.331668	0.778328	0.244796	0.0514614	0.0642488		0.893589	0.24933	0.382744
Thr	ACT	0.147851	0.974777	0.492468	0.761033	0.244796	0.40566		0.74798	0.217879	0.587448	0.58781	0.126748	0.18766	0.00248821	0.059659	0.0542328	0.830841	0.618861	0.21191	2.22045e-16	0.101069	0.646742	0.0743451	0.0720307	0.0341273	0.801561	0.592571	0.0358039	0.949158	0.343713			0.437727	0.49257	0.0263408		0.336144	0.424726	0.120356	0.978648	0.47913			0.293832	0.244796	0.165602	0.854953	0.244796
Gln	CAA	0.620359	0.922207	0.824732		0.423778	0.0909551	0.218375	0.774653	0.258646	0.536733	0.340049	0.477308	0.173425	0.606788	0.0360324	0.69205	0.00103999	0.949201	0.964689	0.000120592	0.210431	0.562819	0	0.326285	0.335354	0.897193	0.429081	0.188901		0.414534	0.594283	0.599344		0.103326	0.95251		0.695662	0.89162	0.0999371	0.0256988	0.717782	0.942562	0.292214	0.853292		0.0209827		0.927465
Gln	CAG	0.723418	0.0201264	0.0398862	0.167488	0.455861	0.164157		0.297906	0.350647	0.286683	0.0842619	0.766232	0.266615	0.91598	0.000117661	0.453773	0.129131	0.0229384	0.791622	0	0.336724	0.199958	1.41402e-07	0.106247	0.535411	0.649541		0.55057	0.971456	0.242667			0.0886113	0.59531	0.803417			0.206413	0.198332	0.0211635	0.267185	0.244796	0.65111	0.496974	0.200453	0.943859	0.419117
Asn	AAC	0.0364837	0.265829	0.0956963	0.0164516	0.336724	0.807086			5.9529e-05	0.61947	0.213039	0.00468386	0.600669	0.49766	0.668392	0.0259079	0.79409	0.0474557	0.0910473	4.35376e-11	0.667973	0.107984	0.00212853	0.485238	0.950014	0.0747025	0.781817	0.545498	0.311891	0.0168313		0.161888			0.875587	0.924655	0.932296	0.322027	0.881158	0.0619483			0.0210223	0.158445	0.364481	0.902309	0.429081	0.680369
Asn	AAT	0.658322	0.177101	0.953232	0.710577	0.514111	0.135459		0.540213	0.117469	0.855369	0.747517		0.809945	0.369326	0.311167	0.0782231	0.194104	0.996208	0.87353	0.0629729	0.885577		0.397207		0.595608	0.210936	0.563343	0.903387	0.0977531	0.121335		0.395224	0.428691			0.468524	0.733991	0.682095	0.778641	0.219174	0.053288	0.282753		0.167343		0.674336		0.896927
Asp	GAC	0.210738	0.323555	0.678386	0.35796		0.238561		0.497613	0	0.50454	0.0235012	0.566754	0.0167862	0.731608	0.416718	0.00132974	0.370074	0.166504	0.0710016	0.0884753	0.590981	0.730432	0.000521591	0.422232	0.713751	0.709486	0.163121	0.766389	0.897535	0.410167			0.0330294		0.552909	0.225846	0.245369	0.0237126	0.59888	0.762626	0.768124	0.860485	0.050343	0.416976	0.843047	0.178503	0.631536	0.202883
Asp	GAT	0.00486517	0.438439	0.929206	0.595667	0.909836	0.587174	0.956308	0.781444	0.830459	0.200845	0.697119	0.142332		0.128111	0.100472	0.772818	0.396138	0.0491623	0.145741	6.60842e-05	0.346858	0.274017	8.44437e-05		0.00640818	0.2148	0.123186		0.876055	0.913944	0.184738	0.836345		0.90431	0.561084		0.990599	0.123487	0.810398	0.761666		0.132873	0.640591	0.356654	0.626064	0.298085	0.200453
Glu	GAA	0.727986	0.911108	0.128815	0.447056	0.305998	0.60814	0.397207	0.532158	0.0835797	0.411479	0.252778	0.0186387	0.564271	0.244796	0.974283	0.0505645	0.00634753	6.96827e-05	0.448173	0	0.700739	0.701784		0.990113	0.397207		0.796678	0.831923	0.830632	0.659338	0.682759	0.844485	0.978648	0.823193		0.325603	0.0023281	0.212176	0.9363	0.974472	0.917562	0.540453	0.244796	0.170878			0.80755	0.11586
Glu	GAG	0.541813	0.00594458	0.737719		0.9452	0.0010702	0.299651	0.774653	0.267594	0.184934	0.0454313	0.202554	0.0946717	0.861232	0.761034	0.254161	0.845108	0.000184832	0.906048	0.000692482	0.952796	0.443254	1.65033e-08	0.274819	0.159393	0.580178	0.213485	0.8928	0.742926	0.730473	0.235037		0.781444	0.304814	0.0560344	0.958449	0.249221	0.64492	0.407821	0.447149	0.00330406	0.570413	0	0.0103982	0.879735	0.281057	0.772246	0.680369
His	CAC	0.0300547	0.109931	0.207159	0.531595	0.743454	0.310596		0.0003252	0.83019	0.000280419	0.461322	0.485775	0.406124	0.0630328	0.49755	0	0.978648	0.156565	0.508825		0.924482	0.116045			0.447025	0.0204162	0.333506	0.820803	0.117136	0.731991				0.510254	0.71207		0.224008	0.676957	0.425938	0.0145036		0.169158	0.678781	0.791518	0.180275	0.00704549		0.237692
His	CAT	0.255562	0.338115	0.210198	0.329086		0.28026	0.820803	0.336596	0.909462	0.437839	0.629169	0.32572	0.158064	0.991067	0.33761	2.02317e-06	0.524853	0.115268	0.669995	1.65033e-08		0.425878	0.00930081	0.172618	0.553064	0.0743754	0.483026	0.695567	0.0225127	0.211267		0.682759	0.710294	0.244796	0.386099	0.649541	0.346403	0.672275	0.33336	0.792117	0.139097	0.00103888		0.719419	0.58127			0.596878
Arg	AGA	0.725729	0.45462	0.399805	0.311647	0.239529	0.00204388	0.874007		0.0746571	0.983732	0.0454148	0.296564	0.00689654	0.532767	0.00229014	1.67457e-10	0.064185	0.286821	0.000430261		0.00298636	0.0351748	5.48017e-06		0.906233	0.647993	0.503624	0.485767	0.524012	0.837494	0.0999993	0.424131	0.113272		0.00862455		0.250552	0.594389	0.140159	0.00210737	0.238884		0.348508	0.990173	0.0867848	0.807578	0.0259931
Arg	AGG	0.211433	0.23353	0.520876	0.868441	0.345149	0.760873	0.283449	0.330847	0.00346354	0.730187	8.72764e-06	0.604537	0.773101	0.30172	0.00110355	0	0.906842	0.0159267	0.0430714	1.55431e-15	0.628072	0.742527	0.0024645	0.0172115	0.41299	0.105052	0.569943	0.311297	0.117661	0.494183	0.612179		0.94343	0.00335084	0.95647	0.58127	0.88817	0.408496	0.648428	0.380523	0.492737	0.80755	0.496498	0.322983	0.520809	0.821093	0.102565
Arg	CGA	0.638636	0.0835156	0.160263	0.412548		0.933893	0.0118681	0.151533	0.00143357	0.789366	3.38951e-05	0.873412	0.0573948	0.473323	0.0968139			0.878067	0.0266712	0	0.282675	0.170501	0.00330406	0.392044	0.587298	0.0266792	0.11349		0.096121		0.230091		0.39279	0.47494	0.31178		0.907365	0.0301554	0.326369	0.10202			0.463814	0.539036	0.832548	0.039405
Arg	CGC	0.0103729	0.672318	0.144895	0.710294	0.239975	0.74639	0.0389995	0.0409385	0.569461	0.543311	0.273943	0.553778	0.0723424	0.473224	0.273			0.971758	0.898854	0	0.739613	0.0929476	0.00237786	0.835871	0.892573	0.481399	0.373316			0.315701				0.138822	0.167607		0.323345	0.648027	0.501503	0.746313	0.590925			0.014983	0.695567	0.408043
Arg	CGG	0.297536	0.60172	0.449024	0.110183				0.467016	0.0653185	0.439821	0.000912563	0.274635	0.769477	0.145992	0.00158654	0.244796		0.0828547	0.846861	0	0.556669	0.68898		0.761666	0.892266	0.268646		0.764682	0.27032					0.426024	0.823353		0.165234	0.736938	0.104686	0.260936	0.541347		0.201468	0.0458876	0.442457	0.373692	0.00732554
Arg	CGT	0.124478	0.130848	0.0916708	0.132873	0.253164	0.550581		0.70687	0.00181222	0.193167	0.866339	0.74798	0.611987	0.690535	0.0237036			0.0338152	0.522572	0.0191478	0.164385	7.16152e-05	1.39052e-09	0.544014	0.560929	0.730432	0.631536	0.267345		0.392044		0.755232	0.156649	0.64093	0.693566		0.576817	0.020516	0.215389		0.373316		0.311192	0.441092		0.952261	0.244796	0.665667
Lys	AAA	0.905919	0.151554	0.00237627	0.89162	0.772882	0.604745			0.078275	0.919076	0.0147946		0.717782	0.0729069	0.22836	0.188594	0.267284	0.0499514	0.916004	0.47913		0.980517		0.887988	0.123186	0.831923	0.708583	0.244796	0.83019				0.411272		0.886131	0.245448	0.265248	0.121581	0.631359	0.772909		0.0585554	0.83019	0.849901	0.244796	0.580676
Lys	AAG	0.408736	0.801542	0.570998	0.829477	0.93069	0.710577		0.115645	0.0479187	0.888129	0.59971		0.643426	0.581097	0.0084715		0.951479	0.30682	0.376302	0.000230811	0.0225053	0.987887		0.305845	0.049389	0.251226	0.205197	0.419117		0.293901		0.161992	0.565814	0.843047	0.427678	0.319818	0.424673	0.031626	0.504363	0.0788504	0.790042	0.973908	0.43161	0.0454637	0.559615	0.3112	0.633582
STOP	TAA	0.891357	0.498023	0.732447	0.0720649		0.0227668	0.776593	0.76334	0.120123	0.50092	0.124353		0.405494	0.0417635	0.0534018	0.36508	0.289347	0.523749	0.282774		0.761666	0.26379		0.325603	0.0840079	0.128195	0.486934		0.0839725	0.521979		0.919658		0.271607	0.52347		0.0936755	0.696954	0.282479	0.0905494				0.0106959	0.699426	0.268312	0.0585381
STOP	TAG	0.662896	0.354522	0.980103		0.021638	0.226578		0.244796	0.435108	0.594321	0.818948	0.521084	0.391683	0.0265469	0.784006	0.287997	0.828313	0.855066	0.0739544	0.061235	0.156649	0.206941	0.786486	0.0567561	0.0781538	0.525564	0.820803	0.640802	0.00212249	0.0981614		0.79227	0.396569	0.575087	0.895031	0.244796	0.0607897	0.0876763	0.527172	0.835299	0.311297		0.793215	0.665351	0.851859	0.680369
STOP	TGA	0.295755	0.346169	0.148133	0.447649	0.408043	0.429901			0.748391	0.257939	0.036462		0.616062	0.134935	0.700513	0.776488	0.592313	0.310429	0.542391	0.0916604	0.791201	0.483026	0.122461	0.153256	0.893708	0.685551			0.0968428				0.410922	0.975769	0.508537		0.823894	0.544056	0.896515	0.887128	0.0141352			0.3306	0.524853	0.916169
	WT	M	S	I	Q	H	F	R	V	A	L	I	P	F	F	A	A	F	C	L	P	V	F	A	H	P	E	T	L	V	K	V	K	D	A	E	D	Q	L	G	A	R	V	G	Y	I	E	L	D
	Amino Acid	3	4	5	6	7	8	9	10	11	12	13	14	15	16	17	18	19	20	21	22	23	24	25	26	27	28	29	30	31	32	33	34	35	36	37	38	39	40	41	42	43	44	45	46	47	48	49	50
	W	0.310624	0.946096	0.0896856	0.356828			0.969154	0.438871	0.141567	0.570694	0.257165	0.462795	0.215439	0.0583264	0.677341	0.174709		0	0.0439526	0.0127902	7.78795e-05	0.678326	2.67277e-06	0.761666	0.372071			0.83019	0.136145	0.619024				0.151899	0.442211		0.0450645	0.942002	0.954587	0.689678			0.26733	0.947812	0.244796		0.244796
	F	0.0905512	0.0416396	0.491208	0.238446			0.996208	0.348099	0.0277104	0.103965	0.528977	0.240409			0.591205			0.00325028	0.747499	0.00148343	4.7322e-05			0.909836	0.244796	0.0375867	0.911857		0.200817				0.206249	0.0547393	0.707343		0.153431	0.0862449	0.43077	0.353677				0.240169	0.790355	0.342116		0.387165
	Y	0.654104	0.328837	0.227627	0.789704	0.844485	0.274793			0.731458	0.566326	0.253582		0.906856	0.0620288	0.348124	0.926742	0.879678	1.1926e-05	0.89471	0.0433667	0.761666	0.371783		0.683432	0.00908463	0.73123	0.667918		0.331298	0.788284	0.492286	0.0609443	0.861286	0.423778	0.83019	0.756367	0.11829	0.0682292	0.780426	0.00898998			0.796678				0.936082	0.0332227
	P	0.00405042	0.284805	0.35177	0.0814032	0.868259	0.306936	0.434712	0.509055	0.893759	0.812028	0.63846		0.92233	0.407645	0.425684	0.675106	0.39395	0.149835	0.751922		0.320776	0.493586	0	0		0.0464275	0.896375	0.786785	0.778686	0.798195	0.252558	0.482137	0.524621	0.862346	0.918052	0.687981	0.359236	0.00625628	0.0369112	0.0855175	0.335354		0.19701	0.574089	0.174685	0.441186	0.924482	0.668738
	M		0.386568	0.0572073	0.0605043	0.536775	0.929516	0.883567	0.196248	0.217691	0.956127	0.20389	0.0483205	0.0142875	0.675077	0.196123	0.428691	0.101562	0.99376	0.435028	0	0.00732594	0.315616	3.68594e-13	0.361566	0.0362544	0.853308	0.945049		0.244059	0.135357	0.838321	0.111564	0.756671		0.165862	0.728411	0.909608	0.0575311	0.0402373	0.307602	0.0162989	0.838321		0.882446	0.464378	0.722238	0.23607
	I	0.303196	0.892125		0.511628	0.202285	0.379805	0.936082	0.871418	0.201333	0.0124847		0.679622	0.642209	0.224929	0.84016	0.58307	0.307643	0.365251	0.279563	0	0.233133	3.09655e-07	1.3044e-10	0.473918	0.730331	0.232221	0.0113673	0.923416	0.252148	0.39624	0.0574607	0.315701	0	0.0870344	0.557853	0.494545	0.300013	0.124133	0.833761	0.239777	0.15527	0.706589	0.301908	0.516204		0.0392315	0.275243	0.258801
	L	0.167236	0.0713138	0.735549	0.000326774	0.289005	0.413867	0.558139	0.860539	0.0344648		0.0171886	0.48646	0.910927	0.0571822	0.0361944	0.597967	0.00994006	0		0	0.438557	0.506648	0	0.58307	0.178603	0.413906	0.923044		0.101959	0.177409	0.639509	0.794543		0.355538	0.446646	0.641495	0.634395		0.00725292	0.0203867	0.736397	0.0188095	0.0389164	0.530999	0.508276	0.206703		0.852976
	V	0.042521	0.457634	0.0881134	0.865663	0.920614	0.445305	0.622137		0.946266	0.813973	0.132085	0.0196599	0.386976	0.50956	0.479602	0.788294	0.248092	0.243853	0.0881794	0		0.470865	0	0.900251	0.686071	0.952796	0.789842	0.47404		0.322383		0.466366	0.588496	0.9338	0.275181	0.191232	0.831027	0.357792	0.62381	0.339298	0.165549		0.646801	0.935679	0.401766	0.171865	0.553238	0.373
	A	0.326326	0.383489	0.723179	0.510331	0.651126	0.161539	0.397661	0.90392		0.567616	0.0209464	0.279203	0.958753	0.805723			0.0170404	0.262631	0.694471	1.96627e-09	0.133693	0.315782		0.897681	0.249281	0.774153	0.0123991	0.710144	0.336721	0.801136	0.90251	0.0580256	0.35092		0.825589	0.504728	0.370303	0.0375732	0.818765		0.924482	0.531206	0.972256	0.18437	0.211267	0.98637	0.416209	0.68787
	G	0.0246007	0.794463	0.893042	0.420654	0.174834	0.529155	0.815186	0.812761	0.0380836	0.149189	0.382376	0.296361	2.52785e-05	0.80226	0.356496	0.0215147	0.0082458	0.931218	0.368183	0	0.286537	0.215478	0.0363769	0.420688	0.0947665	0.275481	0.0194245	0.946389	0.872465	0.192796	0.509809	0.487719	0.885958	0.768191	0.555299	0.636624	0.697997	0.965973		0.903349	0.341935	0.941079		0.643156	0.0728025	0.505925	0.899059	0.205029
	C	0.361649	0.423623	0.177446	0.829504	0.0322929	0.339963	0.906856	0.13958	0.593844	0.727391	0.0914878	0.728148	0.732677	0.520574	0.250429	0.631319	0.925712		0.670089	0.83019	0.308797	0.410925	0.761666	0.293465	0.0417465	0.545376	0.257789	0.0999993	0.0057614					0.543998	0.595741		0.585031	0.0739782	0.903387	0.0624459		0.640644	0.732542	0	0.83019	0.0417968		0
	S	0.356135		0.172937	0.419996	0.211379	0.0841354	0.946412	0.968389	0.444807	0.528217	0.00174035	0.173304	0.701556	0.129913	0.0147645	0.362362	0.512276	0.122672	0.780646	0	0.0164036	0.70834	1.62591e-05	0.409958	0.0375321	0.263927	0.529863	0.814323	0.0212649	0.847861		0.309941	0.370932	0.270779	0.408397	0.888879	0.399299	0.200106	0.470489	0.424596	0.724474	0.54103	0.780972	0.537383	0.157723	1.66851e-05	0.480884	0.162079
	T	0.636201	0.0575191	0.580722	0.665954	0.0864967	0.671026	0.428802	0.780026	0.744203	0.451286	0.0969115	0.470415	0.758202	0.534657	0.966501	0.167836	0.377801	0.375828	0.800782	0	0.913267	0.803811	7.023e-11	0.35526	0.155276	0.583494		0.767986	0.601188	0.835068	0.513805	0.0810689	0.54103	0.513261	0.966489	0.628474	0.0850485	0.0752289	0.978132	0.496745	0.781916	0.454094	0.84119	0.849742	0.838552	0.242551	0.217865	0.331572
	Q	0.550833	0.088622	0.0647417		0.274819	0.0286864	0.218375	0.286437	0.141051	0.509572	0.0511746	0.477772	0.440888	0.70313	1.48736e-05	0.906048	0.000625013	0.0422346	0.827993	0	0.123059	0.165567	0	0.0588143	0.466455	0.994784	0.429081	0.151414	0.996886	0.225645	0.594283	0.599344	0.110183	0.321067	0.811885			0.252433	0.0410289	0.510041	0.249805	0.927037	0.717239	0.755782	0.200453	0.437004	0.419117	0.927465
	N	0.113539	0.886033	0.109835	0.33728	0.258903	0.26745		0.540213	0.000520204	0.871721	0.469954	0.00468386	0.580998	0.280416	0.690077	0.00730511	0.593469	0.068496	0.338366	8.34155e-12	0.987255	0.081372	0.00171586	0.485238	0.732424	0.658322	0.84753	0.884611	0.389627	0.00958345		0.102569	0.428691		0.875587	0.516949	0.977645	0.755497	0.75536	0.0986218	0.053288	0.282753	0.0171863	0.0860459	0.364481	0.79409	0.429081	0.99559
	D	0.318569	0.210275	0.82683	0.576503	0.909836	0.243163	0.956308	0.830459	0	0.192265	0.0527901	0.61755	0.0186355	0.153492	0.0782276	0.00876912	0.476651	0.757531	0.0202807	0.000358774	0.288349	0.323926	2.29918e-07	0.422232	0.354444	0.44683	0.0384373	0.766389	0.944551	0.486596	0.184738	0.836345		0.90431	0.663261		0.452617	0.89015	0.598489	0.707721	0.768124	0.413415	0.0527769	0.676049	0.714919	0.110574	0.685551
	E	0.495398	0.23183	0.676247	0.447056	0.352382	0.0036886	0.261677	0.50916	0.063771	0.398686	0.550615	0.0181862	0.375555	0.816825	0.788099	0.793339	0.0424402	3.97732e-08	0.556669	0	0.889175	0.945842	5.38217e-08	0.841877	0.147445		0.463028	0.833089	0.696043	0.739685	0.447149	0.844485	0.830543	0.588496		0.664752	0.356313	0.24164	0.53166	0.73094	0.271405	0.44476	0	0.979214	0.879735		0.910862	0.104215
	H	0.0141652	0.0647306	0.0767422	0.77876		0.168654	0.820803	0.00155588	0.894724	0.00022683	0.377409	0.315285	0.115437	0.12301	0.283034	0	0.556669	0.033904	0.766896	1.65033e-08	0.924482	0.620067	0.00930081		0.861649	0.00349749	0.23343	0.82149	0.0637945	0.58021		0.560137	0.710294	0.561887	0.938197	0.455861	0.842263	0.550901	0.232379	0.622256	0.139097	0.793	0.678781	0.977242	0.181448	0.00619258		0.257625
	R	0.0735417	0.0916477	0.122833	0.353046	0.314687	0.0207905		0.105964	1.24296e-08	0.635939	1.8554e-12	0.229912	0.000699677	0.0689009	4.71321e-10	0	0.261127	0.000548198	0.0080193	0	0.447184	0.062229	0	0.195248	0.924134	0.0494337	0.621017	0.748712	0.987205	0.298283	0.987515	0.445499	0.968911	0.901584	0.862644	0.58127	0.653375	0.0746643	0.849284	0.402985		0.80755	0.236509	0.307925	0.106023	0.836547	0.00234307	0.762626
	K	0.474459	0.389394	0.0357261	0.93941	0.912744	0.898319		0.115645	0.0188147	0.916555	0.0538429		0.557226	0.119525	0.00383533	0.188594	0.683658	0.0886007	0.640726	0.000309434	0.0225053	0.999787		0.468964	0.25904	0.410259	0.46911	0.267284	0.74798				0.761971	0.843047	0.524488	0.171151	0.900531	0.00736778	0.409972	0.223051	0.790042	0.471825	0.416075	0.168608	0.682258	0.852746	0.633582
	STOP	0.602666	0.531615	0.307941	0.658065	0.0484578	0.800682	0.776593	0.81786	0.0786188	0.566399	0.0191226	0.521084	0.342231	0.0657601	0.306646	0.647936	0.70655	0.303307	0.978507	0.702051	0.89757	0.748829	0.596878	0.244059	0.667688	0.231933	0.682206	0.640802	0.0105731	0.0762108		0.819568	0.746539	0.264967	0.583938	0.244796	0.945708	0.300965	0.919413	0.165483	0.611225		0.714919	0.0365945	0.500833	0.611629	0.0417465
[truncated: 239 more columns]

[truncated: 6 more sheets: Seq. Counts Initial (replica 2), Seq. Counts Final (replica 2), Fitness (replica 2), 99% Confidence (replica 2), Variance (replica 2), P value (replica 2)]
