# Supplementary material for: Environmental and mutational modulation of collateral fitness effects informs their mechanisms
Source: Mol Biol Evol. 2026 Apr 21;43(5):msag106. doi: 10.1093/molbev/msag106 (PMC13160053; doi:10.1093/molbev/msag106)
Supplement: msag106_Supplementary_Data [file msag106_supplementary_data.zip › Data S7 - Tazo.xlsx]

## Sheet: Wildtype Seq. Counts
Region	Ambler positions	Replica	Wildtype sequencing counts initial	Total Sequencing Counts initial	Wildtype sequencing counts final	Total Sequencing Counts final
1	3-97	1	215449	912903	283620	1136867
		2	328567	1421768	427991	1746797
2	98-192	1	159177	789235	232047	1060762
		2	207212	1184649	281772	1443963
3	193-290	1	87824	743260	105847	833036
		2	130360	1540532	192868	1926361

## Sheet: KEY (to data tabs)
		M	S	I	Q	H	F	R	V	A	L	I	P	F	F	A	A	F	C	L	P	V	F	A	H	P	E	T	L	V	K	V	K	D	A	E	D	Q	L	G	A	R	V	G	Y	I	E	L	D
Amino acid	Codon	3	4	5	6	7	8	9	10	11	12	13	14	15	16	17	18	19	20	21	22	23	24	25	26	27	28	29	30	31	32	33	34	35	36	37	38	39	40	41	42	43	44	45	46	47	48	49	50
Trp	TGG
Phe	TTC
Phe	TTT
Tyr	TAC
Tyr	TAT
Pro	CCA
Pro	CCC
Pro	CCG
Pro	CCT
Met	ATG
Ile	ATA
Ile	ATC
Ile	ATT
Leu	CTA
Leu	CTC
Leu	CTG
Leu	CTT
Leu	TTA
Leu	TTG
Val	GTA
Val	GTC
Val	GTG
Val	GTT
Ala	GCA
Ala	GCC
Ala	GCG
Ala	GCT
Gly	GGA
Gly	GGC
Gly	GGG
Gly	GGT
Cys	TGC
Cys	TGT
Ser	AGC
Ser	AGT
Ser	TCA
Ser	TCC
Ser	TCG
Ser	TCT
Thr	ACA
Thr	ACC
Thr	ACG
Thr	ACT
Gln	CAA
Gln	CAG
Asn	AAC
Asn	AAT
Asp	GAC
Asp	GAT
Glu	GAA
Glu	GAG
His	CAC
His	CAT
Arg	AGA
Arg	AGG
Arg	CGA
Arg	CGC
Arg	CGG
Arg	CGT
Lys	AAA
Lys	AAG
STOP	TAA
STOP	TAG
STOP	TGA
	WT	M	S	I	Q	H	F	R	V	A	L	I	P	F	F	A	A	F	C	L	P	V	F	A	H	P	E	T	L	V	K	V	K	D	A	E	D	Q	L	G	A	R	V	G	Y	I	E	L	D
	Amino Acid	3	4	5	6	7	8	9	10	11	12	13	14	15	16	17	18	19	20	21	22	23	24	25	26	27	28	29	30	31	32	33	34	35	36	37	38	39	40	41	42	43	44	45	46	47	48	49	50
	W
	F
	Y
	P
	M
	I
	L
	V
	A
	G
	C
	S
	T
	Q
	N
	D
	E
	H
	R
	K
	STOP
[truncated: 239 more columns]

## Sheet: Fitness (weighted mean)
		M	S	I	Q	H	F	R	V	A	L	I	P	F	F	A	A	F	C	L	P	V	F	A	H	P	E	T	L	V	K	V	K	D	A	E	D	Q	L	G	A	R	V	G	Y	I	E	L	D
Amino acid	Codon	3	4	5	6	7	8	9	10	11	12	13	14	15	16	17	18	19	20	21	22	23	24	25	26	27	28	29	30	31	32	33	34	35	36	37	38	39	40	41	42	43	44	45	46	47	48	49	50
Trp	TGG	0.948248	1.01193		1.01425			0.993295	1.005	0.988588	1.0012	1.02051	1.04944	1.02746	0.998071	1.02617	1.00061	0.948248	0.728916		0.595507	0.694056	0.984625	0.490635	1.03283	0.981138				1.00769	0.86395				0.895798	0.899849		0.977544	0.949691	1.02541	0.871203			0.8952	0.96384		0.896498	0.790131
Phe	TTC		1.03		0.999556			1.00338	1.01296	1.01474	1.01686	1.01225	1.01388	0.921099	1.00251	0.996361		0.958706	0.862215	1.00462	0.667486	0.733976	0.976278		1.15929					1.0004	0.785073	0.790131			1.02245	0.898338		0.967127	0.963648		0.900845				1.01823	0.981948	0.993851
Phe	TTT		0.97653	1.0157	1.01957		0.969225			1.00599	0.964574	1.00941	1.00342						0.730889	0.981951	0.622218	0.879144												1.02301	1.04175	0.887187		0.790131	0.959462		0.921755			0.790131	0.995549				0.868882
Tyr	TAC		1.02484		1.00669	0.785073	1.00237		0.790131	1.02124	0.976145	1.00285		0.985097			0.947819	0.892791	0.845433	0.96234		0.587965			0.93776	0.70879				1.00731	0.941523		0.787695		0.987325			0.996963	0.983297		0.917004					0.785073	0.785073
Tyr	TAT		1.03117		0.83083	1.01288	1.0007			1.00048	0.998576	0.974723		0.976043	1.00696			0.997197	0.907738		0.764766	0.785073	0.963498		1.15929	0.988307				0.990267	0.912909	0.941558	0.827795	1.0099	0.785073		0.995277	1.0034	0.976413		0.891394			0.947553	1.00681		1.02177	0.98303	0.839332
Pro	CCA		1.00756		1.005	1.01951	0.986024	0.977312	1.01066	0.988166	1.00475	1.01764	0.975177	1.00857	0.998818		0.998088	1.02215	0.997983	0.986318	1.01099	0.88761	0.973578	0.716611	0.475691				0.976457	0.99349	0.936284		0.938998	0.924562		0.944344	0.960569	0.973636	0.982231		0.981915	1.08762		0.984796	1.01023	0.970925	0.962331
Pro	CCC	0.790131	1.01244		1.01969	1.02902	0.998474	1.00535	0.952238	0.997161	1.00187	1.01282		1.00127	0.993145	0.99188	1.0075	1.02145	1.0029	0.958546	0.997732	0.819892	0.953857	0.531336	0.662514	0.993981				0.979382	0.951938	0.984419	0.97603				0.944764	0.915229	0.993665		1.00348			0.987359	1.00532	0.785073	1.01156	0.785073	0.984706
Pro	CCG		1.00574		1.00942		1.00722	0.992088	0.991398	0.999361	1.02016	1.01727	1.00836	1.00845	1.02817	1.04149	1.00288	0.785073	1.02299	0.981425	0.945072	0.847536	0.961666	0.410346	0.331889	0.98841		0.951965	0.988341	0.961405	0.945971	0.972806	0.933862	0.94631	0.903084	0.956666		0.96998	0.964704		0.988842			1.00582	1.00063	0.981452	0.982724	0.98276
Pro	CCT		1.00411		1.00025	0.935372	1.00717	1.01772	0.787695	0.993016	0.992846	1.00047	0.985163	1.017	1.00963		0.955401	0.993611	1.00479	0.981431		0.785898	0.935756	0.685273	0.496085	1.01187			0.948248	0.989929	0.959362		0.986388	0.951148	0.993736	0.962869	0.940807	0.970709	0.992802		0.981634			1.02525	1.00426	1.02511	1.00773	0.790131	1.01546
Met	ATG		0.981425	1.01681	0.984999	0.993867	0.999272	0.998735	1.02359	1.00447	1.01064	1.00855	1.01245	1.01039	1.00751	1.00196	1.0449	1.01584	0.982817	0.994209	0.49593	0.722307	1.01645	0.50877	0.978103	1.00081		0.984322	0.965466	1.01684	0.91417	0.926306	1.0235	1.01258		0.948209	0.997192	1.00663	1.00052	0.785073	0.964371	0.953236	1.02406		0.997349	0.871014	1.00461	0.994178
Ile	ATA	0.950174	0.998682	0.981834	0.990089	1.02407	1.00899		1.13801	0.994286	1.01548	1.00473	1.01513	1.00985	1.01462		1.00388	1.00013	0.986399	1.01075	0.43874	0.793781	0.799381	0.382127	0.963617	1.04668				1.01567	0.988748	0.993486	0.952209	0.541335	1.00959	0.937513	1.01455	1.01424	0.985056		0.937811	0.931635	0.990194	0.78989	0.975699	0.934655	0.971816	0.999806	0.716611
Ile	ATC	0.942262	1.00988	0.993532	1.01858	0.981804	0.9992	0.998587	0.982811	1.00554	1.01196	1.01735	1.02029	1.03181	1.0144	0.787695	1.02523	0.790131	1.00821	1.00977	0.555464	0.713382	1.04543	0.592204	1.10637	0.990698	0.785073	0.949132	1.00617		0.95389			0.801811	1.00798	0.901695		1.00826	0.997077		0.931852	0.925546			0.983645			1.03998	0.932598
Ile	ATT	0.92646	1.01063		0.985482	1.01663	1.00977	0.980916	1.01515	1.01614	0.960574		0.968315	0.970168	0.92263	1.01144		1.00168	0.992118	1.0105	0.727451	0.913876	0.980659			1.01498				1.02509	0.943929	0.99792			0.948248	0.920581	1.03364	1.0136	0.999496		0.952248	1.00753	0.988891	0.888238	0.971882	0.995372	0.979062	1.03217
Leu	CTA	0.948248	0.999738		1.00853	0.996108	0.985501	0.998032	0.995715	1.02428	1.0042	0.999466	0.998444	1.01181	1.0077		1.02774	0.998661	0.718455	1.00944	0.595002	0.907821	1.02312	0.377077	1.00802	0.974606			0.99788	1.0178	0.960372	1.02066	1.01316		1.02441	0.935557	0.790131	0.999192	1.00898		0.922796	0.964866	1.00288	0.840695	1.00058	1.03281	1.0164	0.972019
Leu	CTC		0.995533		1.00441	0.999683	1.01122	1.00269	0.995749	1.04057	1.00038	1.00737	1.02657	1.00458	1.00243	1.10965	1.01439	0.97762	0.838808	0.993155	0.494863	0.866775	1.01479	0.491504	0.968176	1.00268			1.00782	1.02261	0.957195	0.983459	0.790131		1.00941	0.926491	1.01192	1.00197	1.03647		0.929703	0.951663		0.865115	0.981479	0.968672	0.991503	0.977099	0.948202
Leu	CTG	1.00888	1.01575		1.00161	1.00715	1.02502	0.998124	1.01417	1.00675	0.990391	1.01353	1.01645	1.00027	1.00203	1.02758	1.07498	1.00444	0.626243	0.999672	0.633508	0.89413	0.979208	0.432714	0.981408	1.00296				1.02054	0.946532				1.04959	0.917733		1.00641	1.01548	0.785073	0.920385	0.785073	0.876334	0.826413	1.00484	0.999941	1.01717		0.925813
Leu	CTT	0.755106	1.0007	1.05441	1.01131	1.06769	0.994555	1.01185	0.98337	1.01557		1.02908	1.0309	1.01073	1.01283		0.979444	1.00916	0.752284		0.872386	0.889312	1.00609	0.589113	1.01556	0.975957			0.95922	1.02447	0.958565	0.998385			0.948785	0.930137	0.790131	1.0064	1.01704		0.938195			0.879807	0.999069		1.00408	0.975176
Leu	TTA	0.785073	0.970019		0.999335		0.970114		1.0143	1.00441	1.02274	0.993331	0.997145	1.00308	1.03213		0.959033	1.03422	0.568286	0.961516	0.448562	0.912019	1.0158	0.785073	0.965614	1.03336				1.01688	0.790131	1.02906			0.993308	0.957457	1.0046	0.984203	0.964868		0.920492				1.00609		0.790131		0.949132
Leu	TTG	1.00616	1.00195		0.997288	0.790131	0.939941		0.949132	1.05222	1.02809	1.02457	1.0063	1.01238	0.989221	0.785073	1.07084	1.0411	0.555399	0.785073	0.4278	0.888425	1.00295			0.987192			1.00981	0.989244			1.00753			0.644356		1.0103			0.912115		0.953566	0.865677	0.996022	1.03273	0.893493	0.984045
Val	GTA	0.790131	1.00367		0.983548	0.995612	1.02302	1.00688	0.977884	1.02757	1.00916	1.00928	1.01006	0.994419	1.00179	1.09923	0.998828	0.990756	1.01166	0.997784	0.505192	0.995239	0.977435	0.463169	1.01026	1.02608	0.982702		1.0277	1.00216	0.97741		1.03321	1.02635	0.949099	0.927502	1.03513	1.02411	0.950197		0.949777	0.908415	0.976064	0.802055	0.982782	1.00953	0.995049	1.02134	0.813967
Val	GTC		1.0152		0.996463	1.0006	0.994289	1.01993		1.0006	1.01413	1.00771	1.04981	1.0025	0.992922		0.987618	1.0123	1.02139	1.0034	0.388701	1.02303	0.972118	0.487357	0.993535	0.994099			1.00943	1.03933	0.95236	0.887834	0.988186		1.0167	0.932357		0.892748	0.969218	0.70879	0.961031		0.866332	0.872849	0.992857	0.979033		0.987779
Val	GTG	0.967526	1.02118		0.995974	1.00945	0.993144	1.06129	1.02813	1.00738	0.972765	1.00435	1.02034	1.00709	1.00545	0.978923	0.999082		1.00484	0.980976	0.511352	1.00165	0.968187	0.377066	0.975833	1.00903			0.994466		0.954367	1.00833		1.02468	0.9884	0.917694	1.03856	0.999017	0.948853		0.954545	0.928596		0.89515	0.999223	1.03472	1.0083	0.983332
Val	GTT		0.976639	0.948201	0.947662	1.03793	1.00465	1.0642	0.990928	1.00997	0.993502	1.00108	1.03583	1.00278	1.00344	0.785073	0.958089	1.00463	1.00489	0.994726	0.465875		0.979442	0.843352	0.978612	1.01246				1.00056	0.982553	0.941657	0.98739	0.973856	0.988675	0.941131	0.991786	0.994926	0.956392	1.0089	0.972164		0.916417	0.859046	0.997936	1.00232	0.982572	0.990107	0.964467
Ala	GCA		1.01167		1.00553	1.03726	1.0487		1.02189	1.00711	1.00023	1.00115	0.997068		0.998574	0.984399		0.998307	0.976891	0.782643	0.698797	0.999396	1.02312	1.02457		0.891809	0.963147		0.953647	0.992997	0.988713	0.956181	0.998706	0.97065	0.993435	0.941755	1.02741	0.990037	0.958449	1.06072				0.912025	0.993866	1.03639	1.02237	1.01708	0.971931
Ala	GCC		1.00235		1.00908	1.01603	1.01328	0.994679	0.995923		0.785073	1.02401	1.00859	1.01275	1.00566	0.973904	0.987323	0.983659	1.00051	1.0148	0.549559		1.01817	1.01419	1.01286	0.898854			0.963204	1.00302	1.00851		0.790131		0.998859	0.950538	1.00339	1.00326	0.971419		1.02051	0.983986		0.975209	0.987931		1.00176	0.994033
Ala	GCG		1.00065		1.02889	0.978722	0.994667		1.01494	0.989176	0.959656	0.994235	0.957648	0.97637	0.998723		0.995847		1.01663	0.995059	0.735647	0.940732	1.00887	0.996151	1.07576	0.956972		1.00256	0.997446	0.991762	0.968811		1.11251	1.006	0.994377	0.929366	0.995362	1.00583	0.957245		0.982626	0.785073	1.00099	0.956343	1.00014	1.03526	1.00475	1.01598	0.972677
Ala	GCT		0.983308		1.00435	1.00753	1.02249	1.02537		1.02702	1.01404	1.00695	0.790131	1.00529	1.01207	0.961229	0.979872	1.00693	0.991553		0.458578	1.00237	1.00021		1.01259	0.970166			0.993136	1.02908	1.00764	0.948248	1.03547	0.999481		0.940444	1.04194	0.993785	0.964179	1.01708	0.973897	0.949667		1.0283	0.993524	0.980992	1.00414		0.918432
Gly	GGA		1.00914		0.993549	1.03851	1.01598		0.999039	1.01102	0.979098	1.01674	1.02203	1.01321	1.00344	0.785073	1.01431	1.00488	1.00499	1.02261	0.405769	0.951913	0.999706	0.988275	1.00462	0.988007	0.944621			1.00352	0.908514	0.887372	0.978557		0.934433	0.933872	1.00714	0.972883	0.96973	0.94817	1.01534	0.939949		0.990199	0.994624	0.971441	1.01105	0.986589	0.934055
Gly	GGC		1.01508		0.995141	1.00792	1.02816		0.997386	1.00258	0.975866	1.00092	0.999682	1.01921	0.987018	1.01063	0.988348	0.995007	1.00499	0.986266	0.488341	0.902394	1.00887		0.993619	1.04609			0.961035	1.00542	0.937574	0.959624	0.953243	1.01605	0.936786	0.935387	0.997736	0.980396	0.957093	1.01421	1.03657	0.978205	0.981127	0.982006	0.997307	1.00979	0.987513	0.992905	0.982281
Gly	GGG		1.01445		1.01329	1.01407	1.0138	1.01868	0.992181	1.01003	1.0073	1.01416	1.03361	1.00022	1.0126	1.02926	0.996435	0.999463	0.988878	1.0094	0.362756	0.87372	0.944162	0.993823	1.0013	0.985089	0.785073		0.9515	0.995759	0.79487	0.960829	0.949767		0.913929	0.926453	1.00043	0.980602	0.946624	0.982636	1.02301	0.716611	0.991743	1.00571	0.993013	0.99347	0.978429	0.988391	0.988375
Gly	GGT		0.999024		1.01576	1.02197	1.00359	1.01137	1.00611	1.01061	0.994363	1.00659	0.994939	1.00538	1.01563	0.993243	1.00112	0.973755	0.998288	0.973458	0.0488181	0.968997	1.02914	0.963868	0.981408	0.984124			0.983353	0.994234	0.924478	0.785073	0.939474	1.01781	0.969956	0.884116	1.00766	0.992837	0.959839		1.03097	0.983038			0.980631	0.936909	0.97316	1.1279	0.958934
Cys	TGC		0.985609		1.05005	0.924205	0.948115	1.01169	1.01289	1.0127	0.97395	1.01158	1.00073	0.991594	1.01527			0.790131		1.00519		1.03243	0.990778	0.626717	0.987973	0.966938										0.877463		1.03099	0.70879		0.926455				0.70004		0.716611		0.319793
Cys	TGT	0.949132	1.01302		0.98715	1.13274	1.00516	0.992616	1.09819	1.00084	0.999115	1.00263	0.999522	0.994966	0.969325		1.02529	1.01377	0.989787	0.999378	0.772446	1.01978	0.996064							1.00375					0.999164	0.82106		0.97251	0.878346	0.963487	0.912765		0.678825	0.89443	0.484735		0.731877		0.874728
Ser	AGC		1.00319		0.996273	1.00613	1.01145	1.13525		1.04989	1.0096	0.999206	1.08075		0.994069	0.990017	0.985374	0.98014	0.993971	1.00477	0.626466	1.02205		0.655078	1.0245	0.948248			1.02541	1.01087	0.950956		0.97655	0.982128		0.936933		1.0264	0.994664		0.924732	0.785073		0.970143	1.011	1.02681	1.0099	1.01924	0.949713
Ser	AGT	0.948248		1.03088	0.970625	1.01173	0.997856	0.980344	1.00595	0.994017	1.0038	0.990528	0.991385	0.995649	1.00008	0.964297	1.00198	0.998739	1.00467	1.0025	0.333002	0.996147	0.999185	0.692151	1.01534	0.988346				1.00399	0.961359			0.924346	0.972197	0.942487	1.00084	1.00528	0.959809	1.00916	1.005	0.988743	0.961058	0.933477	0.970056	0.790131	1.00635	1.02397	0.943253
Ser	TCA		1.03018		0.976416		0.962914		0.943602	1.01682		0.994845	1.00552	1.03174	1.08131		0.977636	0.893493	1.00127	1.00682		0.983872	1.0095			0.98145			0.963138	1.01421			0.998823	0.966294	1.00558	0.785073	0.790131	0.99498	1.00639		0.976195	0.980863		0.937303	0.993898	0.973684	0.785073
Ser	TCC		0.98868		1.01774	1.00275	0.990703	0.972858	0.983133	0.999698	1.06678	1.00933	0.955864	1.00395	0.997745	0.984305	0.985318		0.996513	0.790131	0.409666	0.996169	1.03992	0.785073							0.785073		0.994215		0.991272	0.928206		0.971786	1.00418		1.03366			0.969147	0.998714		0.983166	1.12404
Ser	TCG		0.915786		1.00882		0.708958		1.01314		0.785073	1.00766	1.00948	1.01729	0.989521	0.958714		0.785073	0.992868		0.42831	1.00756	1.0126	0.640799		0.98553		0.964436		1.0131	0.916882				0.989407	0.929768		0.999479	0.98282		0.790131				0.998356	1.00387		0.790131
Ser	TCT		1.02179		1.00828	0.951035		0.957706		1.0256	1.04216	1.00765	1.00411	1.00687	1.00068	0.790131		1.00753	1.01102	1.00633	0.744006	0.891634	1.00127	0.968664	0.997838	1.03349			0.785073		1.09398		0.949132		0.997314	0.952392		1.01102	0.986274	1.15072	1.03471	0.944526			0.994174		1.0011		0.794394
Thr	ACA		0.999198		1.01893	1.0207	1.00822	1.01188	0.997464	0.634796	0.99644	1.00751	1.00648	1.00581	0.980315		1.00687	1.01348	1.00591	0.992006	0.736872	1.00757	0.919288			0.970691		0.971158	0.97164		0.983175		1.0079		1.00761	0.952196	0.989496	0.999719	0.990281	0.95743	0.960863	1.0046	0.957038	0.940675	0.99851	0.790131	0.998512	1.04209	0.722698
Thr	ACC		1.0114		1.02986	1.02275	0.9942		0.999839	0.991368	0.997595	1.00399	0.994172	1.01334	0.995743	0.949132	0.987959	1.00354	1.03659	1.0021	0.578294	0.997467	0.989355	0.537137	0.992441	0.846438		1.00234	0.994883	1.012	0.99712		1.0193	0.946778		0.939792		1.01462	0.986683		0.790131	1.01806		0.909687	1.01253	0.994531	0.966599	0.948674	0.840385
Thr	ACG	0.972122	1.02656		1.00605	0.99252	1.00882	1.01863	1.01164	0.997051	0.984352	1.00121		0.993765	1.0018	0.942665	0.997531	1.0041	1.01771	0.991201	0.585237		0.942721	0.567937	1.01225	1.01213			0.981834	0.997222	0.930469	0.975468			0.947919	0.938721	1.02904	1.02326	0.990197		0.996738	1.00456		0.935335	0.993828		1.03143	0.997681	0.828906
Thr	ACT	1.02177	1.00803	0.977779	1.00659	0.785073	1.00101			0.987339	1.01432	1.01972	1.00819	1.00531	1.00387		1.01699	1.01466	0.977413	1.00174	0.662127	1.00403	1.0082	0.98304	1.00035	1.02851		0.985191	1.01245	1.0033	0.999791			1.00788	0.993873	0.933333	0.785073	0.991681	0.984775		1.11693	0.993031			0.970006	0.948248	0.953075	0.982532
Gln	CAA		1.01569			1.01761	1.00838	0.966372	0.98338	0.900554	0.947303	0.984815	1.00867	0.996173	1.00689	0.785073	0.985793	1.04033	1.01348	1.0043	0.493555	0.875722	1.01026	0.395463	0.939135	0.875878	0.964705		0.996634		1.00127	0.979755	1.07432	0.957648	0.97245	0.990783		1.01718	0.972532		0.88275	1.00398	0.940053	0.963894	0.990652		0.987835		0.898358
Gln	CAG	0.898885	1.01877		0.989927	1.01465	0.991354		1.00446	0.912336	0.974037	0.987019	1.006	0.995953	1.02268	0.991624	0.941629	1.00595	0.997619	0.986314	0.246156	0.679654	1.00523	0.310284	0.972625	0.999664			1.00655	1.013	0.984003			1.01326	0.892848	0.972331			0.965399		0.985093	0.997579	0.70879	1.01114	0.99976	1.0299	1.00402	1.02475
Asn	AAC	0.70879	0.997391		1.06294	1.00968	0.98395			0.815727	1.00052	0.999115	1.01041	1.00566	1.06672		0.989287	0.999879	1.0082	0.99282	0.602269	0.867191	0.98349	0.339753	0.977487	0.998084			0.999643	1.02867	0.977816		1.04465			0.938361	0.997464	1.0137	0.968895		1.0012			0.970217	1.00753	0.979984	0.980844	0.965405	0.971576
Asn	AAT		1.01225	0.927026	1.02046	0.975789	0.995753		1.03564	0.855146	0.986993	1.00074		1.0163	1.00629	1.07173	0.994188	1.06609	0.978307	0.998653	0.897696	0.800764	0.785073	0.655087		0.996159	0.785073	0.785073	0.995445	1.00445	0.969086		0.999813	0.98274			0.986783	0.989191	0.948852		0.973695	0.998777	0.909844		1.01144		1.01105		0.905665
Asp	GAC		1.01619		1.02227	0.86211	0.978727		1.00312	0.814591	0.984032	1.01055	0.988142	0.999697	0.975448		0.97349	1.01502	1.00307	0.998135	0.784064	0.579949	1.04286	0.421166	1.02079	1.02096	0.986858		0.963333	1.03314	0.960278			1.01499	0.596133	1.04301	0.989233	0.978192	0.978373		1.03092	1.01092	0.985508	0.963393	1.01257	1.0696	0.99467	0.988675	0.966487
Asp	GAT		1.00916		1.04623	1.15453	0.968381	0.991188	0.990779	0.932308	0.970589	1.0119	1.02787	1.02352	0.999295	0.999323	0.995223	0.992566	0.999302	1.01464	0.852973	0.766098	0.974965	0.649503	0.790131	0.99007	1.00282			1.01318	0.943069	0.987995	0.952115		0.934898	0.973584		0.982909	0.974127	0.932431	0.948248		0.982124	0.987252	1.01785	0.989049	0.977499	1.096
Glu	GAA		1.01551		0.993234	1.0087	1.00574		0.994294	0.929775	0.973096	0.998389	0.995484	0.998842		0.982583	0.983624	1.01666	0.983159	0.944421	0.33945	0.870562	1.002		0.986238	1.15929			0.954946	0.998182	0.946808	0.986341	0.980375	1.02333	0.964559		0.962556	1.00241	0.96578		1.00171	0.999805	0.986865	0.790131	1.00623			1.02654	1.00042
Glu	GAG		1.02628			1.0167	0.992203	1.01347	1.07595	0.938529	0.990505	1.00162	0.994126	1.01373	1.01517	1.01031	1.00061	1.00361	1.00214	1.04737	0.544953	0.796382	1.00099	0.21506	0.98312	1.00694	0.99384		0.972411	0.99791	0.957577	0.983736		1.03473	0.85661	0.999441	1.01189	1.00467	0.965898		0.986528	0.945985	0.923418	0.543224	0.993994	0.968689	0.988289	0.992055	0.981305
His	CAC		1.00669		1.01143	0.966646	0.923916		1.00899	1.0079	0.776142	1.01007	0.991927	0.948596	0.997975		0.793703	0.938031	0.998457	0.983538	0.667514	0.743761	0.996364			1.0036			0.948133	1.03789	0.998447		0.948248		0.949586	0.967395		1.00528	0.976089		0.963002		0.970347	0.971086	0.996524	0.977456	0.951943		0.856319
His	CAT		1.00211		0.9974		0.992559	1.00988	1.02273	0.946497	0.858422	1.0093	0.969799	0.993595	1.02719		0.831275	1.01141	0.982105	0.990259	0.804789		1.02066	0.738557	1.01853	0.980976			0.966237	1.00216	0.993908		0.930376	0.992616	0.930315	0.934353	1.0096	0.994639	0.976501		0.95976	1.00543	0.939674	0.790131	0.971226	0.967069	0.668184		0.914674
Arg	AGA		1.02381		1.00174	0.999168	0.829218	0.998769	0.790131	0.883909	0.979313	0.981696	0.961758	0.985201	0.978258		0.869966	1.00896	1.01532	1.01024	0.70879	0.861639	0.977829	0.585049		0.949125			0.983481	1.01879	1.00733		1.00373	1.01385		0.932106		0.722162	0.955489		0.806854	1.01294		0.977738	0.987436	0.993451	0.933486	1.04333
Arg	AGG	0.85675	1.01695		1.01866	1.00866	0.986365	1.02103	1.01003	0.841758	1.00704	0.983321	0.987332	1.00559	1.01124	0.989049	0.854115	1.00673	0.998787	0.984665	0.554473	0.805227	0.991302	0.563209	0.997599	0.998424		1.13525	0.957364	0.975322	1.01375	0.957565		1.01847	0.753991	0.92549	1.036	1.00432	0.949035		0.947652	1.01353	0.962179	0.954631	0.992991	1.0017	0.916145	1.0042
Arg	CGA		0.920647		1.00448		0.977965	0.97926	1.01304	0.7438	1.00863	0.991494	0.940791	1.00452	0.999674	0.70879			0.984161	0.991998	0.621293	0.932613	1.00321	0.636286	1.03152	0.999093			0.912687	0.997397		1.00202	0.785073	1.02266	0.984579	0.947555		1.00431	0.978901		0.953412			0.963829	0.976025	0.983914	0.943294
Arg	CGC		1.01105		1.06446	1.03119	0.978437	1.00278	1.00839	0.861927	0.986324	0.996476	0.998404	0.982865	0.997354	0.85971			0.994559	1.02586	0.564004	0.906468	0.998977	0.638029	0.988582	0.991243				1.0702	1.03371				0.945086	0.945543		1.0119	0.994782		0.963734	0.922262		1.02541	1.0006	0.967296	0.935259
Arg	CGG		1.00841		1.01501			0.812314	1.01181	0.78917	0.980126	0.994327	0.979826	0.99859	1.00841	0.965364	0.785073	0.785073	0.996185	0.991997	0.559869	0.915478	0.973087		0.985964	0.976793			0.979225	0.989823	0.785073				0.90398	0.917447		1.0158	0.953384	1.00478	0.953001	1.00573		0.970357	0.98582	0.994354	0.939237	0.992956
Arg	CGT	0.949132	1.01061		0.992561	1.02355	1.023		0.99818	0.722157	0.983144	0.992564	0.948564	0.983784	1.00978			0.790131	0.99996	0.971626	0.8544	0.895317	0.908663	0.570349	0.968869	1.00801			0.970766		1.01284		0.983616	0.987078	0.931183	0.920684		1.02454	0.96348	1.0378	0.790131	0.986515		0.981871	0.986425	0.790131	0.935638		0.827347
Lys	AAA		0.991128		0.999549	0.998225	0.986359			0.915867	0.970783	0.97023	0.785073	1.035	0.995905		0.817255	1.12538	0.947077	1.00561	0.905705	0.785073	1.01342	0.790131	1.00173	1.01091	0.992664		0.785073	0.926913				1.00749	0.874728	0.96405	1.01246	1.02356	0.964382		0.9534		0.992552		1.00581		0.971749
Lys	AAG	0.960429	1.0043		0.996376	0.980235	0.994449		0.959899	0.935202	1.01743	0.993485		0.966227	1.01341			0.999651	0.960415	0.99854	0.858284	0.860446	1.00514		0.971526	1.00522	0.986661	0.988608	0.928872	0.954011	1.01013		0.960419	0.952573	0.922537	0.943793	1.00309	1.00071	0.954398		0.970381	1.03333	0.969358	0.987948	0.988891	0.983526	0.576403	1.00925	0.785073
STOP	TAA		1.00106		0.94176		1.05836	1.02299	1.00711	1.01732	1.02724	1.00388		0.99417	0.992117	1.03507	1.03218	1.01801	1.00427	0.976364		1.11204	1.00841		1.0545	1.02251	0.961427			1.00375	0.961445		0.983778		1.01263	1.03901		1.01961	1.00107		1.00854				0.993634	1.01592	0.970272	0.889563
STOP	TAG		1.04913		0.9485	1.0077	0.987581			1.01981	1.01367	1.0092	0.969411	1.01081	1.0161		0.997732	1.03155	1.02865	1.0007	0.996526	0.985332	1.00806	1.00903	0.965651	0.973859			1.01774	1.01872	1.01839		1.0489	0.999049	1.01514	1.00686	0.948248	0.997067	1.01736		1.01478	1.00962		0.995138	1.00529	0.989642	0.986174
STOP	TGA		1.03791		1.0075	0.941128	1.02974	0.790131		1.04186	0.867515	1.01005	0.790131	1.01901	1.04212		1.02423	1.01455	1.0034	1.00426	1.06132	1.01226	0.959793	1.04348	0.998046	1.0164				0.996895				1.02467	1.03663	1.00882		1.0056	0.995826		1.02081	0.999627		0.949132	1.01804	0.981518	1.00068
	WT	M	S	I	Q	H	F	R	V	A	L	I	P	F	F	A	A	F	C	L	P	V	F	A	H	P	E	T	L	V	K	V	K	D	A	E	D	Q	L	G	A	R	V	G	Y	I	E	L	D
	Amino Acid	3	4	5	6	7	8	9	10	11	12	13	14	15	16	17	18	19	20	21	22	23	24	25	26	27	28	29	30	31	32	33	34	35	36	37	38	39	40	41	42	43	44	45	46	47	48	49	50
	W	0.948248	1.01193		1.01425			0.993295	1.005	0.988588	1.0012	1.02051	1.04944	1.02746	0.998071	1.02617	1.00061	0.948248	0.728916		0.595507	0.694056	0.984625	0.490635	1.03283	0.981138				1.00769	0.86395				0.895798	0.899849		0.977544	0.949691	1.02541	0.871203			0.8952	0.96384		0.896498	0.790131
	F		1.0127	1.0157	1.00935			1.00338	1.01296	1.01034	1.00632	1.0107	1.00683			0.996361			0.839416	0.987934	0.635261	0.762514			1.15929					1.00377	0.785073	0.790131		1.02301	1.03884	0.896497		0.975621	0.960143		0.909565			0.790131	1.00698	0.981948	0.993851		0.868882
	Y		1.02757		0.998138	1.01001	1.00163		0.790131	1.00612	0.989967	0.985352		0.981206	1.0092		0.947819	0.987035	0.845933	0.96234	0.764766	0.573988	0.9679		0.942946	0.98678				1.00301	0.917121	0.941558	0.820603	1.0099	0.986203		0.995277	1.0031	0.981991		0.914822			0.947553		0.785073	0.957648	0.98303	0.839332
	P	0.948248	1.00918		1.00729	1.02474	1.00101	0.998723	0.99544	0.991954	1.00035	1.01534		1.00722	1.00624	1.01851	0.999089	1.01467	1.0056	0.982811		0.804793	0.954492	0.553851	0.571076			0.951965	0.980193	0.982378	0.948531	1.00678	0.968978	0.934689	0.94415	0.954199	0.944413	0.961849	0.980557		0.988959	1.09141		0.99957	1.00548	1.0049	0.983347	0.981101	0.992617
	M		0.981425	1.01681	0.984999	0.993867	0.999272	0.998735	1.02359	1.00447	1.01064	1.00855	1.01245	1.01039	1.00751	1.00196	1.0449	1.01584	0.982817	0.994209	0.49593	0.722307	1.01645	0.50877	0.978103	1.00081		0.984322	0.965466	1.01684	0.91417	0.926306	1.0235	1.01258		0.948209	0.997192	1.00663	1.00052	0.785073	0.964371	0.953236	1.02406		0.997349	0.871014	1.00461	0.994178
	I	0.939983	1.00723		1.00474	1.00653	1.00726	0.992066	1.01135	1.00738	1.01031		1.00139	0.996672	0.988468	1.0091	1.00658	1.00099	0.993118	1.01055	0.575156	0.802572	0.885931	0.556682	0.963958	1.00715	0.785073	0.949132	1.00617	1.01792	0.948226	0.995982	0.952209	0.552784	1.00914	0.91527	1.01617	1.01113	0.991457		0.941696	0.928131	0.990335	0.827303	0.977468		0.975995	1.00621	0.927045
	L	1.00203	1.00155	1.05441	1.0026	1.0117	1.00417	0.999723	1.00411	1.01769		1.01261	1.0111	1.0067	1.00797	1.02941	1.01312	0.999727	0.7251		0.612648	0.894609	1.01156	0.452206	0.980209	0.988251				1.0215	0.953949	0.994477	1.01236		1.00972	0.885348	1.00802	1.00391		0.785073	0.922268	0.952947	0.966695	0.85147	0.995832	1.03011	1.01213		0.94331
	V	0.970455	0.999944	0.948201	0.990564	1.0047	1.00754	1.02494		1.00941	0.994635	1.00423	1.02274	1.0008	1.00222	0.983615	0.994132	1.00582	1.00917	0.997625	0.462805		0.97543	0.742191	0.99722	1.01092	0.982702		1.00039		0.960271		0.991488	1.00263	0.987716	0.924131	1.02149	0.995825	0.953573	1.00529	0.956623	0.915665		0.873417	0.995412	1.0107	0.994798	0.986592	0.85562
	A		1.00296		1.01183	1.01923	1.0203	1.00967	1.00533		0.996087	1.01032	1.00239	1.00304	1.00352			0.997803	1.00322	0.998247	0.474231	0.985809	1.00818		1.0142	0.948512	0.963147	1.00256	0.98061	1.00476	1.00133	0.957445	1.01599	1.00156		0.941533	1.01272	1.00331	0.959616	1.02402		0.978315	1.00099	0.949609	0.994731	1.01832	1.00627	1.01423	0.970802
	G		1.01071		1.00432	1.02007	1.01171	1.01447	0.995535	1.00953	0.984454	1.01096	1.01636	1.00886	1.01187	1.00553	0.998363	0.997869	1.00064	1.00058	0.337612	0.929552	0.979744	0.989148	0.997233	0.986616	0.947716		0.965886	1.00168	0.892126	0.954831	0.95513	1.01777	0.931084	0.93084	1.00461	0.980947	0.958389		1.02217	0.969785	0.984822		0.991703	0.982426	0.984349	0.989257	0.974925
	C	0.949132	1.01009		0.990316	1.06677	1.00458	1.0038	1.01782	1.006	0.994354	1.00759	1.0007	0.992896	1.00733		1.02529	1.01274		1.00522	0.772446	1.02687	0.991673	0.739001	0.987973	0.966938				1.00395					0.999164	0.852118		0.979759	0.87898	0.963487	0.916746		0.678825	0.898045	0.678068		0.730708		0.309285
	S	0.948248		1.03088	1.00423	1.00529	0.866766	0.973401	0.998229	1.01348	1.00666	1.00066	0.999825	1.00524	0.997428	0.984682	0.996575	1.00208	1.00437	1.0037	0.603105	1.00239	1.00656	0.724751	1.01878	0.988646		0.964436	0.964878	1.0102	0.962074		0.993298	0.969055	0.992091	0.940139	1.00001	1.00487	0.973165	1.05317	0.978647	0.983173	0.961058	0.949818	0.994649	1.01719	1.00664	1.02886	0.942545
	T	0.973279	1.01449	0.977779	1.01674	1.02096	1.00186	1.01358	1.00096	0.922082	0.999367	1.00601	1.00706	1.00261	0.997273	0.946067	1.00702	1.01023	1.00471	0.995053	0.62834	1.00277	0.975613	0.832267	1.00165	1.00173			0.986123	1.00612	0.992873	0.975468	1.01953	1.00575	0.99198	0.943324	1.00768	1.00911	0.988585	0.95743	0.978626	1.00493	0.957433	0.921591	0.998174	0.998274	0.962079	0.997435	0.82852
	Q	0.898885	1.01751			1.01991	1.00239	0.966372	1.00391	0.906189	0.967918	0.986138	1.00735	0.996226	1.0123	0.989331	0.96972	1.02436	1.00079	0.995212	0.255881	0.85609	1.00683	0.369543	0.968029	0.993351	0.964705		0.997787	1.01346	0.998905	0.979755	1.07432	1.01214	0.942916	0.977493			0.966191		0.953539	1.00062	0.938515	0.994077	0.995231	1.04035	1.00258	1.02475	0.898358
	N	0.70879	1.00477	0.927026	1.02389	0.992515	0.98822		1.03715	0.841944	0.990501	0.999988	1.01041	1.01052	1.01408	1.07173	0.992868	1.01108	1.00318	0.997182	0.662664	0.803403	0.993192	0.32676	0.978094	0.997121	0.785073	0.785073	0.996903	1.01054	0.971427		1.01537	0.98274		0.938361	0.988545	1.01099	0.955896		0.975562	0.998777	0.909844	0.970217	1.01124	0.979984	0.98599	0.965405	0.908058
	D		1.01309		1.02874	1.07167	0.972477	0.991851	0.999508	0.819569	0.978656	1.0112	1.00089	0.999882	0.998629	0.999323	0.983097	1.01397	1.00119	1.00406	0.806299	0.747367	1.00622	0.606559	1.01504	1.01389	1.0045		0.963333	1.01891	0.956713	0.987995	0.952115		0.919644	0.975818		0.980944	0.975608	0.932431	1.03107	1.01092	0.984967	0.970659	1.01337	0.999444	0.98196	1.05186
	E		1.01861		0.993234	1.01272	0.997302	1.01383	0.996388	0.936191	0.987163	0.999849	0.994567	1.00802	1.01517	1.00616	0.994396	1.01171	0.992767	0.995062	0.360377	0.800795	1.00206	0.21506	0.986253	1.00746			0.968842	0.998003	0.947518	0.986034	0.982264	1.02992	0.956817		1.00567	1.00382	0.965853		0.997577	0.985906	0.973034	0.543152	1.0046	0.968689		1.0018	0.999798
	H		1.00488		1.00286		0.980827	1.00988	1.01565	0.947779	0.78973	1.00993	0.990123	0.990992	1.00781		0.804622	1.00523	0.98931	0.985824	0.799364	0.743761	1.00931	0.738557		0.985456			0.963043	1.00429	0.996598		0.935236	0.992616	0.949006	0.963757	1.02531	0.999818	0.976375		0.960087	1.00543	0.960066	0.969519	0.987453	0.971786	0.950694		0.901501
	R	0.863334	1.01094		1.00889	1.0116	0.886552		1.01042	0.807204	0.992045	0.9895	0.971793	0.993692	1.00479	0.979123	0.855926	1.00721	0.998345	0.996075	0.586316	0.864508	0.95302	0.570327	0.988344	0.995805		1.13525	0.976577	0.992186	1.01452	0.96308	0.997298	1.01987	0.914831	0.931157	1.036	0.940723	0.955226	1.01728	0.920434		0.962179	0.967414	0.988002	0.992317	0.937336	1.01021	0.827347
	K	0.960429	1.00163		0.997989	0.986786	0.990111		0.966458	0.932478	1.01163	0.983687	0.785073	0.991197	1.00579		0.817255	1.01282	0.955726	1.00429	0.866068	0.860253	1.00768	0.790131	0.992233	1.00662	0.992629	0.988608	0.912122	0.931735				0.986202	0.915615	0.949841	1.00474	1.00682	0.957553		0.964212	1.03333	0.971764	0.987948	0.995503	0.983526	0.943215	1.00925	0.785073
	STOP		1.01868		0.996513	1.00139	1.02341	1.02075	1.00711	1.02026	1.01949	1.00803	0.964262	1.00456	1.01575	1.03507	1.0288	1.01775	1.01275	0.997637	1.04413	1.01279	1.0063	1.01769	1.00674	1.00566	0.961427		1.01774	1.01213	1.0067		1.03895	1.00687	1.01654	1.01335	0.948248	1.00661	1.00588		1.01292	1.00426		0.995848	1.00615	1.0082	0.996933	0.889563
[truncated: 239 more columns]

## Sheet: 99% Confidence (weighted mean)
		M	S	I	Q	H	F	R	V	A	L	I	P	F	F	A	A	F	C	L	P	V	F	A	H	P	E	T	L	V	K	V	K	D	A	E	D	Q	L	G	A	R	V	G	Y	I	E	L	D
Amino acid	Codon	3	4	5	6	7	8	9	10	11	12	13	14	15	16	17	18	19	20	21	22	23	24	25	26	27	28	29	30	31	32	33	34	35	36	37	38	39	40	41	42	43	44	45	46	47	48	49	50
Trp	TGG		0.0258909		0.00282502			0.0341985	0.0201535	0.0293132	0.00402223	0.0176047	0.047492	0.00824265	0.0326327	0.029404	0.291668		0.12727		0.41363	0.312141	0.0189639	0.298978	0.0803205	0.0247917				0.0360729	0.0842784				0.0284502	0.0383998		0.0319289	0.0144964		0.0120245			0.0872387	0.0431824		0.21017
Phe	TTC		0.0286785		0.0486139			0.0284719	0.086039	0.0279667	0.028497	0.0127482	0.0519003	0.0059739	0.0271361	0.0364384		0.0505182	0.127038	0.0407384	0.635868	0.313246	0.0577744							0.0136901					0.146176	0.0593296		0.291796	0.00412064		0.0262628				0.0557028	0.0470347	0.00595299
Phe	TTT		0.079645	0.082373	0.0727653		0.0297057			0.0324708	0.0674438	0.0201607	0.0143788						0.229197	0.00948591	0.332211	0.0236351												0.104758	0.0177241	0.35482			0.0184083		0.0521544				0.00203636				0.0392235
Tyr	TAC		0.0208402		0.0445734		0.00183083			0.0639367	0.0175412	0.0127586		0.0222976			0.0578915	0.303045	0.00429844	0.0731211		0.0805271			0.00902751					0.0285582	0.118008		0.00651474		0.15279			0.0730691	0.029309		0.0359865
Tyr	TAT		0.0184573		0.204793	0.019107	0.0315016			0.00704153	0.012573	0.0181499		0.107728	0.058586			0.0231803	0.0971148		0.551919		0.0823298			0.000460174				0.0567608	0.0435695	0.0314704	0.0239529	0.0515401			0.150461	0.00134447	0.0574114		0.0221792			0.0148666	0.0327777			0.00705883	0.106036
Pro	CCA		0.0183293		0.0163759	0.112279	0.0322379	0.093461	0.0326665	0.00657734	0.0551741	0.00151179	0.0244763	0.0460754	0.0158194		0.0215483	0.00795569	0.00416773	0.0170522	0.0863425	0.101062	0.105229		0.0829678				0.0498414	0.00854541	0.126197		0.0165945	0.0763501		0.0470807	0.126646	0.00166949	0.00165504		0.0181688	0.0776023		0.0723029	0.000489446	0.0223238	0.0459116
Pro	CCC		0.000462921		0.0556152	0.0228317	0.0120791	0.00227427	0.0425713	0.0258178	0.048877	0.0263687		0.0180384	0.0191589	0.168057	0.0142798	0.0214956	0.0257907	0.0458547	0.00191366	0.172386	0.0174782	0.170394	0.116861	0.0270895				0.00738386	0.029688		0.00894516				0.0142848	0.045268	0.00616283		0.00331795			0.0179199	0.0158921		0.0923793		0.00960942
Pro	CCG		0.0411833		0.020282		0.0202674	0.00450557	0.000493715	0.0538957	0.00768184	0.011668	0.0296463	0.0285533	0.0053723	0.0771076	0.0265752		0.0146049	0.0512882	0.0787927	0.0617283	0.0309955	0.233103	0.324749	0.0141442		0.0186352	0.00805712	0.0464877	0.0609783	0.330555	0.0309944	0.0283925	0.0780789	0.0187767		0.0139561	0.00107484		0.0184089			0.0178964	0.0317773	0.0397134	0.0951153	0.0105592
Pro	CCT		0.0365672		0.0173692	0.1928	0.00563388	0.0768395	0.00651474	0.00384328	0.0139873	0.0333808	0.0200794	0.0361434	0.00618559		0.0231434	0.0108655	0.000140274	0.0978697		0.0945979	0.069278	0.00382667	0.00320507	0.0189536				0.0176858	0.186894		0.0292064	0.0233439	0.0361906	0.0764087	0.0174991	0.0166168	0.00345244		0.00762158			0.0940083	0.0042016	0.0211854	0.0549595		0.172817
Met	ATG		0.0418726	0.0156033	0.075855	0.0211893	0.035319	0.0984988	0.00753613	0.00439926	0.00772088	0.00152086	0.014189	0.04859	0.00052177	0.0529133	0.0532045	0.0162994	0.0373408	0.0481906	0.476648	0.214611	0.0502213	0.240487	0.0280484	0.0077104		0.00022674	0.0585053	0.0110855	0.032188	0.121182	0.0376575	0.0193566		0.0506668	0.00696237	0.00732098	0.0105931		0.00369219	0.0410378	0.0766214		0.123136	0.0939857	0.018376	0.0938455
Ile	ATA	0.0379885	0.00276135	0.149073	0.0212443	0.117301	0.0151985		0.0593769	0.000853998	0.00533565	0.0133877	0.00630686	0.0111649	0.0063069		0.00202195	0.00435556	0.0304251	0.0152563	0.103715	0.167644	0.00299548	0.0686651	0.0154459	0.0993574				0.017935	0.0988467	0.0200668	0.104873	0.0301871	0.00627914	0.12283	0.0146262	0.0353373	0.00340416		0.00794004	0.104861	0.0969374	0.0388675	0.0322261	0.0611659	0.0193165	0.027918
Ile	ATC	0.0181125	0.0374304	0.0507932	0.0436659	0.0509015	0.00110152	0.0308991	0.0741627	0.0159649	0.0192092	0.0201232	0.0027883	0.111815	0.0480394	0.00651474	0.0444185		0.0350838	0.0121064	0.640041	0.220305	0.187123	0.581606		0.00510116			0.0506333		0.0110685			0.156233	0.0365329	0.0467953		0.00425142	0.0108447		0.0941173	0.0496094			0.0286996			0.0301477	0.174967
Ile	ATT	0.122123	0.0112631		0.223763	0.103695	0.0100748	0.0124641	0.0135342	0.0141226	0.154361		0.0895283	0.0114307	0.212895	0.0235339		0.00652777	0.0760554	0.000532106	0.386433	0.00773995	0.00919771			0.0117561				0.0252084	0.0226363	0.06424				0.0140792	0.178565	0.0475067	0.0294808		0.00665238	0.107823	0.0496662	0.0767055	0.0279493	0.0246797	0.0452244	0.198736
Leu	CTA		0.0325938		0.00910869	0.0486422	0.053226	0.031597	0.00701633	0.00537597	0.0237128	0.0180528	0.0222841	0.0422111	0.0353883		0.137014	0.014324	0.248275	0.0154869	0.406303	0.0702418	0.0279271	0.537268	0.0212095	0.0159665			0.0049898	0.0248419	0.037675	0.0402175	0.0208148		0.0135183	0.0294701		0.0117855	0.018502		0.0274156	0.10775	0.0241319	0.0942815	0.0414131	0.0329498	0.0107529	0.167892
Leu	CTC		0.00914675		0.0193398	0.0786459	0.00739827	0.0134489	0.0285676	0.00114428	0.00167095	0.00718794	0.0650097	0.00605284	0.00741486	0.00878999	0.0975586	0.086714	0.102779	0.0171974	0.245008	0.0273667	0.0868435	0.319475	0.0175637	0.00340368			0.0179541	0.0140574	0.0123497	0.0207589			0.0105422	0.0618295	0.017247	0.0192565	0.0489987		0.0132505	0.0662858		0.0577377	0.00959163	0.27807	0.0176295	0.0128726	0.0669936
Leu	CTG	0.181477	0.0371221		0.0321623	0.0312231	0.043804	0.0123389	0.0143813	0.00226195	0.0213001	8.95439e-05	0.0233403	0.0300116	0.0117675	0.000978479	0.104265	0.00124015	0.254511	0.0144863	0.413229	0.0508815	0.0487987	0.399905	0.0453968	0.00610231				0.0142009	0.0158104				0.0147652	0.00505101		0.034053	0.0221749		0.00328631		0.182783	0.0147251	0.0175508	0.207253	0.0369567		0.0635111
Leu	CTT		0.0191285		0.075058	0.0258312	0.00946167	0.0889223	0.0232951	0.000904607		0.0107687	0.00097968	0.0188639	0.0185747		0.0520751	0.0388534	0.182217		0.0105915	0.057209	0.012875	0.213353	0.0786329	0.00446418			0.0257104	0.067337	0.00601657	0.00374128			0.00113762	0.052296		0.0300647	0.00333795		0.0218214			0.0642183	0.00596527		0.137861	0.0179026
Leu	TTA		0.00472487		0.0159466		0.0309793		0.0486112	0.0242078	0.0413795	0.0226024	0.0246324	0.00308992	0.0543552		0.103591	0.0527516	0.122947	0.0916783	0.174927	0.054636	0.0404669		0.151918	0.0238852				0.0241469		0.134802			0.0134756	0.0137012	0.00191435	0.0370285	0.00111311		0.0128468				0.027207
Leu	TTG	0.030744	0.000977928		0.0252058		0.0374594			0.0255347	0.0327984	0.0349829	0.0773561	0.00501133	0.106451		0.103993	0.17155	0.17258		0.273371	0.0416917	0.0262856			0.0297405			0.0734368	0.0337061			0.107823			0.0152259		0.00994281			0.0173483		0.0440442	0.0787207	0.0225995	0.0432797	0.204793	0.0574063
Val	GTA		0.0387573		0.0427103	0.0206843	0.0320336	0.0560615	0.103062	0.00857352	0.00607425	0.0362912	0.0247996	0.0240991	0.00820139	0.0353173	0.0226904	0.0341681	0.0133244	0.0836058	0.468982	0.0170294	0.00846699	0.220562	0.042736	0.0338998	0.0437383		0.0140182	0.0132136	0.0138224		0.0839691	0.0455742	0.0667643	0.00335622	0.0390302	0.00951493	0.0281054		0.00382597	0.0779492	0.00758183	0.0946963	0.00210803	0.0487617	0.0744931	0.106202	0.049537
Val	GTC		0.0116744		0.0717456	0.0414852	0.0484666	0.002529		0.0149576	0.0032584	0.0283981	0.00237646	0.0387972	0.049199		0.00624895	0.0407327	0.00912277	3.09105e-05	0.276517	0.0104335	0.0109176	0.345518	0.00751774	0.0295066			0.0434931	0.0416035	0.00663672	0.367762	0.124629		0.202517	0.0308471		0.0182701	0.0474794		0.0202702		0.122126		0.021946	0.0660298		0.0265708
Val	GTG	0.0161199	0.0157575		0.0195133	0.0192098	0.00475766	0.117093	0.0381096	0.0135855	0.0123907	0.0291265	0.022033	0.0153617	0.0508936	0.0317404	0.000669494		0.0144272	0.0735451	0.540819	0.00344842	0.0638504	0.368083	0.0220834	0.0169074			0.0828958		0.010015	0.0808539		0.0118851	0.0263432	0.0285431	0.0368917	0.0177002	0.0107339		0.00843836	0.0598292		0.0920608	0.00827838	0.0441957	0.0167151	0.0130902
Val	GTT		0.0127089	0.0518218	0.112442	0.0368622	0.00102491	0.0847336	0.00412955	0.0120039	0.0242376	0.0248252	0.0969301	0.00956283	0.0199071		0.0647676	0.0228102	0.00986592	0.0838977	0.241855		0.0265483	0.00565091	0.0832515	0.00501854				0.0398188	0.0104451	0.102751	0.00537257	0.0263904	0.0317878	0.0696443	0.0151728	0.0166309	0.00126625	0.0676361	0.0407681		0.254992	0.0495986	0.0108257	0.140316	0.00275528	0.0106944	0.113833
Ala	GCA		0.0217635		0.0781211	0.0427656	0.062915		0.0641601	0.00309701	0.0235952	0.00518037	0.0146066		0.0297695	0.0151176		0.00538558	0.0893401	0.0210379	0.19714	0.0178828	0.0233269	0.0856034		0.127647	0.105626		0.010963	0.00795404	0.141942	0.0229149	0.00702374	0.0971875	0.0373977	0.0568431	0.0276843	0.0267967	0.0194509					0.0184066	0.0456226	0.00927032	0.0177199	0.10306	0.0515146
Ala	GCC		0.0238009		0.0412771	0.00460178	0.0366344	0.0845437	0.040938			0.0835156	0.0713964	0.034208	0.0658378	0.0358916	0.0163036	0.0264529	0.00449522	0.0271428	0.338231		0.0249905	0.0033691	0.00966057	0.0971255			0.113309	0.0075587	0.0441769				0.0439488	0.00612936	0.0352701	0.013786	0.039085		0.0264295	0.00521701		0.107754	0.00134941		0.00797326	0.137213
Ala	GCG		0.0132139		0.0113608	0.180741	0.0832929		0.0137908	0.0540141	0.0162218	0.0146478	0.304864	0.0168845	0.0145153		0.0201075		0.00468016	0.0205664	0.386529	0.039704	0.0368465	0.0295116	0.0418782	0.0156072		0.0781301	0.0306421	0.0510464	0.0313859		0.0810805	0.0284116	0.0301534	0.0506724	0.0266414	0.0209922	0.0306374		0.0143702		0.0806721	0.0958367	0.0117312	0.083256	0.0437707	0.0139589	0.000598792
Ala	GCT		0.0244172		0.0196772	0.107823	0.0217118	0.080804		0.0737024	0.0122818	0.00584909		0.0068529	0.0118192	0.0169475	0.00686165	0.000607049	0.0487275		0.00540554	0.0219674	0.003146		0.0857996	0.0191528			0.0523026	0.0208861	0.0570038		0.0207879	0.0787639		0.0321576	0.29466	0.0371504	0.0207716	0.074839	0.035866	0.137758		0.0190885	0.0966241	0.0219363	0.0718578		0.146552
Gly	GGA		0.148962		0.0427791	0.0785822	0.0361984		0.00660508	0.0310417		0.00384627	0.024522	0.00754461	0.0525507		0.0393682	0.0287971	0.0231727	0.062844	0.244645	0.0362667	0.0342048	0.0209335	0.021744	0.00886316	0.123938			0.0136903	0.157385	0.0588152	0.0803518		0.0735719	0.0342945	0.0513554	0.00493836	0.0201041	0.196003	0.0124995	0.0263864		0.0245912	0.0250663	0.000873766	0.0322357	0.066648	0.0906873
Gly	GGC		0.0160439		0.0388194	0.00139019	0.0152492		0.00513471	0.00927409	0.0413949	0.0195116	0.0495413	0.0716305	0.000887274	0.0197641	0.0227536	0.00831646	0.0178772	0.0359435	0.168922	0.0880887	0.0364332		0.0357611	0.128658			0.0394934	0.031848	0.0340644	0.0599104	0.0627077	0.00896146	0.0713635	0.0389135	0.0283352	0.00270217	0.00841201	0.0638849	0.0473311	0.0407111	0.0363832	0.0112622	0.026048	0.022252	0.0571831	0.0411308	0.00913734
Gly	GGG		0.0159117		0.00987596	0.0153288	0.0714813	0.000988869	0.0062105	0.028317	0.0211198	0.0108251	0.0306565	0.00492569	0.00402396	0.0128425	0.00785125	0.0103833	0.0239292	0.0679839	0.463813	0.0726228	0.0624556	0.0538668	0.0304128	0.025581			0.0184341	0.014428	0.0336764	0.0264436	0.128516		0.0985889	0.043168	0.0251052	0.0218317	0.042694	0.09939	0.0156881		0.0418463	0.00357534	0.0191849	0.33896	0.0493987	0.000905918	0.00857634
Gly	GGT		0.0187455		0.00584697	0.0111928	0.0393474	0.0102931	0.00281601	0.000404091	0.0303947	0.00834913	0.0165168	0.0291077	0.00495785	0.00118825	0.00280467	0.0572733	0.00580065	0.0660459	0.0417974	0.0294193	0.0643942	0.166808	0.0299926	0.0547843			0.0167873	0.0197928	0.0736369		0.16717	0.0777161	0.023694	0.072968	0.15821	0.00759134	0.0110122		0.00430753	0.255759			0.00320795	0.0450786	0.0317572	0.222161	0.0279423
Cys	TGC		0.0548644		0.0459291		0.0707023	0.0645021	0.0451274	0.0211672	0.0147382	0.057316	0.0514018	0.012114	0.0517243					0.0556162		0.0148115	0.039401	0.0141671	0.0105873	0.0342418										0.0928842		0.0787963			0.0333779				0.0112313				0.425444
Cys	TGT		0.0121807		0.0545785	0.18938	0.020918	0.0839523	0.0288596	0.0196952	0.0284149	0.000689464	0.129288	0.0292662	0.019186		0.0218246	0.0701835	0.0174324		0.0306846	0.00221626	0.0146665							0.0179993					0.0185724	0.148071		0.0819816	0.0380152	0.0370274	0.0605569		0.0796109	0.110292	0.0291533		0.164702
Ser	AGC		0.0173559		0.0350487	0.01814	0.0407446			0.0301485	0.0163214	0.0335367	0.106062		0.0324623	0.001531	0.0514338	0.0136293	0.0557227	0.0558337	0.193582	0.185261		0.132607	0.0283207					0.0329168	0.039029		0.0406462	0.184167		0.0571534		0.0184378	0.0438796		0.114019			0.0350063	0.0206797	0.00609125	0.0209911	0.000431893	0.0168974
Ser	AGT			0.0456703	0.0432095	0.0983752	0.0565382	0.0145184	0.00296722	0.0279159	0.0174469	0.0223262	0.0307537	0.0219532	0.00633865	0.280807	0.0101951	0.0229407	0.0128015	0.0024446	0.1894	0.0123579	0.0680959	0.188357	0.0814714	0.0732654				0.00132592	0.0286906			0.183177	0.063064	0.014345	0.0257242	0.0220268	0.0308842	0.0119958	0.0105043	0.0278848	0.0790793	0.0417661	0.0100014		0.007684	0.0227258	0.201652
Ser	TCA		0.00709781		0.0173781		0.0210246		0.0139556	0.0468846		0.0368055	0.00712626	0.0337035	0.0912236		0.0129868	0.204793	0.00385168	0.0460882		0.041531	0.0367317			0.00746198			0.0457071	0.00171497			0.0411792	0.0771722	0.0340705			0.00667703	0.0373666		0.00940194	0.0397945		0.0380505	0.00682585	0.0641743
Ser	TCC		0.0240532		0.0041693	0.0267674	0.00320752	0.46549	0.0533318	0.0145422	0.118788	0.0161209	0.0113164	0.0201418	0.00972023	0.0805016	0.0288468		0.0223123		0.181491	0.104627	0.368937										0.0338844		0.0404151	0.0129749		0.0354262	0.0374477		0.0688554			0.004754	0.00836606		0.0470857	0.231911
Ser	TCG		0.215893		0.00393249		0.0932582		0.15641			0.0113779	0.0389151	0.0487425	0.00625778	0.0137665			0.0821429		0.46846	0.0265669	0.00674645	0.117631		0.0268744		0.154651		0.00326438	0.0425169				0.00694158	0.0175848		0.0100172	0.0474515						0.0299805	0.0241751
Ser	TCT		0.0762358		0.0197748	0.224808		0.0234063		0.00641804	0.16804	0.00708064	0.0946569	0.013454	0.0117366			0.00765239	0.0148396	0.0126589	0.0450148	0.308422	0.033456	0.0551665	0.113101	0.0168211					0.0280802				0.0309674	0.0274271		0.0421521	0.00580246		0.171802	0.00956521			0.0121754		0.0672793		0.36356
Thr	ACA		0.00303192		0.00389632	0.00816336	0.0425001	0.0248347	0.0391652	0.211247	0.024292	0.0121431	0.00325594	0.00711131	0.000467877		0.0143702	0.00169544	0.00447688	0.0798317	0.340173	0.00511986	0.0375943			0.118156		0.124926	0.00833875		0.0497982		0.0179319		0.159751	0.0151947	0.0399666	0.00804036	0.00180226		0.0094194	0.00715684	0.0482219	0.100259	0.0373456		0.00588021	0.13407	0.0988069
Thr	ACC		0.0286977		0.0251716	0.0209447	0.0262479		0.0244714	0.0144054	0.0329673	0.00216409	0.0242089	0.027914	0.0276897		0.180582	0.0208025	0.0218315	0.0309212	0.103729	0.0213361	0.0528187	0.329152	0.00949527	0.373139		0.0479241	0.0529841	0.00480427	0.0306805		0.0283637	0.161764		0.0463846		0.0116608	0.00114248			0.00815405		0.0297299	0.00212633	0.0713117	0.177023	0.00113762	0.0880541
Thr	ACG	0.0567749	0.0117148		0.00386107	0.086994	0.0901398	0.0038703	0.0151099	0.0318197	0.0315263	0.0281309		0.0166217	0.0194362	0.127573	0.0282309	0.00667633	0.00656421	0.0438827	0.518426		0.0102288	0.155588	0.0350244	0.00383803			0.022414	0.0137257	0.0365545	0.0494475			0.0781088	0.025646	0.0790967	0.0220987	0.00696661		0.0207812	0.00420005		0.00940078	0.0239657		0.127265	0.0186099	0.0309466
Thr	ACT		0.0187491	0.00421103	0.0289089		0.050484			0.00618632	0.0673078	0.013201	0.0110845	0.0225744	0.0127357		0.0233605	0.040611	0.019754	0.0692659	0.0982625	0.0432809	0.0125622	0.0365779	0.0314034	0.000282174		0.106573	0.0296731	0.0672614	0.0119119			0.0399886	0.0189783	0.0578662		0.0443266	0.0129971		0.083266	0.0111902			0.0158335		0.0202836	0.0124502
Gln	CAA		0.0312168			0.140785	0.0376643	0.158515	0.185316	0.0450608	0.0111997	0.0318826	0.00446404	0.00860753	0.030847		0.100283	0.0477411	0.0204018	0.0419254	0.191833	0.0917948	0.00200627	0.211571	0.0298691	0.134998	0.158274		0.00416388		0.01614	0.0622911	0.215764	0.304864	0.0391568	0.0151561		0.0484348	0.0471844		0.0785826	0.0223127	0.120977	0.0848027	0.0269304		0.0846212		0.0294946
Gln	CAG		0.0137168		0.0266162	0.11752	0.0242703		0.00196546	0.055728	0.0158593	0.0201431	0.0088098	0.0747396	0.0224936	0.0155598	0.0622094	0.145148	0.0251658	0.0328792	0.0658742	0.119507	0.0293263	0.193198	0.033139	0.0147882			0.0557181	0.0167701	0.0415546			0.00650252	0.032736	0.0133513			0.0341841		0.0087688	0.00716128		0.040543	0.0256283	0.0890392	0.0250741	0.13992
Asn	AAC		0.0272477		0.00662961	0.0176034	0.00594268			0.060603	0.0432843	0.00401992	0.0143852	0.0724688	0.0751934		0.0441734	0.00313313	0.00895468	0.0300431	0.540365	0.0934882	0.0397107	0.172837	0.0890349	0.0576949			0.168483	0.0943012	0.0213792		0.0795029			0.0201671	0.0365348	0.00468908	0.0192054		0.0655687			0.0263187	0.00740917	0.0426494	0.0674144	0.0792819	0.17254
Asn	AAT		0.0012769	0.273074	0.0183919	0.0445279	0.0669966		0.150224	0.159745	0.011889	0.0249077		0.00469415	0.0106546		0.00405855	0.0316751	0.088694	0.034363	0.0143586	0.0970596		0.291835		0.00523853			0.0574469	0.0467441	0.0484508		0.106133	0.155229			0.0800553	0.0142994	0.0364525		0.0365878	0.0183999	0.0226136		0.0530311		0.10306		0.0255155
Asp	GAC		0.00944388		0.0415839	0.299487	0.0128314		0.0391904	0.156238	0.00544918	0.0195219	0.0579164	0.00549906	0.0723061		0.0457321	0.0295551	0.000844222	0.0175475	0.118474	0.256149	0.0753413	0.3046	0.218419	0.0367691			0.160866	0.0418757	0.0401364			0.0164752	0.185155	0.179183	0.0177649	0.0602236	0.0165794		0.102566	0.259971	0.00132954	0.0988647	0.0103652	0.181162	0.0812052	0.31064	0.00564411
Asp	GAT		0.0153905		0.00982384	0.178063	0.034543	0.0199962	0.088371	0.0619857	0.0329126	0.00192742	0.154037	0.00469577	0.0175934	0.0516536	0.0117446	0.0935566	0.00101218	0.0618012	0.0328958	0.1836	0.0527351	0.027091		0.0126941	0.0576777			0.0411535	0.000860889	0.0789358	0.0604476		0.0106435	0.0257803		0.0224611	0.00111646	0.138379			0.0862237	0.0493938	0.0805611	0.0169587	0.0263281	0.113966
Glu	GAA		0.0127123		0.0421819	0.110628	0.0517978		0.0174043	0.00231965	0.0363663	0.0141311	0.0112634	0.0435592		0.0458084	0.0387444	0.000678935	0.00912224	0.0242435	0.218049	0.0622949	0.00795452		0.0146442				0.0171363	0.00257619	0.0316083	0.162968	0.0301623	0.0959297	0.0180798		0.06322	0.0299713	0.0132992		0.0112242	0.00676865	0.00451471		0.017707			0.0391568	0.0378028
Glu	GAG		0.0389962			0.0219219	0.0352289	0.0232787		0.0540321	0.0306063	0.00966548	0.00612616	0.00422515	0.0230983	0.0231303	0.0120257	0.00649522	0.0214572	0.0501766	0.293053	0.164482	0.0977555	0.0444214	0.171682	0.0210221	0.137492		0.0104909	0.00307231	0.0178919	0.0628597		0.0871306	0.112738	0.0342149	0.0523341	0.00879128	0.0107907		0.063505	0.0210863	0.131794	0.00660948	0.108002	0.09939	0.0495542	0.057067	0.0612359
His	CAC		0.0151284		0.0556775	0.0684075	0.0557861		0.00677855	0.0179319	0.103246	0.00234561	0.0103435	0.0198028	0.0348309		0.0963543	0.0309936	0.0152666	0.00225535	0.098888	0.0735612	0.021459			0.0278998			0.0551916	0.0413607	0.0146046				0.0501042	0.0205803		0.0201914	0.0163958		0.0556606		0.0127252	0.0379227	0.00352089	0.014457	0.044776		0.017465
His	CAT		0.00450488		0.00254041		0.00560532	0.00919534	0.0708471	0.00366519	0.0113107	0.0138505	0.0483709	0.0216544	0.0248119		0.0453894	0.0116603	0.042423	0.0144407	0.289168		0.0684509	0.620997	0.00759798	0.0117977			0.0194357	0.0181958	0.0301932		0.0866264	0.184921	0.403116	0.261912	0.183965	0.0337382	0.0225595		0.0141966	0.0211428	0.0413221		0.0115079	0.0887067			0.0639846
Arg	AGA		0.0283799		0.0155833	0.077034	0.035355	0.0156753		0.0714571	0.0884185	0.0150356	0.01043	0.0323396	0.047143		0.10722	0.0240266	0.0056179	0.0673772		0.0670337	0.0175169	0.40576		0.0619612			0.0722053	0.0662776	0.0325145		0.0349017	0.140144		0.0478124		0.00676012	0.0232226		0.0165333	0.0506712		0.0158414	0.0100392	0.00577688	0.0438841	0.0102935
Arg	AGG	0.153186	0.0277429		0.00601392	0.0113708	0.0359101	0.159809	0.00284228	0.049664	0.00917099	0.005775	0.0439122	0.0120466	0.0132584	0.00784604	0.0533031	0.0864484	0.0197743	0.0176777	0.279291	0.0646146	0.0224543	0.202754	0.015116	0.0132981			0.0832677	0.0161908	5.32393e-05	0.0807679		0.0190867	0.220652	0.0196202	0.0149644	0.011155	0.040217		0.0209509	0.0221106	0.0146032	0.0164287	0.00699243	0.0454667	0.133011	0.0459869
Arg	CGA		0.172661		0.00982085		0.13315	0.105529	0.0116055	0.114178	0.0144245	0.0212159	0.0510925	0.00194617	0.042204				0.0325996	0.0532312	0.0941558	0.0268669	0.00836121	0.186351	0.115365	0.0290205			0.21017	0.0093888		0.263319		0.0391694	0.0287101	0.0147314		0.0210859	0.021625		0.0163805			0.0543174	0.00205943	0.145986	0.0192631
Arg	CGC		0.0114858		0.0899985	0.109539	0.0460427	0.0395281	0.0331964	0.0567855	0.0226517	0.0105563	0.0661932	0.0337982	0.00834291	0.163008			0.0376577	0.00630233	0.153503	0.0288376	0.0158345	0.404004	0.0510485	0.0967017					0.0495153				0.152889	0.0071974		0.0188947	0.00847161		0.0135502	0.157389			0.0129037	0.0122527	0.142885
Arg	CGG		0.0191696		0.0185374			0.107485	0.0108583	0.12112	0.00456958	0.00280362	0.117249	0.0179268	0.00134477	0.064618			0.0315766	0.00529423	0.0132965	0.0450421	0.0252563		0.375457	0.0712415			0.0154036	0.0129178					0.0113959	0.000182058		0.0236496	0.00631448		0.0278805	0.0669815		0.0165156	0.00171337	0.0157746	0.0152312	0.150722
Arg	CGT		0.0210039		0.0165348	0.138463	0.140051		0.0210395	0.0893373	0.00453666	0.0157192	0.00113762	0.0280311	4.97935e-05				0.00418087	0.0100745	0.117505	0.0352752	0.0158808	0.157268	0.0188455	0.0718804			0.0683135		0.00131662		0.0352708	0.0232975	0.0359046	0.0474431		0.03202	0.0368162	0.135595		0.0581106		0.0257312	0.00717791		0.0175006		0.0540124
Lys	AAA		0.109833		0.0148881	0.00421604	0.0372992			0.125867	0.039719	0.00585875		0.0723052	0.00464264		0.411898	0.0350305	0.016767	0.0168109	0.0869138		0.00191021		0.0412701	0.0854801	0.0320139			0.224205				0.0940465		0.0131712	0.0606689	0.0476744	0.0248298		0.00911613		0.0478054		0.0138164		0.0940798
Lys	AAG	0.0886748	0.00613323		0.028969	0.107629	0.01304		0.0823893	0.0463795	0.0265187	0.00512084		0.115933	0.00368505			0.0831229	0.0213497	0.118874	0.0682804	0.0948911	0.00834357		0.00174508	0.000158727		0.0790147	0.0383369	0.26951	0.0191185		0.0808719	0.0644116	0.293882	0.0429624	0.00365748	0.00655697	0.0379561		0.0324802	0.175246	0.00218427	0.14657	0.0208251	0.000825486	0.277783	0.00814238
STOP	TAA		0.0333258		0.0270887		0.105726	0.0320801	0.00298022	0.00912805	0.0252376	0.0213879		0.0207884	0.0356724	0.0696334	0.029333	0.0349079	0.0308814	0.101217		0.294868	0.0152139		0.131272	0.0946861	0.0274066			0.0668873	0.0915994		0.116477		0.0173518	0.0243527		0.0551832	0.025115		0.0157499				0.0332726	0.0306569	0.104394	0.00991686
STOP	TAG		0.00282084		0.00113762	0.0133747	0.0329967			0.0331581	0.0494663	0.015651	0.160893	0.0415025	0.0479873		0.02607	0.0598382	0.0207079	0.0255424	0.0560772	0.00334492	0.0149378	0.0496166	0.234603	0.104072			0.0215935	0.0373262	0.0601984		0.0320212	0.0546642	0.00504879	0.00972483		0.00528354	0.0247981		0.0167242	0.0367778		0.0810082	0.00709063	0.0831102	0.00574352
STOP	TGA		0.023979		0.00229913	0.0548515	0.038606			0.0158722		0.00715073		0.0683414	0.062337		0.0358361	0.0252452	0.000770666	0.0400177	0.17945	0.000628848	0.00650261	0.184472	0.0105814	0.00169228				0.0602243				0.0555703	0.0144304	0.0229706		0.0114415	0.00177506		0.00611883	0.00309847			0.00890262	0.0731277	0.0203599
	WT	M	S	I	Q	H	F	R	V	A	L	I	P	F	F	A	A	F	C	L	P	V	F	A	H	P	E	T	L	V	K	V	K	D	A	E	D	Q	L	G	A	R	V	G	Y	I	E	L	D
	Amino Acid	3	4	5	6	7	8	9	10	11	12	13	14	15	16	17	18	19	20	21	22	23	24	25	26	27	28	29	30	31	32	33	34	35	36	37	38	39	40	41	42	43	44	45	46	47	48	49	50
	W		0.0258909		0.00282502			0.0341985	0.0201535	0.0293132	0.00402223	0.0176047	0.047492	0.00824265	0.0326327	0.029404	0.291668		0.12727		0.41363	0.312141	0.0189639	0.298978	0.0803205	0.0247917				0.0360729	0.0842784				0.0284502	0.0383998		0.0319289	0.0144964		0.0120245			0.0872387	0.0431824		0.21017
	F		0.00632901	0.082373	0.0594598			0.0284719	0.086039	0.0299942	0.0119345	0.00566679	0.00585909			0.0364384			0.132544	0.0165488	0.456997	0.196639								0.00634753				0.104758	0.0464124	0.0710981		0.132154	0.014881		0.00682688				0.0266636	0.0470347	0.00595299		0.0392235
	Y		0.0050664		0.0290238	0.0114124	0.0159864			0.0107798	0.0158423	0.0148318		0.038144	0.0517768		0.0578915	0.00757822	0.00321206	0.0731211	0.551919	0.04193	0.0675271		0.014573	0.00518042				0.00625859	0.0174314	0.0314704	0.0305667	0.0515401	0.0615453		0.150461	0.00414523	0.0108326		0.032677			0.0148666			0.304864	0.00705883	0.106036
	P		0.0059987		0.0211937	0.00754186	0.0067254	0.000149084	0.0129001	0.00685514	0.00805181	0.00511912		0.0123877	0.00922945	0.132944	0.0105238	0.0037749	0.00345644	0.0114396		0.0894124	0.04296	0.0657385	0.119975			0.0186352	0.0371744	0.0128197	0.0068754	0.175121	0.0184934	0.0429606	0.024305	0.00847385	0.0105257	0.0136854	0.0018501		0.0150492	0.0882907		0.00876859	0.00524648	0.00508208	0.0383303	0.00946315	0.0293615
	M		0.0418726	0.0156033	0.075855	0.0211893	0.035319	0.0984988	0.00753613	0.00439926	0.00772088	0.00152086	0.014189	0.04859	0.00052177	0.0529133	0.0532045	0.0162994	0.0373408	0.0481906	0.476648	0.214611	0.0502213	0.240487	0.0280484	0.0077104		0.00022674	0.0585053	0.0110855	0.032188	0.121182	0.0376575	0.0193566		0.0506668	0.00696237	0.00732098	0.0105931		0.00369219	0.0410378	0.0766214		0.123136	0.0939857	0.018376	0.0938455
	I	0.0545516	0.00424697		0.0418546	0.0809313	0.00954485	0.0243615	0.0237242	0.00608779	0.00544969		0.0270632	0.00858934	0.0718011	0.0215089	0.00702477	0.00541838	0.0223864	0.00836638	0.522559	0.130902	0.00619822	0.58016	0.0161332	0.000520629			0.0506333	0.0200155	0.00871173	0.02268	0.104873	0.0334599	0.020147	0.054962	0.0246074	0.0151153	1.53974e-05		0.0134444	0.00467034	0.0867687	0.0592641	0.00908722		0.015228	0.00844467	0.187127
	L	0.0277724	0.0213401		0.0269883	0.0635656	0.0138006	0.0251249	0.00214633	0.00017022		0.00456508	0.00511976	0.00719446	0.00475901	0.00267461	0.10498	0.0176994	0.155325		0.230718	0.0535971	0.0155486	0.315535	0.024369	0.00886655				0.0113457	0.01249	0.0238306	0.0108299		0.0028835	0.0159028	0.010126	0.0156947			0.0150993	0.0701879	0.0331119	0.0804991	0.00932106	0.0517071	0.0115492		0.0658665
	V	0.0181131	0.00417788	0.0518218	0.0306122	0.0161525	0.01628	0.0407672		0.00756015	0.0107812	0.016283	0.00588305	0.0232582	0.0189855	0.0271276	0.000961104	0.0218512	0.00115159	0.00876129	0.42276		0.0156534	0.024307	0.0396276	0.0120186	0.0437383		0.0587781		0.010615		0.0396308	0.00285423	0.0223182	0.0274523	0.0194727	0.00928155	0.0213236	0.0526512	0.000791884	0.026448		0.0740886	0.00257382	0.0316435	0.0116462	0.0175883	0.066279
	A		0.0166307		0.0167496	0.00396803	0.0380088	0.0860564	0.0287321		0.0214374	0.0330955	0.0270737	0.0140875	0.020739			0.00558642	0.00443306	0.0242923	0.0219325	0.00263048	0.00605809		0.0135125	0.0130479	0.105626	0.0781301	0.00983506	0.00147188	0.0533349	0.0252055	0.00145819	0.0249141		0.0344408	0.0336597	0.000651916	0.0152205	0.0546668		0.0228806	0.0806721	0.0666774	0.00401638	0.0315925	0.00012289	0.0311066	0.0337481
	G		0.0161226		0.0205776	0.0220537	0.0377651	0.00630185	0.00291802	0.00993673	0.0273045	0.000616979	0.0256034	0.00861471	0.00285287	0.00926294	0.00632118	0.0118116	0.0191299	0.00828558	0.25993	0.0478612	0.0092523	0.00295996	0.0186375	0.00965191	0.128336		0.0226172	0.0132004	0.0331789	0.0140227	0.0888995	0.0362807	0.0580725	0.0390929	0.0149024	0.00240097	0.0230476		0.0158585	0.0173397	0.0147223		0.0066955	0.00960011	0.0253959	0.00569193	0.00597645
	C		0.0164492		0.0515459	0.114311	0.0200933	0.00281647	0.0415853	0.0204191	0.026677	0.03133	0.0662625	0.00223582	0.0312148		0.0218246	0.071966		0.0552638	0.0306846	0.00921739	0.0318014	0.19714	0.0105873	0.0342418				0.0172566					0.0185724	0.121613		0.0834246	0.0340078	0.0370274	0.0523539		0.0796109	0.104631	0.0108254		0.167543		0.223078
	S			0.0456703	0.0131402	0.0271862	0.0357048	0.0209977	0.00517557	0.0249115	0.0105141	0.0147565	0.00040409	0.00691553	0.00608068	0.0222914	0.00230449	0.00681036	0.00590824	0.00557938	0.0940236	0.0188637	0.0277105	0.115854	0.0545579	0.00098947		0.154651	0.0406058	0.00912341	0.0148147		0.0397262	0.123058	0.0349719	0.0326126	0.0272951	0.00674707	0.00608048	0.107613	0.0353318	0.016952	0.0790793	0.0269949	0.00661917	0.000671507	0.00530145	0.00639916	0.0407717
	T	0.0586523	0.0147704	0.00421103	0.00543542	0.00713136	0.0501885	0.0202973	0.0314812	0.0687296	0.0313693	0.00934342	0.00783747	0.00760446	0.0141903	0.11699	0.00427208	0.0092754	0.00488946	0.0443464	0.157136	0.00457921	0.039221	0.0100201	0.021165	0.0331002			0.00249625	0.0100101	0.0124185	0.0494475	0.0287242	0.0310953	0.0124185	0.0165285	0.0555444	0.0162869	0.00477934		0.013117	0.00311092	0.0473677	0.0302818	0.0238103	0.0814044	0.0169247	0.0132558	0.0511652
	Q		0.0211835			0.102672	0.013841	0.158515	0.00428068	0.0496977	0.00920797	0.0248851	0.00208974	0.0197082	0.0280342	0.00719587	0.0339149	0.098236	0.0163991	0.00321122	0.0156253	0.0745487	0.0209011	0.170079	0.0321226	0.00894522	0.158274		0.0106537	0.0176518	0.0183335	0.0622911	0.215764	0.0122257	0.0463934	0.00497672			0.0357796		0.0238403	0.0136851	0.102463	0.0531619	0.000922619	0.0504422	0.0135839	0.13992	0.0294946
	N		0.0129108	0.273074	0.0167594	0.0152648	0.0195718		0.147282	0.124329	0.00243002	0.0145898	0.0143852	0.04512	0.00266668		0.0152719	0.00838979	0.00781376	0.0334409	0.217012	0.0999288	0.0847786	0.185506	0.0907074	0.0289662			0.0140263	0.0148382	0.0409251		0.0967832	0.155229		0.0201671	0.0736719	0.00235577	0.0297379		0.029832	0.0183999	0.0226136	0.0263187	0.0498134	0.0426494	0.0422786	0.0792819	0.018341
	D		0.0123361		0.0337441	0.0709094	0.0160051	0.0177853	0.00640961	0.143623	0.0103284	0.0113691	0.00620655	0.00562351	0.0190222	0.0516536	0.0203805	0.0219834	0.00119291	0.0318169	0.0863431	0.19016	0.0605868	0.0512578	0.22769	0.0239869	0.08343		0.160866	0.0188365	0.032111	0.0789358	0.0604476		0.0135456	0.0301247		0.0385605	0.00484452	0.138379	0.111628	0.259971	0.0197581	0.0541522	0.00116605	0.00363775	0.0398375	0.182659
	E		0.00147906		0.0421819	0.00769504	0.00499996	0.0225488	0.0192469	0.0400396	0.032142	0.0121309	0.00107124	0.0194219	0.0230983	0.0255913	0.0067207	0.00310112	0.00576613	0.00496085	0.0148637	0.152305	0.00911727	0.0444214	0.0103641	0.0207341			0.00636791	0.00295422	0.0283949	0.0399245	0.0339456	0.0897086	0.00709212		0.0554371	0.0170568	0.0118224		0.0106232	0.00851467	0.0231677	0.00644953	0.000613005	0.09939		0.0298855	0.0384709
	H		0.0110714		0.021506		0.00291707	0.00919534	0.0365483	0.00299604	0.0798063	0.00493643	0.00487488	0.0189575	0.0163094		0.0825441	0.0137623	0.0163764	0.00321331	0.289715	0.0735612	0.0458606	0.620997		0.0155715			0.00526846	0.0205972	0.00321214		0.0977947	0.184921	0.0548491	0.00412329	0.178444	0.0272726	0.00763903		0.00741964	0.0211428	0.00191894	0.0412933	0.00165333	0.0561345	0.0473627		0.0554676
	R	0.138489	0.0155786		0.000543517	0.0395424	0.00954755		0.0124778	0.0778474	0.0150385	0.0091773	0.0341554	0.0165168	0.00548372	0.0274413	0.0594787	0.0508024	0.013223	0.00234958	0.0956974	0.044064	0.0114095	0.235848	0.0211956	0.00276421			0.00292323	0.0220864	0.000579451	0.103209	0.0141881	0.0323751	0.0140484	0.0130777	0.0149644	0.000991892	0.0120658	0.0675754	0.00651897		0.0146032	0.0271875	4.22723e-05	0.0326687	0.0177393	0.0260639	0.0540124
	K	0.0886748	0.0184774		0.00705781	0.0627963	0.0258875		0.0538422	0.056847	0.0260362	0.000627195		0.045645	0.00452632		0.411898	0.0736973	0.0193733	0.0409819	0.0714776	0.0942138	0.00477393		0.0266336	0.0175489	0.0294467	0.0790147	0.0263803	0.0374594				0.0927023	0.296289	0.034858	0.00649502	0.0173179	0.0337554		0.0169328	0.175246	0.0017217	0.14657	0.0180581	0.000825486	0.0842917	0.00814238
	STOP		0.0302707		0.000848126	0.0165341	0.0197494	0.0267833	0.00298022	0.000559209	0.0425732	0.0137437	0.150592	0.0160673	0.0482663	0.0696334	0.0133401	0.000434865	0.00380927	0.0498279	0.089622	0.00635065	0.00555191	0.0765766	0.0500006	0.00602949	0.0274066		0.0215935	0.0474284	0.0691735		0.00350852	0.0531653	0.00829729	0.0045396		0.0148837	0.00559026		0.00723076	0.0165074		0.083652	0.0157435	0.044322	0.0277998	0.00991686
[truncated: 239 more columns]

## Sheet: Seq. Counts Initial (replica 1)
		M	S	I	Q	H	F	R	V	A	L	I	P	F	F	A	A	F	C	L	P	V	F	A	H	P	E	T	L	V	K	V	K	D	A	E	D	Q	L	G	A	R	V	G	Y	I	E	L	D
Amino acid	Codon	3	4	5	6	7	8	9	10	11	12	13	14	15	16	17	18	19	20	21	22	23	24	25	26	27	28	29	30	31	32	33	34	35	36	37	38	39	40	41	42	43	44	45	46	47	48	49	50
Trp	TGG	0	189	0	85	0	0	86	220	21	32	680	27	233	7	17	2	0	292	0	126	99	118	101	1	170	0	0	0	85	11	0	0	0	100	546	0	203	326	1	109	0	0	23	401	0	1	0	0
Phe	TTC	0	16	0	229	0		35	18	188	87	368	57	405	252	30	0	50	324	39	44	130	56	0	0	0	0	0	0	25	1	0	0	0	4	76	0	5	34	0	167	0	0	0	168	41	34	0	0
Phe	TTT	0	10	29	179	0	76	0	0	214	29	500	118			0	0		109	141	63	41		0	0	0	0	0	0	0	0	0	0	10	20	5	0	0	198	0	134	0	0	0	168	0	0	0	26
Tyr	TAC	0	119	0	68	1	102	0	0	41	79	139	0	43	0	0	150	1	117	72	0	4	0	0	69	2	0	0	0	71	8	0	1	0	2	0	0	10	281	0	143	0	0	0		1	1	0	0
Tyr	TAT	0	72	0	2	24	95	0	0	150	103	277	0	27	44	0	0	14	2	0	144	1	14	0	0	80	0	0	0	30	39	47	13	45	1	0	15	112	94	0	17	0	0	54	419	0	0	56	91
Pro	CCA	0	235	0	20	7	90	19	93	316	121	225	157	167	304	0	265	206	361	148	53	24	31	0	9		0	0	139	106	39	0	3	110	0	137	13	346	343	0	340	5	0	95	155	23	73	0	0
Pro	CCC	0	437	0	16	51	228	152	32	52	143	329		184	120	2	58	13	80	21	167	10	101	102	96	40	0	0	0	152	184	0	107	0	0	0	64	179	531	0	187	0	0	13	613	1	27	1	60
Pro	CCG	0	101	0	269	0	212	204	42	97	98	483	128	88	109	3	64	1	176	35	36	15	204	214	59	213	0	10	78	86	73	7	34	30	84	404	0	170	659	0	361	0	0	215	141	80	61	67	0
Pro	CCT	0	147	0	114	3	98	30	1	111	389	37	36	88	264	0	16	78	466	33		233	136	121	31	455	0	0	0	111	21	0	29	50	57	55	78	150	193	0	47	0	0	9	128	103	4	0	10
Met	ATG		38	1	87	169	165	22	214	888	330	550	293	207	195	8	8	602	84	221	212	281	65	68	96	460	0	41	34	72	41	13	139	71	0	207	77	278	537	1	623	37	22	0	54	143	397	49	0
Ile	ATA	28	132	9	112	7	76	0	1	78	831	887	49	454	194	0	205	165	443	180	11	132	356	18	456	13	0	0	0	175	25	57	36	401	70	63	63	264	500	0	446	43	29	66	333	35	16	92	0
Ile	ATC	10	159	28	121	60	59	46	25	487	70	283	18	43	83	1	29	0	184	79	150	50	4	65	0	140	1	3	34	0	43	0	0	7	90	185	0	427	297	0	94	100	0	0	365		0	11	19
Ile	ATT	32	224		5	68	99	30	108	197	125		28	385	61	43	0	258	76	158	17	39	176	0	0	188	0	0	0	54	349	53	0	0	0	89	5	65	164	0	252	1	8	31	289	87	20	9	0
Leu	CTA	0	204	0	113	27	39	181	257	427	358	387	153	272	292	0	25	317	360	377	298	238	352	285	25	1004	0	0	107	91	49	33	94	0	61	570	0	167	196	0	786	15	23	298	462	102	225	25	0
Leu	CTC	0	336	0	176	22	155	32	188	132	402	499	93	612	281	1	13	80	449	91	92	173	64	79	138	409	0	0	44	293	302	125	0	0	123	244	103	200	32	0	249	124	0	66	893	9	107	12	10
Leu	CTG	4	249	0	94	1	127	136	379	656	376	1013	182	337	294	52	4	187	391	116	448	150	54	83	105	401	0	0		150	252	0	0	0	8	613	0	539	937	1	626	1	3	27	565	7	240		3
Leu	CTT	5	596	0	92	14	137	43	28	189		510	23	188	580	0	20	31	436		57	31	291	95	25	102	0	0	43	101	133	29	0	0	2	194	0	199	454	0	201	0	0	34	331	0	23	46	0
Leu	TTA	1	29	0	118	0	89	0	11	150	11	426	87	185	23	0	11	21	255	24	28	142	36	1	28	16	0	0	0	17	0	9	0	0	73	38	115	89	43	0	191	0	0	0	283	0	0	0	1
Leu	TTG	27	71	0	335	0	5	0	1	68	35	415	42	308	24	1	3	4	298	1	100	117	178	0	0	149	0	0	43	13	0	0	10	0	0	778	0	102		0	431	0	22	161	170	32	1	18	0
Val	GTA	0	204	0	120	296	97	92	41	112	68	216	119	682	237	2	146	99	535	56	85	101	149	62	156	91	10	0	17	275	86		6	18	15	166	26	171	744	0	305	124	61	36	237	46	52	2	143
Val	GTC	0	303	0	60	3	72	67		192	149	105	47	394	140	0	195	184	116	173	341	100	168	118	60	59	0	0	18	43	107	1	48	0	7	478	0	96	398	2	219	0	9	2	357	38	0	159	0
Val	GTG	31	260	0	99	238	5	8	62	446	185	560	113	487	336	104	408	0	503	60	395	273	65	81	43	623	0	0	86		168	31	0	59	156	821	39	267	1020	0	293	84		162	744	61	44	234	0
Val	GTT	0	556	27	2	44	206	19	61	290	216	562	34	180	92	1	37	113	125	24	135		175	269	59	343	0	0	0	252	13	10	47	90	152	45	45	128	306	17	103	0	35	146	299	78	58	107	36
Ala	GCA	0	274	0	13	60	68	0	4	120	233	523	103	0	86	216		174	27	27	1	354	95	87	0	24	5	0	72	153	9	41	60	22	124	208	114	42	834	4		0	0	68	64	49	16	17	63
Ala	GCC	0	445	0	231	208	239	23	145		1	483	97	118	210	55	228	105	234	157	31	0	163	186	317	12	0	0	3	159	73	0	0	0	123	314	58	541	227	0	158	24	0	13	446	0	41	10	0
Ala	GCG	0	242	0	87	22	21	0	116	71	56	91	1	73	199		252	0	172	28	10	192	37	11	6	64	0	19	47	93	52	0	3	92	58	209	82	327	1194	0	47	1	52	105	562	22	65	208	47
Ala	GCT	0	103	0	134	1	95	24	0	73	45	193	0	301	81	42	165	174	139	0	149	72	439		20	58	0	0	87	121	162	0	19	28		148	2	41	351	20	665	6	0	3	70	45	30	0	2
Gly	GGA	0	508	0	115	51	139	0	116	94	58	413	49	251	190	1	152	251	555	27	121	115	447	128	72	480	18	0	0	166	28	8	18	0	56	519	111	753	815	13	366	7	0	88	354	82	56	91	11
Gly	GGC	0	565	0	276	10	27	0	56	141	2152	458	93	204	61	79	218	435	470	91	83	29	281	0	69	1	0	0	72	407	219	52	10	91	179	332	54	520	297	42	88	20	87	74	357	50	181	62	59
Gly	GGG	0	382	0	98	276	25	59	298	197	561	1128	144	320	444	34	889	166	357	120	175	189	1004	165	314	278	1	0	119	207	190	54	68	0	106	560	75	502	779	4	307	0	35	327	348	3	100	451	66
Gly	GGT	0	341	0	240	115	141	76	46	577	369	503	79	204	623	103	244	48	254	13	185	162	94	57	98	188	0	0	104	100	63	1	7	54	16	17	66	510	520		100	8	0		351	12	129	1	39
Cys	TGC	0	45	0	5	0	4	55	139	134	38	252	123	202	57	0	0	0		154	0	55	144	4	49	7	0	0	0	0	0	0	0	0	0	82	0	17	2	0	47	0	0	0	337	0	0	0	175
Cys	TGT	1	321	0	78	2	303	41	7	188	134	203	27	94	24	0	44	42	165	2	4	50	20	0	0	0	0	0	0	190	0	0	0	0	15	60	0	132	267	25	117	0	27	79	72	0	65	0	0
Ser	AGC	0	410	0	63	96	73	0	0	48	176	139	5	0	129	126	52	24	198	27	2	11	0	102	78	0	0	0	1	132	26	0	34	7	0	205	0	159	40	0	297	1	0	35	51	166	180	33	62
Ser	AGT	0		25	12	57	110	92	123	61	677	295	40	226	215	7	316	178	342	192	18	60	25	26	34	82	0	0	0	175	114	0	0	1	157	122	62	176	678	14	351	74	39	70	97	0	130	59	14
Ser	TCA	0	10	0	36	0	221	0	26	39	0	185	49	37	7	0	34	1	114	19	0	57	97	0	0	26	0	0	81	167	0	0	96	16	225	1	0	174	89	0	108	17	0	76	55	15	1	0	0
Ser	TCC	0	99	0	59	85	128	2	9	120	5	85	52	135	231	12	53	0	219	0	116	6	2	1	0	0	0	0	0	0	1	0	43	0	50	84	0	67	17	0	23	0	0	63	125	0	21	3	0
Ser	TCG	0	38	0	111	0	1026	0	1	0	1	308	46	99	144	28	0	1	37	0	112	273	124	43	0	183	0	12	0	61	25	0	0	0	38	47	0	312	177	0	0	0	0	0	237	94	0	0	0
Ser	TCT	0	10	0	84	14	0	49	0	38	36	174	7	139	57	0	0	188	669	54	144	2	186	18	17	13	0	0	1	0	7	0	1	0	20	157	0	262	65	10	3	14	0	0	292	0	30	0	4
Thr	ACA	0	164	0	103	47	77	39	144	325	160	477	237	86	108	0	508	273	292	16	3	281	66	0	0	82	0	23	128	0	97	0	2	0	14	277	75	388	615	17	280	35	128	9	410	0	35	17	15
Thr	ACC	0	124	0	117	106	90	0	66	420	83	631	44	86	293	1	13	112	49	30	4	313	186	57	94	3	0	7	9	223	109	0	146	1	0	146	0	414	660	0	0	34	0	74	274	92	18	1	77
Thr	ACG	38	339	0	148	8	54	6	45	201	9	131	0	219	211	32	138	220	264	243	37	0	38	35	102	116	0		78	128	17	106	0	0	12	354	50	257	801	0	179	136	0	47	215	0	11	450	155
Thr	ACT	0	227	40	20	1	229	0	0	323	49	86	344	123	133	0	171	199	208	81	109	41	42	51	171	45	0	26	69	35	227	0	0	36	198	29	1	160	319	0	2	30	0	0	112	0	313	66	0
Gln	CAA	0	153	0		14	84	11	7	506	81	594	199	445	243	1	17	8	204	100	22	136	172	320	79	45	10	0	210	0	84	13	2	1	159	175	0	87	102	0	351	37	27	69	214	0	23	0	28
Gln	CAG	3	197	0	36	1	62	0	284	413	229	855	199	75	119	22	18	8	973	98	324	32	384	77	413	611	0	0	28	147	12	0	0	39	154	502	0		795	0	450	45	2	95	242	3	154	20	0
Asn	AAC	2	354	0	2	33	79	0	0	109	29	165	69	73	39	0	60	102	194	68	42	3	15	18	72	196	0	0	39	23	35	0	15	0	0	9	16	160	233	0	41	0	0	46	13	41	66	13	3
Asn	AAT	0	323	6	48	33	51	0	13	150	95	161	0	40	238	5	186	16	40	163	9	48	1	1	0	227	1	1	110	67	129	0	35	8	0	0	71	21	484	0	569	104	29	0	164	0	7	0	64
Asp	GAC	0	223	0	83	1	142	0	17	635	231	433	24	242	13	0	276	105	155	110	93	26	16	33	7	123	0	0	26	32	250	0	0	29	2	4	103	247	222	0	12	1	99	73	505	5	44	3	69
Asp	GAT	0	171	0	30	1	214	69	12	27	138	368	4	1	407	33	216	9	192	46	40	146	28	99	0	49	14	0	0	83	70	45	80		82	264		336	460	15	0	0	24	46	81	28	160	2
Glu	GAA	0	221	0	38	146	156	0	171	93	33	487	104	171	0	27	131	267	564	29	144	11	223	0	260	0		0	48	103	178	19	25	12	129		10	583	754	0	112	43	48	0	245	0		36	112
Glu	GAG	0	85	0	0	32	365	96	0	264	139	382	234	264	159	149	223	180	491	15	28	249	40	60	8	492	17	0	207	394	13	28	0	7	9	274	71	918	1046	0	55	26	15	842	23	4	134	107	4
His	CAC	0	329	0	134	31	15	0	82	2	278	371	103	22	232	0	135	6	88	152	2	44	67	0		44	0	0	4	11	211	0	0	0	104	194	0	176	233	0	72	0	102	40	234	33	141	0	18
His	CAT	0	216	0	279		57	30	75	152	48	107	8	203	134	0	63	49	125	78	50	0	61	15	122	189	0	0	33	178	141	0	11	2	2	31	7	190	406	0	580	47	68	0	143	46	0	0	53
Arg	AGA	0	119	0	119	25	443	43	0	111	182	678	206	355	60	0	72	68	127	85	2	203	80	29	0	6	0	0	101	84	33	0	88	10	0	250	0	932	324	0	1012	57	0	31	79	118	73	19	0
Arg	AGG	14	90	0	137	156	46	9	270	568	171	1143	43	171	264	187	616	172	626	185	82	390	179	21	54	512	0	0	62	159	341	73	0	91	62	383	34	272	1176	0	879	167	63	239	227	86	58	122	0
Arg	CGA	0	32	0	176	0	21	24	207	454	401	1419	49	209	95	2	0	0	162	27	176	149	159	20	3	260	0	0	1	51	0	6	1	143	78	257	0	139	84	0	339		0	199	474	48	221	0	0
Arg	CGC	0	368	0	4	14	35	62	173	121	322	592	56	156	338	5	0	0	224	76	301	52	70	20	34	65	0	0	0	0	29	0	0	0	26	293	0	135	83	0	268	4	0	1	395	34	4	0	0
Arg	CGG	0	140	0	36	0	0	5	215	367	80	796	55	63	457	105	1	1	285	261	162	47	58	0	3	169	0	0	146	158	1	0	0	0	120	537	0	321	387	15	551	29	0	182	241	95	353	8	0
Arg	CGT	1	513	0	22	13	17		39	166	214	403	1	28	197	0	0	0	391	23	19	87	703	94	54	42	0	0	13	0	9	0	31	7	85	56	0	240	284	1	0	50	0	177	347	0	29	0	16
Lys	AAA	0	56	0	217	19	80	0	0	42	18	631	1	10	341	0	3	3	123	71	26	1	100	0	286	33	18	0	1	3		0		30	0	106	28	156	544	0	230	0	8	0	203	0	82	0	0
Lys	AAG	11	278	0	142	63	66	0	15	259	129	804	0	30	436	0	0	44	203	17	159	283	221	0	124	109	3	77	2	2	129	0	50	16	2	224	143	434	1213	0	343	2	109	21	340	23	21	115	1
STOP	TAA	0	140	0	43	0	5	30	117	295	81	356	0	229	72	12	87	128	177	26	0	2	183	0	16	36	20	0	0	30	40	0	19	0	279	136	0	170	207	0	422	0	0	0	346	137	42	8	0
STOP	TAG	0	54	0	1	60	33	0	0	72	63	338	10	181	320	0	7	16	184	13	13	11	514	39	10	58	0	0	88	122	111	0	55	100	204	382	0	275	451	0	120	40	0	44	115	28	11	0	0
STOP	TGA	0	124	0	126	8	145	0	0	42	9	492	0	57	47	0	26	112	167	71	11	118	30	15	64	37	0	0	0	35	0	0	0	45	61	219	0	213	477	0	201	67	0	1	337	33	254	0	0
	WT	M	S	I	Q	H	F	R	V	A	L	I	P	F	F	A	A	F	C	L	P	V	F	A	H	P	E	T	L	V	K	V	K	D	A	E	D	Q	L	G	A	R	V	G	Y	I	E	L	D
	Amino Acid	3	4	5	6	7	8	9	10	11	12	13	14	15	16	17	18	19	20	21	22	23	24	25	26	27	28	29	30	31	32	33	34	35	36	37	38	39	40	41	42	43	44	45	46	47	48	49	50
	Trp	0	189	0	85	0	0	86	220	21	32	680	27	233	7	17	2	0	292	0	126	99	118	101	1	170	0	0	0	85	11	0	0	0	100	546	0	203	326	1	109	0	0	23	401	0	1	0	0
	Phe	0	26	29	408	0		35	18	402	116	868	175			30	0		433	180	107	171		0	0	0	0	0	0	25	1	0	0	10	24	81	0	5	232	0	301	0	0	0	336	41	34	0	26
	Tyr	0	191	0	70	25	197	0	0	191	182	416	0	70	44	0	150	15	119	72	144	5	14	0	69	82	0	0	0	101	47	47	14	45	3	0	15	122	375	0	160	0	0	54		1	1	56	91
	Pro	0	920	0	419	61	628	405	168	576	751	1074		527	797	5	403	298	1083	237		282	472	437	195		0	10	217	455	317	7	173	190	141	596	155	845	1726	0	935	5	0	332	1037	207	165	68	70
	Met		38	1	87	169	165	22	214	888	330	550	293	207	195	8	8	602	84	221	212	281	65	68	96	460	0	41	34	72	41	13	139	71	0	207	77	278	537	1	623	37	22	0	54	143	397	49	0
	Ile	70	515		238	135	234	76	134	762	1026		95	882	338	44	234	423	703	417	178	221	536	83	456	341	1	3	34	229	417	110	36	408	160	337	68	756	961	0	792	144	37	97	987		36	112	19
	Leu	37	1485	0	928	64	552	392	864	1622		3250	580	1902	1494	54	76	640	2189		1023	851	975	543	321	2081	0	0		665	736	196	104	0	267	2437	218	1296		1	2484	140	48	586	2704	150	596		14
	Val	31	1323	27	281	581	380	186		1040	618	1443	313	1743	805	107	786	396	1279	313	956		557	530	318	1116	10	0	121		374		101	167	330	1510	110	662	2468	19	920	208		346	1637	223	154	502	179
	Ala	0	1064	0	465	291	423	47	265		335	1290	201	492	576			453	572	212	191	618	734		343	158	5	19	209	526	296	41	82	142		879	256	951	2606	24		31	52	189	1142	116	152	235	112
	Gly	0	1796	0	729	452	332	135	516	1009	3140	2502	365	979	1318	217	1503	900	1636	251	564	495	1826	350	553	947	19	0	295	880	500	115	103	145	357	1428	306	2285	2411		861	35	122		1410	147	466	605	175
	Cys	1	366	0	83	2	307	96	146	322	172	455	150	296	81	0	44	42		156	4	105	164	4	49	7	0	0	0	190	0	0	0	0	15	142	0	149	269	25	164	0	27	79	409	0	65	0	175
	Ser	0		25	365	252	1558	143	159	306	895	1186	199	636	783	173	455	392	1579	292	392	409	434	190	129	304	0	12	83	535	173	0	174	24	490	616	62	1150	1066	24	782	106	39	244	857	275	362	95	80
	Thr	38	854	40	388	162	450	45	255	1269	301	1325	625	514	745	33	830	804	813	370	153	635	332	143	367	246	0		284	386	450	106	148	37	224	806	126	1219	2395	17	461	235	128	130	1011	92	377	534	247
	Gln	3	350	0		15	146	11	291	919	310	1449	398	520	362	23	35	16	1177	198	346	168	556	397	492	656	10	0	238	147	96	13	2	40	313	677	0		897	0	801	82	29	164	456	3	177	20	28
	Asn	2	677	6	50	66	130	0	13	259	124	326	69	113	277	5	246	118	234	231	51	51	16	19	72	423	1	1	149	90	164	0	50	8	0	9	87	181	717	0	610	104	29	46	177	41	73	13	67
	Asp	0	394	0	113	2	356	69	29	662	369	801	28	243	420	33	492	114	347	156	133	172	44	132	7	172	14	0	26	115	320	45	80		84	268		583	682	15	12	1	123	119	586	33	204	5
	Glu	0	306	0	38	178	521	96	171	357	172	869	338	435	159	176	354	447	1055	44	172	260	263	60	268	492		0	255	497	191	47	25	19	138		81	1501	1800	0	167	69	63	842	268	4		143	116
	His	0	545	0	413		72	30	157	154	326	478	111	225	366	0	198	55	213	230	52	44	128	15		233	0	0	37	189	352	0	11	2	106	225	7	366	639	0	652	47	170	40	377	79	141	0	71
	Arg	15	1262	0	494	208	562		904	1787	1370	5031	410	982	1411	299	689	241	1815	657	742	928	1249	184	148	1054	0	0	323	452	413	79	120	251	371	1776	34	2039	2338	16	3049		63	829	1763	381	738	149	16
	Lys	11	334	0	359	82	146	0	15	301	147	1435	1	40	777	0	3	47	326	88	185	284	321	0	410	142	21	77	3	5		0		46	2	330	171	590	1757	0	573	2	117	21	543	23	103	115	1
	STOP	0	318	0	170	68	183	30	117	409	153	1186	10	467	439	12	120	256	528	110	24	131	727	54	90	131	20	0	88	187	151	0	74	145	544	737	0	658	1135	0	743	107	0	45	798	198	307	8	0
[truncated: 239 more columns]

## Sheet: Seq. Counts Final (replica 1)
		M	S	I	Q	H	F	R	V	A	L	I	P	F	F	A	A	F	C	L	P	V	F	A	H	P	E	T	L	V	K	V	K	D	A	E	D	Q	L	G	A	R	V	G	Y	I	E	L	D
Amino acid	Codon	3	4	5	6	7	8	9	10	11	12	13	14	15	16	17	18	19	20	21	22	23	24	25	26	27	28	29	30	31	32	33	34	35	36	37	38	39	40	41	42	43	44	45	46	47	48	49	50
Trp	TGG	0	263	0	133	0	0	129	342	25	45	1037	45	405	9	26	12	1	94	0	16	28	159	6	3	228	0	0	0	143	8	0	0	0	77	443	0	272	343	2	62	0	0	12	509	0	0	0	0
Phe	TTC	0	25	0	379	0		46	35	320	125	587	75	329	396	47	0	47	262	65	8	49	56	0	1	0	0	0	0	37	0	0	0	0	12	66	1	2	37	0	131	0	0	0	222	45	47	0	0
Phe	TTT	0	16	35	372	0	80	0	0	347	39	699	178			0	0		39	181	10	24		0	1	0	0	0	0	0	0	0	0	22	40	6	0	2	225	0	95	0	0	1	231	0	0	0	17
Tyr	TAC	0	185	0	86	0	145	0	0	83	90	208	0	51	2	0	180	2	59	99	0	0	1	0	62	0	0	0	0	115	5	0	0	0	5	0	0	11	389	0	103	0	0	0		0	0	0	0
Tyr	TAT	0	133	0	2	39	120	0	0	207	138	348	0	48	55	0	0	18	1	0	59	0	12	0	1	104	0	0	0	33	35	49	5	61	0	0	13	162	95	0	12	0	0	51	687	0	0	72	59
Pro	CCA	0	327	0	31	17	103	17	127	419	214	358	202	288	446	0	343	328	494	201	60	22	52	0	0		0	0	197	147	55	0	3	118	0	156	20	410	426	0	448	17	0	153	234	25	69	0	0
Pro	CCC	0	667	0	32	81	331	220	37	66	173	551		278	172	6	82	20	125	19	230	6	110	9	19	60	0	0	0	182	170	3	132	0	0	0	65	164	702	0	272	0	0	18	942	0	57	0	74
Pro	CCG	0	169	0	432	0	293	268	56	115	154	734	210	120	182	8	101	0	303	37	45	9	246	8	1	265	0	11	104	109	87	3	34	32	78	400	0	205	734	0	499	1	0	297	180	87	104	87	0
Pro	CCT	0	240	0	171	1	142	60	0	151	547	59	49	124	404	0	18	109	677	29		100	153	20	1	737	0	0	0	155	11	0	41	47	69	78	70	183	256	0	60	0	0	11	183	184	5	0	29
Met	ATG		54	2	145	245	205	23	344	1269	511	815	470	268	289	10	14	892	120	350	13	96	120	5	128	667	0	52	40	118	29	16	258	115	2	244	109	399	785	0	682	43	30	0	49	61	613	89	0
Ile	ATA	32	186	20	159	18	120	0	4	106	1273	1346	75	708	295	0	294	229	629	259	0	71	129	0	478	18	0	0	0	291	44	72	53	23	103	88	93	461	643	0	424	26	28	25	441	28	20	142	0
Ile	ATC	9	211	45	224	87	83	72	40	675	100	479	29	113	151	0	42	0	307	114	12	16	5	7	0	182	0	3	59	0	46	0	0	1	151	156	0	626	424	0	110	100	0	0	419		0	19	27
Ile	ATT	36	352		17	156	154	39	176	323	201		44	427	120	71	0	359	80	239	6	30	224	0	0	304	0	0	0	98	313	90	0	1	2	77	5	117	209	0	252	1	9	25	369	128	21	8	0
Leu	CTA	0	322	0	174	44	42	225	343	695	477	511	198	476	386	0	27	463	120	537	39	224	530	7	35	1131	0	0	146	133	60	47	155	0	97	571	0	243	311	0	717	24	31	187	749	161	341	52	0
Leu	CTC	0	473	0	273	41	241	48	234	243	570	755	127	870	412	4	15	129	286	116	6	109	130	5	148	579	0	0	69	503	332	147	0	0	178	255	167	268	50	0	228	157	0	44	1144	4	151	14	12
Leu	CTG	13	440	0	150	2	245	181	614	972	463	1559	309	525	436	88	7	270	67	171	74	122	57	3	113	587	0	0		231	261	0	0	0	17	505	0	890	1360	0	511	0	4	11	869	5	430		3
Leu	CTT	1	898	1	183	34	192	51	33	296		840	40	267	946	0	21	41	178		35	25	409	12	50	124	0	0	43	211	139	41	0	0	2	203	0	323	708	0	200	0	0	25	454	0	22	52	0
Leu	TTA	0	34	0	175	0	111	0	15	235	21	617	111	263	48	0	8	44	27	36	0	130	50	0	20	31	0	0	0	25	0	11	0	0	103	42	168	99	48	0	164	0	0	0	378	0	0	0	1
Leu	TTG	44	101	0	503	0	4	0	1	125	54	615	79	463	23	0	5	4	30	0	4	88	234	0	0	175	0	0	53	19	0	0	10	0	0	96	0	149		0	355	0	24	113	217	49	1	28	0
Val	GTA	0	257	0	176	434	143	164	70	195	100	366	195	854	347	7	190	147	779	59	5	146	185	3	205	137	11	0	28	410	109		14	36	12	142	53	292	820	0	310	121	75	17	295	82	59	5	49
Val	GTC	0	491	0	107	5	82	107		259	233	142	92	497	159	2	258	324	183	249	11	159	189	7	79	73	0	0	24	91	112	3	42	1	7	471	0	62	527	0	223	0	7	1	515	57	2	226	0
Val	GTG	37	445	0	127	381	7	28	120	688	208	737	170	683	575	115	569	1	767	95	27	384	91	2	48	881	0	0	156		180	60	0	102	222	729	81	395	1054	1	296	60		146	1012	94	69	307	0
Val	GTT	1	640	32	3	71	300	58	80	453	268	732	46	250	142	0	49	152	176	43	7		234	130	54	533	0	0	0	407	17	7	62	98	218	52	57	184	320	32	136	0	57	91	429	71	72	146	28
Ala	GCA	0	450	0	26	126	110	0	9	179	304	729	149	0	133	260		238	43	8	0	526	169	194	0	24	4	0	77	200	20	40	82	19	148	240	212	51	945	9		0	0	56	100	91	28	38	87
Ala	GCC	0	689	0	399	331	325	43	227		0	612	114	163	247	58	279	145	335	224	0	0	239	291	471	6	0	0	2	234	127	0	1	0	200	323	94	744	234	0	278	31	0	23	581	1	57	25	0
Ala	GCG	0	358	0	143	14	22	0	189	79	57	118	0	83	265		323	0	275	41	3	160	49	17	13	71	0	36	72	105	66	0	13	149	87	215	123	512	1392	0	62	0	57	153	762	53	82	341	55
Ala	GCT	1	119	0	182	1	145	53	0	98	67	290	0	429	129	48	198	256	157	0	5	111	612		24	63	0	0	99	221	289	0	32	52		155	11	63	364	27	699	4	0	5	127	60	56	0	3
Gly	GGA	0	788	0	180	125	194	0	159	158	71	658	74	376	232	0	270	401	871	55	4	131	703	156	98	641	25	0	0	250	12	4	17	0	40	522	195	869	997	26	548	6	0	126	444	95	77	95	14
Gly	GGC	1	930	0	426	15	44	0	79	208	2243	609	155	256	79	128	263	608	725	132	5	28	472	0	83	4	0	0	88	535	226	46	8	147	205	345	68	647	305	55	137	28	120	89	537	81	196	95	76
Gly	GGG	0	625	0	156	449	30	94	406	326	773	1806	281	458	688	61	1252	241	504	146	4	143	802	266	405	326	0	0	128	270	75	64	46	0	114	550	98	667	883	7	479	0	41	472	497	1	103	585	84
Gly	GGT	0	508	0	368	195	178	120	67	870	551	720	113	329	989	138	349	47	360	12	0	204	200	40	134	285	2	0	138	144	66	0	10	113	20	14	62	667	579		171	4	1		438	13	168	2	38
Cys	TGC	0	69	0	9	3	5	67	250	192	43	317	209	258	108	0	0	0		270	0	92	168	0	66	9	1	0	0	1	1	0	1	0	0	65	0	38	0	0	45	0	0	1	61	0	0	0	3
Cys	TGT	1	514	0	123	5	411	73	18	250	171	290	59	142	26	0	79	84	229	3	1	80	29	1	0	0	0	0	0	258	1	0	0	0	20	39	0	202	186	31	111	0	5	71	3	0	23	0	0
Ser	AGC	0	626	0	97	150	127	1	1	105	279	217	19	0	157	165	79	31	322	45	0	11	0	19	143	0	0	0	2	223	23	0	47	17	0	227	0	284	47	0	174	0	0	45	83	274	291	53	59
Ser	AGT	0		39	12	122	126	109	182	91	1037	420	48	333	309	20	436	268	518	277	0	79	44	6	70	85	0	0	0	254	113	0	0	2	226	122	96	238	660	22	494	88	55	72	108	1	186	90	26
Ser	TCA	0	18	0	46	0	226	0	24	72	0	286	70	58	22	0	40	1	164	24	0	83	164	0	0	33	0	0	103	260	0	0	153	24	367	0	0	242	148	0	126	24	0	79	76	14	0	0	0
Ser	TCC	0	119	0	95	111	171	0	14	177	8	135	56	209	310	20	75	1	324	0	4	6	1	0	0	0	0	0	0	0	0	0	65	0	58	76	0	69	28	0	52	0	0	71	179	0	31	23	0
Ser	TCG	0	73	0	168	0	146	0	4	2	0	439	79	134	185	31	0	0	38	0	4	370	194	7	0	255	0	22	0	93	23	0	0	0	51	44	0	452	260	0	0	0	0	0	363	146	0	0	0
Ser	TCT	0	22	0	134	20	0	48	0	65	40	264	8	214	78	0	0	271	965	83	41	0	294	24	36	22	0	0	0	0	21	0	1	0	30	175	0	349	85	40	8	14	0	0	379	0	34	0	2
Thr	ACA	0	232	0	167	74	132	55	226	77	203	735	352	123	133	0	713	418	421	17	1	423	48	0	0	138	0	41	145	0	144	0	3	0	11	269	112	530	815	18	312	50	158	11	646	1	48	21	4
Thr	ACC	0	208	0	185	187	134	0	101	532	103	918	63	120	365	1	33	151	82	48	0	404	205	5	130	0	0	12	15	335	136	0	214	2	0	159	0	619	852	0	0	53	0	62	422	156	12	1	49
Thr	ACG	37	593	0	214	8	110	10	72	307	13	204	0	280	282	45	210	325	427	371	4	0	35	1	139	175	0		105	185	17	108	0	0	16	359	112	393	1079	0	264	200	0	44	314	5	31	664	76
Thr	ACT	0	359	48	33	0	388	0	1	426	61	144	531	194	201	0	250	354	269	146	20	69	60	57	217	77	0	25	96	64	331	0	0	47	284	31	0	186	422	0	10	42	0	1	136	3	344	86	0
Gln	CAA	0	215	0		15	143	7	17	416	77	681	301	627	396	0	31	18	336	127	0	109	261	11	81	40	7	0	293	0	113	20	2	0	163	220	0	163	138	0	177	50	37	97	310	1	23	0	18
Gln	CAG	2	300	0	44	3	76	0	409	382	286	1033	283	133	210	31	14	20	1242	140	3	3	616	0	538	817	0	0	49	213	13	0	0	59	96	612	0		990	0	589	61	0	164	313	4	242	25	0
Asn	AAC	0	536	0	5	47	102	0	0	52	47	234	109	86	70	0	92	142	280	83	5	2	17	0	114	225	0	0	33	29	46	0	23	0	0	9	25	243	283	0	47	0	0	58	20	57	65	19	2
Asn	AAT	0	491	12	83	46	56	0	42	125	118	248	0	62	362	12	255	32	65	202	6	23	0	0	1	306	0	0	182	114	172	0	36	19	0	0	121	29	540	0	755	137	24	0	298	0	16	0	52
Asp	GAC	0	361	0	158	1	166	1	28	380	287	612	26	346	12	0	378	181	222	162	42	3	40	1	25	226	4	0	50	49	307	0	0	48	0	15	143	365	285	0	29	6	127	115	798	8	80	11	79
Asp	GAT	0	270	0	60	3	273	86	12	20	178	557	13	2	537	39	283	9	268	89	23	65	40	14	0	62	24	0	0	147	67	77	99		72	337		454	542	23	1	0	40	51	100	39	212	10
Glu	GAA	0	361	0	44	214	272	0	245	81	44	710	137	276	0	29	187	419	688	26	3	8	310	0	349	2		0	47	142	194	39	28	27	135		14	921	879	0	165	62	61	0	340	0		53	140
Glu	GAG	0	124	0	0	55	436	160	5	290	203	561	323	413	268	209	303	254	752	35	0	136	76	0	6	775	38	0	250	541	13	29	0	18	7	430	130	1372	1212	1	59	24	19	54	48	7	208	172	4
His	CAC	0	509	0	249	28	15	0	120	3	115	554	133	23	362	0	62	5	129	193	0	13	99	0		70	0	0	5	23	307	0	1	0	89	234	1	274	294	0	67	0	113	52	318	42	165	0	10
His	CAT	0	313	0	389		75	44	98	151	25	153	11	294	210	0	32	72	135	98	33	0	125	5	199	244	0	0	35	270	172	0	13	6	0	11	7	288	455	0	651	64	71	0	172	68	0	0	51
Arg	AGA	0	192	0	161	46	176	57	1	88	225	886	232	502	86	0	59	110	202	103	0	138	103	3	0	5	0	0	161	108	55	1	115	10	0	260	0	199	315	0	371	78	0	36	99	156	76	35	0
Arg	AGG	6	156	0	223	242	66	28	410	318	260	1464	48	240	418	238	383	193	932	249	8	179	221	2	79	744	0	1	49	180	526	100	0	136	26	348	64	379	1334	0	929	277	72	261	298	106	72	153	0
Arg	CGA	0	27	0	264	0	17	43	330	152	596	2019	54	305	153	0	0	0	184	43	25	144	235	3	9	400	0	0	0	73	0	19	0	207	91	266	0	216	96	0	367		0	261	564	36	200	0	0
Arg	CGC	0	580	0	7	37	50	78	289	80	445	786	98	217	455	1	0	0	344	130	31	43	93	3	53	63	0	0	0	1	44	0	0	0	15	293	0	219	116	0	283	7	0	2	581	37	2	0	0
Arg	CGG	0	223	1	53	2	0	1	339	171	100	1068	101	93	677	94	0	0	433	342	12	43	74	0	8	161	0	0	170	199	0	0	0	0	92	434	0	465	390	22	617	34	0	221	310	122	347	18	0
Arg	CGT	1	833	0	28	36	49		51	45	273	568	1	39	296	0	0	0	542	26	7	54	510	10	58	81	0	0	12	0	14	0	44	10	84	40	0	443	279	1	0	53	0	239	435	0	25	1	8
Lys	AAA	0	113	0	293	27	91	0	2	48	18	741	0	23	474	0	2	10	128	110	25	0	155	0	357	38	22	0	0	1		0		60	0	122	35	220	653	0	230	0	13	0	284	0	131	0	0
Lys	AAG	16	394	0	216	98	86	0	12	272	187	1064	0	23	679	0	0	49	235	37	105	208	313	0	145	159	4	105	2	3	207	0	71	21	6	249	208	600	1419	0	439	7	124	43	415	29	0	177	0
STOP	TAA	1	224	0	44	0	15	45	171	480	126	479	0	290	86	17	138	180	285	22	0	3	287	0	22	79	23	0	0	55	33	0	17	0	404	231	0	330	318	0	597	0	0	0	419	194	65	5	0
STOP	TAG	0	107	0	1	93	48	0	0	105	83	480	6	239	426	0	9	35	293	17	15	14	727	49	5	51	0	0	130	221	146	0	120	116	323	581	0	386	656	1	197	68	0	47	172	28	14	0	0
STOP	TGA	1	224	0	188	9	219	0	0	75	5	723	0	114	72	0	49	190	241	91	48	180	33	17	86	58	0	0	0	60	0	0	0	63	105	305	0	300	656	0	319	95	0	1	520	33	384	0	0
	WT	M	S	I	Q	H	F	R	V	A	L	I	P	F	F	A	A	F	C	L	P	V	F	A	H	P	E	T	L	V	K	V	K	D	A	E	D	Q	L	G	A	R	V	G	Y	I	E	L	D
	Amino Acid	3	4	5	6	7	8	9	10	11	12	13	14	15	16	17	18	19	20	21	22	23	24	25	26	27	28	29	30	31	32	33	34	35	36	37	38	39	40	41	42	43	44	45	46	47	48	49	50
	Trp	0	263	0	133	0	0	129	342	25	45	1037	45	405	9	26	12	1	94	0	16	28	159	6	3	228	0	0	0	143	8	0	0	0	77	443	0	272	343	2	62	0	0	12	509	0	0	0	0
	Phe	0	41	35	751	0		46	35	667	164	1286	253			47	0		301	246	18	73		0	2	0	0	0	0	37	0	0	0	22	52	72	1	4	262	0	226	0	0	1	453	45	47	0	17
	Tyr	0	318	0	88	39	265	0	0	290	228	556	0	99	57	0	180	20	60	99	59	0	13	0	63	104	0	0	0	148	40	49	5	61	5	0	13	173	484	0	115	0	0	51		0	0	72	59
	Pro	0	1403	0	666	99	869	565	220	751	1088	1702		810	1204	14	544	457	1599	286		137	561	37	21		0	11	301	593	323	6	210	197	147	634	155	962	2118	0	1279	18	0	479	1539	296	235	87	103
	Met		54	2	145	245	205	23	344	1269	511	815	470	268	289	10	14	892	120	350	13	96	120	5	128	667	0	52	40	118	29	16	258	115	2	244	109	399	785	0	682	43	30	0	49	61	613	89	0
	Ile	77	749		400	261	357	111	220	1104	1574		148	1248	566	71	336	588	1016	612	18	117	358	7	478	504	0	3	59	389	403	162	53	25	256	321	98	1204	1276	0	786	127	37	50	1229		41	169	27
	Leu	58	2268	1	1458	121	835	505	1240	2566		4897	864	2864	2251	92	83	951	708		158	698	1410	27	366	2627	0	0		1122	792	246	165	0	397	1672	335	1972		0	2175	181	59	380	3811	219	945		16
	Val	38	1833	32	413	891	532	357		1595	809	1977	503	2284	1223	124	1066	624	1905	446	50		699	142	386	1624	11	0	208		418		118	237	459	1394	191	933	2721	33	965	181		255	2251	304	202	684	77
	Ala	1	1616	0	750	472	602	96	425		428	1749	263	675	774			639	810	273	8	797	1069		508	164	4	36	250	760	502	40	128	220		933	440	1370	2935	36		35	57	237	1570	205	223	404	145
	Gly	1	2851	0	1130	784	446	214	711	1562	3638	3793	623	1419	1988	327	2134	1297	2460	345	13	506	2177	462	720	1256	27	0	354	1199	379	114	81	260	379	1431	423	2850	2764		1335	38	162		1916	190	544	777	212
	Cys	1	583	0	132	8	416	140	268	442	214	607	268	400	134	0	79	84		273	1	172	197	1	66	9	1	0	0	259	2	0	1	0	20	104	0	240	186	31	156	0	5	72	64	0	23	0	3
	Ser	0		39	552	403	796	158	225	512	1364	1761	280	948	1061	236	630	572	2331	429	49	549	697	56	249	395	0	22	105	830	180	0	266	43	732	644	96	1634	1228	62	854	126	55	267	1188	435	542	166	87
	Thr	37	1392	48	599	269	764	65	400	1342	380	2001	946	717	981	46	1206	1248	1199	582	25	896	348	63	486	390	0		361	584	628	108	217	49	311	818	224	1728	3168	18	586	345	158	118	1518	165	435	772	129
	Gln	2	515	0		18	219	7	426	798	363	1714	584	760	606	31	45	38	1578	267	3	112	877	11	619	857	7	0	342	213	126	20	2	59	259	832	0		1128	0	766	111	37	261	623	5	265	25	18
	Asn	0	1027	12	88	93	158	0	42	177	165	482	109	148	432	12	347	174	345	285	11	25	17	0	115	531	0	0	215	143	218	0	59	19	0	9	146	272	823	0	802	137	24	58	318	57	81	19	54
	Asp	0	631	0	218	4	439	87	40	400	465	1169	39	348	549	39	661	190	490	251	65	68	80	15	25	288	28	0	50	196	374	77	99		72	352		819	827	23	30	6	167	166	898	47	292	21
	Glu	0	485	0	44	269	708	160	250	371	247	1271	460	689	268	238	490	673	1440	61	3	144	386	0	355	777		0	297	683	207	68	28	45	142		144	2293	2091	1	224	86	80	54	388	7		225	144
	His	0	822	0	638		90	44	218	154	140	707	144	317	572	0	94	77	264	291	33	13	224	5		314	0	0	40	293	479	0	14	6	89	245	8	562	749	0	718	64	184	52	490	110	165	0	61
	Arg	7	2011	1	736	363	358		1420	854	1899	6791	534	1396	2085	333	442	303	2637	893	83	601	1236	21	207	1454	0	1	392	561	639	120	159	363	308	1641	64	1921	2530	23	2567		72	1020	2287	457	722	207	8
	Lys	16	507	0	509	125	177	0	14	320	205	1805	0	46	1153	0	2	59	363	147	130	208	468	0	502	197	26	105	2	4		0		81	6	371	243	820	2072	0	669	7	137	43	699	29	131	177	0
	STOP	2	555	0	233	102	282	45	171	660	214	1682	6	643	584	17	196	405	819	130	63	197	1047	66	113	188	23	0	130	336	179	0	137	179	832	1117	0	1016	1630	1	1113	163	0	48	1111	255	463	5	0
[truncated: 239 more columns]

## Sheet: Fitness (replica 1)
		M	S	I	Q	H	F	R	V	A	L	I	P	F	F	A	A	F	C	L	P	V	F	A	H	P	E	T	L	V	K	V	K	D	A	E	D	Q	L	G	A	R	V	G	Y	I	E	L	D
Amino acid	Codon	3	4	5	6	7	8	9	10	11	12	13	14	15	16	17	18	19	20	21	22	23	24	25	26	27	28	29	30	31	32	33	34	35	36	37	38	39	40	41	42	43	44	45	46	47	48	49	50
Trp	TGG		0.998361		1.01567			1.00939	1.01489	0.974612	0.999378	1.01211	1.02432	1.03155	0.984432	1.0111	1.18947		0.780406		0.644959	0.762428	0.993503	0.538727	1.07566	0.992856				1.02646	0.903991				0.910323	0.917945		0.992733	0.956711	1.02541	0.865392			0.854862	0.984706		0.785073
Phe	TTC		1.01414		1.02424			0.989439	1.04646	1.02839	1.00299	1.01879	0.989802	0.918138	1.01652	1.01529		0.939986	0.917468	1.02466	0.701923	0.804368	0.949132							1.00672	0.785073				1.1017	0.928212		0.831389	0.961583		0.912997				0.990645	0.962873	0.996884
Phe	TTT		1.01663	0.976779	1.05815		0.956743			1.02118	0.992723	0.999122	1.01031						0.796868	0.986309	0.680383	0.87043												1.06294	1.05081	0.974078			0.968176		0.897994				0.996566				0.887167
Tyr	TAC		1.0148		0.983972	0.785073	1.00144			1.05354	0.968484	1.00914		0.974342			0.976275	1.02541	0.847516	0.996406		0.621014			0.933278	0.70879				1.02075	0.884124		0.785073		1.06687			0.962717	0.997625		0.900335					0.785073	0.785073
Tyr	TAT		1.0403		0.949132	1.02046	0.983855			0.997092	0.992632	0.983152		1.03386	0.982118			0.985512	0.872849		0.816628	0.785073	0.926968			0.988097				0.963142	0.933188	0.95529	0.81504	0.994129	0.785073		0.928501	1.00404	0.950703		0.898885			0.940677	1.0229			0.986367	0.884864
Pro	CCA		0.998378		1.01328	1.07566	0.969175	0.932972	0.995448	0.991205	1.03401	1.01836	0.986661	1.03033	1.00629		0.987595	1.01846	0.995915	0.994709	0.967494	0.936415	1.02541		0.509431				1.00105	0.997767	0.999917		0.949132	0.95957		0.96846	1.01151	0.974442	0.981451		0.990272	1.12198		1.02	1.01048	0.961329	0.940775
Pro	CCC		1.01222		1.05036	1.01768	1.0047	1.0042	0.970501	0.984432	0.977481	1.02605		1.01062	1.0027	1.09182	1.00047	1.01151	1.01544	0.934551	0.996809	0.877516	0.961818	0.593933	0.71033	1.00906				0.97595	0.937347		0.980356				0.951429	0.9361	0.990787		1.00496			0.996183	1.01325	0.785073	1.05928	0.785073	0.980216
Pro	CCG		1.02571		1.01977		0.997356	0.989792	0.991652	0.974431	1.01635	1.01157	1.02284	0.995223	1.02541	1.08163	1.01684	0.785073	1.03008	0.957316	0.982044	0.876026	0.977026	0.46705	0.399511	0.981683		0.962717	0.991854	0.984341	0.975168	0.835319	0.949132	0.958616	0.938133	0.947647		0.977014	0.965216		0.997418			0.997284	0.985484	0.961583	1.0283	0.987885
Pro	CCT		1.02214		1.00946	0.822602	1.00428	1.05141	0.785073	0.994911	0.999979	1.01807	0.994627	1.0001	1.01257		0.966217	0.998833	1.00486	0.930143		0.823241	0.96666	0.683396	0.494485	1.02109				0.998803	0.855693		1.0001	0.939986	0.977436	1.00091	0.93308	0.978737	0.991221		0.985257			0.977662	1.00234	1.03546	0.979098		1.10339
Met	ATG		1.00103	1.02541	1.02507	1.00445	0.981458	0.955625	1.01988	1.00242	1.01435	1.00782	1.0196	0.987617	1.00776	0.980687	1.02889	1.00781	1.00213	1.01767	0.537533	0.789258	1.04016	0.572502	0.991898	1.00457		0.984243	0.973076	1.0225	0.898164	0.979098	1.04124	1.02075		0.973635	1.00075	1.00301	1.00579	0.785073	0.962633	0.971295	0.99456		0.934762	0.822602	1.01394	1.03758
Ile	ATA	0.968744	1.00018	1.06399	1.00126	1.08396	1.01698		1.11319	0.994685	1.01279	1.01138	1.01217	1.01543	1.01159		1.00287	0.997953	1.00143	1.00334	0.4809	0.857011	0.797909	0.409904	0.95616	0.996183				1.0249	1.03228	0.983747	1.00623	0.525295	1.00647	0.998704	1.00691	1.03226	0.986661		0.941586	0.87512	0.943982	0.805993	0.991025	0.916334	0.981546	1.01366
Ile	ATC	0.934186	0.99127	1.01899	1.04082	1.00423	0.999736	1.01546	1.01822	0.997838	1.00208	1.02761	1.01881	1.09235	1.03809	0.785073	1.00365		1.02541	1.00361	0.577557	0.782086	0.979098	0.625506		0.988188	0.785073	0.949132	1.03052		0.959091			0.70879	1.02607	0.923745		1.00621	1.00222		0.97249	0.949132			0.969709			1.02799	1.00047
Ile	ATT	0.966465	1.01651		1.12198	1.07251	1.01484	0.987745	1.02179	1.02282	1.01984		1.01567	0.964575	1.04957	1.02334		0.998384	0.956743	1.01078	0.801233	0.910518	0.985054			1.02075				1.03751	0.932898	1.02763				0.927634	0.949132	1.0364	0.985242		0.949132	0.949132	0.965741	0.917576	0.985568	1.00652	0.956244	0.932522
Leu	CTA		1.01716		1.01336	1.02101	0.960063	0.981546	0.992164	1.02181	0.991936	0.990591	0.987523	1.03258	0.990746		0.960407	1.00563	0.785487	1.0019	0.647111	0.940098	1.01017	0.40566	0.998539	0.96691			0.995355	1.00554	0.979098	1.00128	1.02351		1.01795	0.949393		1.005	1.01793		0.93542	1.0175	0.992884	0.879693	1.02122	1.01702	1.01111	1.05697
Leu	CTC		1.00014		1.01454	1.04055	1.01487	1.00891	0.981739	1.04001	1.00122	1.01092	0.995448	1.00162	1.00619	1.11319	0.969762	1.02013	0.881873	0.985203	0.552593	0.880401	1.05437	0.550263	0.959542	1.00098			1.01571	1.02973	0.963252	0.973252			1.00414	0.955703	1.02102	0.992742	1.01495		0.936002	0.984243		0.889143	0.986103	0.837548	1.00037	0.971295	0.975168
Leu	CTG	1.11319	1.03402		1.01863	1.02541	1.04697	0.991681	1.0211	1.00781	0.980176	1.01349	1.02801	1.01525	1.0079	1.02711	1.02541	1.00386	0.686626	1.00688	0.681063	0.918391	0.957133	0.475436	0.960047	1.00598				1.01344	0.954362				1.05697	0.920216		1.02397	1.00474	0.785073	0.918847	0.785073	0.986661	0.818938	1.01338	0.902815	1.03608		0.949132
Leu	CTT	0.755106	1.01031		1.05143	1.07857	0.999378	0.974342	0.97327	1.01598		1.02359	1.03041	1.0014	1.02214		0.956244	0.990303	0.815598		0.877116	0.917576	0.999889	0.645479	1.05117	0.978168			0.949132	1.05877	0.955697	1.0001			0.949132	0.955886		1.02132	1.01543		0.948389			0.903991	0.996256		0.942638	0.967255
Leu	TTA	0.785073	0.972512		1.00778		0.981953		0.993706	1.01599	1.04257	1.00439	0.985328	1.00155	1.05733		0.903991	1.05776	0.616264	1.00866	0.345372	0.935995	0.997614	0.785073	0.89993	1.04569				1.00535		0.977662			1.00025	0.963892	1.00553	0.964949	0.965379		0.926436				0.992289				0.949132
Leu	TTG	1.02101	1.00145		1.00975		0.919165		0.949132	1.03955	1.01315	1.00781	1.04265	1.00992	0.942908	0.785073	1.01663	0.949132	0.608497	0.785073	0.485293	0.906805	0.989879			0.973076			0.980032	1.00404			0.949132			0.637351		1.00549			0.9202		0.961848	0.896462	0.985489	1.01196	0.949132	1.01366
Val	GTA		0.983546		1.00613	1.0062	1.00685	1.0351	1.02827	1.03165	1.00637	1.02774	1.02264	0.982695	1.00597	1.11319	0.98835	1.00792	1.0052	0.956857	0.539398	1.00393	0.981351	0.518695	0.989808	1.00995	0.962717		1.02196	1.00868	0.984341		1.06895	1.05061	0.917008	0.925887	1.05404	1.02886	0.963647		0.951556	0.945489	0.979759	0.839355	0.981761	1.03475	0.967822	1.06687	0.790188
Val	GTC		1.02112		1.03498	1.01663	0.968427	1.01863		0.993731	1.01572	0.994026	1.04866	0.983773	0.968072		0.990845	1.03345	1.01698	1.00338	0.442745	1.01811	0.966671	0.536972	0.989916	0.980687			0.991079	1.06017	0.955921	1.07566	0.929411		0.949132	0.946931		0.884265	0.991011	0.70879	0.951828		0.913831	0.872849	1.00379	1.00903		1.0015
Val	GTG	0.975168	1.02926		0.98616	1.01928	0.995448	1.1298	1.04717	1.0138	0.966586	0.990114	1.0099	0.999596	1.02927	0.964077	0.99875		1.01208	1.0173	0.551016	1	0.999052	0.42881	0.965379	1.00084			1.03767		0.959405	1.04659		1.03035	1.00168	0.931395	1.05729	1.00753	0.954026		0.95065	0.899238		0.933653	0.995046	1.01328	1.01571	0.989604
Val	GTT		0.970125	0.974078	0.999378	1.01995	1.00515	1.11319	0.989335	1.01564	0.981277	0.988566	0.993706	0.998072	1.01366	0.785073	0.990591	0.993239	1.00006	1.03486	0.516953		0.992411	0.840836	0.936024	1.01488				1.02061	0.987885	0.898885	0.990114	0.961781	1.00283	0.970501	0.984086	1.00315	0.955801	1.04157	0.99046		1.02115	0.878843	1.00297	0.935184	0.981172	0.995355	0.912185
Ala	GCA		1.02311		1.04985	1.05928	1.02054		1.06072	1.00864	0.988778	0.998683	1.00404		1.01394	0.97676		0.99579	1.01761	0.773797	0.785073	1.0082	1.03481	1.06842		0.949132	0.919165		0.959091	0.98902	1.06399	0.945489	0.995448	0.927762	0.975456	0.970453	1.04147	0.977815	0.96778	1.06072				0.920371	1.01536	1.04088	1.03075	1.06687	0.997007
Ala	GCC		1.01436		1.03061	1.01838	0.994948	1.04108	1.01588		0.785073	0.984448	0.973133	0.997202	0.973312	0.956993	0.979217	0.997137	1.00262	1.00206	0.330427		1.00614	1.01582	1.00818	0.851479			0.898885	1.00669	1.03139				1.02149	0.953345	1.02075	0.996675	0.953657		1.0333	0.986661		1.03191	0.988581		0.997828	1.08163
Ala	GCG		1.00751		1.02301	0.88352	0.955921		1.02178	0.96497	0.951751	0.987745	0.785073	0.968181	0.991811		0.986134		1.01905	1.00525	0.785073	0.921983	0.990591	1.01183	1.05828	0.964518		1.04275	1.01228	0.967163	0.984432		1.15072	1.02082	1.00925	0.953348	1.00938	1.016	0.972035		0.990114	0.785073	0.962717	1.00513	0.99456	1.07848	0.98359	1.02281	0.972376
Ala	GCT		0.970597		0.994706	0.949132	1.01201	1.06576		0.992852	1.00803	1.00981		1.00197	1.01828	0.968852	0.976283	1.00666	0.967255		0.455954	1.01341	0.998697		0.97575	0.961379			0.968324	1.03881	1.03537		1.02541	1.04036		0.95601	1.17702	1.01265	0.954555	0.993	0.956572	0.894218		1.01663	1.03761	0.991681	1.0412		0.999378
Gly	GGA		1.01464		1.0158	1.08215	0.998765		0.996045	1.02636	0.979098	1.01862	1.01018	1.00938	0.978884	0.785073	1.03472	1.01898	1.01638	1.05399	0.456956	0.968505	1.01669	0.978569	0.994898	0.992286	0.997054			1.01013	0.826055	0.854158	0.940833		0.899413	0.949991	1.03299	0.970514	0.979215	1.04985	1.00934	0.927762		1.00248	0.982917	0.970983	0.996326	0.955521	0.983747
Gly	GGC		1.0235		1.01385	1.00729	1.02101		1.00013	1.00702	0.955315	0.991643	1.02509	0.982964	0.987468	1.02084	0.977097	0.999084	1.0138	1.00442	0.542932	0.943982	1.02647		0.976537	1.11319			0.978911	0.989923	0.95382	0.931008	0.917576	1.02044	0.969332	0.954859	0.983274	0.981735	0.953094	0.988985	1.01493	0.998334	0.99692	0.976525	1.01003	1.02061	0.96099	1.01244	0.986661
Gly	GGG		1.02258		1.01827	1.0217	0.975869	1.01822	0.995248	1.0242	0.996965	1.01939	1.04871	1.0026	1.01447	1.03546	1.00024	1.00466	1.00057	0.978308	0.402042	0.907609	0.915604	1.02027	0.987082	0.972877	0.785073		0.959975	0.988726	0.810921	0.974289	0.891283		0.959948	0.946443	0.988843	0.991534	0.967834	1.02541	1.01548		0.972451	1.00387	1.00229	0.822602	0.953524	0.987942	0.984904
Gly	GGT		1.00858		1.01285	1.02772	0.98382	1.01698	1.00478	1.01041	1.00894	1.00265	1.0023	1.02036	1.0181	0.992632	1.00249	0.94602	1.00113	0.937639	0.0656499	0.983462	1.06146	0.896793	0.99565	1.01113			0.991196	1.00336	0.956025	0.785073	0.999378	1.05868	0.981546	0.921049	0.939868	0.989175	0.965166		1.02894	0.854158			0.982156	0.960624	0.988444	1.02541	0.945302
Cys	TGC		1.01239		1.03075		0.979098	0.978363	1.03655	1.00267	0.967365	0.983339	1.02805	0.985592	1.04395					1.03277		1.02541	0.972077	0.621014	0.993219	0.984432										0.914673		1.06687	0.70879		0.942708				0.694889				0.364513
Cys	TGT	0.949132	1.01935		1.0168	1.06687	0.994592	1.03449	1.08396	0.991596	0.985422	1.00228	1.06438	1.01047	0.96085		1.03578	1.05176	0.997953	0.999378	0.785073	1.01876	1.00348							0.994714					0.990883	0.885465		1.01247	0.895269	0.980687	0.941304		0.70879	0.933293	0.496531		0.796058
Ser	AGC		1.01227		1.01317	1.0155	1.03139			1.06518	1.01778	1.01546	1.13814		0.978363	0.989262	1.0111	0.986661	1.0216	1.02432	0.70879	0.949132		0.701322	1.03921				1.02541	1.02721	0.93119		0.996884	1.07566		0.964319		1.03555	0.972939		0.869464	0.785073		0.986193	1.0213	1.02379	1.02071	1.01904	0.941786
Ser	AGT			1.01448	0.949132	1.06208	0.969325	0.974326	1.00745	1.00846	1.01277	1.00181	0.976051	1.00691	1.00319	1.09929	0.997137	1.0101	1.01106	1.00375	0.409904	0.989916	1.03228	0.739268	1.05585	0.954465				1.00463	0.947822			1.02541	1.00339	0.949132	1.014	0.994088	0.945116	1.01474	1.0001	0.974847	0.999917	0.953309	0.965095		1.00245	1.01176	1.03918
Ser	TCA		1.03371		0.985291		0.952465		0.937413	1.03982		1.01404	1.00194	1.01554	1.11319		0.973076	0.949132	1.00324	0.983218		1.00484	1.02724			0.984135			0.984817	1.01508			1.01845	1.00816	1.02207	0.785073		0.998273	1.02475		0.972053	0.999378		0.954876	0.997054	0.939172	0.785073
Ser	TCC		0.976483		1.01979	0.988781	0.992237	0.70879	1.01228	1.00697	1.01414	1.01789	0.960097	1.0142	0.992976	1.02301	1.00057		1.00751		0.463231	0.949132	0.872849	0.785073							0.785073		1.01025		0.971091	0.934279		0.953492	1.02196		1.06917			0.966851	1.00257		1.00617	1.2335
Ser	TCG		1.04569		1.01079		0.658398		1.11319		0.785073	1.00198	1.02922	0.994141	0.986431	0.964077		0.785073	0.953062		0.468449	0.994462	1.01575	0.686626		0.998562		1.03691		1.01169	0.936934				0.992576	0.939389		1.00441	1.00642						1.01269	1.0146
Ser	TCT		1.06294		1.01854	1.00084		0.946084		1.02849	0.964661	1.01124	0.967822	1.01338	0.995621			1.00362	1.0038	1.01284	0.762826	0.70879	1.01735	0.991079	1.05891	1.02541			0.785073		1.1064		0.949132		1.00846	0.965291		0.991878	0.988924	1.15072	1.08163	0.949132			0.988016		0.967534		0.861356
Thr	ACA		1.0008		1.02102	1.01634	1.02922	0.999917	1.01625	0.734827	0.984579	1.01364	1.0081	1.00231	0.980096		0.999713	1.01265	1.00369	0.957918	0.822602	1.01012	0.901996			1.0265		1.03406	0.967686		1.00788		0.999378		0.914516	0.944763	1.00869	0.995653	0.991149	0.95743	0.965264	1.00176	0.980465	0.977662	1.01696		0.995728	0.979872	0.764443
Thr	ACC		1.02613		1.01732	1.0336	1.0083		1.01228	0.984395	0.981197	1.00508	1.00223	0.998636	0.981893	0.949132	1.08485	0.993578	1.02541	1.0184	0.621014	0.987189	0.963619	0.598642	0.997332	0.658544		1.02541	1.02224	1.00979	0.982044		1.00607	1.02541		0.961828		1.00914	0.987238			1.01465		0.922904	1.01353	1.02766	0.890587	0.949132	0.882185
Thr	ACG	0.945202	1.03254		1.00404	0.949132	1.05468	1.02075	1.0187	1.01225	1.00161	1.01507		0.985751	0.992356	0.999378	1.01164	1.00729	1.02083	1.01221	0.632507		0.937017	0.476633	0.995156	1.01032			0.993276	1.00396	0.949132	0.95191			0.990591	0.951223	1.06874	1.01246	0.993598		1.00702	1.00655		0.939389	1.00558		1.09961	1.00717	0.843202
Thr	ACT		1.01746	0.976051	1.02247	0.785073	1.02774			0.990409	0.981546	1.02576	1.01388	1.01696	1.01061		1.00571	1.03498	0.987455	1.0367	0.698925	1.02613	1.00187	0.965588	0.984615	1.02866		0.943387	0.998145	1.0383	1.00535			0.988468	1.00288	0.958927	0.785073	0.971552	0.99086		1.16344	0.998677			0.978008		0.963213	0.988397
Gln	CAA		0.999794			0.959091	1.02822	0.8853	1.07566	0.919916	0.941616	0.969527	1.0108	1.00028	1.02194	0.785073	1.03691	1.06527	1.0235	0.984667	0.380673	0.916219	1.01126	0.452222	0.952842	0.931748	0.898885		0.998769		0.993192	1.01151	0.949132	0.785073	0.95283	0.983218		1.04249	0.994082		0.847102	0.993578	0.995448	0.999684	1.00437		0.949132		0.8846
Gln	CAG	0.898885	1.01181		0.978726	1.07566	0.979315		1.00352	0.937494	0.982259	0.977358	1.00161	1.03425	1.03368	0.999378	0.912751	1.0806	0.985566	1.00217	0.272726	0.616347	1.01963	0.195984	0.988575	0.992488			1.03157	1.00436	0.960624			1.01031	0.878848	0.978692			0.981871		0.98929	0.994129	0.70879	1.03034	0.98748	0.986661	1.01645	0.981724
Asn	AAC	0.70879	1.01101		1.06687	1.00128	0.987078			0.839355	1.02026	1.00117	1.01702	0.973452	1.03564		1.01253	0.998334	1.00381	0.978701	0.643783	0.898885	0.967255	0.409904	1.01737	0.969688			0.924528	0.983088	0.989439		1.01128			0.949132	1.01414	1.01138	0.978107		0.969297			0.983414	1.01151	0.997828	0.946869	1.00404	0.898885
Asn	AAT		1.01159	1.04678	1.03026	0.998099	0.962969		1.12039	0.922004	0.981356	1.01348		1.01392	1.01165	1.07173	0.99614	1.05036	1.02092	0.981078	0.892461	0.840931	0.785073	0.785073		0.993643	0.785073	0.785073	1.02406	1.02805	0.991948		0.95328	1.07313			1.02831	0.996371	0.965465		0.991336	0.990114	0.921398		1.03811		1.06687		0.918391
Asp	GAC		1.02094		1.04484	0.949132	0.972376		1.02196	0.872535	0.981483	1.00075	0.96085	1.00243	0.937639		0.996023	1.03015	1.00263	1.00672	0.831389	0.646825	1.08322	0.485293	1.13188	1.0397			1.04543	1.01196	0.979747			1.02338	0.70879	1.13382	0.997928	1.00735	0.986362		1.07736	1.1681	0.98616	1.01663	1.0174	1.01414	1.03765	1.12678	0.969206
Asp	GAT		1.01718		1.05141	1.07566	0.985418	0.981808	0.949132	0.905263	0.98702	1.01096	1.11319	1.02541	0.99048	0.973735	0.989395	0.949132	0.998823	1.04691	0.86785	0.828923	1.00161	0.661516		0.983955	1.02746			1.0341	0.942638	1.02866	0.980775		0.929836	0.985528		0.994021	0.973603	1.01128			1.02419	0.964383	0.980425	0.997873	0.991041	1.16344
Glu	GAA		1.02228		0.97076	1.00607	1.03195		1.0027	0.928619	0.991534	1.00538	0.990114	1.02046		0.959615	1.00211	1.01632	0.978785	0.933116	0.393537	0.903991	0.998228		0.993021				0.94602	0.996884	0.961951	1.05454	0.965741	1.06687	0.955895		0.997332	1.01737	0.972024		1.00678	1.00325	0.984594		0.997981			1.00623	0.982321
Glu	GAG		1.00525			1.02905	0.975641	1.0251		0.963133	1.00552	1.00646	0.997178	1.01586	1.02691	0.99952	0.994823	1.00044	1.01274	1.07288	0.345372	0.859064	1.04411	0.232964	0.909071	1.01693	1.06687		0.977255	0.996429	0.949132	0.954281		1.08396	0.913831	1.01633	1.03898	1.00911	0.971118		0.959524	0.937413	0.983414	0.540233	1.05733	1.02541	1.0146	1.01975	0.949132
His	CAC		1.01422		1.0414	0.934186	0.949132		1.00571	0.999378	0.817697	1.00894	0.987141	0.955625	1.01546		0.833577	0.924185	1.00598	0.98469	0.70879	0.771008	1.00708			1.01784			0.979098	1.05585	1.00502				0.925993	0.97706		1.01508	0.983791		0.93846		0.964355	0.987885	0.994852	0.984667	0.972528		0.86455
His	CAT		1.00442		0.998689		0.989802	1.00554	0.988843	0.948149	0.853128	1.00233	0.994272	1.00433	1.01602		0.849109	1.00612	0.96058	0.983024	0.887841		1.05565	0.794409	1.02196	0.987185			0.957791	1.01121	0.978714		0.973076	1.09182	0.70879	0.798658	0.949132	1.01111	0.966127		0.966363	0.994818	0.955533		0.976618	1.00698			0.943442
Arg	AGA		1.02033		0.994109	1.03885	0.81154	0.990799		0.914632	0.980726	0.989063	0.966841	1.00081	1.00252		0.919622	1.02054	1.01822	0.977662	0.70879	0.891669	0.986661	0.63081		0.924185			1.01849	0.986464	1.02452		0.988894	0.949132		0.954977		0.718853	0.944931		0.799406	0.995621		0.971132	0.982642	0.990667	0.955106	1.0386
Arg	AGG	0.829315	1.03092		1.02168	1.01453	1.00256	1.11319	1.01142	0.862611	1.01156	0.986079	0.965379	0.999626	1.01765	0.98506	0.878241	0.966287	1.00852	0.993394	0.609739	0.833062	0.980528	0.627803	1.00551	1.00489			0.914308	0.967602	1.01378	0.995854		1.00886	0.821001	0.93484	1.04257	0.998593	0.967949		0.957389	1.02452	0.968925	0.962255	0.989693	0.980193	0.981172	0.982819
Arg	CGA		0.924185		1.00954		0.918391	1.03486	1.01864	0.786055	1.00825	1.00178	0.963502	1.00546	1.02	0.70879			0.968093	1.01761	0.660226	0.944052	1.00732	0.685162	1.09824	1.01336			0.785073	1.00225		1.11319	0.785073	1.0042	0.972015	0.954262		1.01477	0.968962		0.960966			0.989544	0.975067	0.906684	0.934257
Arg	CGC		1.017		1.02541	1.09103	1.00176	0.983169	1.02559	0.887658	0.99738	0.991429	1.03213	0.998283	0.993464	0.755106			1.01308	1.02889	0.611822	0.921049	0.991295	0.685162	1.01465	0.944501					1.01052				0.869044	0.949132		1.02117	0.998866		0.957249	1.02541		1.02541	1.00669	0.961583	0.861356
Arg	CGG		1.01845		1.00623			0.755106	1.01701	0.835319	0.982269	0.993003	1.03928	1.00691	1.00776	0.932688	0.785073	0.785073	1.0115	0.989427	0.566101	0.935995	0.985236		1.08163	0.941912			0.971787	0.983487	0.785073				0.909642	0.917364		1.0044	0.950283	1.00478	0.966012	0.972512		0.978053	0.986661	0.986313	0.946575	1.06527
Arg	CGT	0.949132	1.02147		0.984432	1.09766	1.1044		0.988747	0.755405	0.985418	1.00033	0.949132	0.997873	1.00981				0.997844	0.967073	0.806443	0.878432	0.901244	0.621014	0.959708	1.04636			0.937639		1.01228		1.00073	0.999378	0.947375	0.899413		1.04052	0.946484	0.949132		0.957749		0.993869	0.98284		0.927372		0.85008
Lys	AAA		1.0533		0.993883	1.00047	0.968258			0.968852	0.949132	0.973111	0.785073	1.06944	0.998249		0.898885	1.11319	0.955058	1.01414	0.943387	0.785073	1.01431		0.982193	0.969906	0.978363		0.785073	0.822602				1.05141		0.970033	0.981929	1.00033	0.976381		0.949132		1.01822		0.999168		1.01875
Lys	AAG	1.00304	1.00113		1.01159	1.01469	0.988397		0.917008	0.956431	1.0044	0.990951		0.910197	1.01522			0.965033	0.970941	1.06294	0.887407	0.903246	1.00101		0.972408	1.0053	0.986661	0.995191	0.949132	0.999378	1.01953		1.00106	0.988659	1.09182	0.964899	1.00492	0.997451	0.972546		0.985935	1.11319	0.968303	1.05437	0.978859	0.983088	0.387462	1.0133	0.785073
STOP	TAA		1.01912		0.952526		1.10385	1.00886	1.0056	1.02173	1.01478	0.993395		0.984329	0.975497	0.999378	1.01771	0.999875	1.02011	0.924696		0.999378	1.01618		0.995448	1.06538	0.969527			1.03853	0.920795		0.932972		1.00433	1.02802		1.04797	1.01312		1.00088				0.977681	1.00092	1.01372	0.884124
STOP	TAG		1.05057		0.949132	1.01414	1.00439			1.00515	0.99002	1.00144	0.877516	0.990541	0.9918		0.984432	1.06355	1.01846	0.987885	0.969762	0.983747	1.00086	0.982832	0.852569	0.9301			1.00713	1.03758	0.989899		1.0649	0.971193	1.01762	1.01168		0.999687	1.00503		1.02292	1.02761		0.958874	1.00903	0.949132	0.983747
STOP	TGA		1.03717		1.00869	0.965741	1.01053			1.03494	0.867515	1.00657		1.05199	1.01228		1.04244	1.02778	1.00377	0.985963	1.16405	1.01197	0.963142	0.967255	0.992958	1.01554				1.02874				0.998908	1.02972	0.998501		1.00018	0.996673		1.01797	1.00095		0.949132	1.01383	0.949132	1.01075
	WT	M	S	I	Q	H	F	R	V	A	L	I	P	F	F	A	A	F	C	L	P	V	F	A	H	P	E	T	L	V	K	V	K	D	A	E	D	Q	L	G	A	R	V	G	Y	I	E	L	D
	Amino Acid	3	4	5	6	7	8	9	10	11	12	13	14	15	16	17	18	19	20	21	22	23	24	25	26	27	28	29	30	31	32	33	34	35	36	37	38	39	40	41	42	43	44	45	46	47	48	49	50
	W		0.998361		1.01567			1.00939	1.01489	0.974612	0.999378	1.01211	1.02432	1.03155	0.984432	1.0111	1.18947		0.780406		0.644959	0.762428	0.993503	0.538727	1.07566	0.992856				1.02646	0.903991				0.910323	0.917945		0.992733	0.956711	1.02541	0.865392			0.854862	0.984706		0.785073
	F		1.01611	0.976779	1.04016			0.989439	1.04646	1.02467	1.00065	1.00781	1.00404			1.01529			0.894906	0.995668	0.686348	0.822602								1.00672	0.785073			1.06294	1.06294	0.931657		0.919165	0.967255		0.906419				0.993692	0.962873	0.996884		0.887167
	Y		1.0251		0.983088	1.01448	0.993316			1.01136	0.982699	0.992405		1.00058	0.987405		0.976275	0.990883	0.847485	0.996406	0.816628	0.591048	0.93846		0.935649	0.984432				1.00596	0.925324	0.95529	0.804368	0.994129	1.01663		0.928501	1.00111	0.98719		0.899998			0.940677		0.785073	0.785073	0.986367	0.884864
	P		1.01212		1.01827	1.02098	0.997602	0.998798	0.989296	0.988719	1.00446	1.01786		1.01327	1.01071	1.09389	0.993885	1.0129	1.0073	0.977142		0.841604	0.974902	0.582261	0.619479			0.962717	0.997899	0.988651	0.951927	0.927762	0.977999	0.95452	0.955333	0.958354	0.949132	0.968486	0.979687		0.995894	1.13028		1.0038	1.00806	1.00243	1.00181	0.985689	1.00647
	M		1.00103	1.02541	1.02507	1.00445	0.981458	0.955625	1.01988	1.00242	1.01435	1.00782	1.0196	0.987617	1.00776	0.980687	1.02889	1.00781	1.00213	1.01767	0.537533	0.789258	1.04016	0.572502	0.991898	1.00457		0.984243	0.973076	1.0225	0.898164	0.979098	1.04124	1.02075		0.973635	1.00075	1.00301	1.00579	0.785073	0.962633	0.971295	0.99456		0.934762	0.822602	1.01394	1.03758
	I	0.963268	1.00502		1.02654	1.04731	1.0121	1.00539	1.02295	1.00447	1.01301		1.01506	1.00094	1.02603	1.01995	1.00306	0.998265	1.00409	1.00637	0.610622	0.854457	0.88893	0.589248	0.95616	1.0074	0.785073	0.949132	1.03052	1.02812	0.944038	1.00672	1.00623	0.534911	1.01914	0.941879	1.00337	1.01859	0.99145		0.947997	0.930441	0.949132	0.850889	0.981863		0.968303	1.01034	1.00047
	L	1.01554	1.01235		1.01657	1.0437	1.01089	0.986914	1.00306	1.01761		1.01035	1.0086	1.01024	1.01033	1.02813	0.962207	1.00824	0.780643		0.670592	0.919554	1.0042	0.503546	0.968694	0.983918				1.0272	0.960075	0.982985	1.01779		1.00828	0.892885	1.01317	1.0118		0.785073	0.929298	0.987368	0.979657	0.884517	1.00037	1.00549	1.01792		0.968427
	V	0.979098	0.997806	0.974078	1.00655	1.01294	0.999322	1.0463		1.01297	0.98932	0.996136	1.01988	0.989489	1.01155	0.971056	0.99461	1.01697	1.00861	1.00194	0.509899		0.983016	0.752837	0.978029	1.00513	0.962717		1.02977		0.96572		0.972256	1.00128	0.998341	0.937199	1.03125	1.00034	0.963702	1.02994	0.956259	0.928422		0.903636	0.996683	0.995314	0.989533	0.995289	0.823708
	A		1.01152		1.02046	1.02126	1.00178	1.05498	1.01956		0.985669	0.994574	0.989192	0.996314	0.993221			1.00046	1.00105	0.986817	0.483987	0.98709	1.00524		1.00771	0.95468	0.919165	1.04275	0.975823	1.00404	1.02791	0.945489	1.01531	1.01432		0.95803	1.02989	1.00362	0.966883	1.00866		0.966984	0.962717	0.982848	0.996645	1.03389	1.00621	1.02991	0.987543
	G		1.01812		1.01455	1.0313	0.993155	1.01773	0.996963	1.01436	0.971112	1.01125	1.02889	1.00454	1.01049	1.01025	1.00146	1.00367	1.01003	0.996552	0.391636	0.95241	0.975381	0.990539	0.988508	0.991282	1.00047		0.976316	0.995301	0.907803	0.947833	0.913446	1.03611	0.95805	0.949445	0.997416	0.982121	0.969532		1.0146	0.961246	0.991328		0.99491	0.987334	0.97222	0.986469	0.977699
	C	0.949132	1.01858		1.01808	1.13188	0.994441	1.00523	1.0396	0.996371	0.981673	0.992133	1.03558	0.994031	1.02394		1.03578	1.05176		1.0325	0.785073	1.02256	0.976434	0.785073	0.993219	0.984432				0.995291					0.990883	0.902815		1.02013	0.894157	0.980687	0.941687		0.70879	0.935368	0.673124		0.796058		0.364513
	S			1.01448	1.01083	1.01913	0.848892	0.963978	1.00084	1.0259	1.01202	1.00814	1.00002	1.0087	0.994479	0.99539	0.997682	1.0055	1.00728	1.0065	0.639929	0.993046	1.01981	0.767631	1.04706	0.988179		1.03691	0.984055	1.01466	0.955038		1.01237	1.03486	1.00902	0.955764	1.014	1.00157	0.970249	1.08898	0.962276	0.974831	0.999917	0.962557	0.997878	1.01751	1.00934	1.03214	0.961583
	T	0.945202	1.02206	0.976051	1.01391	1.02468	1.02811	1.00354	1.01626	0.957481	0.983884	1.01067	1.01099	0.998796	0.990202	0.998099	1.0049	1.01476	1.00712	1.0167	0.681076	1.00051	0.95615	0.827381	0.991021	1.01783			0.984901	1.0109	0.998856	0.95191	1.00612	0.990591	0.998042	0.951337	1.03479	1.00122	0.990895	0.95743	0.984925	1.00637	0.980465	0.934727	1.0098	1.03601	0.970475	1.00413	0.852404
	Q	0.898885	1.00674			0.975553	1.00951	0.8853	1.00596	0.928061	0.972666	0.974205	1.00633	1.00576	1.02599	0.992884	0.986193	1.07566	0.992898	0.993682	0.26293	0.888804	1.01714	0.420069	0.983391	0.989018	0.898885		1.00318	1.00436	0.989556	1.01151	0.949132	1.00658	0.920901	0.979898			0.983333		0.942464	0.994114	0.984964	1.01835	0.995687	1.01663	1.00926	0.981724	0.8846
	N	0.70879	1.01132	1.04678	1.03291	1.00002	0.978159		1.12039	0.892417	0.991641	1.00745	1.01702	0.989269	1.0154	1.07173	1.00041	1.00693	1.007	0.980441	0.725247	0.844165	0.957918	0.402042	1.01867	0.983052	0.785073	0.785073	1.00374	1.01797	0.991523		0.973623	1.07313		0.949132	1.0261	1.00982	0.969708		0.989967	0.990114	0.921398	0.983414	1.03644	0.997828	0.96456	1.00404	0.917185
	D		1.01939		1.04694	1.03691	0.980387	0.983525	0.996457	0.873971	0.983622	1.00556	0.997873	1.00267	0.989088	0.973735	0.993187	1.02515	1.0006	1.01997	0.842799	0.811213	1.03765	0.628702	1.13188	1.02593	1.05004		1.04543	1.02849	0.972384	1.02866	0.980775		0.926259	0.98978		0.999852	0.9779	1.01128	1.08234	1.1681	0.994639	0.998662	1.01283	1.00128	1.00258	1.15272
	E		1.01782		0.97076	1.01065	0.994893	1.0251	1.00571	0.954868	1.00304	1.00588	0.995094	1.01775	1.02691	0.994088	0.997622	1.01018	0.99557	0.997448	0.367088	0.861126	1.00634	0.232964	0.991045	1.01732			0.971859	0.996564	0.961115	1.0038	0.965741	1.07566	0.953383		1.03465	1.01239	0.971504		0.99287	0.981808	0.984556	0.540233	1.0043	1.02541		1.01663	0.981296
	H		1.01045		1.01401		0.982248	1.00554	0.998017	0.949132	0.823211	1.00753	0.987847	1.00023	1.01574		0.838299	0.998993	0.981119	0.984193	0.882041	0.771008	1.03245	0.794409		0.993603			0.960624	1.01446	0.99508		0.983747	1.09182	0.923162	0.961821	0.967822	1.0131	0.972834		0.96352	0.994818	0.960916	0.987885	0.988235	0.998301	0.972528		0.926633
	R	0.840726	1.01869		1.00862	1.03214	0.881863		1.01654	0.838916	0.997876	0.993924	0.988549	1.00164	1.00742	0.965189	0.882899	0.983256	1.0049	0.994932	0.622814	0.8843	0.94757	0.628127	0.99909	0.997156			0.978003	0.981361	1.01424	1.01124	0.991004	1.00414	0.921382	0.937329	1.04257	0.940232	0.960915	1.00194	0.92344		0.968925	0.980077	0.987982	0.97626	0.945861	0.998088	0.85008
	K	1.00304	1.01138		1.00121	1.01178	0.977795		0.939172	0.958258	0.998653	0.983377	0.785073	0.969762	1.00804		0.898885	0.982768	0.965162	1.02541	0.896614	0.90272	1.00536		0.97933	0.997873	0.980356	0.995191	0.898885	0.919165				1.03293	1.09182	0.966595	1.00148	0.998254	0.973751		0.972244	1.11319	0.972604	1.05437	0.986814	0.983088	0.984887	1.0133	0.785073
	STOP		1.0322		0.996089	1.00932	1.01356	1.00886	1.0056	1.02052	0.9991	1.00129	0.877516	0.996847	0.991709	0.999378	1.02216	1.01752	1.01464	0.973974	1.09135	1.00987	1.00357	0.978849	0.982948	1.0029	0.969527		1.00713	1.03646	0.974457		1.04065	0.980491	1.01253	1.01119		1.01397	1.00316		1.00945	1.01175		0.958667	0.99852	0.986828	1.01041	0.884124
[truncated: 239 more columns]

## Sheet: 99% Confidence (replica 1)
		M	S	I	Q	H	F	R	V	A	L	I	P	F	F	A	A	F	C	L	P	V	F	A	H	P	E	T	L	V	K	V	K	D	A	E	D	Q	L	G	A	R	V	G	Y	I	E	L	D
Amino acid	Codon	3	4	5	6	7	8	9	10	11	12	13	14	15	16	17	18	19	20	21	22	23	24	25	26	27	28	29	30	31	32	33	34	35	36	37	38	39	40	41	42	43	44	45	46	47	48	49	50
Trp	TGG		0.0366484		0.0532904			0.0534236	0.0332237	0.112634	0.0883523	0.018993	0.0929195	0.0316126	0.187904	0.118494	0.266517		0.0455203		0.100689	0.0817296	0.04666	0.15564	0.375411	0.0389376				0.0525608	0.174004				0.0581576	0.0245951		0.0356486	0.0297418	0.397297	0.0609875			0.134669	0.0256827		0.628181
Phe	TTC		0.121541		0.0321775			0.0857402	0.110309	0.0353189	0.0535811	0.0255756	0.0673361	0.0285397	0.0309827	0.0892624		0.077757	0.0319411	0.0774997	0.143996	0.0642162	0.0723791							0.0987414	0.628181				0.211479	0.064499		0.293424	0.090752		0.0448246				0.0392925	0.0825749	0.0860536
Phe	TTT		0.151863	0.0958398	0.0349627		0.0614261			0.0334123	0.0936118	0.0225352	0.0455898						0.0714003	0.0431474	0.128155	0.0980109												0.143774	0.104274	0.222872			0.037447		0.0514799				0.0389622				0.118493
Tyr	TAC		0.0451298		0.0622223	0.628181	0.0496122			0.0730664	0.059136	0.0420851		0.0792198			0.0424695	0.397297	0.0612112	0.0594049		0.573448			0.0670624	0.595945				0.0578922	0.210511		0.628181		0.293424			0.1642	0.0301035		0.0496127					0.628181	0.628181
Tyr	TAT		0.0561271		0.34407	0.098929	0.0527082			0.0411949	0.049988	0.0309592		0.0918307	0.0774097			0.134926	0.397297		0.0592574	0.628181	0.148473			0.0570519				0.0962789	0.0889677	0.0781369	0.194595	0.0752268	0.628181		0.14321	0.0471873	0.0558209		0.14246			0.0747604	0.0238466			0.06827	0.0640682
Pro	CCA		0.032876		0.109165	0.167891	0.0553665	0.126669	0.0523823	0.0286515	0.0436864	0.0327056	0.0408768	0.0373773	0.0286012		0.0314446	0.0341721	0.0266311	0.0416112	0.0721974	0.112327	0.0867011		0.558153				0.042552	0.0489218	0.0800826		0.290792	0.0508773		0.0449704	0.134835	0.0280737	0.0278989		0.0276612	0.188048		0.050142	0.039791	0.110003	0.0643665
Pro	CCC		0.0236765		0.116286	0.0684817	0.0330853	0.0405228	0.0921949	0.0710246	0.0434132	0.0267973		0.0365246	0.0456785	0.286284	0.0657562	0.134835	0.0549365	0.120299	0.0390649	0.191989	0.0528929	0.130463	0.0955108	0.078105				0.0422112	0.0408715		0.0499396				0.0674834	0.0415268	0.0221285		0.0365089			0.137699	0.0199715	0.628181	0.0891928	0.628181	0.0665795
Pro	CCG		0.0482869		0.0298647		0.0346581	0.0357121	0.0781126	0.0529105	0.0496062	0.0225427	0.0430726	0.0538585	0.0465073	0.244315	0.0612604	0.628181	0.0364234	0.0900838	0.0854816	0.158506	0.0363939	0.134533	0.318025	0.0353704		0.1642	0.057461	0.0553421	0.0608695	0.249019	0.0926231	0.0969821	0.0603062	0.0271265		0.0398571	0.0206497		0.0265748			0.0344196	0.0431997	0.0594138	0.0618297	0.0623224
Pro	CCT		0.0402394		0.0464316	0.37541	0.0504124	0.0854309	0.628181	0.0480057	0.0255113	0.0802111	0.0839304	0.0534911	0.0304294		0.130261	0.0568957	0.0231574	0.097129		0.0458967	0.0452625	0.0918508	0.321482	0.0229387				0.0477433	0.140538		0.0926425	0.077757	0.0685809	0.0674685	0.0631236	0.0423115	0.0366371		0.0745781			0.168657	0.0442566	0.0472493	0.24452		0.13824
Met	ATG		0.0809905	0.397297	0.0520471	0.0384244	0.0401848	0.113465	0.0334677	0.0168447	0.0271606	0.0212345	0.0286245	0.0355653	0.0356191	0.177491	0.166179	0.020299	0.0545885	0.0330292	0.107971	0.0453809	0.059059	0.170486	0.0518234	0.0233167		0.0799063	0.0891271	0.0573631	0.0926416	0.141175	0.040422	0.0578922		0.0363175	0.0571091	0.0300397	0.0215484	0.628181	0.021324	0.0857234	0.106908		0.0755328	0.058632	0.0247816	0.0681438
Ile	ATA	0.098722	0.0437139	0.150983	0.0473684	0.166524	0.0562412		0.362682	0.0572292	0.0171701	0.0166518	0.0703571	0.0231323	0.035528		0.0349743	0.039237	0.0238613	0.0372922	0.555721	0.0564521	0.0394725	0.551323	0.0251786	0.137699				0.0367628	0.0955467	0.0679356	0.0825883	0.0816426	0.0594086	0.0632699	0.0625594	0.0296783	0.0229395		0.0260871	0.0947964	0.10104	0.0896028	0.0279195	0.0967531	0.12723	0.05137
Ile	ATC	0.172251	0.040349	0.0918978	0.0433334	0.0643254	0.0652677	0.0722779	0.0972501	0.0228743	0.0597667	0.0288316	0.114087	0.0686032	0.0524372	0.628181	0.0921886		0.0358324	0.056164	0.113233	0.109082	0.24452	0.14829		0.043182	0.628181	0.290792	0.0823224		0.0811463			0.344069	0.0511132	0.0417585		0.0241451	0.029097		0.0539043	0.0542715			0.0275352			0.143028	0.113888
Ile	ATT	0.0927793	0.0328573		0.188048	0.0557369	0.0494538	0.0927291	0.0469355	0.0347471	0.0437512		0.0922946	0.0270291	0.0602904	0.0739738		0.0313799	0.0614261	0.0393971	0.176698	0.0927284	0.038706			0.0356605				0.064948	0.0299321	0.0663459				0.0596934	0.231972	0.0593238	0.0400813		0.0342439	0.444192	0.181622	0.102476	0.0302033	0.0533237	0.118751	0.181622
Leu	CTA		0.0343965		0.0463945	0.0933119	0.0850219	0.0383684	0.0317188	0.0236555	0.026894	0.025919	0.0413536	0.0292281	0.0298226		0.105758	0.0280353	0.0404821	0.0258445	0.0651317	0.0357788	0.0264459	0.142298	0.0998607	0.0166932			0.0488596	0.0522145	0.0737293	0.0867944	0.0501819		0.0626463	0.0227783		0.0386239	0.035054		0.0198721	0.124851	0.104859	0.0358522	0.0227608	0.0485864	0.0330181	0.0928574
Leu	CTC		0.0274391		0.0371499	0.100714	0.0395605	0.0872065	0.0376387	0.041536	0.0250532	0.0221984	0.0523823	0.0203032	0.0297499	0.362682	0.14321	0.0546041	0.0290884	0.0537407	0.156095	0.0469546	0.058557	0.169607	0.0454476	0.0248465			0.0738595	0.0282625	0.0305744	0.046722			0.0450318	0.0344231	0.0481027	0.0359137	0.0865109		0.035231	0.0461382		0.0745054	0.0171905	0.220139	0.0485174	0.148473	0.161035
Leu	CTG	0.209396	0.0304914		0.0504958	0.397297	0.0420012	0.0435892	0.0251278	0.0194476	0.0267	0.0155418	0.0359116	0.026846	0.0290194	0.067018	0.229381	0.0365638	0.0506992	0.046192	0.0481287	0.0468159	0.0727277	0.209885	0.0520287	0.0249215				0.040288	0.0339483				0.160829	0.0231177		0.0210032	0.0163476	0.628181	0.0229344	0.628181	0.274162	0.135089	0.020797	0.215954	0.0309795		0.290792
Leu	CTT	0.354342	0.0203327		0.0490604	0.120397	0.04296	0.0792198	0.0980312	0.0357859		0.0216009	0.0997571	0.0365904	0.020296		0.118751	0.0909072	0.0341811		0.0821121	0.102476	0.0294896	0.115706	0.0934565	0.0513115			0.0824874	0.0464578	0.046581	0.0926425			0.34407	0.0385815		0.0346388	0.0231323		0.0383793			0.100463	0.0277956		0.113465	0.0774698
Leu	TTA	0.628181	0.096468		0.0457449		0.0546		0.149718	0.040153	0.140539	0.024233	0.054945	0.0368775	0.0966894		0.174004	0.101039	0.0772029	0.100473	0.548772	0.0466144	0.0835771	0.628181	0.111406	0.116906				0.119414		0.168657			0.058683	0.0855923	0.0464764	0.0560463	0.0803337		0.0408999				0.0302249				0.444192
Leu	TTG	0.0933119	0.0593986		0.0271222		0.24452		0.444192	0.0577936	0.0829716	0.0244378	0.0731023	0.0282769	0.111074	0.628181	0.263032	0.256455	0.0731271	0.628181	0.185355	0.0541474	0.0382186			0.0428204			0.078539	0.136201			0.16789			0.0415166		0.0493372			0.0275623		0.112327	0.0471222	0.0393558	0.0868524	0.444192	0.114855
Val	GTA		0.0360401		0.0454652	0.0289879	0.0504934	0.0500004	0.0752691	0.04553	0.0602773	0.032984	0.0446756	0.0197633	0.0323967	0.280933	0.0422788	0.0499111	0.0216058	0.0714611	0.169222	0.0496855	0.0422865	0.211299	0.0408198	0.0519049	0.1642		0.116828	0.0299709	0.0553421		0.181583	0.10979	0.146239	0.0439057	0.0913828	0.037006	0.0194852		0.0310081	0.0490617	0.0660813	0.111851	0.0335326	0.0705459	0.0728441	0.293424	0.0634112
Val	GTC		0.0280948		0.0618319	0.263032	0.0619302	0.0597453		0.0366003	0.0403017	0.0494137	0.068672	0.0259451	0.0445148		0.036469	0.0354791	0.0455773	0.0380347	0.11533	0.0489985	0.0407391	0.144842	0.0656347	0.0670892			0.118488	0.0708507	0.051889	0.375411	0.08083		0.19865	0.0249727		0.0624624	0.0255436	0.595945	0.0365623		0.187904	0.397297	0.0264881	0.0801112		0.0397709
Val	GTG	0.0929755	0.030015		0.0514631	0.0317649	0.215955	0.150341	0.0599702	0.023388	0.0388333	0.0215701	0.0466083	0.0228183	0.0264116	0.0519407	0.0249542		0.0220761	0.0632148	0.0758631	0.0304392	0.0622664	0.246997	0.0803337	0.0201453			0.051546		0.041214	0.0845246		0.0627011	0.0401405	0.0195828	0.0745838	0.0304629	0.016908		0.031683	0.064789		0.043832	0.0185885	0.0630296	0.0738595	0.0333599
Val	GTT		0.0223051	0.0996737	0.318547	0.0734553	0.0347805	0.100594	0.0651538	0.0289198	0.0351458	0.02158	0.086442	0.0375658	0.05137	0.628181	0.0832839	0.0476943	0.0449238	0.0971724	0.1443		0.0384036	0.0410291	0.0721302	0.0266238				0.0308198	0.139348	0.183914	0.0740515	0.056018	0.0405985	0.0779199	0.0763311	0.0442072	0.0307419	0.114061	0.0501443		0.0821136	0.0512618	0.0289699	0.0628907	0.067611	0.0488596	0.0961611
Ala	GCA		0.0294658		0.128632	0.0601371	0.0591618		0.22014	0.0453109	0.0334712	0.0220487	0.0491956		0.0531023	0.0353857		0.0383288	0.0937206	0.150966	0.628181	0.0264411	0.0492265	0.0495254		0.109911	0.24452		0.0628574	0.0412637	0.150983	0.0849712	0.0651171	0.119021	0.0467511	0.0364088	0.0446035	0.0797235	0.0182867	0.22014				0.0691366	0.0613786	0.0678781	0.119002	0.110907	0.0634208
Ala	GCC		0.0233973		0.0317854	0.0340115	0.0327583	0.0984861	0.040843		0.628181	0.0234148	0.0530161	0.0464162	0.0360758	0.0720861	0.0343168	0.0491966	0.0327527	0.0399916	0.548321		0.039033	0.0360798	0.0279386	0.186024			0.318547	0.0394898	0.0563438				0.0440105	0.0304712	0.0640011	0.0217407	0.0358056		0.0382838	0.103626		0.131374	0.0242178		0.0783578	0.141057
Ala	GCG		0.0319943		0.0521831	0.129548	0.116018		0.0452964	0.0627023	0.0720638	0.0535409	0.628181	0.0615313	0.0360516		0.0323123		0.0373583	0.0935877	0.237431	0.0411242	0.0832839	0.146029	0.183652	0.066064		0.107906	0.0718129	0.0546432	0.0710246		0.230743	0.0508947	0.0649722	0.0373305	0.0547041	0.0272257	0.0151897		0.0740515	0.628181	0.0734354	0.0486551	0.0213953	0.0966623	0.0636672	0.0338189	0.0760409
Ala	GCT		0.0516589		0.0437227	0.444192	0.0506676	0.0938439		0.0592981	0.0737917	0.0357042		0.0289133	0.0543972	0.0808304	0.0404994	0.0377567	0.0447314		0.167018	0.0580423	0.0240607		0.115148	0.0697173			0.0563825	0.0434363	0.0377159		0.110193	0.0895076		0.0441438	0.268441	0.0767906	0.0287666	0.112251	0.0208436	0.235904		0.263032	0.0570991	0.0754907	0.0864383		0.318547
Gly	GGA		0.0218937		0.0458442	0.0636654	0.0426875		0.0468892	0.0500021	0.0678217	0.0241506	0.0705438	0.031338	0.0376012	0.628181	0.0389628	0.0309453	0.0209008	0.0897111	0.184668	0.0490621	0.0232741	0.045801	0.0595318	0.0232219	0.117484			0.0384726	0.130503	0.224263	0.128278		0.0792045	0.0238453	0.0456594	0.0191611	0.0181768	0.128632	0.0259652	0.206148		0.0533152	0.0274032	0.0578254	0.0672988	0.056279	0.151901
Gly	GGC		0.0205275		0.0297119	0.153756	0.0933119		0.066941	0.0419066	0.0116297	0.0237938	0.0503485	0.0360711	0.065331	0.0548965	0.0352055	0.0241578	0.0227845	0.0522945	0.169344	0.10104	0.0289748		0.0624659	0.362682			0.0609406	0.0252999	0.0364422	0.0774694	0.177491	0.0511974	0.0393072	0.0295618	0.069829	0.022659	0.0313422	0.078414	0.0524304	0.111406	0.0540357	0.0603347	0.0262656	0.0688959	0.0396099	0.0625926	0.0664982
Gly	GGG		0.0249823		0.0494827	0.0294119	0.103225	0.0636681	0.0293324	0.0346866	0.0213418	0.0146186	0.0393761	0.0280194	0.0234199	0.0818298	0.0168859	0.0387575	0.0266059	0.0473152	0.18365	0.0425743	0.0182261	0.0380797	0.0289146	0.0313871	0.628181		0.0488923	0.035508	0.0523172	0.0707817	0.0730963		0.0517921	0.0230944	0.0588466	0.0227329	0.0189182	0.229381	0.0281158		0.0879475	0.0276706	0.0268829	0.37541	0.0538769	0.0241059	0.0630641
Gly	GGT		0.0269253		0.0318986	0.0451532	0.0433059	0.0562412	0.0733162	0.020661	0.0258737	0.0223588	0.0562653	0.0342546	0.0196861	0.049988	0.0320821	0.0785302	0.0315049	0.150998	0.544753	0.0404333	0.0480074	0.0789164	0.0510212	0.0361109			0.049851	0.0499714	0.0674995	0.628181	0.183914	0.0634014	0.12723	0.136609	0.0677749	0.0226311	0.0232426		0.0483318	0.224263			0.0275509	0.150998	0.0449613	0.397297	0.0871232
Cys	TGC		0.073363		0.206113		0.24452	0.0697077	0.0406474	0.0432385	0.0851235	0.0324457	0.043649	0.0361084	0.0627545					0.0388013		0.0653203	0.0436219	0.573448	0.0722173	0.187904										0.0636662		0.110907	0.595945		0.0798008				0.0533364				0.20766
Cys	TGT	0.444192	0.0273597		0.0555334	0.293424	0.029117	0.0746979	0.166524	0.0370996	0.0443133	0.0351738	0.0887066	0.0510393	0.107818		0.0720239	0.0723451	0.039237	0.318547	0.362681	0.0690593	0.110614							0.0367405					0.129484	0.0786935		0.0429911	0.0367027	0.102477	0.0508634		0.179685	0.0627018	0.210525		0.0925014
Ser	AGC		0.0244404		0.0620384	0.0501734	0.0563438			0.0667421	0.0369934	0.0417349	0.185728		0.0456381	0.0454372	0.0684154	0.103626	0.0347131	0.0929195	0.595945	0.160425		0.0950397	0.0540092				0.397297	0.0421853	0.109003		0.0860536	0.167891		0.0370285		0.0380605	0.0822784		0.0366855	0.628181		0.0861471	0.0681634	0.0377958	0.0364437	0.084758	0.0696795
Ser	AGT			0.0977245	0.153874	0.0615003	0.0500953	0.0543301	0.0448296	0.0634355	0.0190184	0.0292116	0.0818872	0.0331313	0.0341384	0.164164	0.0284109	0.037159	0.0267974	0.0360917	0.551323	0.0656347	0.0955467	0.168376	0.0799311	0.0593716				0.0377528	0.0509579			0.397297	0.0399188	0.0491581	0.0624642	0.0382032	0.0210396	0.129549	0.026849	0.0604893	0.0800826	0.0643477	0.0536858		0.0439093	0.0642092	0.125659
Ser	TCA		0.148637		0.0850716		0.0363586		0.107817	0.0760796		0.0362614	0.071338	0.0804756	0.162198		0.0891271	0.444192	0.0468252	0.116744		0.0659272	0.049173			0.10001			0.0569741	0.0381073			0.0499816	0.122511	0.0325508	0.628181		0.0381951	0.0514836		0.0503412	0.120402		0.061614	0.0678327	0.140545	0.628181
Ser	TCC		0.0522124		0.0635392	0.0553039	0.0448893	0.595945	0.16057	0.0454133	0.210512	0.0531367	0.0737449	0.0424157	0.0334128	0.138049	0.0687501		0.0336277		0.184809	0.213384	0.397297	0.628181							0.628181		0.0752442		0.0738946	0.0607133		0.0657421	0.116828		0.0954798			0.0663369	0.0447677		0.107616	0.220404
Ser	TCG		0.0765353		0.0469684		0.0339759		0.362682		0.628181	0.0285832	0.071024	0.050873	0.0426897	0.0994513		0.628181	0.0882625		0.184931	0.030677	0.0441595	0.152094		0.037232		0.135705		0.0631623	0.110003				0.081961	0.0802574		0.0283053	0.0374484						0.0321063	0.0507609
Ser	TCT		0.143774		0.0534051	0.132002		0.0777247		0.078125	0.0877986	0.0375251	0.192719	0.0418487	0.0667776			0.0364789	0.019363	0.0669931	0.0677502	0.595945	0.0360082	0.118488	0.111852	0.132435			0.628181		0.163138		0.444192		0.109868	0.0422291		0.0314284	0.063171	0.133222	0.244315	0.142869			0.0299407		0.0956117		0.303441
Thr	ACA		0.0392003		0.0481027	0.0714304	0.0550174	0.0800826	0.0409642	0.0486234	0.0406172	0.0226219	0.0323034	0.0539406	0.0497284		0.0223391	0.0299216	0.0292852	0.132004	0.37541	0.029593	0.0726418			0.0535052		0.0993149	0.0465746		0.0504227		0.318547		0.1519	0.032907	0.0572364	0.0256994	0.0205545	0.128279	0.0316489	0.0842576	0.0456706	0.168657	0.0242906		0.0849716	0.123852	0.205989
Thr	ACC		0.0435774		0.0453628	0.0466839	0.0523067		0.0606945	0.0251078	0.0565911	0.0199016	0.075209	0.0542163	0.0301604	0.444192	0.124014	0.0478826	0.0691653	0.0889019	0.573448	0.0289561	0.0389115	0.171694	0.0519661	0.581583		0.177678	0.158507	0.0332237	0.0493568		0.0412385	0.397297		0.0440275		0.0244237	0.0199556			0.0839992		0.0659883	0.0298326	0.050458	0.140846	0.444192	0.0699951
Thr	ACG	0.0882624	0.0261895		0.0410732	0.186599	0.0636798	0.191989	0.0727602	0.034875	0.162907	0.0430068		0.0346745	0.0349871	0.0883523	0.042096	0.0335614	0.0301045	0.0317284	0.191913		0.0895129	0.320657	0.050051	0.0459787			0.0573441	0.0441583	0.130048	0.0524774			0.144248	0.0288027	0.0651645	0.0308445	0.0179533		0.0372089	0.0426941		0.0802574	0.034027		0.132538	0.0234906	0.0537249
Thr	ACT		0.0325997	0.0818872	0.107872	0.628181	0.0320369			0.0283725	0.0734591	0.0523019	0.0266198	0.0442683	0.0429359		0.0381343	0.0340569	0.0354883	0.0531647	0.0925746	0.0754694	0.0769963	0.0738072	0.0392914	0.0718497		0.106713	0.0605251	0.0803951	0.0331283			0.0846769	0.0355845	0.0985624	0.628181	0.0414248	0.0285309		0.270714	0.0912922			0.0489903		0.0300355	0.0627423
Gln	CAA		0.0406366			0.140546	0.0527553	0.180551	0.167891	0.0254546	0.0610379	0.0216014	0.035117	0.0238456	0.0313304	0.628181	0.114693	0.159402	0.0341181	0.0513191	0.550032	0.0493557	0.037741	0.115453	0.0606433	0.083106	0.183914		0.0347534		0.0552777	0.134835	0.34407	0.628181	0.042818	0.0389216		0.0509604	0.0501274		0.0354266	0.0829277	0.0965805	0.060395	0.0341628		0.112225		0.114855
Gln	CAG	0.318547	0.035247		0.085908	0.375411	0.0655944		0.0297007	0.0272994	0.0340865	0.0177972	0.0355577	0.0553998	0.0440681	0.106185	0.134925	0.156935	0.0164834	0.0505588	0.206726	0.216409	0.0250111	0.545773	0.0251649	0.020582			0.0904567	0.0411946	0.150998			0.0789557	0.0499167	0.0231661			0.0183306		0.0240854	0.0752268	0.595945	0.0494952	0.0329067	0.274162	0.0396065	0.114115
Asn	AAC	0.595945	0.026342		0.293424	0.0867944	0.057495			0.0645787	0.090179	0.0390615	0.0590022	0.0610298	0.0764591		0.063611	0.0498274	0.0359027	0.0627142	0.174319	0.318547	0.134177	0.551323	0.0577421	0.0375483			0.0903554	0.106366	0.0857402		0.125876			0.176505	0.121541	0.0391197	0.0340044		0.0817416			0.0755811	0.134835	0.0783578	0.0669702	0.136201	0.318547
Asn	AAT		0.0275528	0.186024	0.0694551	0.0871795	0.0741151		0.120184	0.0465065	0.0529045	0.0388898		0.0776024	0.0320831	0.196836	0.0370573	0.116286	0.0769006	0.0404527	0.195814	0.0966875	0.628181	0.628181		0.033673	0.628181	0.628181	0.0463756	0.0590369	0.0447343		0.0906818	0.15811			0.0573433	0.109085	0.0240784		0.0213616	0.0499288	0.105151		0.0373632		0.16941		0.0715079
Asp	GAC		0.0327431		0.0520244	0.444192	0.0439066		0.116828	0.0249433	0.0339782	0.0241575	0.107818	0.0322168	0.150998		0.0304428	0.0471024	0.0402162	0.047439	0.0711679	0.218778	0.112352	0.321045	0.159795	0.0430377			0.0922774	0.0868524	0.0327499			0.0898222	0.595945	0.205991	0.0496144	0.0316765	0.0344092		0.129828	0.348453	0.0514631	0.0574037	0.0218796	0.210512	0.0718632	0.234837	0.0631755
Asp	GAT		0.0375575		0.0854309	0.375411	0.0350932	0.061972	0.153874	0.11225	0.0435667	0.0258389	0.209396	0.397297	0.0252796	0.0903558	0.0347287	0.176505	0.0363384	0.0695447	0.0997557	0.0571809	0.0940568	0.108133		0.0731966	0.12746			0.0526891	0.0655119	0.0718497	0.0576721		0.0619296	0.0315994		0.027676	0.0243863	0.125876			0.0984604	0.0778222	0.0573473	0.0945473	0.0402364	0.270714
Glu	GAA		0.0328343		0.0846733	0.0412385	0.0385912		0.0382916	0.0582997	0.0879959	0.0226375	0.0499288	0.0373992		0.10197	0.0437626	0.0301098	0.0218554	0.102961	0.208095	0.174004	0.0337536		0.0314972				0.0785302	0.0496872	0.0398797	0.106469	0.104861	0.131226	0.0472794		0.155882	0.0203678	0.0191038		0.0470121	0.0759613	0.0738775		0.0322177			0.0825883	0.0486744
Glu	GAG		0.0540368			0.0849716	0.0272848	0.0495593		0.032702	0.0422917	0.0255157	0.0330014	0.0302984	0.0384653	0.0411922	0.0339159	0.037442	0.0223243	0.117116	0.548772	0.0409583	0.0747588	0.546264	0.200439	0.0221797	0.110907		0.0361175	0.0254755	0.148065	0.10104		0.166524	0.187904	0.0297234	0.0566063	0.0164185	0.0162487		0.0717906	0.107817	0.130906	0.0537665	0.0966894	0.229381	0.0425512	0.0472764	0.256455
His	CAC		0.0272065		0.0411585	0.0994511	0.138183		0.054976	0.318547	0.0425778	0.0258039	0.0503866	0.113465	0.0323317		0.0588227	0.222872	0.0530605	0.0416618	0.595945	0.119528	0.0606642			0.0736548			0.24452	0.138439	0.0343734				0.0554072	0.0373155		0.0371234	0.0337167		0.0650684		0.0524218	0.0804553	0.03311	0.0888806	0.0440511		0.148636
His	CAT		0.0340024		0.030166		0.0673361	0.0904311	0.0588466	0.0441322	0.0940989	0.0483861	0.174005	0.0350753	0.0424719		0.0829696	0.070931	0.0476631	0.0582066	0.0857205		0.0598833	0.190926	0.0441634	0.0372388			0.0926621	0.0371042	0.0436374		0.154369	0.286284	0.595945	0.132536	0.19865	0.0359216	0.0262577		0.0219685	0.0735542	0.065042		0.0434701	0.0730977			0.0750991
Arg	AGA		0.0448074		0.0464243	0.0947953	0.0342401	0.0773045		0.0547697	0.0383101	0.0196374	0.0367919	0.0266715	0.0644772		0.067295	0.0591618	0.0434976	0.0562235	0.595945	0.0423798	0.0571717	0.217477		0.222872			0.0487326	0.0558184	0.084168		0.0543497	0.16789		0.034049		0.0300104	0.0304233		0.0233404	0.0667776		0.0935551	0.0578722	0.0468501	0.062835	0.108433
Arg	AGG	0.181582	0.0508071		0.041701	0.0394516	0.0735407	0.144118	0.0301362	0.0269314	0.0378359	0.0152004	0.0803337	0.0384548	0.0302278	0.0375537	0.0250262	0.0402885	0.019888	0.0373021	0.138575	0.0346942	0.0386402	0.25705	0.0676552	0.0220938			0.0731958	0.0418111	0.0267401	0.0590455		0.0519807	0.0891746	0.0284779	0.0811431	0.0305548	0.0154024		0.0181109	0.0376482	0.0661214	0.0344138	0.0338645	0.0556849	0.067611	0.0466114
Arg	CGA		0.0996733		0.0373968		0.123852	0.0971724	0.0340816	0.036003	0.0248452	0.0133473	0.0755331	0.0345161	0.050142	0.595945			0.0413916	0.0937206	0.0814962	0.0448824	0.0394559	0.222482	0.240536	0.0306299			0.628181	0.0699095		0.174228	0.628181	0.0417732	0.0591855	0.0336227		0.0417725	0.0573172		0.0289671			0.0361696	0.0239705	0.0842959	0.0375052
Arg	CGC		0.0256348		0.229381	0.118964	0.0842576	0.0652177	0.0369423	0.0552867	0.028136	0.0209407	0.0642037	0.0403304	0.027616	0.354342			0.0330052	0.0553984	0.072032	0.0788731	0.0606817	0.222482	0.0839992	0.0677505					0.091336				0.12301	0.0317633		0.0420348	0.0551637		0.0327666	0.229381		0.397297	0.0250853	0.090752	0.303441
Arg	CGG		0.0414245		0.0825883			0.354342	0.0335143	0.035579	0.0575437	0.0180247	0.0642255	0.0625594	0.0232918	0.0544892	0.628181	0.628181	0.0293312	0.0315998	0.112911	0.0807322	0.0672046		0.244315	0.0423064			0.0433426	0.0409386	0.628181				0.0531816	0.0248267		0.027907	0.0275928	0.126982	0.0225505	0.096468		0.0384644	0.0330141	0.0525178	0.0290685	0.159402
Arg	CGT	0.444192	0.0215959		0.108488	0.122542	0.106987		0.0813652	0.0643528	0.0350932	0.0250532	0.444192	0.0945473	0.0353411				0.025522	0.109003	0.165286	0.0663839	0.0223757	0.125137	0.0724246	0.0727892			0.150998		0.16057		0.0895754	0.183914	0.0590128	0.0792045		0.0308166	0.0324054	0.444192		0.0754771		0.0381073	0.0276808		0.104019		0.162413
Lys	AAA		0.0626387		0.0344262	0.113888	0.0587884			0.0808304	0.126484	0.020844	0.628181	0.142797	0.0273094		0.318547	0.237432	0.0484804	0.0583907	0.106713	0.628181	0.0492414		0.0305127	0.0908927	0.120732		0.628181	0.37541				0.0854309		0.050971	0.0967537	0.0402155	0.0223337		0.0358402		0.168438		0.0353261		0.0540339
Lys	AAG	0.147773	0.0301177		0.0415043	0.0619141	0.0627423		0.146239	0.0333742	0.0439608	0.0179878		0.10559	0.0236102			0.0794696	0.0368253	0.111368	0.0482788	0.0351021	0.0337747		0.0469702	0.0477474	0.274162	0.0575558	0.34407	0.318547	0.0430872		0.0707146	0.125904	0.286284	0.0353951	0.0417322	0.0242409	0.0150588		0.0277145	0.280933	0.050404	0.101416	0.0281305	0.106366	0.55031	0.045995	0.628181
STOP	TAA		0.0413889		0.0820228		0.190927	0.0900262	0.0460748	0.0284501	0.0546456	0.0269131		0.0339821	0.061257	0.14246	0.0525385	0.0444077	0.0367786	0.110279		0.318547	0.0363564		0.124683	0.0769178	0.116259			0.0867108	0.089842		0.126669		0.0299317	0.041521		0.0362818	0.034328		0.024465				0.0279357	0.0428679	0.0757743	0.210511
STOP	TAG		0.0639725		0.444192	0.0634764	0.0864236			0.0586888	0.0640562	0.0273086	0.191989	0.0378654	0.0284479		0.187904	0.114619	0.0361511	0.139348	0.14321	0.151901	0.0221732	0.0820755	0.202482	0.0735081			0.0529779	0.0433217	0.0483515		0.0624106	0.0523757	0.0343759	0.0253377		0.0303418	0.0235327		0.0444744	0.0762546		0.0802576	0.0462569	0.101907	0.151901
STOP	TGA		0.0429934		0.0442207	0.181622	0.0411321			0.0737736	0.206113	0.0224863		0.0621825	0.0718129		0.0925976	0.0457476	0.038689	0.0607248	0.126174	0.045489	0.0962789	0.134177	0.0632899	0.0804756				0.0813329				0.0747215	0.0617211	0.0340466		0.034441	0.0231501		0.0346151	0.0611754		0.444192	0.0268963	0.0939953	0.0310959
	WT	M	S	I	Q	H	F	R	V	A	L	I	P	F	F	A	A	F	C	L	P	V	F	A	H	P	E	T	L	V	K	V	K	D	A	E	D	Q	L	G	A	R	V	G	Y	I	E	L	D
	Amino Acid	3	4	5	6	7	8	9	10	11	12	13	14	15	16	17	18	19	20	21	22	23	24	25	26	27	28	29	30	31	32	33	34	35	36	37	38	39	40	41	42	43	44	45	46	47	48	49	50
	W		0.0366484		0.0532904			0.0534236	0.0332237	0.112634	0.0883523	0.018993	0.0929195	0.0316126	0.187904	0.118494	0.266517		0.0455203		0.100689	0.0817296	0.04666	0.15564	0.375411	0.0389376				0.0525608	0.174004				0.0581576	0.0245951		0.0356486	0.0297418	0.397297	0.0609875			0.134669	0.0256827		0.628181
	F		0.0956585	0.0958398	0.0236614			0.0857402	0.110309	0.0242902	0.0465876	0.016913	0.0377831			0.0892624			0.028855	0.0376931	0.0968275	0.053633								0.0987414	0.628181			0.143774	0.0941242	0.0621071		0.24452	0.0346521		0.0338319				0.0276889	0.0825749	0.0860536		0.118493
	Y		0.0351855		0.0614139	0.0977245	0.0361557			0.0358159	0.0381975	0.0249362		0.0598903	0.0768084		0.0424695	0.129484	0.0607011	0.0594049	0.0592574	0.568211	0.14549		0.0667839	0.05666				0.0495485	0.0822779	0.0781369	0.192642	0.0752268	0.263032		0.14321	0.045404	0.0264597		0.046943			0.0747604		0.628181	0.628181	0.06827	0.0640682
	P		0.0163353		0.0239882	0.0624024	0.0201558	0.0250446	0.0393691	0.021312	0.0182618	0.0150098		0.021535	0.0175799	0.192644	0.0252809	0.0286329	0.0151568	0.0337663		0.0400049	0.0240272	0.0654551	0.0874056			0.1642	0.0342315	0.0239752	0.0303981	0.206148	0.0394522	0.0390717	0.0452723	0.0219511	0.0436326	0.0181475	0.0124959		0.0165666	0.186829		0.0274644	0.0154723	0.0348263	0.0390272	0.0620651	0.0594086
	M		0.0809905	0.397297	0.0520471	0.0384244	0.0401848	0.113465	0.0334677	0.0168447	0.0271606	0.0212345	0.0286245	0.0355653	0.0356191	0.177491	0.166179	0.020299	0.0545885	0.0330292	0.107971	0.0453809	0.059059	0.170486	0.0518234	0.0233167		0.0799063	0.0891271	0.0573631	0.0926416	0.141175	0.040422	0.0578922		0.0363175	0.0571091	0.0300397	0.0215484	0.628181	0.021324	0.0857234	0.106908		0.0755328	0.058632	0.0247816	0.0681438
	I	0.0633164	0.0220257		0.0314741	0.0407271	0.032336	0.0571154	0.042095	0.0181296	0.0154529		0.0504645	0.0169362	0.0264396	0.0734553	0.0327327	0.0245253	0.0188827	0.0244269	0.0939571	0.0439073	0.0262494	0.146638	0.0251786	0.0269681	0.628181	0.290792	0.0823224	0.0320217	0.0268646	0.047439	0.0825883	0.0785196	0.0387242	0.0299876	0.0605247	0.017864	0.016445		0.0193754	0.0467461	0.0888412	0.0666962	0.016456		0.0872958	0.0467873	0.113888
	L	0.0804756	0.0128645		0.0161706	0.0592697	0.0211091	0.0258912	0.0170614	0.0122278		0.00873976	0.0206574	0.0114054	0.0128602	0.0656937	0.0608862	0.0196774	0.0166347		0.0328379	0.01965	0.0160387	0.0751883	0.0294042	0.011314				0.0188378	0.0197028	0.0367966	0.0480714		0.030432	0.0122322	0.033451	0.013777		0.628181	0.0113173	0.0432336	0.0744228	0.0253306	0.00970387	0.0407192	0.0201307		0.138472
	V	0.0924227	0.0138974	0.0996737	0.0297353	0.0205211	0.0258346	0.0347576		0.0153498	0.0205588	0.0133403	0.0276873	0.0122579	0.0174729	0.0506529	0.0180974	0.0247149	0.0139267	0.0283562	0.0555422		0.0218535	0.036299	0.0291216	0.0149755	0.1642		0.043913		0.0273733		0.0520314	0.0388221	0.0277562	0.0143037	0.045963	0.0195579	0.0107182	0.109575	0.0177362	0.0390582		0.0317285	0.0125185	0.0338923	0.0410994	0.0226117	0.052289
	A		0.0152053		0.0227097	0.0286617	0.0244061	0.0681876	0.0300965		0.0280537	0.0141374	0.0360081	0.0228068	0.0211745			0.023629	0.0210163	0.0351857	0.134841	0.0206255	0.0184517		0.0268784	0.0428221	0.24452	0.107906	0.0360231	0.0218237	0.0281824	0.0849712	0.0542764	0.0413547		0.0180921	0.0302247	0.016252	0.0103802	0.100473		0.0941634	0.0734354	0.0374774	0.0149788	0.0446205	0.0404115	0.0315416	0.0483013
	G		0.0116157		0.0182866	0.0227231	0.0278762	0.0422213	0.0222509	0.0155545	0.0094001	0.00993912	0.0253551	0.0159986	0.0136855	0.0336579	0.012976	0.0167036	0.0122967	0.0318953	0.105941	0.0243176	0.0122293	0.0272536	0.0217564	0.0165698	0.113888		0.0303115	0.0170893	0.0261927	0.0507359	0.056973	0.039822	0.0283621	0.0144048	0.028859	0.0108283	0.0107453		0.0168293	0.0895131	0.0460352		0.0135182	0.0421977	0.0242808	0.0208643	0.0392447
	C	0.444192	0.0256521		0.0537558	0.27677	0.0289334	0.0508658	0.0395212	0.028176	0.0393487	0.0238552	0.03918	0.029482	0.0540054		0.0720239	0.0723451		0.0385655	0.362681	0.0475517	0.040613	0.362681	0.0722173	0.187904				0.0367104					0.129484	0.0495477		0.0400723	0.0366467	0.102477	0.042961		0.179685	0.0624738	0.0515339		0.0925014		0.20766
	S			0.0977245	0.0259489	0.0308781	0.0167662	0.0443328	0.0398073	0.0277888	0.0165633	0.0144695	0.0356361	0.0197267	0.0181353	0.0384607	0.0236684	0.0252216	0.0125616	0.0291734	0.0580222	0.0251252	0.0235243	0.0582764	0.0416715	0.0293383		0.135705	0.0563511	0.0213347	0.0409057		0.0374691	0.0971724	0.0224578	0.0216836	0.0624642	0.0148251	0.0161176	0.0916975	0.0190485	0.050595	0.0800826	0.0340438	0.017254	0.0296239	0.0261081	0.0493859	0.0594138
	T	0.0882624	0.0167365	0.0818872	0.0250676	0.0382152	0.022863	0.0742438	0.030811	0.0150778	0.0296701	0.0136462	0.0198385	0.022237	0.0187048	0.0871795	0.0173628	0.0174102	0.0174903	0.0255754	0.0822634	0.0199635	0.0294994	0.0579822	0.0265978	0.0313038			0.0304973	0.0252326	0.0237602	0.0524774	0.0409572	0.0832839	0.0336872	0.0191001	0.0427742	0.0144077	0.0104444	0.128279	0.023949	0.0325162	0.0456706	0.0488182	0.015633	0.049946	0.0270622	0.0216575	0.0417249
	Q	0.318547	0.0266438			0.132463	0.0410476	0.180551	0.0292446	0.0186213	0.0297364	0.0137469	0.025003	0.0218979	0.0255515	0.104859	0.0861471	0.113194	0.0148334	0.0360457	0.206656	0.0468403	0.0208615	0.115065	0.0232364	0.0199645	0.183914		0.0324522	0.0411946	0.0519987	0.134835	0.34407	0.0783677	0.0322917	0.0199188			0.0172221		0.0194476	0.0558701	0.0946729	0.0382899	0.0237089	0.263032	0.0373053	0.114115	0.114855
	N	0.595945	0.0190547	0.186024	0.0678458	0.0617134	0.0454769		0.120184	0.0374749	0.0456435	0.0275782	0.0590022	0.0479675	0.0295983	0.196836	0.0320435	0.0457977	0.0325574	0.0340312	0.125464	0.0931496	0.132004	0.550951	0.0576451	0.0250685	0.628181	0.628181	0.0409529	0.051643	0.0397169		0.0736064	0.15811		0.176505	0.0519804	0.0368646	0.0196598		0.0206735	0.0499288	0.105151	0.0755811	0.0360415	0.0783578	0.0618836	0.136201	0.070057
	D		0.0247001		0.0445168	0.303441	0.0274295	0.0618141	0.0931164	0.0243569	0.0268137	0.0176577	0.0945473	0.0321398	0.0249362	0.0903558	0.0229081	0.0454957	0.0269844	0.039174	0.0580348	0.0549404	0.0718632	0.103266	0.159795	0.0370331	0.12409		0.0922774	0.0451105	0.0292818	0.0718497	0.0576721		0.0615859	0.0311695		0.0208519	0.0199055	0.125876	0.129193	0.348453	0.0456321	0.0461271	0.0204366	0.0867944	0.0350736	0.183818
	E		0.0280759		0.0846733	0.0371315	0.0222089	0.0495593	0.0381343	0.0285097	0.0381625	0.0169471	0.0275522	0.0235599	0.0384653	0.0382032	0.026828	0.0234742	0.0156058	0.075711	0.207696	0.0399064	0.0307424	0.546264	0.0311127	0.0221686			0.0328201	0.022684	0.0385544	0.0726379	0.104861	0.104124	0.0459068		0.053296	0.0127954	0.01239		0.0392838	0.061972	0.0645696	0.0537665	0.0305395	0.229381		0.0410864	0.0479049
	H		0.0212563		0.0242957		0.0606367	0.0904311	0.0402172	0.0437735	0.0388174	0.0227827	0.0484959	0.0335101	0.0257468		0.0480807	0.0676485	0.0354001	0.0339151	0.0850668	0.119528	0.0425608	0.190926		0.0332397			0.0871807	0.0358571	0.0270005		0.151901	0.286284	0.0551667	0.0354901	0.192719	0.0258357	0.0207222		0.0208159	0.0735542	0.040872	0.0804553	0.0263494	0.0565789	0.0440511		0.0669052
	R	0.171108	0.0138361		0.0223788	0.0334292	0.0260052		0.0163839	0.0160098	0.0136565	0.00719808	0.0252576	0.0160377	0.0132828	0.0306327	0.0234405	0.0331801	0.0117579	0.0197812	0.0444023	0.0201449	0.0154479	0.0876635	0.0413554	0.0155785			0.0288969	0.0243138	0.0242882	0.0555883	0.0464373	0.0315613	0.0296393	0.0131894	0.0811431	0.012251	0.0110595	0.123556	0.0103272		0.0661214	0.0179997	0.0122149	0.0266818	0.0201425	0.0412747	0.162413
	K	0.147773	0.0271039		0.0265083	0.0545294	0.0429461		0.140545	0.0308719	0.0415207	0.013625	0.628181	0.0826845	0.0178677		0.318547	0.0748531	0.0293409	0.0517301	0.0439559	0.035076	0.0278706		0.0256039	0.0422887	0.111658	0.0575558	0.318547	0.24452				0.0707017	0.286284	0.029097	0.0383562	0.0207743	0.0124971		0.0219005	0.280933	0.0483341	0.101416	0.0220096	0.106366	0.0505536	0.045995	0.628181
	STOP		0.0270497		0.0387592	0.0600385	0.0364814	0.0900262	0.0460748	0.0242089	0.040676	0.0146047	0.191989	0.0233904	0.0242998	0.14246	0.0445172	0.0307002	0.0214761	0.0497363	0.091494	0.0433038	0.0185825	0.0702926	0.0542172	0.0437148	0.116259		0.0529779	0.0350667	0.0424469		0.0553463	0.0429188	0.0212172	0.0182679		0.01926	0.0148898		0.0182364	0.0477731		0.0793975	0.0178627	0.0364042	0.0283044	0.210511
[truncated: 239 more columns]

## Sheet: Variance (replica 1)
		M	S	I	Q	H	F	R	V	A	L	I	P	F	F	A	A	F	C	L	P	V	F	A	H	P	E	T	L	V	K	V	K	D	A	E	D	Q	L	G	A	R	V	G	Y	I	E	L	D
Amino acid	Codon	3	4	5	6	7	8	9	10	11	12	13	14	15	16	17	18	19	20	21	22	23	24	25	26	27	28	29	30	31	32	33	34	35	36	37	38	39	40	41	42	43	44	45	46	47	48	49	50
Trp	TGG		0.000202404		0.000427963			0.000430105	0.000166343	0.00191183	0.00117637	5.43619e-05	0.00130113	0.000150601	0.00532084	0.00211591	0.0107043		0.000312261		0.00152783	0.00100662	0.000328093	0.00365051	0.0212384	0.000228479				0.000416325	0.00456277				0.000509708	9.11602e-05		0.000191511	0.000133304	0.023787	0.000560518			0.00273302	9.94009e-05		0.0594673
Phe	TTC		0.00222615		0.000156032			0.00110784	0.0018337	0.000187985	0.000432645	9.85733e-05	0.000683288	0.000122746	0.000144659	0.00120073		0.000911145	0.000153747	0.000905125	0.00312471	0.000621438	0.000789469							0.00146929	0.0594673				0.00673975	0.000626923		0.0129747	0.00124114		0.00030279				0.000232663	0.00102755	0.00111596
Phe	TTT		0.00347546	0.0013842	0.000184212		0.00056861			0.000168237	0.00132059	7.65299e-05	0.000313216						0.000768261	0.000280555	0.00247503	0.00144763												0.00311506	0.00163855	0.00748548			0.000211321		0.000399378				0.000228768				0.00211588
Tyr	TAC		0.000306928		0.000583446	0.0594673	0.000370924			0.000804532	0.000527003	0.00026691		0.00094575			0.000271809	0.023787	0.000564638	0.000531805		0.049556			0.000677746	0.0535206				0.000505066	0.0066782		0.0594673		0.0129748			0.00406306	0.000136566		0.000370931					0.0594673	0.0594673
Tyr	TAT		0.000474737		0.0178403	0.00147488	0.000418664			0.000255738	0.000376565	0.00014444		0.00127082	0.000903023			0.00274345	0.023787		0.000529168	0.0594673	0.00332204			0.000490511				0.00139692	0.00119281	0.00092007	0.0057065	0.000852812	0.0594673		0.00309067	0.000335551	0.000469572		0.00305838			0.00084227	8.56962e-05			0.000702374	0.000618576
Pro	CCA		0.000162879		0.00179586	0.00424778	0.000461958	0.00241798	0.000413501	0.000123709	0.000287608	0.000161196	0.000251804	0.000210535	0.000123276		0.000149005	0.000175976	0.000106877	0.000260933	0.00078551	0.00190141	0.00113281		0.0469478				0.000272865	0.000360673	0.000966462		0.0127431	0.000390083		0.000304762	0.00273978	0.00011877	0.000117296		0.000115306	0.00532901		0.000378888	0.000238604	0.00182355	0.000624349
Pro	CCC		8.44779e-05		0.0020378	0.000706735	0.00016496	0.000247461	0.00128092	0.000760197	0.000284022	0.000108216		0.000201038	0.000314435	0.012351	0.0006516	0.00273978	0.000454811	0.0021809	0.000229976	0.0055547	0.000421602	0.00256496	0.00137472	0.000919318				0.000268511	0.000251739		0.000375836				0.000686282	0.000259876	7.37927e-05		0.000200866			0.00285738	6.01076e-05	0.0594673	0.00119886	0.0594673	0.000668019
Pro	CCG		0.000351373		0.000134407		0.000181016	0.000192194	0.000919497	0.000421883	0.000370835	7.65808e-05	0.000279582	0.000437137	0.000325949	0.00899516	0.000565545	0.0594673	0.000199926	0.00122293	0.00110117	0.00378618	0.000199603	0.0027275	0.0152416	0.000188533		0.00406306	0.00049757	0.000461551	0.000558351	0.00934491	0.00129285	0.0014174	0.000548065	0.000110891		0.000239398	6.42595e-05		0.000106426			0.000178533	0.000281236	0.000531965	0.000576106	0.000585324
Pro	CCT		0.000244013		0.000324889	0.0212384	0.000382986	0.00109986	0.0594673	0.000347291	9.80785e-05	0.000969565	0.00106157	0.000431192	0.000139539		0.00255703	0.000487828	8.08141e-05	0.00142169		0.000317446	0.000308735	0.00127138	0.0155747	7.92952e-05				0.000343505	0.00297643		0.00129339	0.000911145	0.000708784	0.000685979	0.000600471	0.00026979	0.000202279		0.000838167			0.00428663	0.000295164	0.000336433	0.00901028		0.00287989
Met	ATG		0.000988499	0.023787	0.000408227	0.000222496	0.00024335	0.00194015	0.000168795	4.27596e-05	0.00011117	6.79507e-05	0.000123477	0.000190616	0.000191194	0.00474747	0.0041616	6.20953e-05	0.000449067	0.000164401	0.00175681	0.000310352	0.000525631	0.00438014	0.000404725	8.193e-05		0.00096221	0.00119709	0.000495877	0.00129336	0.00300349	0.000246232	0.000505066		0.000198765	0.000491494	0.000135988	6.99743e-05	0.0594673	6.85244e-05	0.00110741	0.00172237		0.000859764	0.000518057	9.25483e-05	0.000699779
Ile	ATA	0.00146871	0.00028797	0.00343532	0.000338132	0.0041789	0.000476669		0.0198225	0.000493564	4.44278e-05	4.17858e-05	0.000745974	8.0639e-05	0.000190217		0.000184334	0.000232007	8.58021e-05	0.000209577	0.0465396	0.000480252	0.0002348	0.0458058	9.55371e-05	0.00285738				0.000203669	0.00137575	0.000695509	0.00102789	0.00100448	0.000531872	0.000603258	0.000589786	0.000132735	7.93008e-05		0.000102556	0.00135423	0.00153848	0.00120991	0.000117469	0.00141071	0.00243943	0.000397674
Ile	ATC	0.0044713	0.000245343	0.00127268	0.000282979	0.000623554	0.000641956	0.000787262	0.00142524	7.88504e-05	0.000538302	0.000125269	0.00196146	0.000709247	0.000414369	0.0594673	0.00128075		0.000193491	0.000475363	0.00193219	0.00179316	0.00901028	0.00331383		0.000281004	0.0594673	0.0127431	0.00102128		0.000992306			0.0178402	0.000393709	0.000262784		8.78549e-05	0.000127586		0.00043788	0.000443866			0.000114258			0.00308285	0.00195461
Ile	ATT	0.00129721	0.000162694		0.00532901	0.000468159	0.000368559	0.00129581	0.000331979	0.000181947	0.000288462		0.00128369	0.000110096	0.000547777	0.00082464		0.000148393	0.00056861	0.000233904	0.00470515	0.00129579	0.00022577			0.000191639				0.000635681	0.000135015	0.00066334				0.000536984	0.00810925	0.000530355	0.000242099		0.000176716	0.0297337	0.00497103	0.00158253	0.000137473	0.000428498	0.00212512	0.00497102
Leu	CTA		0.000178294		0.00032437	0.00131215	0.00108936	0.000221848	0.000151615	8.4328e-05	0.000108998	0.000101238	0.000257713	0.000128739	0.000134029		0.00168552	0.000118445	0.000246964	0.000100657	0.000639284	0.000192913	0.000105396	0.00305145	0.00150279	4.19939e-05			0.000359757	0.000410857	0.000819196	0.00113525	0.000379492		0.000591424	7.81898e-05		0.000224813	0.000185176		5.9511e-05	0.00234904	0.00165698	0.000193705	7.80701e-05	0.000355744	0.00016429	0.0012994
Leu	CTC		0.000113462		0.000207981	0.00152858	0.000235848	0.00114605	0.000213489	0.000259991	9.45876e-05	7.42593e-05	0.000413501	6.21207e-05	0.000133376	0.0198225	0.00309068	0.000449323	0.000127511	0.000435226	0.00367188	0.000332249	0.000516732	0.00433509	0.000311265	9.30333e-05			0.000822093	0.000120373	0.000140872	0.000328966			0.000305595	0.00017857	0.000348697	0.00019437	0.00112785		0.000187051	0.000320797		0.000836535	4.45332e-05	0.00730305	0.000354734	0.00332205	0.00390794
Leu	CTG	0.0066076	0.000140108		0.000384255	0.023787	0.000265847	0.00028633	9.51521e-05	5.69954e-05	0.000107432	3.64006e-05	0.000194347	0.000108609	0.000126907	0.000676848	0.00792907	0.00020147	0.000387356	0.000321545	0.000349074	0.000330289	0.000797091	0.00663855	0.000407937	9.35958e-05				0.000244601	0.000173678				0.00389796	8.05372e-05		6.64781e-05	4.02735e-05	0.0594673	7.92652e-05	0.0594673	0.0113272	0.00275012	6.51795e-05	0.00702802	0.000144629		0.0127431
Leu	CTT	0.0189214	6.23014e-05		0.000362719	0.00218445	0.000278123	0.00094575	0.00144823	0.000192989		7.03158e-05	0.00149967	0.000201763	6.20765e-05		0.00212512	0.00124539	0.000176068		0.00101607	0.00158253	0.000131053	0.00201754	0.00131621	0.000396769			0.00102538	0.000325256	0.000326983	0.00129339			0.0178403	0.00022432		0.000180815	8.0639e-05		0.000221974			0.00152097	0.000116429		0.00194015	0.000904426
Leu	TTA	0.0594673	0.00140241		0.00031535		0.000449256		0.00337797	0.000242966	0.00297648	8.84955e-05	0.000454952	0.000204942	0.00140885		0.00456277	0.00153846	0.000898206	0.00152127	0.0453829	0.000327453	0.00105265	0.0594673	0.00187035	0.00205958				0.00214891		0.00428663			0.000518959	0.00110402	0.000325517	0.000473372	0.000972532		0.000252088				0.00013767				0.0297337
Leu	TTG	0.00131215	0.000531692		0.000110856		0.00901026		0.0297337	0.000503347	0.00103745	8.99981e-05	0.000805323	0.000120495	0.00185924	0.0594673	0.0104262	0.00991129	0.000805869	0.0594673	0.00517748	0.000441838	0.000220119			0.000276319			0.000929564	0.00279556			0.00424774			0.000259748		0.000366824			0.000114483		0.00190142	0.000334626	0.000233413	0.00113677	0.0297337	0.00198798
Val	GTA		0.00019574		0.000311507	0.000126631	0.000384218	0.000376751	0.000853772	0.000312395	0.000547539	0.000163952	0.000300781	5.8861e-05	0.000158165	0.0118936	0.000269372	0.000375407	7.03476e-05	0.00076957	0.0043154	0.000372022	0.000269471	0.00672829	0.000251102	0.000405998	0.00406306		0.00205686	0.000135366	0.000461551		0.00496886	0.00181649	0.00322281	0.000290502	0.00125845	0.000206373	5.72163e-05		0.000144897	0.000362739	0.000658061	0.00188532	0.000169451	0.000749984	0.000799645	0.0129748	0.000605954
Val	GTC		0.000118949		0.000576146	0.0104262	0.00057798	0.000537917		0.000201873	0.000244768	0.000367962	0.00071067	0.000101442	0.000298619		0.000200427	0.000189694	0.000313044	0.000218006	0.00200443	0.000361805	0.00025011	0.00316155	0.000649196	0.000678287			0.00211572	0.000756478	0.00040575	0.0212384	0.000984585		0.00594681	9.39805e-05		0.000587958	9.83273e-05	0.0535206	0.000201454		0.00532083	0.023787	0.000105733	0.000967153		0.000238363
Val	GTG	0.0013027	0.000135764		0.000399117	0.000152055	0.00702804	0.00340615	0.000541975	8.2432e-05	0.000227257	7.01152e-05	0.000327368	7.84645e-05	0.000105123	0.000406559	9.38417e-05		7.34435e-05	0.000602208	0.0008673	0.000139628	0.000584273	0.00919369	0.000972532	6.11585e-05			0.000400404		0.000255975	0.00107665		0.000592459	0.000242814	5.77907e-05	0.000838295	0.000139846	4.30816e-05		0.000151273	0.000632574		0.000289528	5.20709e-05	0.000598684	0.000822093	0.000167709
Val	GTT		7.49751e-05	0.00149716	0.0152917	0.000813119	0.000182297	0.00152493	0.000639718	0.000126037	0.000186147	7.01797e-05	0.00112605	0.000212663	0.000397674	0.0594673	0.00104527	0.000342801	0.000304132	0.00142297	0.00313793		0.000222256	0.000253683	0.000784049	0.000106819				0.000143142	0.00292626	0.00509726	0.000826373	0.000472893	0.000248386	0.000914967	0.000878034	0.000294506	0.000142419	0.00196057	0.000378924		0.00101611	0.000396001	0.000126474	0.000596047	0.000688878	0.000359757	0.0013935
Ala	GCA		0.000130841		0.00249349	0.000544996	0.000527462		0.00730311	0.000309396	0.000168831	7.32612e-05	0.000364722		0.000424947	0.000188696		0.00022139	0.00132366	0.00343451	0.0594673	0.000105358	0.000365179	0.000369627		0.00182051	0.00901026		0.000595417	0.000256592	0.00343532	0.00108806	0.000638997	0.0021348	0.000329375	0.000199766	0.00029981	0.000957813	5.03938e-05	0.00730311				0.000720318	0.000567731	0.000694333	0.00213409	0.00185364	0.000606137
Ala	GCC		8.24972e-05		0.000152252	0.000174325	0.000161715	0.0014617	0.000251388		0.0594673	8.26208e-05	0.000423569	0.000324674	0.000196128	0.000783088	0.000177468	0.000364736	0.00016166	0.000241016	0.0453084		0.0002296	0.000196172	0.00011763	0.00521488			0.0152916	0.000235006	0.000478411				0.000291892	0.000139923	0.000617281	7.12287e-05	0.000193201		0.000220871	0.00161825		0.00260092	8.83849e-05		0.000925278	0.00299847
Ala	GCG		0.00015426		0.000410362	0.00252913	0.00202842		0.000309198	0.000592482	0.000782605	0.000431996	0.0594673	0.000570558	0.000195866		0.000157342		0.000210321	0.00131991	0.00849536	0.000254861	0.00104527	0.00321354	0.00508278	0.000657715		0.00175467	0.000777165	0.000449967	0.000760197		0.0080235	0.000390349	0.000636157	0.000210008	0.000450971	0.000111703	3.477e-05		0.000826373	0.0594673	0.00081268	0.00035675	6.89836e-05	0.00140806	0.000610857	0.000172357	0.000871371
Ala	GCT		0.00040216		0.000288086	0.0297337	0.000386874	0.00132715		0.000529895	0.000820585	0.000192108		0.00012598	0.000445924	0.000984595	0.000247176	0.000214831	0.000301532		0.00420374	0.000507689	8.72422e-05		0.00199812	0.000732468			0.000479068	0.000284324	0.000214366		0.00182986	0.00120733		0.000293662	0.0108594	0.000888637	0.000124705	0.00189883	6.54715e-05	0.00838647		0.0104262	0.000491323	0.000858805	0.00112595		0.0152917
Gly	GGA		7.22348e-05		0.000316721	0.000610823	0.000274606		0.000331324	0.000376778	0.00069318	8.78948e-05	0.000749938	0.000147996	0.000213065	0.0594673	0.000228775	0.00014431	6.58313e-05	0.00121283	0.00513913	0.000362744	8.16305e-05	0.000316124	0.00053408	8.1265e-05	0.00208003			0.000223055	0.00256653	0.00757922	0.00247979		0.000945384	8.56867e-05	0.000314173	5.53287e-05	4.97899e-05	0.00249349	0.0001016	0.00640424		0.000428361	0.000113165	0.000503902	0.000682532	0.00047731	0.00347718
Gly	GGC		6.3501e-05		0.000133036	0.00356265	0.00131215		0.000675294	0.00026465	2.03821e-05	8.53168e-05	0.000382016	0.000196077	0.000643202	0.000454148	0.000186779	8.79477e-05	7.82325e-05	0.000412117	0.00432165	0.00153848	0.000126517		0.000588023	0.0198225			0.000559657	9.64595e-05	0.000200133	0.000904416	0.00474746	0.000395006	0.000232838	0.000131695	0.000734818	7.73734e-05	0.000148036	0.000926608	0.000414261	0.00187037	0.000440017	0.000548584	0.000103964	0.000715311	0.000236437	0.000590411	0.00066639
Gly	GGG		9.40534e-05		0.000368991	0.000130363	0.00160576	0.000610874	0.000129659	0.000181314	6.86389e-05	3.22048e-05	0.000233654	0.000118312	8.26569e-05	0.00100909	4.29692e-05	0.000226371	0.000106675	0.000337372	0.00508265	0.000273151	5.00605e-05	0.000218522	0.000125992	0.00014846	0.0594673		0.000360238	0.000190003	0.000412475	0.000755005	0.000805191		0.000404237	8.0375e-05	0.000521856	7.78788e-05	5.39344e-05	0.00792907	0.000119127		0.00116562	0.000115384	0.000108908	0.0212384	0.000437435	8.75696e-05	0.000599339
Gly	GGT		0.000109252		0.000153338	0.000307245	0.00028262	0.000476669	0.000810044	6.43297e-05	0.000100885	7.53362e-05	0.000477078	0.000176826	5.84021e-05	0.000376565	0.000155108	0.000929356	0.000149577	0.00343596	0.0447206	0.000246369	0.000347316	0.00093852	0.000392292	0.00019651			0.000374503	0.000376314	0.000686608	0.0594673	0.00509729	0.000605767	0.00243943	0.00281232	0.000692223	7.71827e-05	8.14103e-05		0.000352025	0.00757922			0.000114388	0.00343597	0.000304639	0.023787	0.00114387
Cys	TGC		0.000811079		0.00640208		0.00901028	0.000732267	0.000248985	0.000281741	0.00109196	0.000158644	0.000287115	0.000196482	0.000593468					0.000226882		0.00064299	0.000286759	0.049556	0.000785943	0.00532084										0.000610839		0.00185364	0.0535206		0.000959672				0.000428703				0.00649853
Cys	TGT	0.0297337	0.000112806		0.000464747	0.0129748	0.000127762	0.000840863	0.0041789	0.000207418	0.000295921	0.000186443	0.00118582	0.000392571	0.00175181		0.000781739	0.000788728	0.000232007	0.0152917	0.0198225	0.000718709	0.00184385							0.000203422					0.00252663	0.000933225		0.000278526	0.000203004	0.00158255	0.000389869		0.00486553	0.000592473	0.00667907		0.00128945
Ser	AGC		9.00169e-05		0.000580002	0.000379363	0.000478411			0.000671287	0.000206232	0.000262486	0.00519832		0.000313879	0.000311122	0.000705369	0.00161825	0.000181592	0.00130113	0.0535206	0.00387838		0.00136119	0.000439587				0.023787	0.000268182	0.00179054		0.00111596	0.00424778		0.000206624		0.000218301	0.00102019		0.000202814	0.0594673		0.00111838	0.000700182	0.000215275	0.000200148	0.0010826	0.000731676
Ser	AGT			0.00143918	0.00356812	0.000569984	0.000378184	0.000444825	0.000302858	0.00060642	5.45072e-05	0.000128593	0.00101051	0.000165419	0.000175629	0.0040613	0.000121641	0.000208083	0.000108216	0.000196302	0.0458058	0.000649196	0.00137575	0.00427235	0.000962808	0.000531209				0.000214786	0.000391319			0.023787	0.000240139	0.000364166	0.000587992	0.000219941	6.67089e-05	0.00252916	0.000108634	0.000551399	0.000966462	0.000623986	0.000434337		0.00029055	0.000621302	0.00237957
Ser	TCA		0.00332935		0.00109063		0.000199215		0.00175181	0.000872257		0.000198151	0.000766919	0.000975971	0.00396461		0.00119709	0.0297337	0.00033042	0.0020539		0.000654994	0.000364385			0.00150729			0.000489173	0.000218839			0.000376468	0.00226184	0.000159673	0.0594673		0.000219848	0.000399435		0.000381905	0.00218461		0.000572094	0.000693405	0.00297675	0.0594673
Ser	TCC		0.000410823		0.000608403	0.000460914	0.000303665	0.0535206	0.00388544	0.000310795	0.00667824	0.000425498	0.000819543	0.00027112	0.000168242	0.00287193	0.000712288		0.000170413		0.00514701	0.00686169	0.023787	0.0594673							0.0594673		0.000853207		0.000822875	0.000555491		0.000651322	0.00205686		0.00137382			0.000663161	0.000302021		0.00174526	0.0073206
Ser	TCG		0.000882738		0.000332445		0.00017396		0.0198225		0.0594673	0.000123121	0.000760183	0.000390016	0.000274634	0.00149049		0.0594673	0.00117398		0.00515381	0.000141818	0.000293871	0.00348603		0.000208901		0.00277524		0.000601207	0.00182354				0.00101233	0.000970685		0.000120738	0.000211336						0.000155342	0.000388299
Ser	TCT		0.00311506		0.000429808	0.00262586		0.000910387		0.00091979	0.00116167	0.000212203	0.005597	0.00026392	0.000672002			0.000200536	5.65009e-05	0.000676344	0.000691718	0.0535206	0.000195393	0.00211572	0.00188537	0.00264309			0.0594673		0.00401071		0.0297337		0.00181907	0.00026874		0.000148851	0.000601374	0.00267459	0.00899516	0.00307597			0.000135093		0.00137762		0.0138757
Thr	ACA		0.000231573		0.000348697	0.000768909	0.000456151	0.000966462	0.000252881	0.000356286	0.000248615	7.71197e-05	0.000157255	0.000438469	0.000372663		7.52036e-05	0.00013492	0.000129242	0.00262591	0.0212384	0.000131973	0.000795208			0.00043142		0.0014864	0.000326894		0.000383143		0.0152917		0.00347717	0.000163187	0.000493688	9.95299e-05	6.36681e-05	0.0024798	0.000150947	0.00106986	0.000314327	0.00428663	8.89171e-05		0.00108807	0.00231161	0.00639436
Thr	ACC		0.000286175		0.000310105	0.00032843	0.000412308		0.000555146	9.50007e-05	0.000482618	5.96875e-05	0.000852408	0.000442964	0.000137082	0.0297337	0.00231767	0.000345513	0.000720916	0.00119105	0.049556	0.000126354	0.000228173	0.00444242	0.000406957	0.0509719		0.00475748	0.00378621	0.000166343	0.000367116		0.000256279	0.023787		0.000292117		8.9894e-05	6.00118e-05			0.00106331		0.000656209	0.000134119	0.000383679	0.0029895	0.0297337	0.000738318
Thr	ACG	0.00117398	0.000103363		0.000254229	0.00524719	0.0006111	0.00555473	0.000797803	0.00018329	0.00399935	0.000278729		0.000181187	0.000184469	0.00117637	0.000267049	0.000169742	0.000136575	0.000151707	0.00555029		0.00120748	0.015495	0.000377514	0.000318582			0.000495548	0.000293855	0.00254868	0.000415005			0.00313564	0.000125018	0.000639926	0.000143372	4.85733e-05		0.000208642	0.00027469		0.000970685	0.000174484		0.00264722	8.31565e-05	0.00043497
Thr	ACT		0.000160153	0.00101051	0.00175359	0.0594673	0.000154671			0.000121312	0.000813204	0.000412234	0.000106787	0.000295321	0.000277811		0.000219149	0.000174791	0.000189793	0.000425947	0.00129149	0.000858322	0.000893404	0.000820929	0.00023265	0.000777962		0.00171612	0.00055205	0.00097402	0.000165389			0.00108053	0.000190822	0.00146397	0.0594673	0.000258601	0.00012267		0.0110441	0.00125596			0.000361684		0.000135949	0.000593238
Gln	CAA		0.000248854			0.00297675	0.000419412	0.00491258	0.00424778	9.76428e-05	0.000561445	7.03189e-05	0.000185842	8.56889e-05	0.000147925	0.0594673	0.00198235	0.00382908	0.000175419	0.000396886	0.0455915	0.000367098	0.000214652	0.00200871	0.00055421	0.00104081	0.00509726		0.000182013		0.000460478	0.00273978	0.0178403	0.0594673	0.000276287	0.000228291		0.000391358	0.000378668		0.000189133	0.00103635	0.00140568	0.000549681	0.000175879		0.00189797		0.00198795
Gln	CAG	0.0152916	0.00018722		0.00111218	0.0212384	0.000648398		0.000132936	0.000112309	0.000175095	4.77321e-05	0.000190535	0.000462514	0.000292655	0.00169916	0.00274343	0.00371149	4.09452e-05	0.000385213	0.00644018	0.00705766	9.42698e-05	0.0448881	9.5433e-05	6.38386e-05			0.00123308	0.000255734	0.00343597			0.000939453	0.000375491	8.08753e-05			5.06361e-05		8.74212e-05	0.000852812	0.0535206	0.000369176	0.000163183	0.0113272	0.000236396	0.00196242
Asn	AAC	0.0535206	0.000104569		0.0129748	0.00113525	0.00049816			0.000628474	0.00122552	0.000229936	0.00052462	0.000561297	0.000880982		0.00060978	0.000374149	0.000194251	0.000592707	0.00457931	0.0152916	0.00271311	0.0458058	0.00050245	0.000212465			0.00123032	0.00170497	0.00110784		0.00238777			0.00469486	0.00222615	0.000230621	0.000174253		0.00100692			0.000860864	0.00273978	0.000925278	0.000675883	0.00279556	0.0152916
Asn	AAT		0.000114403	0.00521493	0.000726969	0.00114535	0.000827792		0.00217671	0.000325939	0.000421787	0.000227919		0.000907524	0.000155117	0.00583872	0.000206946	0.0020378	0.000891184	0.000246606	0.00577826	0.0014088	0.0594673	0.0594673		0.000170873	0.0594673	0.0594673	0.000324106	0.000525237	0.000301571		0.00123922	0.00376727			0.000495534	0.00179325	8.73705e-05		6.87664e-05	0.000375674	0.00166623		0.000210376		0.004325		0.000770578
Asp	GAC		0.000161565		0.000407871	0.0297337	0.000290515		0.00205686	9.37596e-05	0.000173984	8.7945e-05	0.00175181	0.000156413	0.00343596		0.000139662	0.000334345	0.00024373	0.00033914	0.000763267	0.00721302	0.00190227	0.0155325	0.00384801	0.00027913			0.00128321	0.00113677	0.000161632			0.00121584	0.0535206	0.00639446	0.000370957	0.000151211	0.000178425		0.00254007	0.0182978	0.000399117	0.000496578	7.21417e-05	0.00667824	0.000778254	0.00831077	0.000601458
Asp	GAT		0.00021257		0.00109986	0.0212384	0.00018559	0.000578762	0.00356812	0.0018988	0.000286034	0.000100614	0.0066076	0.023787	9.63047e-05	0.00123033	0.000181755	0.00469486	0.000198994	0.000728846	0.00149963	0.000492732	0.00133318	0.00176209		0.000807403	0.00244826			0.00041836	0.000646767	0.000777962	0.000501233		0.00057797	0.000150476		0.000115429	8.96193e-05	0.00238777			0.00146094	0.000912673	0.000495604	0.00134712	0.000243976	0.0110441
Glu	GAA		0.000162466		0.00108044	0.000256279	0.000224432		0.000220961	0.000512202	0.0011669	7.72262e-05	0.000375674	0.000210782		0.00156694	0.000288613	0.000136623	7.19822e-05	0.00159753	0.0065258	0.00456277	0.000171691		0.000149504				0.000929356	0.000372047	0.000239669	0.00170827	0.00165707	0.00259505	0.000336862		0.00366187	6.25168e-05	5.49983e-05		0.000333065	0.000869547	0.000822493		0.000156422			0.00102789	0.000357034
Glu	GAG		0.000440035			0.00108807	0.000112189	0.000370134		0.00016116	0.000269537	9.81125e-05	0.000164124	0.00013834	0.00022297	0.000255704	0.000173347	0.000211265	7.51042e-05	0.00206701	0.0453829	0.000252809	0.000842235	0.044969	0.00605443	7.41343e-05	0.00185364		0.000196582	9.78032e-05	0.00330382	0.00153849		0.0041789	0.00532083	0.000133139	0.000482879	4.06234e-05	3.97875e-05		0.000776682	0.00175181	0.00258241	0.000435644	0.00140885	0.00792907	0.000272854	0.00033682	0.00991129
His	CAC		0.000111546		0.000255286	0.00149048	0.00287753		0.000455465	0.0152917	0.000273196	0.000100341	0.000382594	0.00194015	0.000157531		0.000521433	0.00748546	0.000424278	0.000261567	0.0535206	0.00215304	0.000554592			0.000817543			0.00901028	0.00288821	0.000178055				0.000462638	0.000209839		0.000207685	0.000171316		0.00063804		0.000414125	0.000975479	0.000165206	0.00119048	0.00029243		0.00332931
His	CAT		0.000174232		0.000137133		0.000683288	0.00123238	0.000521856	0.000293507	0.00133437	0.000352817	0.0045628	0.000185401	0.000271839		0.0010374	0.000758194	0.000342352	0.000510567	0.00110733		0.000540406	0.00549335	0.000293923	0.000208977			0.00129394	0.000207469	0.000286964		0.0035911	0.012351	0.0535206	0.00264714	0.00594681	0.000194456	0.000103902		7.27295e-05	0.000815311	0.000637524		0.000284767	0.000805221			0.000849919
Arg	AGA		0.000302558		0.000324787	0.0013542	0.000176676	0.00090057		0.000452053	0.000221174	5.81133e-05	0.000203991	0.000107202	0.000626499		0.000682456	0.000527462	0.000285127	0.00047637	0.0535206	0.000270662	0.000492573	0.00712744		0.00748546			0.000357888	0.00046953	0.00106759		0.000445146	0.00424774		0.00017471		0.000135722	0.000139483		8.20966e-05	0.000672002		0.001319	0.000504718	0.000330772	0.000594992	0.00177188
Arg	AGG	0.0049688	0.000389007		0.000262061	0.000234551	0.000815011	0.00312998	0.000136862	0.000109302	0.000215733	3.48191e-05	0.000972532	0.000222849	0.000137696	0.000212526	9.4384e-05	0.000244608	5.96058e-05	0.000209689	0.00289387	0.000181394	0.000225002	0.00995732	0.00068978	7.35613e-05			0.000807384	0.000263445	0.000107754	0.00052539		0.000407186	0.00119837	0.000122215	0.000992229	0.000140691	3.57506e-05		4.94297e-05	0.000213598	0.000658859	0.000178473	0.000172822	0.000467286	0.000688878	0.00032741
Arg	CGA		0.00149715		0.000210754		0.00231159	0.00142297	0.000175044	0.000195338	9.30237e-05	2.68469e-05	0.000859772	0.000179536	0.000378888	0.0535206			0.000258186	0.00132366	0.00100088	0.000303571	0.000234602	0.00745933	0.00871901	0.000141384			0.0594673	0.000736513		0.00457453	0.0594673	0.000262968	0.000527884	0.000170363		0.00026296	0.000495084		0.00012645			0.00019715	8.65889e-05	0.00107083	0.000211978
Arg	CGC		9.90305e-05		0.00792907	0.00213274	0.00106986	0.000640972	0.000205663	0.000460627	0.000119298	6.60829e-05	0.000621195	0.000245117	0.000114929	0.0189214			0.000164163	0.000462491	0.000781915	0.000937488	0.000554912	0.00745933	0.00106331	0.000691725					0.00125716				0.0022803	0.000152041		0.000266273	0.00045858		0.000161798	0.00792907		0.023787	9.48302e-05	0.00124114	0.0138757
Arg	CGG		0.000258597		0.00102789			0.0189214	0.000169266	0.000190764	0.000499003	4.89605e-05	0.000621617	0.000589786	8.17553e-05	0.000447434	0.0594673	0.0594673	0.000129649	0.000150479	0.00192125	0.000982204	0.000680622		0.00899516	0.000269725			0.000283099	0.000252565	0.0594673				0.000426218	9.28848e-05		0.000117364	0.000114736	0.00242994	7.66341e-05	0.00140241		0.000222959	0.000164251	0.000415643	0.000127337	0.00382908
Arg	CGT	0.0297337	7.02828e-05		0.00177367	0.00226296	0.00172493		0.000997667	0.000624085	0.00018559	9.45875e-05	0.0297337	0.00134712	0.000188221				9.81608e-05	0.00179055	0.00411701	0.0006641	7.54502e-05	0.00235982	0.000790462	0.00079844			0.00343596		0.00388544		0.00120917	0.00509729	0.000524809	0.000945384		0.000143112	0.00015825	0.0297337		0.000858498		0.000218839	0.000115469		0.00163053		0.00397514
Lys	AAA		0.000591281		0.000178602	0.00195461	0.000520825			0.000984595	0.00241092	6.54743e-05	0.0594673	0.00307289	0.000112392		0.0152916	0.00849545	0.000354193	0.000513801	0.00171612	0.0594673	0.000365401		0.000140304	0.00124499	0.00219663		0.0594673	0.0212384				0.00109986		0.00039152	0.00141073	0.000243722	7.51673e-05		0.000193575		0.00427552		0.000188061		0.000439988
Lys	AAG	0.00329077	0.000136695		0.000259593	0.000577681	0.000593238		0.00322281	0.000167853	0.000291232	4.87599e-05		0.00168017	8.40056e-05			0.000951723	0.000204363	0.00186908	0.000351254	0.000185684	0.000171906		0.000332471	0.000343564	0.0113272	0.000499214	0.0178403	0.0152917	0.000279773		0.000753574	0.00238884	0.012351	0.000188797	0.000262453	8.85533e-05	3.41733e-05		0.000115751	0.0118936	0.000382859	0.00154998	0.000119252	0.00170497	0.0456376	0.000318808	0.0594673
STOP	TAA		0.000258153		0.00101386		0.00549343	0.00122137	0.000319915	0.000121977	0.000450007	0.000109153		0.000174023	0.000565483	0.00305841	0.000415971	0.000297183	0.000203844	0.00183271		0.0152917	0.000199192		0.00234274	0.000891583	0.00203685			0.00113306	0.00121637		0.00241798		0.000135012	0.000259803		0.000198375	0.000177585		9.01984e-05				0.000117605	0.000276932	0.00086527	0.0066782
STOP	TAG		0.000616731		0.0297337	0.000607202	0.00112557			0.000519061	0.000618344	0.000112384	0.0055547	0.000216069	0.000121958		0.00532084	0.00197982	0.000196948	0.00292626	0.00309068	0.00347718	7.4091e-05	0.00101516	0.00617847	0.00081429			0.000422959	0.000282825	0.000352313		0.000586982	0.000413397	0.000178081	9.6748e-05		0.000138736	8.34552e-05		0.000298077	0.000876275		0.00097069	0.000322449	0.00156501	0.00347718
STOP	TGA		0.000278556		0.000294686	0.00497103	0.000254959			0.000820182	0.00640204	7.61982e-05		0.0005827	0.000777165		0.00129213	0.000315388	0.000225571	0.0005557	0.00239909	0.000311832	0.00139692	0.00271311	0.000603638	0.000975971				0.000996876				0.000841393	0.000574084	0.000174685		0.000178755	8.07635e-05		0.000180567	0.000563978		0.0297337	0.000109016	0.00133144	0.000145719
	WT	M	S	I	Q	H	F	R	V	A	L	I	P	F	F	A	A	F	C	L	P	V	F	A	H	P	E	T	L	V	K	V	K	D	A	E	D	Q	L	G	A	R	V	G	Y	I	E	L	D
	Amino Acid	3	4	5	6	7	8	9	10	11	12	13	14	15	16	17	18	19	20	21	22	23	24	25	26	27	28	29	30	31	32	33	34	35	36	37	38	39	40	41	42	43	44	45	46	47	48	49	50
	W		0.000202404		0.000427963			0.000430105	0.000166343	0.00191183	0.00117637	5.43619e-05	0.00130113	0.000150601	0.00532084	0.00211591	0.0107043		0.000312261		0.00152783	0.00100662	0.000328093	0.00365051	0.0212384	0.000228479				0.000416325	0.00456277				0.000509708	9.11602e-05		0.000191511	0.000133304	0.023787	0.000560518			0.00273302	9.94009e-05		0.0594673
	F		0.00137897	0.0013842	8.43701e-05			0.00110784	0.0018337	8.89138e-05	0.000327076	4.31069e-05	0.000215131			0.00120073			0.000125473	0.000214107	0.00141288	0.000433484								0.00146929	0.0594673			0.00311506	0.00133509	0.000581287		0.00901026	0.000180953		0.000172489				0.000115537	0.00102755	0.00111596		0.00211588
	Y		0.000186568		0.000568384	0.00143918	0.000196998			0.000193312	0.000219876	9.37062e-05		0.000540532	0.000889049		0.000271809	0.00252663	0.000555266	0.000531805	0.000529168	0.048655	0.00318989		0.000672128	0.000483795				0.000369972	0.00102017	0.00092007	0.00559258	0.000852812	0.0104262		0.00309067	0.000310668	0.000105506		0.000332085			0.00084227		0.0594673	0.0594673	0.000702374	0.000618576
	P		4.02126e-05		8.67169e-05	0.000586828	6.12222e-05	9.45226e-05	0.000233571	6.84473e-05	5.02567e-05	3.39516e-05		6.98872e-05	4.65738e-05	0.00559265	9.63147e-05	0.000123549	3.46197e-05	0.00017182		0.000241176	8.69989e-05	0.000645647	0.0011513			0.00406306	0.000176587	8.66227e-05	0.000139252	0.00640424	0.000234559	0.000230056	0.000308869	7.2614e-05	0.0002869	4.96297e-05	2.35313e-05		4.13595e-05	0.00526013		0.000113671	3.60758e-05	0.000182777	0.000229532	0.0005805	0.000531872
	M		0.000988499	0.023787	0.000408227	0.000222496	0.00024335	0.00194015	0.000168795	4.27596e-05	0.00011117	6.79507e-05	0.000123477	0.000190616	0.000191194	0.00474747	0.0041616	6.20953e-05	0.000449067	0.000164401	0.00175681	0.000310352	0.000525631	0.00438014	0.000404725	8.193e-05		0.00096221	0.00119709	0.000495877	0.00129336	0.00300349	0.000246232	0.000505066		0.000198765	0.000491494	0.000135988	6.99743e-05	0.0594673	6.85244e-05	0.00110741	0.00172237		0.000859764	0.000518057	9.25483e-05	0.000699779
	I	0.000604144	7.31083e-05		0.000149284	0.000249963	0.000157573	0.000491604	0.000267036	4.95318e-05	3.59855e-05		0.000383778	4.32253e-05	0.000105346	0.000813119	0.000161463	9.06438e-05	5.37324e-05	8.9918e-05	0.00133036	0.000290524	0.000103835	0.00324043	9.55371e-05	0.000109599	0.0594673	0.0127431	0.00102128	0.000154524	0.00010876	0.00033914	0.00102789	0.000929104	0.000225982	0.000135516	0.000552044	4.80915e-05	4.07547e-05		5.65729e-05	0.000329306	0.00118943	0.000670365	4.08092e-05		0.0011484	0.000329886	0.00195461
	L	0.000975971	2.49398e-05		3.9406e-05	0.000529387	6.71503e-05	0.000101021	4.38672e-05	2.25323e-05		1.15109e-05	6.43075e-05	1.96035e-05	2.4923e-05	0.000650364	0.000558658	5.83501e-05	4.17004e-05		0.000162502	5.81879e-05	3.87657e-05	0.000851939	0.000130295	1.92904e-05				5.34772e-05	5.8501e-05	0.000204044	0.000348243		0.000139563	2.25483e-05	0.000168627	2.86032e-05		0.0594673	1.93016e-05	0.000281677	0.00083468	9.66942e-05	1.41905e-05	0.000249865	6.10698e-05		0.00288956
	V	0.00128726	2.91055e-05	0.00149716	0.000133246	6.34614e-05	0.00010058	0.000182058		3.55068e-05	6.36946e-05	2.68187e-05	0.000115523	2.26432e-05	4.60088e-05	0.000386648	4.9356e-05	9.20504e-05	2.92284e-05	0.000121172	0.000464895		7.197e-05	0.000198563	0.000127802	3.37962e-05	0.00406306		0.000290599		0.000112917		0.000407981	0.000227126	0.000116099	3.08323e-05	0.000318365	5.76437e-05	1.73122e-05	0.00180938	4.74055e-05	0.000229897		0.000151708	2.36162e-05	0.000173106	0.000254554	7.70501e-05	0.00041203
	A		3.48416e-05		7.77195e-05	0.000123798	8.97643e-05	0.000700678	0.000136502		0.000118601	3.01195e-05	0.000195393	7.83856e-05	6.75673e-05			8.41391e-05	6.65608e-05	0.000186569	0.00273999	6.41085e-05	5.13077e-05		0.000108872	0.000276341	0.00901026	0.00175467	0.000195555	7.17739e-05	0.000119692	0.00108806	0.000443947	0.000257726		4.93271e-05	0.000137668	3.98036e-05	1.62374e-05	0.00152127		0.0013362	0.00081268	0.000211664	3.38114e-05	0.000300039	0.000246104	0.000149926	0.000351581
	G		2.03328e-05		5.03933e-05	7.78111e-05	0.000117105	0.00026864	7.46114e-05	3.64605e-05	1.3316e-05	1.48869e-05	9.68812e-05	3.85722e-05	2.82249e-05	0.000170719	2.53742e-05	4.20464e-05	2.27869e-05	0.000153307	0.00169135	8.91148e-05	2.25378e-05	0.000111932	7.13314e-05	4.13754e-05	0.00195461		0.00013846	4.40108e-05	0.000103388	0.000387917	0.000489155	0.000238976	0.000121223	3.12696e-05	0.000125508	1.76697e-05	1.73998e-05		4.26815e-05	0.00120748	0.000319366		2.75387e-05	0.00026834	8.88451e-05	6.56017e-05	0.000232097
	C	0.0297337	9.91637e-05		0.000435471	0.0115438	0.000126155	0.000389906	0.00023538	0.000119637	0.000233329	8.57577e-05	0.000231333	0.000130985	0.000439524		0.000781739	0.000788728		0.000224133	0.0198225	0.000340753	0.000248564	0.0198225	0.000785943	0.00532084				0.00020309					0.00252663	0.00036996		0.000241989	0.000202385	0.00158255	0.000278135		0.00486553	0.000588172	0.000400216		0.00128945		0.00649853
	S			0.00143918	0.000101472	0.000143684	4.2362e-05	0.000296182	0.0002388	0.000116372	4.13431e-05	3.15511e-05	0.000191376	5.86432e-05	4.9563e-05	0.000222917	8.44202e-05	9.58638e-05	2.37793e-05	0.000128257	0.000507338	9.51321e-05	8.33951e-05	0.000511793	0.000261689	0.000129711		0.00277524	0.000478535	6.85934e-05	0.00025216		0.000211571	0.00142297	7.60048e-05	7.08552e-05	0.000587992	3.3121e-05	3.91481e-05	0.00126714	5.46799e-05	0.000385765	0.000966462	0.000174657	4.48629e-05	0.000132249	0.000102721	0.000367548	0.000531965
	T	0.00117398	4.22121e-05	0.00101051	9.46968e-05	0.00022008	7.87726e-05	0.000830671	0.00014306	3.42597e-05	0.000132662	2.80628e-05	5.93096e-05	7.45176e-05	5.2725e-05	0.00114535	4.54304e-05	4.56791e-05	4.61e-05	9.85719e-05	0.00101982	6.00598e-05	0.00013114	0.000506637	0.000106611	0.000147673			0.000140162	9.59476e-05	8.50764e-05	0.000415005	0.000252795	0.00104527	0.000171016	5.49768e-05	0.000275723	3.12822e-05	1.64389e-05	0.0024798	8.64336e-05	0.000159334	0.000314327	0.000359147	3.68291e-05	0.000375932	0.000110365	7.06844e-05	0.000262361
	Q	0.0152916	0.000106979			0.00264423	0.000253912	0.00491258	0.000128884	5.22551e-05	0.000133256	2.84786e-05	9.42088e-05	7.22626e-05	9.83879e-05	0.00165698	0.00111838	0.00193087	3.31582e-05	0.000195801	0.00643582	0.000330635	6.55844e-05	0.00199523	8.13663e-05	6.00655e-05	0.00509726		0.000158707	0.000255734	0.000407468	0.00273978	0.0178403	0.000925512	0.000157141	5.97911e-05			4.46975e-05		5.69953e-05	0.0004704	0.0013507	0.000220941	8.47095e-05	0.0104262	0.000209725	0.00196242	0.00198795
	N	0.0535206	5.4716e-05	0.00521493	0.000693672	0.000573941	0.000311666		0.00217671	0.000211636	0.000313954	0.000114615	0.00052462	0.000346739	0.000132021	0.00583872	0.000154735	0.000316078	0.000159738	0.000174527	0.00237219	0.00130759	0.00262591	0.045744	0.000500764	9.47035e-05	0.0594673	0.0594673	0.000252742	0.000401913	0.000237716		0.000816469	0.00376727		0.00469486	0.000407181	0.000204799	5.82461e-05		6.44075e-05	0.000375674	0.00166623	0.000860864	0.000195756	0.000925278	0.000577111	0.00279556	0.000739624
	D		9.19403e-05		0.000298646	0.0138758	0.000113382	0.000575816	0.00130666	8.94031e-05	0.000108348	4.69869e-05	0.00134712	0.000155666	9.37064e-05	0.00123033	7.90834e-05	0.000311924	0.000109732	0.000231262	0.000507558	0.000454874	0.000778254	0.00160704	0.00384801	0.000206675	0.00232052		0.00128321	0.000306665	0.000129213	0.000777962	0.000501233		0.000571572	0.000146409		6.5524e-05	5.97112e-05	0.00238777	0.00251529	0.0182978	0.000313797	0.000320642	6.29395e-05	0.00113525	0.000185382	0.00509194
	E		0.000118789		0.00108044	0.000207775	7.43296e-05	0.000370134	0.000219149	0.000122488	0.000219473	4.32814e-05	0.000114398	8.36476e-05	0.00022297	0.000219941	0.000108464	8.30407e-05	3.67013e-05	0.000863827	0.00650074	0.000239991	0.000142424	0.044969	0.000145876	7.40605e-05			0.000162326	7.75442e-05	0.000224005	0.000795124	0.00165707	0.00163383	0.000317587		0.000428053	2.46727e-05	2.31342e-05		0.000232561	0.000578762	0.000628296	0.000435644	0.000140551	0.00792907		0.000254393	0.000345834
	H		6.809e-05		8.89543e-05		0.00055409	0.00123238	0.000243743	0.000288756	0.000227071	7.82203e-05	0.000354419	0.000169223	9.98972e-05		0.000348378	0.000689644	0.00018885	0.000173338	0.00109051	0.00215304	0.000272979	0.00549335		0.000166503			0.00114538	0.000193758	0.000109863		0.00347718	0.012351	0.00045863	0.000189812	0.005597	0.000100589	6.47114e-05		6.52979e-05	0.000815311	0.000251745	0.000975479	0.000104629	0.000482411	0.00029243		0.000674571
	R	0.00441214	2.88492e-05		7.54716e-05	0.000168407	0.000101912		4.04522e-05	3.86262e-05	2.81051e-05	7.80804e-06	9.61371e-05	3.87606e-05	2.6588e-05	0.00014141	8.28022e-05	0.000165907	2.08337e-05	5.89676e-05	0.000297112	6.11558e-05	3.59622e-05	0.0011581	0.000257735	3.65728e-05			0.000125838	8.90866e-05	8.88997e-05	0.000465667	0.000324969	0.000150113	0.000132387	2.62154e-05	0.000992229	2.26178e-05	1.84322e-05	0.00230057	1.6072e-05		0.000658859	4.88248e-05	2.24849e-05	0.000107285	6.11415e-05	0.00025673	0.00397514
	K	0.00329077	0.000110706		0.000105894	0.000448094	0.000277943		0.00297675	0.000143626	0.000259798	2.79756e-05	0.0594673	0.00103028	4.81109e-05		0.0152916	0.000844361	0.000129734	0.000403269	0.000291167	0.000185408	0.000117058		9.87915e-05	0.000269499	0.00187883	0.000499214	0.0152916	0.00901026				0.0007533	0.012351	0.000127587	0.000221707	6.50374e-05	2.35356e-05		7.22797e-05	0.0118936	0.000352059	0.00154998	7.30014e-05	0.00170497	0.000385134	0.000318808	0.0594673
	STOP		0.000110264		0.00022639	0.00054321	0.000200564	0.00122137	0.000319915	8.83196e-05	0.000249336	3.21436e-05	0.0055547	8.24488e-05	8.89844e-05	0.00305841	0.000298651	0.000142034	6.95054e-05	0.000372782	0.00126152	0.000282593	5.20372e-05	0.000744608	0.000442978	0.000287982	0.00203685		0.000422959	0.00018531	0.000271518		0.000461621	0.00027759	6.784e-05	5.02902e-05		5.59013e-05	3.3411e-05		5.01174e-05	0.000343934		0.000949996	4.80844e-05	0.000199715	0.000120731	0.0066782
[truncated: 239 more columns]

## Sheet: P value (replica 1)
		M	S	I	Q	H	F	R	V	A	L	I	P	F	F	A	A	F	C	L	P	V	F	A	H	P	E	T	L	V	K	V	K	D	A	E	D	Q	L	G	A	R	V	G	Y	I	E	L	D
Amino acid	Codon	3	4	5	6	7	8	9	10	11	12	13	14	15	16	17	18	19	20	21	22	23	24	25	26	27	28	29	30	31	32	33	34	35	36	37	38	39	40	41	42	43	44	45	46	47	48	49	50
Trp	TGG		0.914293		0.439839			0.640909	0.242689	0.573716	0.999006	0.0951919	0.483741	0.0094072	0.859253	0.786964	0.0383304		0		0	0	0.726497	0	0.501412	0.641203				0.188577	0.148616				5.44473e-05	0		0.603275	0.000158779	0.772336	3.83314e-09			0.00373688	0.123552		0.235744
Phe	TTC		0.741222		0.0500191			0.763821	0.26121	0.0364835	0.875933	0.0557217	0.70606	5.4845e-14	0.164962	0.642679		0.0459435	1.30385e-11	0.39988	2.95283e-10	0	0.0698954							0.842534	0.235744				0.178739	0.00380886		0.108877	0.279523		3.7669e-07				0.543672	0.250066	0.940302
Phe	TTT		0.748062	0.542849	1.42183e-05		0.0695875			0.0990361	0.856318	0.923263	0.551943						2.22045e-15	0.417187	8.43769e-15	0.000430572												0.236301	0.195535	0.793518			0.0282129		1.86208e-07				0.826348				0.0118884
Tyr	TAC		0.390803		0.513789	0.235744	0.931299			0.0545579	0.17132	0.56783		0.410684			0.150794	0.772336	1.89437e-11	0.885973		0.0177194			0.00983433	0.0935753				0.347098	0.143921		0.235744		0.485422			0.573456	0.843218		1.28868e-07					0.235744	0.235744
Tyr	TAT		0.0608539		0.732127	0.576077	0.434907			0.862285	0.711276	0.160546		0.327841	0.560813			0.801966	0.377673		0	0.235744	0.203791			0.598099				0.329378	0.0517799	0.141366	0.0083039	0.852825	0.235744		0.19729	0.816522	0.0224919		0.0623246			0.0401517	0.0123211			0.615716	2.01746e-06
Pro	CCA		0.904104		0.733399	0.217692	0.152687	0.172135	0.831183	0.429914	0.0426472	0.143793	0.403605	0.0347801	0.564311		0.310167	0.159598	0.695098	0.749186	0.249286	0.144186	0.435506		0.000374734				0.941639	0.914575	0.988052		0.675046	0.0403783		0.0707687	0.800137	0.0184613	0.0857356		0.365047	0.0729511		0.296892	0.490179	0.371784	0.0172071
Pro	CCC		0.178178		0.247014	0.494326	0.707806	0.782021	0.417179	0.580951	0.182532	0.0113884		0.446874	0.870419	0.341727	0.973762	0.800137	0.459757	0.160434	0.83936	0.0892629	0.0628762	0	0	0.750596				0.142734	6.76237e-05		0.314022				0.0634374	6.31816e-05	0.281065		0.719129			0.966646	0.0829257	0.235744	0.0795516	0.235744	0.450359
Pro	CCG		0.164873		0.0849194		0.849489	0.464252	0.795145	0.215179	0.387806	0.180188	0.167041	0.827805	0.154198	0.336086	0.468606	0.235744	0.0316792	0.224876	0.598858	0.0374046	0.103785	0	0	0.182513		0.573456	0.723321	0.471629	0.296922	0.0680569	0.157968	0.275558	0.00782626	5.08125e-07		0.137735	1.13166e-05		0.805544			0.844129	0.38993	0.096114	0.230462	0.62465
Pro	CCT		0.151818		0.59108	0.174824	0.817699	0.112829	0.235744	0.792138	0.997205	0.54748	0.882813	0.986781	0.281457		0.515629	0.967691	0.582325	0.0623561		0	0.0576152	0	2.15433e-10	0.0165198				0.95667	0.00574129		0.981454	0.0459435	0.402474	0.960389	0.00592392	0.196597	0.54057		0.620138			0.755264	0.883716	0.0505566	0.860873		0.0435488
Met	ATG		0.959449	0.772336	0.208234	0.758005	0.23592	0.3187	0.122003	0.704071	0.168578	0.33566	0.0746215	0.371697	0.567625	0.804232	0.620501	0.313948	0.910124	0.163692	0	0	0.0755874	0	0.694418	0.60711		0.621637	0.444277	0.303962	0.00387225	0.721449	0.00789841	0.347098		0.0611156	0.962964	0.790079	0.481676	0.235744	4.97223e-06	0.394967	0.913485		0.0252011	2.22045e-16	0.142531	0.148347
Ile	ATA	0.422498	0.983798	0.249759	0.93678	0.168667	0.427436		0.327832	0.819963	0.0507206	0.0727389	0.643059	0.0819765	0.394194		0.826035	0.899499	0.871974	0.810227	8.39765e-05	1.11093e-11	0	4.87827e-07	5.9345e-06	0.966646				0.0779363	0.368451	0.545531	0.830737	0	0.768208	0.968858	0.764503	0.00467735	0.131934		5.24769e-09	0.000466003	0.153569	2.01304e-09	0.408077	0.0241892	0.725896	0.484407
Ile	ATC	0.327641	0.581812	0.577768	0.0141742	0.853642	0.996883	0.568916	0.611462	0.809892	0.917945	0.0126991	0.649337	0.000382132	0.0581021	0.235744	0.901931		0.0649724	0.858244	0	1.71187e-08	0.860873	0		0.485185	0.235744	0.675046	0.326971		0.196107			0.00837974	0.182931	1.89205e-06		0.501033	0.838332		0.190291	0.0153669			0.00436449			0.586066	0.971329
Ile	ATT	0.357788	0.190698		0.0729511	0.000652147	0.431148	0.747034	0.225558	0.0874272	0.23682		0.64476	0.000673377	0.0316092	0.404341		0.899392	0.0695875	0.473817	0.00164238	0.011668	0.32185			0.129873				0.130455	4.94126e-09	0.274151				0.00161329	0.588341	0.108791	0.345257		0.000115584	0.808751	0.645778	0.0361748	0.218131	0.743029	0.348413	0.34119
Leu	CTA		0.193828		0.450147	0.545134	0.229064	0.216304	0.526904	0.0162701	0.440257	0.349168	0.44049	0.00371506	0.425195		0.340545	0.598448	0	0.844302	0	1.34286e-05	0.315382	0	0.987301	2.04979e-07			0.814166	0.774856	0.472513	0.954324	0.221188		0.450125	6.80017e-09		0.731226	0.182675		0	0.694012	0.878232	0	0.01504	0.359073	0.379698	0.105075
Leu	CTC		0.98487		0.307305	0.28434	0.326395	0.776212	0.212213	0.0121581	0.894922	0.198891	0.831183	0.831359	0.585174	0.327832	0.601498	0.334122	0	0.48366	0	1.44402e-11	0.015231	0	0.0215141	0.913755			0.570617	0.00618791	0.0018465	0.141036			0.804517	0.000853828	0.253685	0.606528	0.640391		2.26083e-06	0.382491		8.63686e-05	0.0347459	0.0429538	0.97589	0.634919	0.711241
Leu	CTG	0.131277	0.00368988		0.334348	0.772336	0.00357533	0.628408	0.0287013	0.292864	0.0547401	0.0224284	0.0424379	0.138798	0.476757	0.287875	0.72627	0.778514	0	0.692729	0	5.27912e-06	0.129681	0	0.0476901	0.529866				0.383351	0.00049163				0.33174	0		0.00288752	0.445015	0.235744	0	0.235744	0.944713	0.000224935	0.092959	0.238518	0.00243867		0.675046
Leu	CTT	0.0378907	0.185114		0.00625189	0.0812345	0.977664	0.410684	0.491788	0.244415		0.00437328	0.415145	0.914687	0.00438056		0.348413	0.797423	0		7.1563e-05	0.0361748	0.997421	0	0.147811	0.27579			0.112276	0.000959901	0.0139712	0.981454			0.732127	0.00307944		0.109219	0.0819765		0.00048798			0.0122689	0.731583		0.193703	0.28012
Leu	TTA	0.235744	0.471759		0.652877		0.399101		0.938775	0.298524	0.409081	0.633857	0.49732	0.907136	0.116704		0.148616	0.129738	0	0.805572	3.49112e-10	0.000360653	0.955702	0.235744	0.018375	0.295185				0.886072		0.755264			0.981044	0.281201	0.750598	0.107677	0.270669		2.73613e-06				0.512966				0.808751
Leu	TTG	0.545134	0.939185		0.347806		0.394401		0.808751	0.0738848	0.667947	0.403393	0.125718	0.35967	0.186265	0.235744	0.815504	0.628319	0	0.235744	0	6.43552e-06	0.498601			0.105514			0.520992	0.914021			0.443984			0		0.765075			3.21965e-14		0.388769	7.22573e-09	0.34446	0.706722	0.808751	0.73747
Val	GTA		0.240424		0.719966	0.575081	0.71758	0.0672067	0.322073	0.0701399	0.774269	0.0286754	0.186364	0.0226841	0.628354	0.238981	0.481794	0.673554	0.528132	0.120495	0	0.829352	0.257697	0	0.524226	0.611957	0.573456		0.606055	0.448856	0.471629		0.29389	0.219482	0.140131	1.08186e-05	0.118388	0.0424708	1.11428e-06		4.98023e-05	0.00400156	0.436195	9.81433e-05	0.161119	0.19598	0.258523	0.485422	0
Val	GTC		0.0503599		0.138913	0.815504	0.190988	0.412273		0.663495	0.308701	0.762836	0.0634066	0.105762	0.0645568		0.521183	0.0141733	0.330227	0.811615	0	0.333657	0.0347581	0	0.701626	0.464972			0.865083	0.025898	0.0282957	0.501412	0.0234121		0.521898	3.0533e-08		9.54972e-07	0.364057	0.0935753	0.000637184		0.233271	0.377673	0.706358	0.756717		0.915207
Val	GTG	0.500685	0.0111897		0.493792	0.114147	0.994322	0.0184975	0.0398382	0.123704	0.0263082	0.234923	0.57579	0.967357	0.00390483	0.0748773	0.900893		0.153016	0.470188	0	0.994613	0.979511	0	0.270669	0.909761			0.0566587		0.010896	0.14636		0.204815	0.906931	0	0.0437322	0.51785	9.51905e-13		5.24918e-05	4.37402e-05		8.26113e-05	0.489242	0.576147	0.570617	0.42401
Val	GTT		0.000496387	0.512833	0.943375	0.471763	0.695711	0.00262226	0.68235	0.158874	0.170172	0.169474	0.865244	0.900921	0.484407	0.235744	0.783719	0.721784	0.989531	0.339817	0		0.615117	0	0.0215483	0.145372				0.08185	0.844204	0.14874	0.741847	0.0789357	0.849687	0.33448	0.600712	0.846274	0.000191385	0.328902	0.630538		0.49279	3.62579e-10	0.785779	0.0075049	0.480047	0.814166	0.0170921
Ala	GCA		0.0412434		0.296757	0.00991261	0.362003		0.429578	0.614733	0.389422	0.880436	0.823214		0.489902	0.0903965		0.782768	0.61109	1.93909e-05	0.235744	0.41777	0.06531	0.000301677		0.235581	0.394401		0.0938965	0.497015	0.249759	0.0981424	0.867737	0.116038	0.177438	0.0361764	0.0154403	0.48139	4.1405e-06	0.429578				0.00268572	0.5086	0.114624	0.483716	0.108677	0.913914
Ala	GCC		0.109569		0.0122246	0.159487	0.695033	0.267975	0.310124		0.235744	0.0852496	0.193423	0.884185	0.0563158	0.124996	0.118519	0.888932	0.830465	0.88693	4.02953e-11		0.677885	0.252887	0.443897	0.0306845			0.402911	0.655131	0.145526				0.202794	7.0431e-05	0.393486	0.69425	0.000795643		0.0235991	0.75523		0.506564	0.222741		0.956512	0.118714
Ala	GCG		0.538637		0.249123	0.0173051	0.333129		0.209687	0.151334	0.0844984	0.561756	0.235744	0.184607	0.562015		0.269495		0.184116	0.867984	0.0096823	7.30291e-07	0.783719	0.806598	0.377035	0.168035		0.29062	0.646611	0.122329	0.580951		0.0640297	0.284642	0.701821	0.00120487	0.648807	0.125721	1.31076e-06		0.741847	0.235744	0.192958	0.776937	0.511267	0.0315113	0.513669	0.0792052	0.354721
Ala	GCT		0.143545		0.76151	0.808751	0.53258	0.0640132		0.765132	0.765675	0.472205		0.854623	0.377986	0.325824	0.131761	0.64242	0.0591866		0	0.541569	0.892328		0.600553	0.154855			0.148956	0.0199988	0.0146856		0.53208	0.23319		0.00998431	0.0554233	0.657316	4.07993e-05	0.890677	5.41707e-08	0.236835		0.815504	0.0853786	0.788114	0.208384		0.943375
Gly	GGA		0.0809832		0.367177	0.000692299	0.947833		0.835394	0.168898	0.433465	0.0445466	0.697133	0.433933	0.148285	0.235744	0.0204205	0.110295	0.0406816	0.112254	0	0.0985186	0.0615423	0.22982	0.834775	0.390848	0.968678			0.490451	0.000262241	0.0776491	0.236306		0.000850668	4.60087e-08	0.0598534	5.95191e-05	0.00284332	0.296757	0.347594	0.368903		0.895012	0.107171	0.198055	0.899387	0.0414405	0.804879
Gly	GGC		0.00278739		0.224381	0.87379	0.545134		0.984194	0.658212	0	0.364372	0.193174	0.224503	0.629762	0.320072	0.0934881	0.925766	0.114012	0.818011	0	0.153569	0.0174349		0.337595	0.327832			0.377523	0.303851	0.00102525	0.020851	0.228394	0.296432	0.0441306	7.36141e-05	0.545235	0.0364967	0.000102688	0.728848	0.454376	0.988642	0.892205	0.320154	0.319015	0.429686	0.010905	0.597422	0.613859
Gly	GGG		0.018572		0.33393	0.0548959	0.558243	0.450508	0.679353	0.0694803	0.714843	0.000467541	0.00126797	0.804818	0.107011	0.25302	0.967487	0.749086	0.951281	0.239576	0	1.25234e-08	0	0.165524	0.249479	0.0255002	0.235744		0.0346624	0.415672	0	0.35451	8.8262e-05		0.0461262	1.43088e-09	0.63299	0.335496	9.03471e-06	0.72627	0.151651		0.427107	0.712387	0.820724	0.174824	0.0258898	0.195674	0.544762
Gly	GGT		0.404948		0.293317	0.109641	0.338532	0.427436	0.853156	0.187764	0.366967	0.754485	0.905967	0.121747	0.0162467	0.711276	0.83544	0.0761737	0.920628	0.289688	0	0.293958	0.00082561	0.000583847	0.834265	0.420617			0.655797	0.853451	0.0934825	0.235744	0.974037	0.0153928	0.725896	0.133652	0.0216215	0.2155	9.73788e-05		0.118495	0.0776491			0.0941484	0.513807	0.512569	0.772336	0.105611
Cys	TGC		0.650175		0.656849		0.860873	0.430246	0.0192623	0.865548	0.328472	0.185852	0.09416	0.305439	0.066992					0.0279781		0.306742	0.0993545	0.0177194	0.820281	0.859253										0.000463502		0.108677	0.0935753		0.063703				0				0
Cys	TGT	0.808751	0.0656046		0.426672	0.485422	0.634908	0.224646	0.168667	0.563304	0.400226	0.860431	0.0555171	0.588051	0.355733		0.191984	0.0605772	0.899499	0.943375	0.0811773	0.472314	0.915237							0.715762					0.876746	0.00011972		0.447336	5.19584e-14	0.640171	0.00277191		8.88594e-07	0.00575245	0		7.67834e-10
Ser	AGC		0.190553		0.573567	0.417923	0.145526			0.0104405	0.210516	0.333401	0.0392848		0.223638	0.547695	0.66367	0.75523	0.105268	0.483741	0.0935753	0.422058		0	0.0581541				0.772336	0.0930683	0.102395		0.940302	0.217692		0.0127539		0.0150825	0.403478		0	0.235744		0.691601	0.409836	0.101321	0.139027	0.547682	0.0306921
Ser	AGT			0.684399	0.401713	0.00823185	0.115252	0.225701	0.660333	0.719547	0.0789214	0.867204	0.458869	0.584311	0.803103	0.0990991	0.79877	0.476843	0.281861	0.782153	4.87827e-07	0.701626	0.368451	5.21223e-06	0.0661548	0.0478863				0.7446	0.00805051			0.772336	0.819464	0.00741147	0.552773	0.695115	9.01945e-12	0.744474	0.987233	0.28754	0.988052	0.0613544	0.0942719		0.877565	0.625581	0.399356
Ser	TCA		0.529775		0.667457		0.000702254		0.134229	0.168921		0.312276	0.931335	0.604383	0.0568239		0.444277	0.808751	0.849923	0.727248		0.837931	0.148422			0.696415			0.498464	0.301845			0.334161	0.84074	0.0777374	0.235744		0.913581	0.20931		0.153739	0.989421		0.0589948	0.922359	0.266891	0.235744
Ser	TCC		0.248359		0.412129	0.608267	0.661873	0.0935753	0.812665	0.684053	0.820346	0.377318	0.164803	0.381242	0.591397	0.640686	0.970824		0.558153		0	0.553243	0.377673	0.235744							0.235744		0.711815		0.318126	0.00496177		0.0682206	0.606055		0.0553474			0.200141	0.874086		0.86278	0.0018885
Ser	TCG		0.116784		0.545453		0		0.327832		0.235744	0.852381	0.279257	0.774429	0.416328	0.358251		0.235744	0.172035		0	0.644904	0.351054	1.79985e-10		0.926908		0.457991		0.622156	0.139121				0.828468	0.0508354		0.681606	0.65141						0.30266	0.450092
Ser	TCT		0.236301		0.362773	0.963286		0.0734932		0.335639	0.30441	0.433373	0.688475	0.402942	0.876834			0.791303	0.605373	0.60939	0	0.0935753	0.209235	0.865083	0.16081	0.595405			0.235744		0.0752485		0.808751		0.822228	0.0339296		0.507762	0.660092	0.0019668	0.336086	0.365052			0.302774		0.388547		0.212165
Thr	ACA		0.951157		0.253685	0.54309	0.165289	0.988052	0.300423	0	0.33036	0.115636	0.511532	0.902481	0.30549		0.977296	0.270212	0.739105	0.419829	0.174824	0.371895	0.000399509			0.195714		0.36074	0.0739032		0.677877		0.943375		0.143005	1.28578e-05	0.68533	0.664826	0.264019	0.400229	0.0044948	0.94196	0.272774	0.755264	0.0688379		0.91116	0.691527	0.000944061
Thr	ACC		0.118231		0.318414	0.060783	0.673165		0.591477	0.10779	0.396792	0.503209	0.925708	0.957638	0.121301	0.808751	0.0670219	0.736661	0.333461	0.577854	0.0177194	0.254136	0.0157053	8.88178e-16	0.903447	0.0400042		0.676085	0.686075	0.441054	0.352206		0.696727	0.772336		0.0252007		0.328453	0.0964346			0.637939		0.00234535	0.237218	0.152628	0.0404444	0.808751	8.36657e-06
Thr	ACG	0.109574	0.00120946		0.79199	0.493565	0.0246259	0.741401	0.49538	0.359075	0.950185	0.359651		0.290881	0.577049	0.999006	0.468589	0.568811	0.0717747	0.315304	2.51153e-10		0.0688535	1.22216e-11	0.810931	0.554794			0.77133	0.809293	0.318201	0.0178682			0.889675	1.07678e-05	0.00566227	0.292242	0.353585		0.619533	0.684705		0.0508354	0.665621		0.0431381	0.424459	3.10862e-15
Thr	ACT		0.1631	0.458869	0.571458	0.235744	0.0242946			0.384303	0.525654	0.198274	0.174079	0.316948	0.516606		0.692289	0.00752922	0.364323	0.07168	0	0.360603	0.936425	0.232593	0.315124	0.293817		0.172333	0.947418	0.209492	0.670456			0.738062	0.827838	0.287259	0.235744	0.0768093	0.409893		0.0800734	0.986087			0.249754		0.00150427	0.64216
Gln	CAA		0.996684			0.463323	0.162564	0.0924092	0.217692	2.22045e-16	0.0132589	0.000241724	0.421557	0.971044	0.0684233	0.235744	0.387222	0.263907	0.0730556	0.446297	2.66435e-08	9.15546e-06	0.435237	0	0.044795	0.0332292	0.14874		0.933017		0.759359	0.800137	0.732127	0.235744	0.00435657	0.268182		0.0296904	0.768566		0	0.855252	0.919534	0.999827	0.735146		0.245595		0.00787374
Gln	CAG	0.402911	0.381629		0.532849	0.501412	0.422468		0.753886	2.32777e-09	0.180147	0.000890898	0.900721	0.106518	0.046581	0.993397	0.0918173	0.162891	0.0219963	0.902935	0	2.1364e-09	0.0408595	0	0.240795	0.344198			0.354099	0.77753	0.513807			0.722083	1.20682e-10	0.0170057			0.00989732		0.250274	0.852825	0.0935753	0.10998	0.328097	0.944713	0.278524	0.695062
Asn	AAC	0.0935753	0.275622		0.485422	0.954324	0.569513			1.62315e-11	0.54646	0.931324	0.447682	0.265587	0.219996		0.600408	0.939809	0.777652	0.386762	2.91329e-11	0.402911	0.542144	4.87827e-07	0.428789	0.0371979			0.0299578	0.696444	0.763821		0.793549			0.467722	0.741222	0.446645	0.0968531		0.338497			0.581007	0.800137	0.956512	0.0404342	0.914021	0.402911
Asn	AAT		0.272554	0.478474	0.252373	0.970245	0.200244		0.00695528	1.2104e-05	0.368008	0.365068		0.629906	0.343347	0.309198	0.793849	0.247014	0.470276	0.229507	0.147381	8.41629e-06	0.235744	0.235744		0.630319	0.235744	0.235744	0.176087	0.213761	0.648643		0.186063	0.20815			0.196656	0.950267	0.000193766		0.293373	0.616328	0.0519641		0.00794081		0.278673		0.00292055
Asp	GAC		0.0960727		0.0245629	0.808751	0.105335		0.606055	0	0.160374	0.931548	0.355733	0.839894	0.289688		0.740117	0.0952701	0.858498	0.706233	1.13642e-10	1.47416e-07	0.048406	5.1275e-11	0.0237843	0.0163031			0.193024	0.706722	0.110742			0.48686	0.0935753	0.0696011	0.922677	0.543276	0.308453		0.110011	0.14304	0.493792	0.446023	0.0379358	0.820346	0.169047	0.126275	0.211534
Asp	GAT		0.23312		0.112829	0.501412	0.285558	0.455559	0.401713	0.0271117	0.446625	0.268544	0.131277	0.772336	0.33111	0.462233	0.433764	0.467722	0.939558	0.0771015	0.000411098	4.44089e-16	0.948085	0		0.581167	0.554554			0.0913176	0.0234932	0.293817	0.395323		0.00323538	0.238234		0.579577	0.00497931	0.793549			0.509118	0.241484	0.383875	0.970096	0.570676	0.0800734
Glu	GAA		0.0774432		0.379923	0.696727	0.0312266		0.848705	0.0014514	0.818007	0.533219	0.616328	0.154316		0.312515	0.893136	0.158014	0.0116793	0.0929062	0	0.148616	0.897793		0.570772				0.0761737	0.879793	0.013683	0.173371	0.407574	0.171183	0.0159344		0.99197	0.0258974	0.000133402		0.701664	0.8985	0.600346		0.876695			0.830737	0.352926
Glu	GAG		0.792488			0.364979	0.0208275	0.186121		0.00351734	0.728715	0.507663	0.830493	0.172881	0.0687116	0.983212	0.69829	0.969299	0.136423	0.0969264	3.49112e-10	0	0.12137	0	0.236901	0.0464363	0.108677		0.1046	0.720226	0.382761	0.246793		0.168667	0.233271	0.152486	0.0721609	0.144859	3.164e-06		0.147519	0.134229	0.762627	0	0.116704	0.72627	0.369876	0.275089	0.628319
His	CAC		0.173257		0.00881653	0.0869873	0.348458		0.779083	0.943375	0	0.365458	0.516357	0.3187	0.212992		1.4877e-14	0.382347	0.761841	0.346401	0.0935753	4.76244e-08	0.752678			0.519766			0.860873	0.275615	0.699863				0.000505995	0.113273		0.289306	0.215925		0.014273		0.0799624	0.709513	0.692704	0.668632	0.108455		0.014691
His	CAT		0.731126		0.915657		0.70606	0.857951	0.63299	0.00233767	2.72381e-05	0.892691	0.961914	0.7437	0.324494		9.68061e-07	0.811167	0.0328288	0.458156	0.000551817		0.0151031	0.0024104	0.194726	0.377617			0.243711	0.429677	0.21028		0.671336	0.341727	0.0935753	2.2225e-05	0.521898	0.418836	0.000816458		6.75114e-05	0.867992	0.0781954		0.166749	0.792294			0.0516948
Arg	AGA		0.236426		0.75055	0.277075	0	0.770836		4.62344e-05	0.195722	0.147703	0.0198973	0.932452	0.90826		0.00184622	0.362003	0.274323	0.309617	0.0935753	1.50886e-11	0.554524	1.77747e-08		0.382347			0.321073	0.538552	0.438757		0.605468	0.443984		0.000609062		0	2.50391e-06		0	0.876834		0.434509	0.445223	0.613679	0.0655354	0.341258
Arg	AGG	0.00986314	0.112391		0.175556	0.336179	0.915454	0.0332957	0.322922	0	0.424525	0.016271	0.270669	0.986703	0.128443	0.307101	0	0.0307838	0.261994	0.652754	0	0	0.195027	1.29249e-06	0.821382	0.561223			0.00223378	0.0456597	0.179321	0.866091		0.651031	3.75186e-08	2.37123e-09	0.167219	0.910388	4.54709e-08		7.28521e-10	0.0900507	0.228686	0.00453525	0.435142	0.363743	0.480047	0.345525
Arg	CGA		0.04818		0.503959		0.0865725	0.339817	0.154382	0	0.385703	0.722535	0.215733	0.676465	0.296892	0.0935753			0.0467911	0.61109	0	0.00122815	0.625065	9.97351e-06	0.244234	0.255524			0.235744	0.921386		0.0746867	0.235744	0.787538	0.225622	0.000420088		0.355606	0.164409		0.000474089			0.459218	0.00695888	0.00374895	5.04467e-06
Arg	CGC		0.0841353		0.72627	0.0407601	0.94196	0.513297	0.0714977	7.97761e-08	0.81408	0.288716	0.189795	0.919383	0.543507	0.0378907			0.301401	0.173015	0	0.00914508	0.720552	9.97351e-06	0.637939	0.0342217					0.749692				0.004518	3.1903e-05		0.189336	0.967282		0.000720612	0.72627		0.772336	0.485062	0.279523	0.212165
Arg	CGG		0.245305		0.830737			0.0378907	0.186317	0	0.432627	0.312452	0.109467	0.764503	0.383494	0.00132872	0.235744	0.235744	0.306453	0.390014	0	0.0401086	0.579634		0.336086	0.000365638			0.0937059	0.300825	0.235744				8.61619e-06	0		0.6781	2.78545e-06	0.899314	8.82592e-05	0.471759		0.14191	0.298822	0.507618	1.74636e-06	0.263907
Arg	CGT	0.808751	0.009492		0.726772	0.0326643	0.0091345		0.733466	0	0.285558	0.968609	0.808751	0.970096	0.467857				0.830894	0.445191	0.00111079	1.19567e-06	0	0	0.153051	0.0947318			0.289688		0.812665		0.96745	0.974037	0.0211361	0.000850668		0.000617952	1.779e-05	0.808751		0.150427		0.683409	0.109208		0.0702103		0.0125755
Lys	AAA		0.0260119		0.651076	0.971329	0.165693			0.325824	0.304367	0.000786234	0.235744	0.189164	0.872713		0.402911	0.176142	0.0166065	0.522648	0.172333	0.235744	0.445658		0.132158	0.400645	0.659302		0.235744	0.174824				0.112829		0.130658	0.64274	0.976061	0.00601135		0.000231341		0.746908		0.957599		0.362936
Lys	AAG	0.930698	0.917351		0.464499	0.530266	0.64216		0.140131	0.000715584	0.788357	0.190067		0.0262667	0.0927615			0.260528	0.0416945	0.132548	7.11351e-10	4.1589e-13	0.93262		0.130863	0.766135	0.944713	0.838796	0.732127	0.943375	0.236935		0.956689	0.835906	0.341727	0.0103438	0.75333	0.788895	1.64832e-06		0.190202	0.238981	0.105668	0.155187	0.0519824	0.696444	5.50261e-08	0.448442	0.235744
STOP	TAA		0.228375		0.136638		0.132735	0.783145	0.745585	0.0468122	0.476555	0.528353		0.235402	0.306609	0.983771	0.376903	0.998009	0.154587	0.0763881		0.943375	0.245933		0.946152	0.0254508	0.510339			0.240451	0.0217569		0.172135		0.702777	0.078957		0.000572753	0.318759		0.920881				0.0387709	0.948167	0.627076	0.143921
STOP	TAG		0.0386032		0.808751	0.554951	0.880224			0.810439	0.697242	0.886246	0.0892629	0.5235	0.458795		0.859253	0.139539	0.183592	0.844204	0.601498	0.804879	0.91548	0.600083	0.0485181	0.0135552			0.719164	0.0238944	0.596401		0.00644622	0.157696	0.181882	0.22906		0.984031	0.574822		0.17915	0.339279		0.188725	0.606442	0.20012	0.804879
STOP	TGA		0.0243763		0.604351	0.645778	0.501915			0.213136	0.084507	0.444741		0.028757	0.646611		0.225172	0.113486	0.794407	0.558715	0.000351747	0.48971	0.329378	0.542144	0.784127	0.604383				0.349926				0.982957	0.207275	0.915193		0.983455	0.712612		0.176392	0.957234		0.808751	0.180357	0.164225	0.366734
	WT	M	S	I	Q	H	F	R	V	A	L	I	P	F	F	A	A	F	C	L	P	V	F	A	H	P	E	T	L	V	K	V	K	D	A	E	D	Q	L	G	A	R	V	G	Y	I	E	L	D
	Amino Acid	3	4	5	6	7	8	9	10	11	12	13	14	15	16	17	18	19	20	21	22	23	24	25	26	27	28	29	30	31	32	33	34	35	36	37	38	39	40	41	42	43	44	45	46	47	48	49	50
	W		0.914293		0.439839			0.640909	0.242689	0.573716	0.999006	0.0951919	0.483741	0.0094072	0.859253	0.786964	0.0383304		0		0	0	0.726497	0	0.501412	0.641203				0.188577	0.148616				5.44473e-05	0		0.603275	0.000158779	0.772336	3.83314e-09			0.00373688	0.123552		0.235744
	F		0.646579	0.542849	9.42311e-06			0.763821	0.26121	0.00813461	0.962866	0.225456	0.775444			0.642679			0	0.772581	0	0								0.842534	0.235744			0.236301	0.0771568	0.00426223		0.394401	0.0145806		3.61267e-13				0.558859	0.250066	0.940302		0.0118884
	Y		0.0634216		0.484447	0.684399	0.638051			0.407185	0.244498	0.432385		0.969388	0.683349		0.150794	0.876746	1.27085e-11	0.885973	0	0.00801688	0.278039		0.0124774	0.484929				0.747646	0.0183193	0.141366	0.00449546	0.852825	0.815504		0.19729	0.94168	0.211237		2.12427e-08			0.0401517		0.235744	0.235744	0.615716	2.01746e-06
	P		0.0512889		0.0471581	0.376708	0.760017	0.905238	0.487253	0.16977	0.521201	0.00172047		0.107644	0.110306	0.177358	0.533835	0.240328	0.204611	0.0807543		0	0.00672401	0	0			0.573456	0.879746	0.220843	4.01187e-05	0.368903	0.151296	0.00258104	0.0107514	7.64551e-07	0.00253088	5.66751e-06	1.63469e-05		0.518665	0.0536538		0.715056	0.169949	0.850648	0.897867	0.559873	0.768208
	M		0.959449	0.772336	0.208234	0.758005	0.23592	0.3187	0.122003	0.704071	0.168578	0.33566	0.0746215	0.371697	0.567625	0.804232	0.620501	0.313948	0.910124	0.163692	0	0	0.0755874	0	0.694418	0.60711		0.621637	0.444277	0.303962	0.00387225	0.721449	0.00789841	0.347098		0.0611156	0.962964	0.790079	0.481676	0.235744	4.97223e-06	0.394967	0.913485		0.0252011	2.22045e-16	0.142531	0.148347
	I	0.136028	0.549881		0.0282721	0.00247669	0.328859	0.797463	0.155419	0.517276	0.0266923		0.433745	0.88142	0.0103655	0.471763	0.803065	0.85856	0.568719	0.495174	0	0	0	0	5.9345e-06	0.472732	0.235744	0.675046	0.326971	0.0223305	5.73275e-08	0.706233	0.830737	0	0.197684	4.52645e-07	0.874893	0.00641363	0.174348		2.11009e-12	0.000107873	0.140759	1.81184e-09	0.00392131		0.355395	0.560578	0.971329
	L	0.604383	0.0108389		0.00710435	0.054073	0.177595	0.191598	0.636308	0.0001263		0.00115942	0.275913	0.0163645	0.0330872	0.2611	0.110366	0.273221	0		0	0	0.490247	0	0.00583714	0.000149237				0.000157471	1.21403e-07	0.234514	0.332994		0.476803	0	0.304462	0.0235829		0.235744	0	0.455519	0.488965	0	0.916393	0.720683	0.0200357		0.570679
	V	0.570755	0.679431	0.512833	0.563521	0.0994265	0.950231	0.000521065		0.0261609	0.177516	0.445782	0.0615517	0.0229635	0.0829744	0.141921	0.438965	0.0735806	0.102332	0.854233	0		0.0436419	0	0.0511593	0.365841	0.573456		0.0774197		0.00116375		0.170915	0.925451	0.881721	0	0.0765594	0.960318	0	0.461852	1.03549e-10	1.78017e-06		1.33227e-15	0.483994	0.726042	0.515875	0.591555	0
	A		0.0461148		0.018825	0.0535497	0.845878	0.0346335	0.0906517		0.187355	0.313309	0.441989	0.678155	0.407339			0.955869	0.893303	0.336015	0	0.104015	0.455531		0.453201	0.00618524	0.394401	0.29062	0.0835472	0.626276	0.00994779	0.0981424	0.458455	0.365374		1.25625e-09	0.0100841	0.556728	0	0.805572		0.372794	0.192958	0.23946	0.558319	0.0479611	0.684321	0.0136194	0.511584
	G		3.08101e-05		0.0372582	0.00032571	0.528396	0.273251	0.72633	0.0151217	0	0.00219603	0.00299947	0.454927	0.0426235	0.426043	0.763124	0.562073	0.0300209	0.784942	0	3.45867e-07	8.98155e-08	0.37122	0.170868	0.169353	0.971329		0.0434651	0.474201	0	0.00779005	7.13054e-05	0.0182881	0.000123327	0	0.821464	9.83683e-06	2.88658e-14		0.022852	0.268479	0.633354		0.321573	0.443012	0.00298451	0.0921624	0.143615
	C	0.808751	0.0592381		0.377681	0.166407	0.623042	0.781721	0.0091024	0.743186	0.231407	0.394569	0.0181221	0.604388	0.246316		0.191984	0.0605772		0.0283425	0.0811773	0.215685	0.135363	0.0811773	0.820281	0.859253				0.746088					0.876746	2.59289e-07		0.190561	2.5091e-14	0.640171	0.000426936		8.88594e-07	0.00728074	0		7.67834e-10		0
	S			0.684399	0.276044	0.106765	0	0.0360517	0.949401	0.015269	0.0566325	0.137527	0.992695	0.248404	0.428863	0.762984	0.803238	0.567529	0.1234	0.559413	0	0.475945	0.0281484	0	0.00326132	0.299393		0.457991	0.471723	0.0727692	0.00445094		0.388514	0.339817	0.293989	1.03675e-07	0.552773	0.778311	1.29139e-06	0.0101232	2.29355e-07	0.201732	0.988052	0.00442247	0.750549	0.123775	0.350431	0.0897414	0.096114
	T	0.109574	0.000541844	0.458869	0.147962	0.0928017	0.00134452	0.888833	0.169442	1.10356e-13	0.161118	0.0385617	0.147481	0.891938	0.172878	0.970245	0.458082	0.026257	0.285316	0.0888934	0	0.942901	0.000114252	4.44089e-16	0.384433	0.137999			0.201909	0.25975	0.904629	0.0178682	0.69254	0.783719	0.88624	2.58793e-11	0.0342022	0.820951	0.0192945	0.400229	0.10309	0.607088	0.272774	0.000512614	0.0989437	0.0601847	0.00469285	0.616347	0
	Q	0.402911	0.507895			0.650245	0.542956	0.0924092	0.592741	0	0.0174078	7.35781e-07	0.507274	0.491025	0.00807078	0.878232	0.691601	0.0750184	0.209231	0.655884	0	3.58862e-10	0.0319357	0	0.063901	0.15297	0.14874		0.794493	0.77753	0.611449	0.800137	0.732127	0.814494	1.46827e-10	0.00861468			0.0114616		8.88178e-15	0.794763	0.695424	0.211677	0.640318	0.815504	0.515409	0.695062	0.00787374
	N	0.0935753	0.119874	0.478474	0.203193	0.988556	0.217612		0.00695528	3.44169e-14	0.64299	0.479632	0.447682	0.570054	0.175346	0.309198	0.967766	0.68836	0.572656	0.138599	7.81202e-11	6.1815e-06	0.419829	2.35429e-07	0.394821	0.0801287	0.235744	0.235744	0.80644	0.361946	0.586903		0.3613	0.20815		0.467722	0.189831	0.485641	5.87573e-05		0.207955	0.616328	0.0519641	0.581007	0.00852062	0.956512	0.141199	0.914021	0.00204166
	D		0.0408368		0.00600173	0.682416	0.0644619	0.498918	0.937695	0	0.114371	0.408469	0.970096	0.824147	0.258228	0.462233	0.442532	0.149518	0.949232	0.184048	2.4647e-13	0	0.169047	0	0.0237843	0.0684244	0.278887		0.193024	0.0999349	0.0146695	0.293817	0.395323		0.00183567	0.399557		0.988974	0.00384201	0.793549	0.0874162	0.14304	0.768975	0.948294	0.100911	0.954324	0.843144	0.0208207
	E		0.0984301		0.379923	0.452887	0.553155	0.186121	0.692289	3.93015e-05	0.830048	0.361523	0.648719	0.0495883	0.0687116	0.695115	0.822818	0.257531	0.45842	0.943714	0	0	0.588666	0	0.46015	0.0415874			0.0267181	0.697498	0.00911644	0.879554	0.407574	0.053739	0.00863359		0.0897942	0.0101693	1.02715e-09		0.64491	0.455559	0.545254	0	0.710222	0.72627		0.290872	0.317487
	H		0.198757		0.132679		0.456667	0.857951	0.905542	0.00261396	0	0.387257	0.523824	0.980134	0.111282		0	0.981155	0.169694	0.230394	0.000241813	4.76244e-08	0.0471457	0.0024104		0.623518			0.247873	0.292803	0.64081		0.804879	0.341727	0.000283673	0.00538239	0.688475	0.18607	0.000643101		4.92371e-06	0.867992	0.0134715	0.709513	0.249076	0.947999	0.108455		0.00434616
	R	0.0112924	0.000355571		0.314087	0.0123869	0		0.00803287	0	0.683652	0.0171053	0.241487	0.785789	0.138587	0.0032509	0	0.193727	0.265567	0.507101	0	0	0	0	0.961883	0.634332			0.0490856	0.0470055	0.126238	0.592576	0.623585	0.729097	3.8014e-12	0	0.167219	0	0	0.945452	0		0.228686	0.00386437	0.00904623	0.021232	2.00862e-12	0.911841	0.0125755
	K	0.930698	0.27338		0.901419	0.568253	0.183924		0.266891	0.000454757	0.940401	0.00129047	0.235744	0.351719	0.238008		0.402911	0.561941	0.00209389	0.199442	5.84176e-10	2.95097e-13	0.613674		0.0365618	0.90389	0.664642	0.838796	0.402911	0.394401				0.221232	0.341727	0.00293641	0.913921	0.830336	2.5258e-08		0.000982214	0.238981	0.145136	0.155187	0.12027	0.696444	0.445957	0.448442	0.235744
	STOP		0.00193876		0.800657	0.678415	0.331901	0.783145	0.745585	0.0271855	0.96148	0.813742	0.0892629	0.730025	0.378505	0.983771	0.194306	0.137216	0.0752201	0.179025	0.00811465	0.54917	0.613063	0.444846	0.422685	0.856014	0.510339		0.719164	0.00681633	0.121459		0.0552532	0.243294	0.122894	0.108566		0.0579027	0.574263		0.174692	0.517891		0.181653	0.831739	0.353198	0.337289	0.143921
[truncated: 239 more columns]

[truncated: 6 more sheets: Seq. Counts Initial (replica 2), Seq. Counts Final (replica 2), Fitness (replica 2), 99% Confidence (replica 2), Variance (replica 2), P value (replica 2)]
