# Supplementary material for: Environmental and mutational modulation of collateral fitness effects informs their mechanisms
Source: Mol Biol Evol. 2026 Apr 21;43(5):msag106. doi: 10.1093/molbev/msag106 (PMC13160053; doi:10.1093/molbev/msag106)
Supplement: msag106_Supplementary_Data [file msag106_supplementary_data.zip › Data S8 - dssTEM-1.xlsx]

## Sheet: Wildtype Seq. Counts
Region	Ambler positions	Replica	Wildtype sequencing counts initial	Total Sequencing Counts initial	Wildtype sequencing counts final	Total Sequencing Counts final
1	3-97	1	54659	658018	91531	1311022
		2	111780	760625	139270	959229
2	98-192	1	235856	1518485	69595	925057
		2	67699	474152	79811	542130
3	193-290	1	67493	823507	45210	601905
		2	81716	463001	84197	540388

## Sheet: KEY (to data tabs)
		M	S	I	Q	H	F	R	V	A	L	I	P	F	F	A	A	F	C	L	P	V	F	A	H	P	E	T	L	V	K	V	K	D	A	E	D	Q	L	G	A	R	V	G	Y	I	E	L	D
Amino acid	Codon	3	4	5	6	7	8	9	10	11	12	13	14	15	16	17	18	19	20	21	22	23	24	25	26	27	28	29	30	31	32	33	34	35	36	37	38	39	40	41	42	43	44	45	46	47	48	49	50
Trp	TGG
Phe	TTC
Phe	TTT
Tyr	TAC
Tyr	TAT
Pro	CCA
Pro	CCC
Pro	CCG
Pro	CCT
Met	ATG
Ile	ATA
Ile	ATC
Ile	ATT
Leu	CTA
Leu	CTC
Leu	CTG
Leu	CTT
Leu	TTA
Leu	TTG
Val	GTA
Val	GTC
Val	GTG
Val	GTT
Ala	GCA
Ala	GCC
Ala	GCG
Ala	GCT
Gly	GGA
Gly	GGC
Gly	GGG
Gly	GGT
Cys	TGC
Cys	TGT
Ser	AGC
Ser	AGT
Ser	TCA
Ser	TCC
Ser	TCG
Ser	TCT
Thr	ACA
Thr	ACC
Thr	ACG
Thr	ACT
Gln	CAA
Gln	CAG
Asn	AAC
Asn	AAT
Asp	GAC
Asp	GAT
Glu	GAA
Glu	GAG
His	CAC
His	CAT
Arg	AGA
Arg	AGG
Arg	CGA
Arg	CGC
Arg	CGG
Arg	CGT
Lys	AAA
Lys	AAG
STOP	TAA
STOP	TAG
STOP	TGA
	WT	M	S	I	Q	H	F	R	V	A	L	I	P	F	F	A	A	F	C	L	P	V	F	A	H	P	E	T	L	V	K	V	K	D	A	E	D	Q	L	G	A	R	V	G	Y	I	E	L	D
	Amino Acid	3	4	5	6	7	8	9	10	11	12	13	14	15	16	17	18	19	20	21	22	23	24	25	26	27	28	29	30	31	32	33	34	35	36	37	38	39	40	41	42	43	44	45	46	47	48	49	50
	W
	F
	Y
	P
	M
	I
	L
	V
	A
	G
	C
	S
	T
	Q
	N
	D
	E
	H
	R
	K
	STOP
[truncated: 239 more columns]

## Sheet: Fitness (weighted mean)
		M	R	I	H	P	E	T	L	V	K	V	K	D	A	E	D	Q	L	G	A	R	V	G	Y	I	E	L	D	L	N	S	G	K	I	L	E	S	F	R	P	E	E	R	F	P	M	M	S
Amino acid	Codon	3	4	5	26	27	28	29	30	31	32	33	34	35	36	37	38	39	40	41	42	43	44	45	46	47	48	49	50	51	52	53	54	55	56	57	58	59	60	61	62	63	64	65	66	67	68	69	70
Trp	TGG	1.02263	1.03649	1.03122	1.00167	1.00163	0.988843	1.02829	1.02809	0.98458	1.03774	0.99839	1.00379	1.0146	1.00827	0.973969	1.01648	0.979617	1.00002	1.01518	0.993322	0.969202	0.984966	0.965155	0.982869	1.01137	1.00366	0.954405	1.02403	0.997349	0.982653	1.00844	1.01341	1.0203	0.98438	0.992233	0.998929		0.998789	0.999825	1.00441	1.00092	0.993644	0.98698	0.997275	0.996771	1.01274	1.00546	1.00399
Phe	TTC	1.03546	1.01872	1.00612	1.02227	1.02194	1.02315	1.11161	1.06805	1.03251	0.984384	1.0334	1.03535	0.996722	1.01819	1.00526	1.02204	1.02653	0.982799	1.0022	1.0224	0.982703	1.01609	1.02229	1.00469	1.01827	1.03168	1.09659	1.01983	1.03208	0.998214	1.00271	0.996015	1.00841	1.00329	1.00643	1.00308		1.04668	1.00682	1.01661	1.00913	1.02492	1.06316	1.00631	0.983719	1.00481	1.00495	1.02299
Phe	TTT	1.01399	0.989658	1.02678	1.00484	1.02043	1.08205	1.01315	0.989264	1.04836	1.04815	1.01355	1.02897	1.03308	0.969805	0.947847	1.06878	1.02364	1.03714	1.04536	1.00297	1.007	1.03105	0.952339	1.01048	1.00033	1.01172	1.01051	0.98303	0.981967	0.977544	1.0288	0.987019	1.02314	1.02107	0.985277	0.990271			0.994639	0.987368	0.996005	1.02501	0.977713		0.981387	1.02689	1.01012	1.02011
Tyr	TAC	1.03138	1.005	1.0187	0.980078	1.0091	1.02127	1.03142	1.02067	1.00956	0.987092	1.01758	1.02328	0.972925	1.02559	1.01522	1.01623	0.926493	0.99392	0.988317	0.997795	1.01394	0.985208	1.00639		0.965901	1.00767	0.97611	0.994777	0.992101	0.982879	0.990262	0.986075	1.01773	0.993338	1.00417	0.998753		0.990781	1.01785	0.981076	1.00487	1.03299	0.999108	0.986547	0.99146	1.00416	0.989418	1.00721
Tyr	TAT	1.02317	1.01487	0.999848	0.984684	0.991035	0.978633	1.00819	0.985644	1.00951	1.03051	1.01505	1.01089	0.996643	1.01582	1.0007	1.03235	0.984421	0.96412	1.01827	0.997061	1.01016	1.02918	1.009	0.993019	1.01031	1.02429	1.00958	1.00183	1.00898	1.02014	0.983231	1.01679	1.02188	1.00514	1.0105	1.02204		1.01726	1.00417	0.979847	0.996596	0.971813	0.994102	1.02494	0.988463	1.00025	1.01126	0.991427
Pro	CCA	1.02039	1.01929	1.01888	1.00732		0.996513	1.01096	1.0069	1.03238	0.999984	1.02378	0.981576	1.0184	1.01986	0.995057	0.995732	1.03494	0.99596	1.00642	1.00265	0.994095	0.993787	0.997791	1.02459	1.0079	1.00195	1.01772	0.997187	1.01543	0.989748	1.00502	0.997023	1.01093	0.996	1.00447	1.0197		1.01057	1.01258	0.99113	1.02204	1.00483	0.987124	1.0088		1.01138	1.01515	1.00282
Pro	CCC	1.01299	1.02141	1.04349	1.03244	0.995833	0.991323	1.02877	0.983946	1.01545	0.984479	1.00744	0.984471	0.993138	1.03079	1.01667	1.01451	1.01251	0.997809	0.992837	1.01008	1.02529	0.992692	1.02305	1.01136	0.987803	1.01817	0.966296	1.00034	0.992999	1.00956	1.01384	0.989412	1.02032	1.00642	1.0385	1.01481		1.00952	1.02024		1.01267	1.02956	1.00516	1.0212	1.00566	0.9986	1.00944	1.01488
Pro	CCG	1.04445	1.01295	1.00942	0.994908	1.00223	0.987005	0.980181	1.03003	1.03983	1.02101	1.00794	1.00216	0.999089	1.00679	0.987804	0.992983	0.988267	0.997194	0.988897	1.0033	0.980754	0.996688	1.0123	1.04565	0.995558	0.991079	0.99159	1.01671	1.00998	0.999043	0.991515	1.02414	1.01051	1.00569	0.994771	1.01174	1.07591	1.00791	1.01434	1.00694	0.992968	0.984636	0.980495	1.00907	1.01346	1.00113	0.997181	1.00359
Pro	CCT	1.0255	1.02018	1.02403	1.01584	1.01384	1.02112	1.01211	1.02231	0.987085	1.02342	0.97682	1.00106	1.01902	1.00852	1.00952	1.03696	1.03775	0.987267	0.988288	1.02886	1.02136	0.991948	0.999294	1.00318	1.0036	1.03357	1.00509	0.999645	1.00991	0.991242	0.989558	1.00245	1.01771	1.0158	0.993651	1.03752		1.02465	1.02835	1.01948	1.01291	0.958447	0.999779	0.998158	0.999332	1.01471	0.995162	1.01709
Met	ATG		1.02169	1.00216	1.01331	1.0133	1.02392	1.0001	1.00039	1.00636	1.0082	1.01291	1.04264	0.979539	1.0221	1.01393	0.996967	1.01862	0.985666	1.00472	1.02485	1.00896	1.02247	1.00167	0.999205	1.00455	1.00252	0.999757	1.03253	1.01018	1.0021	0.986803	1.00206	1.01408	1.00491	1.01379	1.00046		0.99796	0.999393	0.997896	0.991805	1.00874	1.01066	1.00302	0.995634			1.01219
Ile	ATA	1.01028	1.01115	1.01221	1.01829	0.982707	1.04776	1.01927	1.03218	0.999523	0.985154	1.02896	0.990712	1.01676	1.00966	0.992293	0.979659	0.983805	0.977424	0.99518	1.00754	1.01488	1.01263	0.982889	1.00156	1.01263	1.00462	1.01433	1.00771	1.00275	0.999899	1.00665	1.00356	0.978115	1.00518	1.00906	0.987613		0.971384	1.0059	0.986318	0.992684	1.00368	1.01066	1.00253	0.987968	0.99051	1.03446	0.993551
Ile	ATC	1.02161	1.02031	0.958676	1.00373	0.992523	1.01984	1.03726	1.02092	1.0255	0.985941	1.00063	1.00191	1.01998	1.00423	1.02543	0.993924	1.00798	0.97546	1.00618	1.01802	1.00615	1.00893	0.995053	1.01258		1.00866	1.0159	1.01546	1.01573	0.986477	1.00304	1.02604	0.994491		1.00118	1.01132		0.977772	1.00403	0.97129	1.0252	1.01315	1.00628	0.987622	0.997478	1.00307	1.00781	0.994062
Ile	ATT	1.00827	0.993385		0.975664	0.934497	0.989774	0.998627	1.01806	0.997575	0.982737	1.02916	1.01592	1.01582	1.0117	1.02609	1.00401	1.03353	0.999202	1.01912	1.00838	1.00564	1.01029	1.00326	1.01665	0.993423	1.02237	1.02817	1.01467	1.02232	0.998083	1.00021	0.994132	0.99276	1.01237	1.00825	1.01883	0.905013	1.02377	0.973719	0.982333	0.994608	1.00534	1.01064	0.999759	0.966334	0.992123	1.01486	0.98048
Leu	CTA	1.02102	1.00842	0.971592	1.03126	0.983438	1.00965	0.996387	0.991071	1.03207	0.998716	1.00786	1.00099	1.00527	0.998603	1.01598	1.04099	0.980914	0.981587	1.00984	1.00705	1.0042	1.01923	1.01318	1.01258	1.00482	1.01569	1.06553	0.998248	1.03237	1.00423	1.00958	1.01067	1.00239	1.00054	1.02143	1.02658		0.974059	0.987746	0.990766	1.0333	0.995609	0.9973	1.0094	0.995439	1.02808	0.994712	1.01845
Leu	CTC	1.00676	0.992765	1.00342	0.993572	1.01783	1.00254	1.01053	1.01024	0.998606	0.997042	1.00188	1.02428	1.04164	1.00532	1.01415	1.01074	1.00223	0.997188	1.0014	0.99755	1.0116	0.98369	1.01239	0.98967	1.01604	1.02174	1.00742	1.01146		1.00331	0.9954	1.03004	1.01687	0.998371	1.00768	1.02669		1.00814	1.01756	1.00091	0.999532	1.0153	1.01307	1.02013	0.993694	0.992575	1.01988	1.00487
Leu	CTG	1.02228	1.00221	1.01589	1.01527	1.01515	1.03889	1.0138		1.01363	1.01189	1.01621	1.02909	1.00548	1.01237	0.986709	1.03096	0.988904	1.00826	1.00181	1.01625	1.00616	0.990506	0.986912	1.02087	1.02668	1.01851		0.968494	1.00023	0.994281	1.00864	0.980834	1.01217	0.987379	0.977234	1.01821		1.0076	0.98462	1.0247	1.02003	0.980942	1.01271	1.00823	1.00503	1.01512	0.991428	1.01211
Leu	CTT	1.00327	1.02083	1.01914	0.996098	0.982415	0.998098	1.05435	1.01185	1.02901	0.982175	1.01151	0.998482	1.02143	1.00436	0.955043	1.00564	1.03301	1.0059	0.991715	1.002	1.02433	0.997761	0.979724	1.00037	0.983357	1.00597	0.987361	1.00799	1.01822	0.999948	1.01165	1.00342	0.996832	1.0217		1.01148		1.01516	1.00928	1.00514	1.00127	0.999079	1.03348	1.01482	1.00733	1.00367	1.02248	0.998746
Leu	TTA	1.02651	1.00065	0.992054	1.03448	0.995061	1.03417	0.982977	0.948923	0.954786	1.02879	0.97856	1.02814	0.990049	1.03453	1.0422	1.01209	0.994971	1.01812	0.981469	0.999807	0.975958	0.975612	0.989101	1.00967	1.02299	0.998551	0.966732	0.987955	1.01851	1.00156	0.985503	1.00116	0.995293	0.989777	0.986879	1.00516		0.991135	0.989197	1.00502	1.0281	0.975514	0.983818	0.991463	0.979655	1.00442	1.03939	0.983347
Leu	TTG	1.00964	0.98698	0.982502	1.02936	1.01485	0.989051	0.989173	1.03143	1.00746	0.968152	1.01426	1.00872	1.00741	1.01778	1.02281	0.971088	0.971433		1.01177	1.0063	0.987702	0.968725	1.01253	0.982882	0.989858	0.987167	0.987491	1.03033	1.01013	1.00771	1.00577	0.995907	1.02913	1.00163	0.977074	0.965434		0.996471	0.989809	1.00485	0.988156	0.979708	1.01337	1.00017	0.981699	1.02731	1.01433	1.00642
Val	GTA	1.03421	1.0045	1.02756	1.01054	0.967542	1.02388	1.0112	1.01105	1.00319	1.01942		0.996798	1.00403	0.993447	1.0092	0.999196	1.01593	0.998089	1.0141	1.01775	0.994055	0.998993	0.996741	1.00386	0.990075	1.02816	1.01248	0.993563	1.02012	1.00651	0.979355	1.0133	0.99305	1.00507	1.01051	1.01499		0.986169	0.98305	0.978779	0.994619	0.973094	1.0141	0.999216	0.99799	0.985317	1.008	0.99185
Val	GTC	1.02936	1.00023	1.01709	0.985227	0.99186	1.03008	1.02189	0.997605	0.997677	0.97706	1.01966	1.00833	1.01725	1.01672	1.04142	0.998075	0.990048	1.00058	1.00187	1.0274	1.0154	1.01122	0.983459	1.00462	1.01058	1.02385	1.02471	1.00464	1.00008	1.01611	1.03053	1.01057	0.999105	1.00041	1.02178	1.01233		1.01131	1.00676	0.987323	1.02031	1.05084	0.998959	1.01969	0.978965	1.00264	1.0105	1.00473
Val	GTG	1.00925	1.01114	1.00408	1.01279	1.00728	0.999562	1.00771	1.032		1.03123	1.01216	1.04011	1.00673	0.998235	0.966239	1.00786	1.00715	0.982426	0.998399	1.00478	0.999992		0.976124	1.00458	1.01339	0.997715	1.00411	1.00123	0.993238	1.00659	1.01262	1.00602	0.998755	1.00667	1.00394	1.01327		0.985109	1.00877	0.984654	0.984941	1.00728	1.00572	1.00551	1.01778	0.986572	0.989512	1.00299
Val	GTT	1.03199	0.948278	1.04292	1.02682	1.00403	0.993565	1.00843	1.01907	0.989125	1.00053	0.992775	1.0122	1.01759	0.994788	1.05272	0.972319	0.986683	0.996299	1.01927	1.00929	1.01668	1.01187	1.01797	1.00219	0.97802	1.01569	0.992196	1.00148	1.01732	1.00749	0.951629	1.01253	1.01799	1.00315	0.972508	1.02547		0.977537	1.00203	1.01058	0.997853	0.985031	0.984434	1.0133	0.995667	0.989149	1.00914	1.00934
Ala	GCA	1.00524	0.998162	1.02772	1.03806	0.97579	1.02418	1.02098	1.00375	1.00221	0.989155	1.02566	1.01524	0.988991	1.00397	0.989904	0.984918	0.993067	0.994096	1.00289		0.978167	1.04531	0.980829	1.00441	0.993297	1.01267	0.997619	1.01437	1.00164	1.00502	0.994709	1.03211	0.995339	1.00957	1.00351	1.02032		1.01229	1.00265	0.99272	1.01017	0.998005	0.996922	1.00265	0.985311	0.992249	0.993129	1.00889
Ala	GCC	1.02757	1.01593	1.01494	1.01339	1.00607	1.00574	1.03197	1.00376	1.00103	1.01342	1.01538	1.02766	1.01487	1.00134	0.994414	0.979251	0.984223	1.00419	1.01155	1.01862	0.989306	0.996598	1.00586	0.984814	0.991199	0.981528	1.01468	0.98612	1.01223	0.99218	1.01066	0.978659	1.01856	1.01566	1.01018	1.01549		1.00922	1.0001	1.00168	1.01423	1.00273	1.01333	0.998147	1.0062	1.00029	1.01405	1.00576
Ala	GCG	0.993606	1.00351	1.01692	0.998401	1.01961	1.02648	1.02694	0.995149	1.01372	1.0132	0.998487	1.01693	0.991233	1.00418	1.02357	0.989767	1.00334	1.01274	0.998082	0.994477	1.00305	1.00606	1.01374	1.00962	1.01109	1.01307	1.01954	1.0046	0.998859	0.985882	1.01581	1.02205	0.991833	1.01164	0.995753	0.997172	0.809665	1.00749	1.01958	0.961851	0.994539	1.00093	1.00157	0.99842	0.996068	1.01049	1.00222	0.997472
Ala	GCT	1.0108	1.00938	0.994031	0.981871	0.995176	1.02319	1.02064	0.983381	1.02777	0.993227	0.985568	1.0107	1.03267		1.04148	0.989972	0.97097	0.993988	1.01656	1.00763	1.01643	1.00464	0.976356	1.01275	0.992812	0.99422	1.01734	1.01126	1.01965	0.98857	1.00896	1.01632	1.02406	0.998659	1.01616	1.0223		0.999056	1.03067	1.00852	0.991315	0.996723	1.00426	1.02121	0.991459	1.01913	1.01981	1.01036
Gly	GGA	1.04907	1.0423	1.02669	1.01845	0.995092	1.0037	1.01001	1.00246	1.00323	0.981074	1.016	0.978744	1.01005	1.00075	1.02489	0.974405	0.944605	0.992773	0.981543	0.998539	0.997031	1.00364	1.00841	1.00103	1.00464	0.946549	0.972229	0.986138	0.994308	1.02363	0.97346	1.00444	1.01102	1.00943	0.969567	1.00917		1.01249	1.00189	0.910262	0.971649	0.96563	0.960566	0.963198	0.989083	0.997785	1.00608	0.980928
Gly	GGC	1.0159	0.993877	1.0169	1.01104	1.01116	1.00162	1.00492	0.997466	1.00887	1.01031	1.01712	1.0159	1.0136	0.997912	0.952731	0.98225	0.995754	0.997634	1.00305	1.0143	1.02282	1.01127	0.977997	1.01313	0.990974	1.00436	1.01177	1.00347	1.00409	1.00712	0.994516	0.982443	0.996342	1.00655	0.992742	1.00996		1.00385	1.01273	0.989453	0.993108	1.00928	0.995343	1.00062	0.998519	0.979856	0.998545	0.992493
Gly	GGG	1.03535	0.999475	1.03394	1.01382	1.01376	1.03266	1.00218	1.04067	0.980955	0.991915	1.02364	1.00523	1.00664	1.00847	0.86901	0.941327	1.03513	0.974517	0.974338	1.01164	1.01374	0.999279	1.00184	1.01748	0.988881	1.00696	1.00272	0.999009	1.01529	0.997628	1.01084	0.992988	1.0182	0.992867	1.01919	0.990971		1.01606	0.990017	0.975288	0.977379	1.01238	0.97954	1.00348	1.0078	0.988005	0.998122	1.00067
Gly	GGT	1.02799	1.01055	1.02237	1.00767	0.974439	1.02959	1.02349	1.03001	1.0294	1.04797	1.01376	0.994575	1.00671	1.01595	1.0197	1.01716	0.986517	0.981313		1.00026	0.990437	0.980199		1.00721	1.0198	0.990569	1.002	1.00632	0.986165	1.01663	0.995271		1.00723	1.00665	1.02631	1.01973	0.956884	0.983905	1.01053	0.988885	0.992199	0.979	0.96019	1.00371	0.996564	1.00059	1.01504	1.00733
Cys	TGC	1.02259	1.01252	1.02426	0.98336	1.03084	1.02395	1.02723	1.01068	0.993121	0.99715	1.0024	1.05867	1.01467	0.989297	1.01086	0.995469	0.928888	1.03136	1.03683	0.99841	1.03916	0.997874	0.995923	1.00835	1.01158	1.01327	1.03637	1.00846	1.01335	0.991194	1.0126	1.01859	0.996771	0.9804	0.993715	1.00635		1.00849	0.989861	0.989537	1.02255	0.991879	1.02482	1.00394	0.982305	1.01507	1.0076	0.990599
Cys	TGT	1.03974	1.0079	1.04538	0.992851	0.968776	0.960637	0.970461	1.00199	1.01417	1.02874	1.01295	0.992758	1.01811	1.0189	0.997788	1.02416	0.991056	0.996265	1.03703	0.997209	1.00162	1.00687	1.00094	1.00627	1.01227	1.0131	1.01373	1.00732	1.00622	1.01584	0.990125	1.0103	0.991056	1.01873	1.00413	1.00945	1.0226	1.01346	1.01615	1.00272	1.0263	1.03813	1.01781	1.01279	0.987522	1.00588	1.02122	1.0043
Ser	AGC	1.03924	1.03673	1.01259	0.998699	0.991205	1.00857	0.996954	1.00581	1.04037	1.02252	1.01874	1.03071	1.01809	0.994003	1.01646	1.02796	0.897931	0.986082	0.993149	1.01093	0.994814	0.964282	1.04622	1.00527	1.00833	1.0161	0.997796	0.980244	1.02681	1.01199		1.00796	1.00896	1.01195	1.02949	1.00595	1.16085	1.00026	0.993644	0.97922	1.00693	1.01894	1.01871	0.993564	0.995429	0.99793	1.0179
Ser	AGT	1.00461	1.00577	1.04017	0.990599	1.00362	1.02466	1.01423	1.03626	0.98715	0.986316	1.01986	0.983577	1.00558	1.02083	1.02719	1.00875	0.9634	0.998446	1.01916	1.00961	0.982832	1.00355	0.993427	1.00945	0.996564	0.997652	0.993833	1.00715	1.02122	1.00407	1.01073	1.01818	0.990409	1.00019	1.00499	1.00726		0.985931	1.02146	1.01449	1.01554	0.983138	0.979795	0.998196	0.992467	1.00804	1.01769	1.01322
Ser	TCA	1.00427	1.02519	1.00932	1.00402	0.984417	0.999246	0.992665	0.975432	1.0223	1.03842	0.962223	1.05935	1.01108	1.01033	1.02307	1.00485	1.02962	1.01574	0.97986	0.999537	1.0269	1.05601	1.03636	1.00503	1.01087	1.03007	0.984963	0.995951	1.00535	0.98484	1.01366	1.00559	1.00767	1.00069	1.01917	1.0288	1.02819	0.998222	1.00026	0.998889	0.997633	1.00438	0.997038	0.988168	0.998536	0.989334	0.99834	0.991382
Ser	TCC	1.02288	1.01155	1.02307	0.970935	1.00117	1.00479	1.06807	0.99652	1.00211	1.01498	1.03466	1.0004	0.980431	1.01645	0.990698	1.00942	1.00505	0.993809	1.02979	1.00786	1.00284	1.00755	1.01282	1.02289	1.01444	0.998823	0.998082	1.02404	1.01116	1.00952	1.02135	0.988448	1.026	0.993606	1.01175	1.0271		1.0154	1.01238	1.01144	0.979442	1.02194	1.01948	1.00788	1.01405	0.99152	0.990713	1.01685
Ser	TCG	1.02219	1.01282	1.00085	1.00032	0.995835	0.968451	1.0247	1.03034	0.985818	1.02478	0.980108	1.01447	1.03593	1.00874	0.983457	1.02576	1.02785	0.999039	0.995645	1.04508	0.987339	1.0143	1.01325	1.00041	0.985711	1.04059	1.00956	0.998541	1.00867	1.0088	1.00854	1.0073	1.01808	1.00018	1.01453	1.01394		1.01013	0.999278	0.998958	0.986848	0.991419	0.994922	0.990616	1.00107	1.02111	1.00459	1.01582
Ser	TCT	1.00008	1.03287	0.996664	0.985593	1.00532	0.999846	1.00116	1.01503	0.999222	1.02694	1.01361	0.999945	1.01483	0.991279	0.978582	1.02552	0.976207	0.985419	1.00857	1.01236	0.996468	1.01239	0.98175	1.01152	1.00573	0.995525	1.0276	1.01164	0.976702	0.999082	1.01522	1.00502	1.00399	1.00958	1.00799	0.993244		1.01539	1.01153	1.01459	1.02588	1.06553	1.00366	1.00656	0.991634	0.995505	1.00791	1.02174
Thr	ACA	1.01303	1.00047	1.00901	1.01476	0.946185	1.0084	0.998181	1.01412	1.00801	0.987936	1.0169	1.01113	1.02658	0.995464	1.01055	0.994984	1.00576	0.998378	0.991756	1.02073	1.02322	0.994321	1.02095	0.988702	1.00529	1.00593	1.01711	1.00635	1.03878	1.00842	1.02274	1.01393	1.02429	1.00501	0.98417	1.01057	0.800161	1.01382	1.00267	0.995617	1.01002	1.04284	1.00577	1.01151	0.987247	1.00102	1.00826	1.02845
Thr	ACC	1.02736	1.01948	1.0118	0.977336	0.991743	1.02829	1.02161	1.0173	1.01887	0.992652	1.00656	1.03249	1.0025	1.03023	0.972548	1.02236	0.996946	1.00079	1.01193	1.00062	1.01535	0.985678	1.0212	1.0085	1.00451	1.00841	0.996253	1.00509	1.00808	1.00574	1.00321	1.00863	1.0183	0.999247	1.02235	0.999891	0.895928	1.01904	1.00577	0.999787	1.02349	1.0071	0.98857	0.994589	0.988814	1.01934	1.00712	0.991847
Thr	ACG	1.03666	1.02318	0.994274	1.01207	1.01448	1.01902		1.00957	0.999307	0.990158	1.00528	1.03837	1.00462	1.00573	1.00426	0.979938	0.995737	0.977935	0.981163	0.994934	1.00799	0.990757	0.984733	0.995402	1.00825	1.0406	1.00524	1.00692	1.00516	0.990823	0.989121	0.990998	1.01121	1.01419	1.01121	1.03269		1.00307	1.00231	0.99102	1.01596	1.00676	0.995385	0.984941	0.98252	1.01262	1.00565	0.998231
Thr	ACT	1.02666	1.02349	1.01811	0.990068	1.03067	1.02956	0.99408	1.00122	1.01104	1.05003	0.999751	1.02905	1.03116	1.01791	1.07196	1.01324	1.01468	0.983626	1.00127	0.994691	0.996606	1.00636	0.98461	1.01833	0.998158	1.01682	1.00797	0.959027	0.995214	1.0049	1.01435	1.03006	0.984107	0.988753	1.02805	1.01123	0.800161	1.00126	1.01563	0.975549	1.02095	0.997243	1.01885	1.001	0.984541	1.0174	1.00412	0.997717
Gln	CAA	1.04009	1.02682	0.995393	1.01334	0.986566	1.01888	0.961083	1.04617	1.00739	1.01619	1.0133	1.01491	0.982524	1.00692	0.995576	0.945555	1.00547	0.971441	1.00567	1.01715	1.00117	1.00348	0.975459	1.00858	1.00288	1.00748	1.06303	0.996383	1.00424	1.00959	1.00922	1.01371	1.00904	0.996134	0.988813	1.01494		0.990309	0.978218	0.985373	1.00709	0.987794	0.999568	1.00078	1.00548	1.02133	1.02019	1.01639
Gln	CAG	1.01643	1.00913	1.0215	0.996116	1.01102	1.03714	0.986375	1.01978	1.01354	0.995325	0.991554	1.00758	0.988517	1.00484	1.00004	1.06668		1.01591	1.00004	1.02995	1.02088	0.994496	1.00331	1.02267	1.00655	0.987064	1.01735	1.0143	1.00234	1.0209	1.00833	1.01144	0.986568	0.998465	1.0065	1.01642		0.997312	0.997004	0.982681	0.984904	1.03179	1.00975	1.01991	1.01146	1.00445	0.991761	1.01692
Asn	AAC	1.02193	1.01173	0.996607	1.01189	0.958598	1.01966	1.00867	1.00531	1.03912	0.99522	1.00533	1.00327	1.00613	0.998524	1.00044	0.999498	0.999829	0.984689	1.02347	1.00442	1.00573	0.99227	1.01898	0.998492	1.01123	1.00303	0.998926	1.00797	1.00428		0.998353	0.998615	1.01426	1.00857	0.997883	1.00418		1.00416	1.00888	0.940019	1.01496	0.996591	1.00269	0.983353	0.990811	1.01089	1.00603	1.00262
Asn	AAT	1.03381	1.01874	1.01504	0.977396	0.975686	1.04664	1.00647	1.02312	1.01253	1.01039	1.02508	1.02928	0.983815	0.98187	0.998872	1.03068	0.99255	0.996536	0.978268	1.02457	0.984313	0.991628	0.997172	1.00952	1.01922	1.02468	0.989193	1.01713	1.00262	0.998306	1.00521	1.00685	0.991154	1.0026	1.0133	1.01252	1.01073	0.998437	0.974554	0.961287	1.01062	1.0275	1.00384	1.00477	0.985008	0.994623	0.991596	1.00262
Asp	GAC	0.996957	1.00287	1.01012	0.992175	0.987176	1.00922	1.0089	1.00162	1.00586	0.981108	1.01437	0.985886	1.01012	1.0041	1.00266	1.00729	1.01088	0.968728	0.998037	1.00188	1.02847	0.999902	1.00463	1.01456	0.994587	0.989219	1.02548	1.00387	0.999379	1.00203	1.03264	1.01633	1.01647	0.989907	0.989461	1.00106		1.01811	0.989694	0.984589	0.996547	1.00448	1.00395	0.998514	0.986634	1.02364	1.02576	0.997407
Asp	GAT	1.02107	1.01394	1.01363	1.01694	0.998732	1.03998	1.02747	1.02037	1.01906	0.990345	1.00252	1.00213		1.00521	1.00978		1.0066	1.01306	1.01249	1.00708	1.01586	1.01695	1.0346	1.00101	0.997853	0.997804	1.02828		1.00401	1.0122	1.00227	1.01945	1.02111	1.00533	0.984259	0.995345		1.02162	0.999422	0.954091	1.02356	0.997152	0.972309	0.995346	0.984304	0.986545	1.01227	1.01911
Glu	GAA	1.00326	1.01196	0.990643	1.00621	0.98502		1.02606	1.02617	0.998117	0.987268	1.00334	1.0149	1.00171	1.01864		0.991986	0.993347	0.998016	1.01706	1.00096	1.01491	0.995979	1.00454	0.991535	1.00069		1.00757	1.00623	1.02368	1.01455	1.00973	1.00574	0.988386	0.998169	1.00943	1.00385		0.978862	0.97041	0.97332			0.967655	0.988678	1.00494	0.989467	0.997931	0.997694
Glu	GAG	1.04107	1.00908	1.01822	1.01067	0.999686	1.01779	1.00793	1.02093	0.999522	0.987125	1.02237	0.989808	0.991797	0.988169	1.01483	0.990235	1.00101	0.98261	0.995632	1.01614	0.995542	0.988547	1.01109	0.994879	1.00459	1.0191	1.01224	0.98972	1.0049	1.01481	1.00533	1.0165	0.994491	1.00938	1.00138			0.991229	0.967684	0.961052	0.985808	1.02546	0.969927	0.989083	1.00403	1.00393	1.01384	1.00565
His	CAC	1.01303	1.01301	1.01576		1.00886	1.01573	1.03663	0.992609	1.01751	1.00185	1.00347	1.005	1.01575	0.993827	1.01387	0.992502	1.01265	1.01392	1.0138	0.992963	1.00807	1.03251	1.01118	0.996746	0.979606	1.00609	0.950509	1.00286	0.992051	0.999962	1.00734	0.998255	1.01891	0.995243	1.00888	1.01417		0.999399	0.99524	1.01152	1.00234	1.01215	0.999096	0.993551	0.994417	0.995643	1.00183	1.00038
His	CAT	1.01879	1.00986	0.992349	0.956606	0.985265	1.03723	0.990698	0.995538	1.02032	0.98523	1.00538	0.995183	1.00368	1.00378	1.0281	0.931903	0.976373	0.987443	0.978573	1.01182	1.01733	1.00084	0.989161	1.01491	1.00352	1.00055	0.980073	1.01391	1.00183	0.998938	0.997509	0.988725	1.02584	0.987658	0.981659	1.01946		1.01845	0.993356	0.983151	1.01679	0.974338	1.02045	1.00766	0.989119	1.01752	0.989532	0.995533
Arg	AGA	1.03312	1.10138	1.01502	1.01873	0.995277	1.01995	1.00564	1.02788	1.00369	1.03618	0.984431	0.99014	1.02351	1.01182	1.01058	0.986769	0.982607	0.999753	1.00249	1.0263	1.01126	0.994787	0.997928	0.978762	0.990317	1.01732	1.01392	0.998619	0.995765	0.974826	1.01553	1.0189	0.988419	1.00234	0.989045	0.982886	0.976309	1.01865	0.984289	0.955976	0.991756	0.987787	0.96522	0.973012	0.99207	1.0036	1.00957	0.999048
Arg	AGG	1.01787	1.00824	1.00488	1.00989	1.02614	0.98904	1.02627	1.02976	1.0555	1.0028	1.02349	1.00785	0.994588	1.01856	1.01561	0.974009	0.995286	0.988184	1.00248	1.01591	0.996936	1.01836	1.00593	1.00338	0.997654	0.997597	1.03196	0.993397	1.01097	1.01876	1.00491	1.00858	1.02073	0.987825	1.02535	0.998943	0.974076	0.984541	0.999948	0.993816	1.01815	0.996289	0.961556	0.991086	1.00589	0.999182	0.994408	1.01062
Arg	CGA	1.02886	1.11909	0.994973	0.980778	0.999275	1.01848	0.991534	0.994033	0.997277	1.00663	1.00632	1.0039	1.01532	0.9995	1.01735	0.997274	1.02898	0.979378	0.996095	1.00287		1.01593	0.987599	1.0016	1.02516	1.01532	0.896669	1.00361	0.987896	0.980029	1.00909	1.00185	1.00223	0.999819	0.988769	0.995596		0.99799	0.983497	0.986736	0.993217	0.968438	1.03875	1.00856	0.987374	0.984051	0.993729	1.00561
Arg	CGC	1.01307	0.993528	1.0176	0.995538	1.04329	1.00806	1.02729	0.994296	0.99379	1.04102	1.00623	1.04828	1.05108	0.998861	0.997927	1.00746	1.01289	1.03727	0.972187	1.01322	1.01431	0.991996	1.04352	1.00659	1.0131	1.00748	0.945317	0.99011	1.01056	1.01388	0.991833	1.01908	1.00487	1.00432	0.998231	1.0096		1.00051		1.00269	1.00885	1.01462	1.0014	0.992477	0.992728	1.01017	1.01035	1.00381
Arg	CGG	1.00987	0.981704	1.01444	1.00379	1.02306	1.01753	0.989611	1.03542	1.03926	0.993214	1.03675	0.983374	1.01521	1.0047	0.99254	1.05799	0.991623	1.01828	0.99055	0.99371	1.00736	1.03045	0.987049	1.02687	0.992804	1.01459	0.986251	1.00612	1.01814	1.00624	1.02402	1.00206	1.00551	1.00677	0.978503	1.0034		1.0122	1.00674	0.987689	0.995441	0.994802	0.99701	1.00901	0.990997	0.999192	1.01844	1.01633
Arg	CGT	1.0144		0.991575	0.992298	0.995162	1.01953	0.976393	1.03467	0.994514	0.986819	0.999484	1.0211	1.00835	1.01151	1.01907	1.03202	0.95341	0.988249	1.01942	0.995329	0.988633	0.997878	0.998194	1.01326	0.983735	1.0029	0.98154	0.999572	1.01046	0.997441	1.00196	1.00242	1.00655	1.01066	0.986369	0.995886	0.820542	1.00021	0.977662	1.01545	1.02412	1.00615		1.00059	0.997006	1.03043	1.00059	1.00667
Lys	AAA	1.02395	1.00556	0.995522	1.02048	1.01138	1.00546	0.981346	1.01822	0.977636		1.01415		0.995092	1.00709	0.983006	1.00966	1.01104	1.00463	0.968453	0.999884	1.00545	1.01043	0.98772	1.02474	1.00342	0.989192	0.925133	1.01134	1.00565	0.978972	1.00203	1.01205	1.00461	0.989881	1.01072	1.01334		1.00916	0.980077	0.961519	0.998866	0.99614	1.00173	1.00109	0.990172	1.01322	0.988102	1.0019
Lys	AAG	1.01935	1.01284	1.00284	1.00307	1.02803	1.01178	1.00921	0.999312	1.00056	0.993531	1.00576	1.00044	1.00021	1.01001	1.00497	0.983338	0.996051	0.989879	1.01247	0.985632	1.00733	1.01748	0.997264	0.998289	1.00022	1.02929	1.01869	0.998866	0.989062	1.00427	1.02159	1.00236		1.01258	0.989849	1.00743		0.98494	0.975084	0.99906	1.00994	1.00723	1.01033	0.993322	0.982316	0.981383	0.994628	0.981188
STOP	TAA	1.01732	0.998525	1.02851	1.0377	1.03865	1.02505	1.02457	1.03385	1.038	1.00291	1.03291	1.04726	1.03172	1.00971	1.01459	1.02866	0.991119	1.03826	1.00058	1.02299	1.01998	1.03176	1.01763	1.01921	1.01781	1.00816	0.959872	1.01036	1.02323	1.02715	1.02432	1.02402	1.04165	1.00234	1.01473	1.02394		1.04368	1.00038	1.00858	1.01577	0.997802	1.02484	1.01464	1.02205	1.03509	1.05533	1.02239
STOP	TAG	0.989989	1.01128	1.04028	1.00883	1.00132	1.02506	1.05145	1.03163	1.02936	1.0372	1.0625	1.04453	1.03165	1.02189	0.999016	1.02433	1.0171	1.00288	1.01961	1.02383	1.01154	1.0173	1.04814	1.03291	1.01923	1.0018	1.02728	1.0141	1.02696	1.01755	1.0113	1.03662	1.03757	1.01004	1.01813	1.00529		0.998744	0.991873	1.00542	1.00445	1.00707	1.00118	1.01674	1.01392	1.03158	1.01235	1.03641
STOP	TGA	1.03158	1.00551	1.00419	1.00841	1.03202	1.0394	1.02182	1.06024	1.04042	1.05823	1.01955	1.02911	1.0007	1.01657	1.06369	1.01069	1.04689	1.01325	1.01692	1.04423	1.02371	0.983366	1.00897	1.01606	1.01186	1.03818	1.01524	1.0108	1.04021	1.03226	0.994814	1.012	1.01469	0.998063	1.02934	1.02808		1.03201	1.00274	1.00199	0.992333	1.03488	1.02694	1.02155	1.01967	1.03675	0.992284	1.02839
	WT	M	R	I	H	P	E	T	L	V	K	V	K	D	A	E	D	Q	L	G	A	R	V	G	Y	I	E	L	D	L	N	S	G	K	I	L	E	S	F	R	P	E	E	R	F	P	M	M	S
	Amino Acid	3	4	5	26	27	28	29	30	31	32	33	34	35	36	37	38	39	40	41	42	43	44	45	46	47	48	49	50	51	52	53	54	55	56	57	58	59	60	61	62	63	64	65	66	67	68	69	70
	W	1.02263	1.03649	1.03122	1.00167	1.00163	0.988843	1.02829	1.02809	0.98458	1.03774	0.99839	1.00379	1.0146	1.00827	0.973969	1.01648	0.979617	1.00002	1.01518	0.993322	0.969202	0.984966	0.965155	0.982869	1.01137	1.00366	0.954405	1.02403	0.997349	0.982653	1.00844	1.01341	1.0203	0.98438	0.992233	0.998929		0.998789	0.999825	1.00441	1.00092	0.993644	0.98698	0.997275	0.996771	1.01274	1.00546	1.00399
	F	1.0257	1.00406	1.01848	1.0166	1.02178	1.03494	1.01922	1.00171	1.03757	1.03515	1.02591	1.03261	1.00635	0.999456	0.987692	1.06534	1.0261	1.00666	1.0233	1.01353	0.997789	1.02742	0.984189	1.00774	1.00858	1.02214	1.03551	1.00785	1.01304	0.988705	1.01357	0.992165	1.0143	1.01032	0.998386	0.998852			1.00314	1.00035	1.00139	1.02587	0.984694		0.983089	1.01098	1.00822	1.02224
	Y	1.02738	1.0111	1.01023	0.981872	1.00403	0.993029	1.01801	0.989944	1.00984	1.01161	1.01669	1.01483	0.989583	1.02085	1.00624	1.0252	0.954439	0.978535	1.00415	0.997573	1.01196	1.01034	1.00783		0.990832	1.01915	0.995361	0.998573	0.999873	1.00056	0.987198	1.00106	1.01961	0.998818	1.0066	1.00843		1.0003	1.01249	0.980626	1.00053	1.00205	0.996806	1.00638	0.990423	1.00283	1.00202	0.998926
	P	1.02451	1.01928	1.02478	1.01217		0.998586	1.00921	1.0165	1.01975	1.00644	1.00351	0.992115	1.00776	1.017	1.00306	1.0129	1.01926	0.994658	0.995498	1.01258	1.00811	0.993835	1.00761	1.01775	0.998792	1.0136	0.994561	1.00316	1.00782	0.998895	1.00058	1.00283	1.01528	1.00488	1.00745	1.01944	1.07591	1.01188	1.01788		1.01014	1.00504	0.995532	1.00906		1.00642	1.0044	1.01052
	M		1.02169	1.00216	1.01331	1.0133	1.02392	1.0001	1.00039	1.00636	1.0082	1.01291	1.04264	0.979539	1.0221	1.01393	0.996967	1.01862	0.985666	1.00472	1.02485	1.00896	1.02247	1.00167	0.999205	1.00455	1.00252	0.999757	1.03253	1.01018	1.0021	0.986803	1.00206	1.01408	1.00491	1.01379	1.00046		0.99796	0.999393	0.997896	0.991805	1.00874	1.01066	1.00302	0.995634			1.01219
	I	1.01353	1.00883		1.00252	0.980595	1.01703	1.01876	1.02392	1.01235	0.985519	1.01943	1.00123	1.01798	1.00738	1.00941	0.994007	1.00971	0.986469	1.00772	1.01173	1.00912	1.01063	0.994104	1.00933		1.01057	1.02046	1.01336	1.01541	0.993064	1.00363	1.00791	0.989486		1.00676	1.00396	0.905013	0.989808	0.998116	0.979775	1.00359	1.00781	1.00892	0.996767	0.986877	0.995041	1.01762	0.991191
	L	1.01559	1.00179	0.998885	1.01502	1.00509	1.01204	1.01335		1.00956	1.00033	1.00653	1.01324	1.01271	1.00911	1.01042	1.02105	0.996487		1.00188	1.00414	1.00819	0.99386	1.00163	1.00336	1.01105	1.01122		0.999472		1.00184	1.00371	1.00495	1.00869	0.998939		1.01139		1.00228	0.993555	1.00515	1.01493	0.995473	1.00927	1.00798	0.99511	1.01242	1.01052	1.0054
	V	1.02702	0.988557	1.02085	1.00651	0.995698	1.01234	1.01202	1.01641		1.00587		1.01378	1.01064	1.00121	1.00712	0.988503	0.997499	0.993581	1.00838	1.01576	1.00823		0.993313	1.00396	0.998231	1.01673	1.00811	1.00056	1.00786	1.01034	0.99302	1.01107	1.00264	1.00377	1.00315	1.01564		0.998951	1.00284	0.987847	0.999892	1.00206	1.00281	1.00934	0.995237	0.991815	1.00436	1.00234
	A	1.01064	1.00702	1.01367	1.00586	1.00287	1.01928	1.02501	0.996553	1.01042	1.00487	1.00765	1.01775	1.00716		1.00464	0.985833	0.987988	1.00297	1.00542		0.996006	1.012	0.996448	1.00296	0.998914	0.995974	1.01166	1.00411	1.00796	0.993724	1.00867	1.01497	1.00794	1.0103	1.00639	1.01424	0.809665	1.00781	1.01355	0.994367	1.00242	1.00058	1.00288	1.00575	0.996107	1.00568	1.00766	1.00558
	G	1.0285	1.00237	1.02504	1.01292	1.00246	1.01794	1.01317	1.02355	1.00816	1.00361	1.01899	0.999714	1.009	1.00538	0.995746	0.989147	0.994244	0.987108		1.00565	1.00049	0.997414		1.01062	1.00243	0.986787	1.00005	0.999548	1.00174	1.01094	0.993856		1.00732	1.00153	1.00007	1.00781	0.956884	1.00686	1.00274	0.967758	0.982296	0.997223	0.974527	0.994283	0.99817	0.991144	1.00326	0.997205
	C	1.02912	1.01008	1.03608	0.986839	0.989157	0.987586	1.00385	1.00634	1.00578	1.01854	1.00861	1.02248	1.01871	1.00339	1.00616	1.00724	0.953904	1.00532	1.03756	0.997865	1.0138	1.00665	0.999818	1.00803	1.01215	1.01339	1.02145	1.0081	1.00905	0.999003	0.999025	1.01412	0.994884	0.990346	0.998801	1.00744	1.0226	1.01023	1.00189	0.997852	1.02445	1.01251	1.02032	1.00808	0.985017	1.01151	1.01478	0.996965
	S	1.01291	1.02012	1.01527	0.991592	0.997335	1.00523	1.00884	1.01349	1.00714	1.0155	1.0135	1.01455	1.01207	1.00587	1.00533	1.01839	0.969369	0.997041	1.00215	1.01005	0.99297	1.00323	1.01488	1.00995	1.00378	1.00938	1.00225	1.00218	1.00886	1.00301		1.00576	1.00932	1.00363	1.01565	1.01397		1.00473	1.00499	1.00341	1.00225	1.0139	1.0037	0.997591	0.999612	1.00084	1.00546
	T	1.0242	1.01727	1.0084	1.0002	0.999232	1.02148		1.01074	1.00967	1.0017	1.0069	1.02932	1.01635	1.01195	1.00414	1.00333	1.00379	0.991575	0.99502	1.00607	1.0111	0.995908	1.00029	1.00231	1.00451	1.01435	1.00592	1.00032	1.01329	1.00453	1.00667	1.01028	1.00999	1.00377	1.01248	1.0114	1.01827	1.00984	1.00529	0.991052	1.01862	1.01105	1.00044	0.997882	0.986272	1.01291	1.00663	1.0044
	Q	1.03235	1.02068	1.01127	1.00044	1.00522	1.02867	0.973467	1.02977	1.01184	1.00303	1.00686	1.01206	0.98642	1.00591	0.997584	0.968424		0.99153	1.00266	1.02193	1.01139	0.998044	0.989056	1.01414	1.00467	1.00313	1.02778	1.00572	1.00351	1.01385	1.00883	1.0124	0.997571	0.997723	0.998357	1.01569		0.993704	0.991283	0.983923	0.996945	1.00675	1.0048	1.01284	1.008	1.00827	1.00205	1.01682
	N	1.02826	1.01539	1.00173	0.99605	0.967985	1.02905	1.00754	1.01399	1.0232	1.00344	1.01262	1.01479	0.995501	0.988177	1.00028	1.01627	0.996483	0.989593	1.00591	1.01507	0.995519	0.992036	1.00651	1.0029	1.01366	1.01507	0.997481	1.01344	1.00358		1.00171	1.00305	1.00462	1.00638	1.00363	1.0067	1.01073	1.00206	0.998796	0.954863	1.01251	1.0064	1.00345	0.992152	0.98788	1.00305	1.00123	1.00271
	D	1.0063	1.00966	1.01227	0.997213	0.993154	1.02376	1.02207	1.01097	1.01398	0.987058	1.011	0.994949		1.00492	1.00674		1.01039	0.989473	1.00445	1.00485	1.02074	1.0094	1.01888	1.00678	0.996249	0.993802	1.02696		1.00191	1.00686	1.0181	1.01847	1.01877	0.994894	0.988247	0.998607		1.01981	0.993977	0.972971	1.00872	1.00082	0.994003	0.996796	0.985738	1.00338	1.02129	1.00638
	E	1.01865	1.0105	1.00281	1.00897	0.99591		1.01805	1.02351	0.999338	0.987639	1.01524	1.00034	0.995992	1.00425		0.991372	0.997622	0.991651	1.00543	1.00676	1.00254	0.991438	1.00751	0.992703	1.0035		1.01149	0.99623	1.01271	1.01487	1.00722	1.01163	0.992461	1.00635	1.00552			0.985952	0.968707	0.968164			0.968988	0.989018	1.00447	0.998458	1.00685	1.00145
	H	1.01616	1.01122	1.00619		0.995132	1.02439	1.00645	0.994743	1.0192	0.997568	1.00432	1.00055	1.00696	0.997917	1.01919	0.97709	1.00251	1.00093	0.999474	1.00204	1.01343	1.01852	0.998989	1.00366	0.99079	1.00378	0.973553	1.00821	0.996142	0.999551	1.00282	0.993739	1.02239	0.99323	0.996658	1.0163		1.00562	0.994692	0.999376	1.00914	0.991298	1.01029	1.00132	0.992242	1.00803	0.998133	0.997748
	R	1.02021		1.00674	1.00307	1.01646	1.0111	1.01131	1.02907	1.01285	1.00889	1.01239	1.00737	1.00829	1.00825	1.00966	0.991852	0.998635	0.99646	0.999524	1.00862		1.00871	1.00003	1.0047	0.998085	1.01025	1.00936	0.996927	1.00714	0.997322	1.00724	1.00938	1.00593	1.00094	0.992826	0.99867	0.970565	1.00142		0.993181	1.00577	0.996674		0.996157	0.994747	1.00315	1.00555	1.00792
	K	1.02148	1.01051	0.999531	1.00727	1.02318	1.00944	1.00266	1.00649	0.989945		1.01089		0.998141	1.00881	0.992351	0.997796	1.00248	0.995591	0.993895	0.994206	1.00708	1.01505	0.991495	1.01087	1.00202	1.00097	1.00841	1.00621	0.993675	0.993908	1.01293	1.00719		1.00406	1.00136	1.01036		0.993263	0.976347	0.98743	1.00482	1.0026	1.00708	0.997081	0.985268	0.998227	0.99183	0.989443
	STOP	1.01525	1.00482	1.02134	1.01308	1.02196	1.02833	1.03454	1.03697	1.0357	1.03252	1.03363	1.04029	1.02057	1.01704	1.01594	1.02653	1.01057	1.0176	1.01438	1.02967	1.01937	1.01639	1.02476	1.02151	1.01669	1.02012	1.00795	1.01228	1.0298	1.02798	1.01221	1.02272	1.03276	1.00383	1.01948	1.02041		1.01856	0.99949	1.0062	1.0048	1.00934	1.01744	1.01769	1.01837	1.03492	1.018	1.02932
[truncated: 219 more columns]

## Sheet: 99% Confidence (weighted mean)
		M	R	I	H	P	E	T	L	V	K	V	K	D	A	E	D	Q	L	G	A	R	V	G	Y	I	E	L	D	L	N	S	G	K	I	L	E	S	F	R	P	E	E	R	F	P	M	M	S
Amino acid	Codon	3	4	5	26	27	28	29	30	31	32	33	34	35	36	37	38	39	40	41	42	43	44	45	46	47	48	49	50	51	52	53	54	55	56	57	58	59	60	61	62	63	64	65	66	67	68	69	70
Trp	TGG	0.0084896	0.000674027	0.0315016	0.0262751	0.0259674	0.121879	0.0442085	0.0492382	0.0250527	0.0506383	0.0744891	0.0632932	0.0101588	0.0503999	0.0599982	0.0248491	0.0712758	0.0383399	0.0533202	0.0132356	0.0906512	0.00422098	0.0650437	0.0169279	0.0696393	0.0308274	0.0432701	0.0419185	0.0286033	0.00533054	0.00570503	0.0306604	0.0158978	0.0110612	0.000166639	0.0418379		0.000742381	0.0227776	0.0326861	0.0084014	0.0380617	0.0561245	0.0124186	0.0389679	0.0338318	0.0109585	0.00688752
Phe	TTC	0.0150282	0.0113714	0.0339264	0.000235382	0.00419577	0.00346952		0.0675339	0.0716359	0.0851988	0.00107676	0.100202	0.00631639	0.0164183	0.0471099	0.00195334	0.00539354	0.0294339	0.0512273	0.00180685	0.00967531	0.0764239	0.00561749	0.0338921	0.0312705	0.0236628	0.560726	0.0548736	0.0470445	0.0239667	0.0215295	0.0217318	0.0287642	0.0255847	0.0893645	0.00973368		0.0144193	0.0310744	0.0929476	0.00958938	0.131538		0.00660492	0.0165002	0.0249613	0.000933316	0.0259445
Phe	TTT	0.030744	0.0334961	0.0265498	0.0401591	0.00166736	0.107993	0.0415234	0.0536715	0.0829467	0.0445298	0.0471393	0.0635047	0.147845	0.0145802	0.0636177	0.166691	0.035431	0.0371159	0.00728729	0.0283433	0.0341286	0.0603498	0.0940335	0.0543749	0.048823	0.0278141	0.11987	0.152718	0.0131341	0.091034	0.0079134	0.0677837	0.0363632	0.00498831	0.0140853	0.0573403			0.00240456	0.0653973	0.0450735	0.0116073	0.139099		0.0258969	0.016875	0.0418919	0.0959735
Tyr	TAC	0.0130462	0.027472	0.0373585	0.0199124	0.000350029	0.0251326	0.0319201	0.107172	0.0341017	0.0286291	0.0480824	0.0660351	0.107096	0.0618244	0.0236803	0.0714093	0.00716954	0.0471787	0.0437378	0.0247127	0.0859519	0.0376058	0.0364034		0.0569119	0.0297973	0.0527601	0.0160886	0.00573366	0.0235291	0.0186492	0.0359818	0.0191832	0.0249641	0.00248436	0.00559224		0.0378342	0.0627581	0.0273905	0.0305789	0.0180495	0.021079	0.002697	0.0196471	0.0137291	0.012297	0.00127851
Tyr	TAT	0.0659189	0.0169698	0.0214982	0.0157483	0.00202005	0.0160183	0.0273633	0.0956293	0.0357902	0.00251943	0.0247067	0.0399462	0.0478103	0.0431723	0.022442	0.0264838	0.0354745	0.0393228	0.00636704	0.00229774	0.0676908	0.00330195	0.0300922	0.0250511	0.0239555	0.0201643	0.0430453	0.0369152	0.0037554	0.00330435	0.0578041	0.0745603	0.022311	0.00863503	0.0643303	0.0095936		0.0194924	0.0114087	0.0719959	0.032593	0.0110545	0.016899	0.000831969	0.00199453	0.00496755	0.0352321	0.00214705
Pro	CCA	0.0505277	0.0116568	0.0227882	0.0389818		0.000659221	0.00603628	0.0794019	0.0347264	0.00715886	0.000814932	0.00295184	0.00750067	0.0107923	0.016619	0.0373505	0.0428101	0.00696944	0.0335017	0.0139367	0.0113284	0.00730965	0.0532015	0.0409049	0.00847097	0.0203267	0.00790774	0.04453	0.0333773	0.0265055	0.0275613	0.0314654	0.0224647	0.00935201	0.0112421	0.0057505		0.0578451	0.0219842	0.0524956	0.0451543	0.0270228	0.0399732	0.0259335		0.0495751	0.0208507	0.00313315
Pro	CCC	0.0370985	0.00220526	0.0187734	0.0370616	0.0211003	0.0322814	0.0400389	0.0278487	0.0142044	0.00650975	0.0379643	0.0064647	0.0102283	0.0261841	0.00956986	0.0350082	0.0376806	0.00168675	0.00432946	0.00449859	0.046101	0.0188249	0.0246689	0.00387571	0.00252568	0.0117726	0.0130843	0.0376852	0.0307783	0.0452762	0.0549238	0.0274435	0.017746	0.00605321	0.00455592	0.0211561		0.0668936	0.00606282		0.0303605	0.0169009	0.0177713	0.0195314	0.0197975	0.0571776	0.005404	0.0186707
Pro	CCG	0.0504374	0.0115671	0.0660417	0.0204035	0.0122401	0.016701	0.0706216	0.056102	0.0472566	0.0809982	0.11466	0.0606345	0.015231	0.0163017	0.0488706	0.00639296	0.0128142	0.0362985	0.0167279	0.0417399	0.0377452	0.0274337	0.0075943	0.0204092	0.00935097	0.00565372	0.0164934	0.00813585	0.0296185	0.0105991	0.00193383	0.0106363	0.00260443	0.0221194	0.0187821	0.0278859	0.24783	0.00429914	0.0188754	0.0255073	0.00446951	0.0177428	0.0201431	0.0445827	0.0146235	0.00890851	0.0285999	0.0393823
Pro	CCT	0.0354045	0.00592919	0.0720658	0.0390663	0.0368986	0.0496493	0.0102436	0.0243379	0.0463771	0.00464748	0.0418962	0.00794719	0.0518342	0.0233688	0.0103101	0.0584611	0.0788096	0.0230237	0.0086284	0.04013	0.0254422	0.0427127	0.045079	0.00141611	0.0479997	0.0663029	0.00393023	0.0325481	0.0290099	0.0012691	0.0208906	0.0544658	0.014816	0.013356	0.0248023	0.0375804		0.0442554	0.0154487	0.0485896	0.00179237	0.00102957	0.0214756	0.00142385	0.033218	0.000140038	0.0293716	0.0401478
Met	ATG		0.0204947	0.0246441	0.00666477	0.062357	0.0130053	0.00586708	0.00320767	0.0298102	0.0152977	0.0244402	0.0305079	0.0610699	0.0120461	0.00401602	0.0742731	0.0619597	0.0165323	0.0163162	0.00677512	0.0178744	0.0107501	0.00184864	0.000877562	0.00840996	0.0223579	0.0266673	0.0165246	0.00513052	0.0247164	0.0100915	0.0144732	0.0637813	0.0124891	0.00238978	0.00948951		0.034188	0.0341468	0.0413629	0.0345944	0.0521191	0.0100083	0.0250509	0.00940355			0.0379467
Ile	ATA	0.0378063	0.0279443	0.0313582	0.0507189	0.0094935	0.0235301	0.0315324	0.0188211	0.0720114	0.110716	0.00385075	0.0545929	0.0742944	0.0296359	0.0506679	0.0580257	0.0538907	0.0318703	0.0251864	0.000787521	0.012078	0.0349735	0.00509341	0.0500479	0.0163655	0.00325272	0.0191881	0.0185612	0.0418689	0.0445754	0.0222657	0.00792065	0.0270642	0.00142287	0.00872274	0.0199623		0.00739139	0.0279249	0.0166883	0.00309455	0.00604758	0.0381706	0.0447913	0.0260045	0.0412941	0.0107859	0.0232812
Ile	ATC	0.0226249	0.0330403	0.0194699	0.00662207	0.0200354	0.0482018	0.0428617	0.0646973	0.0429456	0.0945604	0.0026676	0.0104858	0.0378695	0.0100425	0.0381457	0.0110415	0.0031876	0.00269949	0.0817647	0.0233738	0.0324462	0.00137015	0.0141242	0.0135052		0.00602123	0.027247	0.0221107	0.00658884	0.00259651	0.0390189	0.0405501	0.0250337		0.0023617	0.0291951		0.00516512	0.0432127	0.0260154	0.0063953	0.00783184	0.00592009	0.00186236	0.0294515	0.0295251	0.00584505	0.00661483
Ile	ATT	0.0179006	0.0280765		0.0741326	0.0237422	0.00709005	0.096115	0.0387066	0.0154302	0.0299437	0.00572744	0.0172816	0.0477057	0.0802857	0.0328559	0.0319187	0.0866818	0.00218199	0.0694798	0.0223411	0.0295907	0.0311408	0.00769558	0.032289	0.0304413	0.000915996	0.0067821	0.0166234	0.0137888	0.00125224	0.0135171	0.00530248	0.0312142	0.0348147	0.0151942	0.0231012	0.350953	0.00248977	0.0844848	0.0274471	0.0117716	0.0497598	0.01951	0.0248616	0.0273039	0.0175974	0.0530733	0.00106335
Leu	CTA	0.0146219	0.0091282	0.0131562	0.0426278	0.0388627	0.075163	0.0650275	0.0442199	0.0260807	0.0682112	0.0435631	0.0060312	0.00459858	0.0144849	0.0285291	0.0236083	0.0472235	0.00132265	0.0123901	0.0333955	0.0366568	0.0187386	0.0432425	0.00668558	0.0177036	0.0263016	0.050258	0.0113436	0.00493981	0.00681155	0.0176435	0.0138718	0.0498655	0.0247043	0.00619849	0.0338105		0.00604147	0.0466163	0.059436	0.0331789	0.115128	0.0164223	0.0241767	0.00312552	0.057675	0.0152416	0.00881278
Leu	CTC	0.0124469	0.0016418	0.000374451	0.010687	0.0507243	0.0114319	0.0150437	0.00683778	0.0186633	0.00120193	0.0110857	0.0186528	0.120153	0.0166597	0.0284297	0.0342841	0.0303324	0.00158375	0.0348391	0.0243119	0.00733192	0.0193389	0.0014067	0.0230195	0.00696883	0.0114685	0.112876	0.0288586		0.0216477	0.0263767	0.0239459	0.0358688	0.0329528	0.0222379	0.00409854		0.0132007	0.00293309	0.0233442	0.0323947	0.0780436	0.0525493	0.0190018	0.00139911	0.0424698	0.0115363	0.0138009
Leu	CTG	0.0591851	0.0450323	0.0373998	0.0305491	0.0586721	0.00847043	0.0599102		0.010598	0.0184782	0.00177911	0.0282838	0.0540904	0.0462426	0.0315995	0.0586905	0.00918968	0.0243654	0.0150709	0.00693403	0.072108	0.0182479	0.045082	0.00617966	0.00895281	0.034307		0.0247997	0.00611396	0.00687598	0.0379651	0.0081544	0.00316654	0.0181276	0.0435236	0.0179696		0.00721457	0.00653935	0.00736949	0.019874	0.00857325	0.0376034	0.0151077	0.0531371	0.0245036	0.0039189	0.0197805
Leu	CTT	0.00215019	0.0264897	0.0577201	0.0622844	0.00776501	0.0275394	0.0751651	0.0468455	0.13485	0.0621944	0.0161089	0.0497795	0.0515261	0.0195659	0.0859851	0.0714435	0.0172067	0.00698714	0.0505485	0.0204273	0.0135158	0.0930795	0.0342333	0.0192561	0.0252013	0.0302451	0.0698582	0.0798866	0.00483518	0.0336981	0.00902425	0.0166141	0.00252355	0.0590959		0.00573654		0.0642138	0.00998394	0.0252827	0.0278583	0.0430918	0.00466944	0.00854656	0.0108181	0.00228304	0.0170289	0.0361329
Leu	TTA	0.0275113	0.0336704	0.00211895	0.0809252	0.0717676	0.0134093	0.0631238	0.0720328	0.0185449	0.0509397	0.00228744	0.00117777	0.0177268	0.0238093	0.0610773	0.101754	0.0476044	0.100855	0.060775	0.000881677	0.103508	0.0667965	0.0465864	0.043031	0.0260212	0.0402626		0.0229129	0.00179953	0.0343633	0.0299714	0.0137414	0.0152738	0.0495927	0.000233371	0.0107342		0.0210101	0.00108742	0.060746	0.0323451	0.0312693	0.00505536	0.0322781	0.0124946	0.0212945	0.0328091	0.0217133
Leu	TTG	0.0146322	0.00938855	0.00345236	0.0448256	0.0131627	0.186256	0.110392	0.0350545	0.0630133	0.0471222	0.0401515	0.0880821	0.115504	0.0409774	0.0029287	0.0103225	0.0553662		0.0668861	0.0744637	0.0834372	0.058004	0.0143677	0.00247454	0.0452031	0.0431668	0.0393168	0.0731903	0.00773805	0.0278064	0.00325739	0.0501139	0.00747623	0.0384082	0.0289345	0.0295804		0.00924483	0.02504	0.0025007	0.0153551	0.0664735	0.0120513	0.0412915	0.0632035	0.0108603	0.00598313	0.0451247
Val	GTA	0.0014017	0.0580432	0.0762343	0.0424379	0.0712239	0.0103572	0.00536798	0.0673261	0.0187327	0.0453749		0.064697	0.0194213	0.0293197	0.0660884	0.0546583	0.0395168	0.0469798	0.0255946	0.00827506	0.00539321	0.0154531	0.0291588	0.017855	0.0659193	0.00130206	0.0647738	0.0604855	0.0448285	0.000598047	0.0298606	0.049693	0.0417203	0.0173665	0.0379829	0.00527252		0.0363103	0.0249158	0.0348658	0.00574836	0.00322559	0.00484998	0.0535106	0.0332871	0.0351185	0.000469164	0.0113077
Val	GTC	0.033977	0.0526936	0.0337031	0.034341	0.00749749	0.0354466	0.0835548	0.058703	0.0252428	0.00677598	0.0302843	0.0709293	0.0506044	0.0319588	0.0995368	0.02634	0.0239879	0.0223056	0.0232776	0.0106737	0.0113895	0.0823454	0.0220589	0.0305539	0.00356669	0.00841241	0.0160642	0.0453216	0.0248766	0.00700135	0.0656432	0.00999402	0.0490811	0.0229465	0.0114975	0.00326365		0.0335377	0.0204247	0.0105722	0.010967	0.0254541	0.0139312	0.0307993	0.0082014	0.0395263	0.0368911	0.0132426
Val	GTG	0.0100143	0.0136106	0.0306228	0.00927841	0.00700674	0.0544251	0.00278604	0.0223339		0.00661981	0.00872678	0.0635176	0.0210537	0.0291189	0.0465437	0.253233	0.0162466	0.029235	0.0193827	0.0326693	0.0446244		0.0577773	0.0560331	0.00691151	0.00343023	0.0194787	0.0281281	0.00481837	0.000536221	0.066844	0.017196	0.0418057	0.0336681	0.0148037	0.0365545		0.0725369	0.0113074	0.00269399	0.0308576	0.0383384	0.0208025	0.00607877	0.0316583	0.0125723	0.0166716	0.0102157
Val	GTT	0.0202789	0.0829441	0.0992068	0.00225398	0.0725181	0.024068	0.0383723	0.00883693	0.0679224	0.0123047	0.0399222	0.0258948	0.00280367	0.0099609	0.100958	0.0172223	0.172115	0.0105281	0.0362444	0.0113977	0.0921562	0.0590712	0.0122357	0.0181123	0.0686844	0.00837838	0.0356773	0.0174972	0.0150627	0.0241595	0.0243689	0.0402937	0.0127367	0.0380294	0.00345675	0.034754		0.0488315	0.0913975	0.0856006	0.00278064	0.0154734	0.0437173	0.00731239	0.0241167	0.0390164	0.00759233	0.0148764
Ala	GCA	0.0371102	0.0136345	0.0189458	0.0622066	0.047983	0.00678786	0.00441401	0.0289167	0.0190956	0.0173122	0.0012654	0.0394617	0.0456662	0.0215409	0.0417953	0.0195559	0.0285125	0.0129728	0.0329191		0.0177649	0.0233148	0.0112099	0.0511	0.0838068	0.017215	0.0101485	0.00981484	0.053561	0.00638074	0.0420095	0.0393077	0.0281791	0.0206118	0.0399036	0.0206457		0.0120123	0.0627535	0.0448645	0.00720063	0.0482178	0.029682	0.00460992	0.0141341	0.0739609	0.0240994	0.00222736
Ala	GCC	0.0110607	0.0450596	0.00475996	0.0432769	0.0287018	0.03939	0.0052456	0.0341826	0.0556048	0.0471361	0.0145507	0.0130661	0.0692504	0.0306201	0.0278494	0.0165582	0.0599759	0.00324822	0.00472238	0.0556756	0.0190606	0.00629053	0.0128017	0.00862376	0.0346323	0.0198321	0.0152324	0.0107038	0.025998	0.0352235	0.00470517	0.0221822	0.00912248	0.0282442	0.0320304	0.0407005		0.0505576	0.00661137	0.0156483	0.0434215	0.0512093	0.00520123	0.037537	0.000564771	0.0101601	0.00855414	0.0290301
Ala	GCG	0.0133873	0.00516557	0.0400598	0.0293998	0.0525626	0.0472271	0.00272915	0.021563	0.0289057	0.0237668	0.0130389	0.0171165	0.0150808	0.00633838	0.0827585	0.0575339	0.0325161	0.0397903	0.0015101	0.0155399	0.0389172	0.00371385	0.0176826	0.0456302	0.00831912	0.0421843	0.0118203	0.00276241	0.00986426	0.0234346	0.00357818	0.0175926	0.0344481	0.0149797	0.0123998	0.0039638	0.134553	0.0321045	0.0276358	0.0360097	0.00753528	0.00638837	0.0103182	0.00772278	0.0191378	0.00957779	0.0422549	0.0276803
Ala	GCT	6.90222e-05	0.0579237	0.0183501	0.00709609	0.00800639	0.0616545	0.0378203	0.078907	0.0708354	0.0836357	0.0216668	0.0153953	0.00620838		0.0565069	0.0731521	0.0474154	0.0285584	0.0164813	0.0147835	0.0399648	0.00431066	0.0177506	0.041668	0.064901	0.0259819	0.0440006	0.00292461	0.0269852	0.0407693	0.0348827	0.0122127	0.00638007	0.0224591	0.00493896	0.00225491		0.0160318	0.00856354	0.0304355	0.0251397	0.0831343	0.000163691	0.00363048	0.00907384	0.0412394	0.0389817	0.00485216
Gly	GGA	0.017173	0.0529281	0.011644	0.0500428	0.0372213	0.0195578	0.0415327	0.00138703	0.0551068	0.000685651	0.0161585	0.0297997	0.0196147	0.0019899	0.0236539	0.107177	0.0785094	0.0122495	0.028837	0.0453576	0.0225294	0.00160744	0.00362689	0.036455	0.00897973	0.0337362	0.0510257	0.0140027	0.0138236	0.0314487	0.0653201	0.0864916	0.0395527	0.00344504	0.011806	0.021761		0.048744	0.00807519	0.000578636	0.0633045	0.062373	0.0299581	0.0540086	0.0405323	0.0227738	0.00714303	0.00412893
Gly	GGC	0.0072242	0.00675347	0.0342726	0.0151501	0.00738843	0.0139588	0.0146671	0.0153124	0.0157864	0.0417255	0.08051	0.00728874	0.0149467	0.0231377	0.132157	0.0397691	0.0368558	0.0295816	0.0154935	0.0589197	0.0502169	0.0695772	0.00832794	0.0504995	0.0861616	0.0297031	0.000931996	0.0431465	0.0351177	0.0226257	0.0546609	0.0420232	0.0150187	0.0242446	0.0245324	0.0199001		0.0829564	0.0384384	0.127753	0.0149159	0.00862284	0.0311541	0.0276285	0.0364208	0.0223914	0.00387668	0.0168896
Gly	GGG	0.0445104	0.0101337	0.0201287	0.00705403	0.0268817	0.0339265	0.0378262	0.0104851	0.0134059	0.0193993	0.0336021	0.00223624	0.0322732	0.015592	0.208862	0.0497821	0.0260455	0.0951666	0.0204089	0.0267489	0.0889217	0.024184	0.0104659	0.0289386	0.0160355	0.0161987	0.0126756	0.00622634	0.0454587	0.0579339	0.0504065	0.0466309	0.0137518	0.00374458	0.00201514	0.0517038		0.0125403	0.0189734	0.0345047	0.0503067	0.0104981	0.0347348	0.0294265	0.0285313	0.0217885	0.0125436	0.0044871
Gly	GGT	0.00743029	0.0412567	0.0234001	0.0175878	0.0207521	0.0265554	0.0573629	0.0341595	0.0528911	0.0232193	0.040719	0.0357876	0.0103093	0.00143458	0.0542663	0.0447627	0.0312513	0.0584647		0.0261106	0.0224014	0.00600922		0.0224692	0.0120872	0.0356822	0.0030897	0.0398898	0.0216922	0.00788798	0.00203651		0.0107418	0.0488498	0.0199974	0.0432112	0.0197272	0.0874045	0.00869181	0.0716014	0.00445988	0.0354589	0.0429139	0.00574878	0.00916113	0.031048	0.02509	0.0144869
Cys	TGC	0.0410483	0.022589	0.0613098	0.0137495	0.0714644	0.049594	0.104884	0.00515959	0.0713044	0.0634639	0.0544528	0.0174082	0.0545267	0.036749	0.000469349	0.0358292	0.00821949	0.002001	0.0739944	0.0283783	0.0168551	0.153516	0.0236318	0.0114765	0.0150324	0.0525247	0.100492	0.00761195	0.0152127	0.0120062	0.0098408	0.00243336	0.0143008	0.025202	0.0237511	0.00583909		0.0167362	0.0370866	0.0465383	0.00106329	0.031456	0.0142572	0.0272972	0.0148466	0.015833	0.014292	0.0300298
Cys	TGT	0.020826	0.0158825	0.0394809	0.0524752	0.0185923	0.0276832	0.131722	0.0101761	0.0157937	0.0625241	0.048078	0.0278911	0.0555325	0.0452736	0.0526074	0.0891755	0.0586738	0.0065638	0.0299797	0.0202205	0.0159958	0.0188771	0.0369599	0.0209593	0.0030271	0.000453957	0.082638	0.0207045	0.00442351	0.000530087	0.0249637	0.0040049	0.00804191	0.0835812	0.0269862	0.0291173	0.120375	0.00566412	0.0278496	0.00550773	0.0287077	0.0605312	0.0136922	0.0179925	0.00930675	0.00376515	0.0233532	0.0139657
Ser	AGC	0.00555074	0.0186973	0.0171711	0.0245228	0.00841615	0.05277	0.0257251	0.0147151	0.0421348	0.0626015	0.0757836	0.00964023	0.0617126	0.000189366	0.000584438	0.0383565	0.0329267	0.00948506	0.0128727	0.0119849	0.0745927	0.0635682	0.0536729	0.0244189	0.0419474	0.00405211	0.0288385	0.0635593	0.00377775	0.00507831		0.000296206	0.0133332	0.00769689	0.0124189	0.0093652	0.0762366	0.0209627	0.0278935	0.0156852	0.0254947	0.045599	0.0404353	0.00737464	0.00688578	0.0135431	0.0519448
Ser	AGT	0.0483026	0.00139778	0.0858779	0.052607	0.0218358	0.102938	0.00553086	0.110101	0.0403929	0.0678847	0.0105304	0.104819	0.0198124	0.0464597	0.00746867	0.0195995	0.105691	0.0185949	0.0121514	0.000152658	0.0056212	0.0164378	0.0016732	0.0170316	0.0248336	0.0618698	0.0866506	0.0363583	0.00570321	0.0555562	0.0373954	0.0100639	0.0189743	0.0173019	0.0218204	0.0231982		0.000838401	0.0205607	0.0547977	0.00210173	0.0506602	0.0425322	0.0380478	0.028971	0.000740386	0.0051494	0.0276633
Ser	TCA	0.00182873	0.0746359	0.0114389	0.0140195	0.103224	0.00704262	0.00858402	0.0969257	0.0161182	0.115404	0.0560415	0.0321314	0.0197283	0.0351874	0.0331533	0.00752479	0.0611151	0.0176292	0.0333291	0.0208384	0.0665876	0.0176599	0.00269481	0.0664655	0.0279769	0.0326879	0.226531	0.129553	0.0118243	0.0238915	0.0156553	0.0413959	0.0300959	0.0623191	0.0446382	0.00517111	0.247437	0.0338779	0.100573	0.0338715	0.0916524	0.0495479	0.0599526	0.0203405	0.0172989	0.00494445	0.0132188	0.0378089
Ser	TCC	0.0299148	0.0224428	0.0269866	0.0513203	0.0214508	0.0508347	0.132711	0.0841293	0.036244	0.104165	0.0348261	0.00325556	0.015523	0.0186399	0.0259307	0.029367	0.000653643	0.085675	0.0177241	0.000291031	0.0244111	0.205987	0.0396522	0.0228999	0.0153393	0.0362975	0.150403	0.0115389	0.0290186	0.0194712	0.00143128	0.0357109	0.0206695	0.0274466	0.00731041	0.00507696		0.0829683	0.0125917	0.00789867	0.0165556	0.0110481	0.0033547	0.0119293	0.0100745	0.0106326	0.0243727	0.0430937
Ser	TCG	0.0466512	0.000356361	0.138262	0.0417621	0.000787219	0.0633734	0.172975	0.0404842	0.0951087	0.0236574	0.0672528	0.0123621	0.0511415	0.047272	0.05377	0.0355448	0.0625025	0.0258299	0.0200038	0.00991958	0.0576906	0.0566084	0.0206955	0.0335153	0.00182778	0.107033	0.111421	0.0453863	0.0335048	0.0247084	0.00674677	0.0122548	0.025646	0.0356234	0.0328068	0.00836861		0.0922505	0.0378366	0.0570563	0.0426854	0.114953	0.0423284	0.0859525	0.00859118	0.00136581	0.0169336	0.00381742
Ser	TCT	0.0336989	0.00115264	0.0658008	0.0123184	0.0722394	0.0182111	0.0970192	0.0257507	0.000372423	0.0344655	0.0486455	0.0210254	0.00507677	0.0546302	0.0763654	0.00952337	0.0369733	0.00187754	0.0775154	0.042181	0.0199706	0.0191064	0.00837041	0.0715687	0.0336667	0.00805454	0.272549	0.0333496	0.0558329	0.00111775	0.00276276	0.015651	0.0423279	0.00276006	0.00719711	0.00926006		0.0219593	0.0347854	0.00155122	0.0226534	0.0323916	0.0296283	0.0051857	0.0216189	0.00895761	0.0514371	0.0423548
Thr	ACA	0.0130212	0.00790378	0.0299276	0.0552698	0.0970757	0.0353167	0.0198617	0.0574487	0.018365	0.0151722	0.0070097	0.0400921	0.0159171	0.0205887	0.00337811	0.00814312	0.0140687	0.00420302	0.000186688	0.00736479	0.0319005	0.0057209	0.0105367	0.0385236	0.0168698	0.0179686	0.00300444	0.0292237	0.0193467	0.00368548	0.011372	0.0615165	0.0212385	0.00460549	0.0160463	0.00263877		0.0126493	0.0508577	0.04636	0.00762726	0.0174611	0.0285752	0.0152053	0.00432343	0.000589637	0.0346969	0.0311121
Thr	ACC	0.0311682	0.0119709	0.00338278	0.0242264	0.0151252	0.0219567	0.0240374	0.0291761	0.0317497	0.00666178	0.024362	0.0405627	0.00931888	0.00527388	0.0124223	0.0359024	0.0782723	0.00673446	0.0255684	0.0119881	0.035465	0.0614806	0.0450018	0.0210572	0.0465362	0.00293394	0.0210666	0.00299128	0.00253636	0.00845307	0.0053183	0.00389219	0.0146189	0.0132137	0.00964622	0.00995888		0.0303401	0.0225195	0.0124427	0.0491934	0.0126539	0.017472	0.0208847	0.000213919	0.0251285	0.0311957	0.00169185
Thr	ACG	0.0377911	0.0264692	0.0799868	0.048994	0.0516729	0.000568543		0.008732	0.0289009	0.050401	0.0276229	0.00944585	0.0336074	0.0397455	0.00323381	0.0237323	0.0358462	0.00656239	0.01545	0.0321855	0.00380247	0.0234689	0.0548882	0.0975112	0.0283806	0.0378921	0.00060193	0.0135607	0.0448568	0.0134115	0.000705323	0.00523242	0.00710606	0.0208478	0.0914653	0.00160126		0.0118697	0.00892178	0.025909	0.0129734	0.00411422	0.00403354	0.0025523	0.031543	0.0278175	0.00745912	0.0551505
Thr	ACT	0.00882352	0.0110417	0.0654065	0.0128101	0.0474191	0.0107066	0.00493097	0.00472816	0.00854609	0.0247289	0.0292266	0.0138897	0.00528293	0.0295804	0.0580469	0.017009	0.0855716	0.0138848	0.0219313	0.032818	0.0238484	0.0187035	0.0426664	0.0259563	0.033355	0.0265999	0.0134062	0.00993829	0.0119862	0.0195341	0.0119288	0.0432638	0.0422279	0.0379319	0.0236603	0.00534074		0.0483056	0.0321011	0.00184527	0.00295671	0.00849514	0.0648235	0.0373388	0.0218477	0.0206004	0.0159997	0.0107708
Gln	CAA	0.0539471	0.00375943	0.0426564	0.0543189	0.0512552	0.0206515	0.0171328	0.0341295	0.0268193	0.0448809	0.0148349	0.0136454	0.00667061	0.0121825	0.00628079	0.0511566	0.0253609	0.0713528	0.000169698	0.0250951	0.0206327	0.0495187	0.00931396	0.0205809	0.0112039	0.000285321	0.00166088	0.024043	0.0211397	0.012797	0.0507789	0.00281398	0.00400378	0.0286817	0.0227462	0.00638423		0.00461888	0.0456107	0.0169525	0.0202897	0.056626	0.00524476	0.0184474	0.0115969	0.00974081	0.0189219	0.00149786
Gln	CAG	0.0553109	0.0238267	0.00407962	0.00717935	0.0175426	0.114352	0.0130515	0.029149	0.0651353	0.019612	0.0552295	0.0747209	0.0224922	0.0113774	0.00333668	0.0262048		0.0321594	0.0241636	0.0300796	0.0275954	0.0129292	0.0230759	0.0291377	0.0112255	0.044232	0.00123766	0.0257354	0.00256689	0.0460049	0.0469376	0.0144354	0.0333397	0.0145519	0.00106355	0.00434964		0.032697	0.0135193	0.035291	0.0082233	0.00257545	0.080471	0.0179315	0.0132875	0.00955265	0.0206206	0.0277902
Asn	AAC	0.0291938	0.0174465	0.0410386	0.00742686	0.0597698	0.0297459	0.0353952	0.00766066	0.0771294	0.0215745	0.00162217	0.000988921	0.00505982	0.0348465	0.0239012	0.0821968	0.0140291	0.0164012	0.0053543	0.00732417	0.00969461	0.029736	0.00462474	0.0217857	0.0176202	0.0560746	0.0670804	0.01303	0.0201438		0.00262455	0.0305679	0.0130434	0.018627	0.00106816	0.00670119		0.0191737	0.0491147	0.0284374	0.0281604	0.00542937	0.042414	0.0478916	0.0378065	0.00462305	0.00343126	0.00689226
Asn	AAT	0.00795687	0.0235188	0.0205856	0.0482668	0.000210367	0.0783644	0.0388814	0.0385329	0.0112341	0.0267006	0.0298375	0.0568259	0.0246555	0.023644	0.00544016	0.0199994	0.0388781	0.039751	0.00113142	0.022542	0.0617697	0.0288437	0.00189127	0.0228262	0.0584529	0.075998	0.134993	0.000377234	0.0360962	0.00935215	0.0184075	0.0419506	0.0386192	0.0386847	0.0579682	0.0246243	0.0763621	0.0550052	0.0564927	0.0395399	0.0234716	0.00270824	0.0378836	0.0337579	0.0305139	0.0210492	0.00196812	0.0142598
Asp	GAC	0.0312404	0.00716619	0.0539247	0.013787	0.00312866	0.00796441	0.0888267	0.0390677	0.0329132	0.0313334	0.0440523	0.0260963	0.0339173	0.0536407	0.00413275	0.0874349	0.0114207	0.0306278	0.0295057	0.0126482	0.0200482	0.0162933	0.0393372	0.0590026	0.00035928	0.0168692	0.0243434	0.0159978	0.0265403	0.00280758	0.011937	0.0178764	0.0224904	0.0212587	0.015742	0.0257811		0.051562	0.0399987	0.0108224	0.0188058	0.0411777	0.0235127	0.0193657	0.0235416	0.0696083	0.0460579	0.0198536
Asp	GAT	0.0300978	0.00758254	0.0812015	0.011878	0.0119674	0.0463208	0.0257028	0.0277237	0.0069947	0.0636672	0.0362102	0.0607196		0.0458735	0.0334955		0.039157	0.0697385	0.0186315	0.0300435	0.010843	0.0330379	0.0461772	0.0505585	0.0971403	0.0154613	0.0132606		0.00100505	0.0690152	0.0448693	0.0073891	0.0490129	0.0117596	0.00114315	0.0482264		0.0216467	0.0356575	0.018313	0.0314137	0.0101085	0.0239544	0.0335551	0.0142444	0.0020653	0.000382027	0.047928
Glu	GAA	0.00785056	0.000721947	0.0638666	0.026032	0.102124		0.0814	0.000624996	0.0987754	0.0374444	0.0236156	0.00884038	0.0571122	0.0219938		0.0267658	0.025867	0.0542096	0.0441521	0.015242	0.0359609	0.00596589	0.0681707	0.00151013	0.0614935		0.107881	0.00102351	0.0288585	0.0247841	0.00775714	0.0105385	0.00461718	0.0747833	0.0105243	0.0250426		0.000134088	0.0201988	0.0244851			0.00461466	0.00520512	0.0120858	0.022044	0.0113057	0.0253084
Glu	GAG	0.0203787	0.00815203	0.00518786	0.054676	0.00992819	0.0263717	0.00721613	0.0624811	0.0407681	0.0688408	0.00507991	0.0402713	0.0203181	0.0283553	0.0521135	0.0375536	0.017092	0.0521524	0.0344269	0.00506421	0.0479005	0.025357	0.0904818	0.00483578	0.0537436	0.00673814	0.0700207	0.0262112	0.0442728	0.0255292	0.00525597	0.00348119	0.00640553	0.00759733	0.0796183			0.0120867	0.0111379	0.0559111	0.0167129	0.0294845	0.0295542	0.0287269	0.0130704	0.00417393	0.0168761	0.00939588
His	CAC	0.0156119	0.0142153	0.0489834		0.123396	0.0187899	0.0301114	0.129232	0.0349455	0.0233635	0.0420587	0.0541178	0.0575344	0.0229212	0.00540948	0.0277091	0.0205945	0.0653343	0.0167297	0.019895	0.0100385	0.0443749	0.00273274	0.00259381	0.00316079	0.0150468	0.12456	0.0205259	0.00225265	0.000809718	0.0102962	0.0157947	0.0107488	0.000371393	0.0122757	0.0172021		0.0259369	0.00427635	0.042673	0.0397848	0.00305211	0.00603922	0.0353883	0.0326686	0.0347189	0.0196513	0.0710322
His	CAT	0.0376997	0.053268	0.00887528	0.0170695	0.0493188	0.0380108	0.0471212	0.0316446	0.0650504	0.052317	0.0127555	0.0142295	0.0435941	0.00517785	0.0353849	0.082554	0.121755	0.00803394	0.0674144	0.00145089	0.0539342	0.00600663	0.00379883	0.0412347	0.0142791	0.00309532	0.0412412	0.0279049	0.0115126	0.00689854	0.00728693	0.032281	0.003708	0.0324862	0.0218367	0.00274355		0.0156872	0.0185897	0.00312494	0.00229863	0.0313486	0.0211293	0.0026854	0.036548	0.0280114	0.0176903	0.0158796
Arg	AGA	0.0394741	0.146848	0.028848	0.0147657	0.024144	0.0225384	0.0378289	0.0687121	0.0651057	0.0300899	0.0361911	0.036331	0.0264153	0.0515629	0.0138054	0.0177561	0.0236607	0.0341617	0.00600166	0.0402319	0.0574836	0.0456021	0.0591423	0.0750254	0.0213686	0.0565947	0.111907	0.0254965	0.0395034	0.00359733	0.0323308	0.0156124	0.00256227	0.0184227	0.00573781	0.0280908	0.190953	0.0376068	0.0332462	0.0111101	0.00516138	0.0505683	0.0630908	0.0327389	0.00485024	0.0102543	0.0196291	0.0213312
Arg	AGG	0.0733699	0.0127922	0.0406564	0.01029	0.0424493	0.0108427	0.0559779	0.00627145	0.0352413	0.018493	0.00124787	0.0628948	0.028014	0.042513	0.0321731	0.00339505	0.105735	0.0184442	0.0221731	0.0809504	0.0725991	0.0085646	0.00384317	0.0407563	0.00701649	0.0767835	0.0696483	0.0308831	0.00604165	0.00327485	0.00662812	0.0135412	0.00947964	0.0375066	0.0249176	0.0259241	0.118498	0.0252458	0.00757956	0.0196138	0.0376684	0.055397	0.0181058	0.0120086	0.0104454	7.19172e-05	0.051382	0.0111135
Arg	CGA	0.0119159	0.0508362	0.0394062	0.00978299	0.0460045	0.00933599	0.0566299	0.0118297	0.0128525	0.00677369	0.0469887	0.0380356	0.232527	0.0591055	0.0421453	0.127502	0.0271183	0.0684118	0.0364554	0.0214859		0.0082621	0.0540779	0.0206405	0.0479492	0.00639595	0.0255116	0.015084	0.0193562	0.0113507	0.0195282	0.0364455	0.0362385	0.0800617	0.0269474	0.0298037		0.0156603	0.0203176	0.00765385	0.00123737	0.0506951	0.0597859	0.0558268	0.0141578	0.0697501	0.00971391	0.0130284
Arg	CGC	0.0474446	0.0201945	0.00785827	0.00840295	0.0214317	0.0570885	0.0926565	0.0934211	0.0381517	0.00682358	0.049738	0.0192641	0.0625097	0.0343617	0.057142	0.0514365	0.0385401	0.0606282	0.0217887	0.0337447	0.051215	0.0371292	0.0440394	0.0352408	0.0269511	0.00721821	0.114737	0.0289778	0.0557957	0.0141775	0.0209282	0.00210163	0.00540854	0.00693295	0.0106118	0.00140401		0.0387052		0.0327558	0.00898371	0.022588	0.00213497	0.0310613	0.0396101	0.0402748	0.0249108	0.0307244
Arg	CGG	0.00931907	0.084772	0.00813049	0.00748757	0.0156516	0.0101071	0.11882	0.000830875	0.0615943	0.115802	0.0912729	0.0324472	0.012163	0.00101866	0.0496886	0.168562	0.111369	0.0384914	0.0039552	0.00245331	0.0831365	0.167376	0.0328545	0.0194658	0.0149712	0.00554944	0.0495391	0.0259993	0.0267694	0.0230581	0.00644936	0.00477196	0.0292835	0.0228545	0.0586803	0.00897623		0.00715974	0.0188555	0.00269637	0.00515921	0.0154139	0.00616414	0.0266295	0.00575412	0.0296926	0.000759361	0.0371908
Arg	CGT	0.0118722		0.0813926	0.0538879	0.0105461	0.0541461	0.00884651	0.0355614	0.0229712	0.0191203	0.00827643	0.0225419	0.0604121	0.0207317	0.115177	0.0877773	0.0354074	0.016305	0.0423568	0.0232153	0.0452483	0.110329	0.0144821	0.0409599	0.0398182	0.0192294	0.292342	0.0350276	0.0258923	0.0167274	0.0160049	0.0347922	0.00984618	0.0317464	0.0264206	0.0254606		0.0236608	0.0545777	0.0227887	0.0145586	0.00855244		0.0133441	0.0101157	0.0590283	0.0108975	0.0113911
Lys	AAA	0.0444996	0.0504198	0.0112885	0.00310117	0.00628487	0.0352979	0.0214747	0.00266887	0.0341543		0.0603767		0.0555634	0.000540696	0.00580598	0.0538628	0.0656951	0.0586932	0.00787782	0.0140388	0.0440882	0.0156424	0.00757171	0.00779638	0.0305941	0.015637	0.150307	0.0508308	0.052109	0.0106939	0.0359569	0.0220918	0.0132841	0.077589	0.0103098	0.0337106		0.0555809	0.043991	0.0589696	0.0387354	0.0482252	0.00889321	0.0260542	0.00361127	0.0118809	0.038181	0.00419432
Lys	AAG	0.0147671	0.00973357	0.0654915	0.000210518	0.00659722	0.0246162	0.0667491	0.0268033	0.0118948	0.0445924	0.0758581	0.0193641	0.057472	3.49557e-05	0.0240487	0.0579067	0.0340446	0.0180562	0.000678354	0.0296486	0.0729654	0.00169221	0.00709473	0.0283704	0.0020647	0.0613961	0.0222812	0.000593161	0.052341	0.0278096	0.00410632	0.0607844		0.00499216	0.0448389	0.0180776		0.00837177	0.00504132	0.0110471	0.00428879	0.0136749	0.0426005	0.0240923	0.00348834	0.0124041	0.0138717	0.0363742
STOP	TAA	0.0107958	0.0749913	0.0922907	0.0307525	0.0577205	0.0155686	0.0648957	0.0125331	0.0749273	0.0640717	0.140417	0.0251628	0.0469251	0.0250438	0.0348312	0.0433576	0.0231747	0.0136612	0.0213531	0.00874254	0.0254565	0.00523621	0.00662146	0.000309644	0.00596472	0.00709995	0.0757119	0.0319458	0.058547	0.0468255	0.0415576	0.00387877	0.0349731	0.0342581	0.0171545	0.0230176		0.0141412	0.099428	0.0392709	0.000237011	0.04593	0.0720681	0.00802512	0.0227762	0.0319438	0.0190688	0.0531919
STOP	TAG	0.0114971	0.0221803	0.0379932	0.0147977	0.0687846	0.0239533	0.0469336	0.00442913	0.0153849	0.0141185	0.00209631	0.0398166	0.0153854	0.0188386	0.0774162	0.0633492	0.025026	0.00896261	0.0197246	0.0247321	0.00237291	0.0369655	0.0141287	0.0366442	0.052073	0.068797	0.0525843	0.00817854	0.0112255	0.0109666	3.7143e-05	0.00196535	0.0376312	0.0422948	0.00284552	0.00023457		0.0101282	0.00165349	0.0323897	0.0547071	0.000403193	0.0100532	0.00126766	0.000872085	0.0571796	0.0527478	0.0187105
STOP	TGA	0.0339294	0.0125104	0.0164634	0.0219223	0.039065	0.0307622	0.0291056	0.098755	0.041216	0.0647081	0.0297572	0.0426041	0.101205	0.0101197	0.115876	0.00329084	0.0475112	0.0175258	0.0155024	0.0233371	0.0541387	0.0444235	0.0569575	0.0145631	0.010389	0.0236907	0.0192999	0.0336821	0.00963294	0.0238269	0.0304527	0.0385474	0.00230442	0.0190863	0.00649627	0.0327323		0.0244714	0.0358194	0.00810998	0.0259744	0.0100032	0.0179735	0.0104825	0.0233606	0.0087073	0.0568458	0.0157269
	WT	M	R	I	H	P	E	T	L	V	K	V	K	D	A	E	D	Q	L	G	A	R	V	G	Y	I	E	L	D	L	N	S	G	K	I	L	E	S	F	R	P	E	E	R	F	P	M	M	S
	Amino Acid	3	4	5	26	27	28	29	30	31	32	33	34	35	36	37	38	39	40	41	42	43	44	45	46	47	48	49	50	51	52	53	54	55	56	57	58	59	60	61	62	63	64	65	66	67	68	69	70
	W	0.0084896	0.000674027	0.0315016	0.0262751	0.0259674	0.121879	0.0442085	0.0492382	0.0250527	0.0506383	0.0744891	0.0632932	0.0101588	0.0503999	0.0599982	0.0248491	0.0712758	0.0383399	0.0533202	0.0132356	0.0906512	0.00422098	0.0650437	0.0169279	0.0696393	0.0308274	0.0432701	0.0419185	0.0286033	0.00533054	0.00570503	0.0306604	0.0158978	0.0110612	0.000166639	0.0418379		0.000742381	0.0227776	0.0326861	0.0084014	0.0380617	0.0561245	0.0124186	0.0389679	0.0338318	0.0109585	0.00688752
	F	0.024485	0.0230339	0.00390369	0.0113149	0.00233328	0.0110758	0.0286359	0.0415959	0.0317004	0.0202763	0.0158776	0.0809054	0.0331094	0.0045541	0.0536058	0.116	0.0153768	0.035997	0.0297375	0.0120606	0.0194794	0.0628258	0.0507223	0.00610206	0.0413917	0.0259201	0.212126	0.0207211	0.0202358	0.0314343	0.00938319	0.019292	0.00559487	0.0132706	0.0479675	0.0133285			0.0213856	0.0780601	0.0310272	0.00202654	0.137929		0.0192625	0.0133357	0.0250142	0.052499
	Y	0.0290377	0.0209128	0.00926524	0.00761334	0.00105991	0.016024	0.0324667	0.0744519	0.00327554	0.00724829	0.00999229	0.0118081	0.00293879	0.0526705	0.00563915	0.0483283	0.0103843	0.00305463	0.018182	0.0122998	0.0280982	0.0170032	0.0340911		0.0293979	0.0229269	0.0396065	0.0111294	0.000928771	0.010826	0.0363353	0.0550732	0.00231775	0.0167485	0.02365	0.00611686		0.0305316	0.0297504	0.0483338	0.00405151	0.0194513	0.00255079	0.00368725	0.0117426	0.00696214	0.0144704	0.00110212
	P	0.0170953	0.00284299	0.0228109	0.00625781		0.0161037	0.0118863	0.0375709	0.0124394	0.0179012	0.0137295	0.0200831	0.00550694	0.00203597	0.00333062	0.0333431	0.0113331	0.00969192	0.014472	0.0240022	0.0123353	0.00679727	0.0073902	0.00656468	0.00730475	0.0249833	0.00748348	0.0206459	3.79338e-06	0.0130007	0.0263806	0.0333524	0.00615403	0.00304866	0.00584552	0.00779626	0.24783	0.0116481	0.0105746		0.00723605	0.000817406	0.0106992	0.0170315		0.00565284	0.00849659	0.014199
	M		0.0204947	0.0246441	0.00666477	0.062357	0.0130053	0.00586708	0.00320767	0.0298102	0.0152977	0.0244402	0.0305079	0.0610699	0.0120461	0.00401602	0.0742731	0.0619597	0.0165323	0.0163162	0.00677512	0.0178744	0.0107501	0.00184864	0.000877562	0.00840996	0.0223579	0.0266673	0.0165246	0.00513052	0.0247164	0.0100915	0.0144732	0.0637813	0.0124891	0.00238978	0.00948951		0.034188	0.0341468	0.0413629	0.0345944	0.0521191	0.0100083	0.0250509	0.00940355			0.0379467
	I	0.0265703	0.00763987		0.00155343	0.0213663	0.0216917	0.0490483	0.0127258	0.00261079	0.00971704	0.000898429	0.0202789	0.0337474	0.0276523	0.0309423	0.00061423	0.036904	0.0106441	0.0622325	0.00276515	0.0244074	0.0207132	0.0043513	0.0189048		0.00215347	0.0164943	0.00779678	0.00300396	0.00792871	0.0195101	0.00882457	0.0272447		0.00866787	0.0137128	0.350953	0.000493981	0.0498597	0.0235058	0.000603964	0.014758	0.0143744	0.0225485	0.00257996	0.00120871	0.0063792	0.0112057
	L	0.0196445	0.0154565	0.0156105	0.00209844	0.0234482	0.0142338	0.0119908		0.0233082	0.0372869	0.00330811	0.00518834	0.00214024	0.00400868	0.0048106	0.0453411	0.0113874		0.010938	0.0263704	0.00160105	0.00838452	0.0177482	0.00140865	0.0162465	0.0111125		0.00418512		0.0117045	0.0102135	0.00276026	0.0201797	0.0216203		0.0144511		0.0115249	0.0141348	0.0298523	0.012384	0.00332066	0.0231824	0.0176569	0.0154958	0.00613548	0.00103393	0.00732422
	V	0.00675131	0.00634089	0.0427873	0.0119276	0.00089051	0.0322204	0.0253003	0.00357026		0.00769238		0.0179684	0.0111058	0.0104594	0.0210734	0.0208249	0.0134922	0.018273	0.0129954	0.00748145	0.0350495		0.0190934	0.0294845	0.00320556	0.00443744	0.01229	0.00376136	0.00695178	0.00735753	0.0165159	0.0192841	0.0304388	0.0277712	0.0048443	0.00647394		0.00321949	0.020286	0.025805	0.00777752	0.0199583	0.0167683	0.0100758	0.00593367	0.0104859	0.0117435	0.0119445
	A	0.0144275	0.0295983	0.0185683	0.0288796	0.0110831	0.0363654	0.0127674	0.00271344	0.0226143	0.00260433	0.00159664	0.00631184	0.0346966		0.000441934	0.00567423	0.0206132	0.0152083	0.0123629		0.00316046	0.00515687	0.00761004	0.00786534	0.000243278	0.000146483	0.00774575	0.00263962	0.0125921	0.0236423	0.00124675	0.00555013	0.0209434	0.00642847	0.00030381	0.00850439	0.134553	0.0308511	0.0210863	0.0311039	0.0018805	0.0496612	0.01182	0.0123482	0.00591587	0.0343753	0.0108222	0.00159181
	G	0.0165461	0.0112319	0.00535071	0.0149963	0.00290579	0.024193	0.0201882	0.00934201	0.0272942	0.0202923	0.0146326	0.0185271	0.00781396	0.00862399	0.0152311	0.0149349	0.0176466	0.0330624		0.0208851	0.0387298	0.0046272		0.0364814	0.00884068	0.0119198	0.013751	0.00415509	0.0201912	0.0155239	0.0164541		0.0102063	0.0124715	0.0128616	0.00355798	0.0197272	0.00378849	0.020075	0.0179644	0.0288137	0.0243553	0.0360038	0.00820155	0.0289853	0.00780149	0.00117214	0.0105818
	C	0.0210981	0.000759421	0.00762944	0.0276743	0.0281596	0.0069957	0.0971929	0.0084126	0.0208353	0.0158309	0.000862284	0.0248298	0.0410574	0.0406864	0.0214586	0.0110853	0.0259292	0.00420458	0.0420922	0.0238948	0.0164269	0.0310977	0.0335818	0.0133885	0.00840296	0.0254077	0.0874787	0.0045293	0.00792386	0.00761343	0.0215014	0.00262686	0.0116699	0.0407889	0.0258753	0.0132089	0.120375	0.0132557	0.0345775	0.0205141	0.0131075	0.0428179	0.0137445	0.0233613	0.00241286	0.00871998	0.0191319	0.0110833
	S	0.00729064	0.00568501	0.000287442	0.0138695	0.0311386	0.0107148	0.0109732	0.0221004	0.0184623	0.0443956	0.0245616	0.0222025	0.0247972	0.00340564	0.0216252	0.0148506	0.0208639	0.017244	0.0255416	0.00287287	0.0109962	0.0265306	0.020446	0.0384251	0.00857125	0.0171567	0.0915225	0.0257548	0.00317493	0.000877171		0.0188688	0.00395343	0.0193613	0.00304968	0.00286865		0.0237124	0.0282579	0.000680606	0.00305712	0.0111445	0.0283214	0.00319672	0.00324203	0.00638742	0.0194278
	T	0.0105217	0.0106585	0.0011242	0.00404336	0.00962223	0.0180502		0.000254174	0.00599164	0.016966	0.0227186	0.0191377	0.0156954	0.00510755	0.00541124	0.0210243	0.00944807	0.00349427	0.0132478	0.00103522	0.00596991	0.0224727	0.0388437	0.0351749	0.0245123	0.0166902	0.00185829	0.0046469	0.00964302	0.00381191	0.00480025	0.0211139	0.0212622	0.00389316	0.0214305	0.00250662	0.094256	0.0221171	0.0218834	0.0210704	0.0154016	0.00244822	0.0252013	0.00232967	0.00183819	0.00542342	0.00322531	0.00641483
	Q	0.0137852	0.00645535	0.0136281	0.00855375	0.0281044	0.0409539	0.0163735	0.0301088	0.0528861	0.00287413	0.00642067	0.0399576	0.0106112	8.13545e-05	0.00278759	0.0443498		0.0252905	0.0135441	0.00511437	0.00381585	0.010004	0.0143884	0.0242731	0.000985652	0.0107682	3.13908e-05	0.0257664	0.0131964	0.00842202	0.0487524	0.0100466	0.0181373	0.00116063	0.0122457	0.00550744		0.0129176	0.00502394	0.0130604	0.00673151	0.0397128	0.0325878	0.00528179	0.0126931	0.00648661	0.0212925	0.0167485
	N	0.0176057	0.0205105	0.0349012	0.0295698	0.0281797	0.0442456	0.0378839	0.0179023	0.0336268	0.0027616	0.0108547	0.0220592	0.00979231	0.00250977	0.0181188	0.0272463	0.0263191	0.00549457	0.00190918	0.00846343	0.032726	0.0291798	0.0027405	0.0218147	0.0292421	0.0152399	0.012334	0.00398613	0.0278031		0.0100262	0.00378278	0.0236921	0.00322933	0.0191259	0.00273577	0.0763621	0.0123318	0.0158423	0.0357853	0.00431803	0.00346036	0.0105149	0.0408055	0.00145873	0.0133133	0.00161708	0.00996929
	D	0.0331626	0.00129191	3.94409e-05	0.0134907	0.00724874	0.0257365	0.0112363	0.0348944	0.0167916	0.0262434	0.0191149	0.020044		0.0123536	0.0163215		0.00210632	0.0138446	0.00925966	0.0103667	0.0134973	0.0252401	0.0399857	0.0544049	0.0344935	0.0160638	0.00878094		0.0120597	0.0295484	0.0282935	0.0110654	0.00895926	0.0106016	0.0125796	0.00810968		0.0389841	0.0382244	0.0146102	0.0264232	0.014188	0.0220972	0.0274802	0.00783007	0.0313094	0.0297517	0.00681275
	E	0.0126741	0.00441672	0.035416	0.0184205	0.0225632		0.0448447	0.0346447	0.0578109	0.00144699	0.00368675	0.0300613	0.00903572	0.0032381		0.0315142	0.0215762	0.0541393	0.0395425	0.0111913	0.0193728	0.0180354	0.0779273	0.000785891	0.00565246		0.0796435	0.0161254	0.0154264	0.000984037	3.23254e-05	0.00702724	0.00622719	0.0268672	0.0453809			0.00735779	0.0142067	0.0378131			0.0184397	0.0201366	0.0127622	0.0112841	0.00436254	0.00911754
	H	0.0108102	0.0384377	0.0256342		0.0152211	0.0267144	0.0221905	0.0717063	0.0497291	0.00352996	0.0316175	0.0350427	0.0206055	0.0158881	0.00936022	0.0421482	0.0497058	0.0376456	0.0365279	0.0101158	0.0350478	0.0214004	0.000880385	0.0193305	0.00408116	0.00732001	0.0612691	0.00262555	0.00623265	0.00265304	0.00189549	0.00788613	0.00713942	0.00966398	0.00104973	0.0112765		0.023376	0.00347767	0.0255259	0.0213637	0.0203741	0.00671478	0.0177727	0.0019161	0.000457661	0.0190392	0.0390142
	R	0.028419		0.0301893	0.00619015	0.00621107	0.0200599	0.0228103	0.000751926	0.0380595	0.0039812	0.00633114	0.00903829	0.012629	0.0310027	0.0244796	0.0184753	0.0183599	0.0293244	0.00413945	0.010039		0.00903586	0.00143218	0.0116293	0.013939	0.00436281	0.0882346	9.19152e-05	0.00339599	0.0072512	0.00160414	0.00545131	0.0107262	0.00333161	0.00320018	0.0113737	0.0118891	0.00189768		0.00245055	0.00816889	0.0166171		0.00508025	0.00704564	0.00185089	0.00618807	0.00670587
	K	0.0285437	0.0109143	0.0276466	0.000289675	0.00392082	0.0293114	0.043309	0.0155443	0.0228842		0.0121469		0.0567493	0.000101308	0.00312497	0.000543016	0.00511777	0.033648	0.000364064	0.00339999	0.0216606	0.00683323	0.00788155	0.0110064	0.0144186	0.0295958	0.00217373	0.0283547	0.0278139	0.0203831	0.0154815	0.0422833		0.0324128	0.0155976	0.025797		0.0129221	0.0143933	0.0263465	0.0163958	0.0127458	0.0210003	0.0246933	0.00146245	0.000458289	0.0243559	0.0212445
	STOP	0.0022194	0.048362	0.00515503	0.00997332	0.0582607	0.000681728	0.000387089	0.00783645	0.0348915	0.0114858	0.0506047	0.0256654	0.0605284	0.0118857	0.0312949	0.00339605	0.0151976	0.00611352	0.00794176	0.00262232	0.0157183	0.0308438	0.0223638	0.0145118	0.013903	0.0171982	0.0353289	0.00152157	0.0145673	0.0224309	0.0225715	0.0180107	0.00409388	0.0234012	0.00450566	0.00416237		0.0151323	0.0210034	0.0253638	0.0196978	0.0184213	0.0176733	0.00101404	0.0149423	0.0318987	0.0100039	0.031403
[truncated: 219 more columns]

## Sheet: Seq. Counts Initial (replica 1)
		M	R	I	H	P	E	T	L	V	K	V	K	D	A	E	D	Q	L	G	A	R	V	G	Y	I	E	L	D	L	N	S	G	K	I	L	E	S	F	R	P	E	E	R	F	P	M	M	S
Amino acid	Codon	3	4	5	26	27	28	29	30	31	32	33	34	35	36	37	38	39	40	41	42	43	44	45	46	47	48	49	50	51	52	53	54	55	56	57	58	59	60	61	62	63	64	65	66	67	68	69	70
Trp	TGG	118	116	82	239	135	39	12	35	54	35	87	57	42	95	24	20	14	117	65	106	60	23	54	208	104	67	36	117	236	99	109	157	198	90	118	184	0	130	191	145	123	68	70	190	168	189	206	169
Phe	TTC	178	121	42	122	81	64	0	5	82	13	50	28	75	117	26	1	39	49	54	159	46	5	24	103	115	77	1	28	108	148	102	152	189	120	93	360	0	54	91	86	98	2	0	167	253	132	117	155
Phe	TTT	194	145	50	71	37	7	15	31	31	37	32	38	11	91	14	13	27	28	45	152	73	52	44	122	158	78	5	13	98	180	66	159	137	70	75	214	0		41	122	165	41	50		112	46	171	99
Tyr	TAC	156	159	85	134	48	59	41	7	106	47	81	33	38	116	30	38	61	64	80	160	40	64	51		87	83	14	115	170	161	144	217	160	196	163	314	0	142	59	130	114	70	107	175	254	198	128	192
Tyr	TAT	191	241	92	87	24	124	53	56	86	56	71	77	60	123	60	35	40	81	71	124	83	62	42	115	71	171	20	124	137	122	128	187	96	169	93	219	0	69	60	112	134	99	109	175	157	121	170	242
Pro	CCA	202	128	157	66		176	82	98	79	59	121	161	177	302	78	68	54	215	201	208	119	142	195	99	186	262	53	218	193	222	305	220	172	380	322	255	0	191	123	251	153	96	136	308		168	206	260
Pro	CCC	142	150	134	160	107	165	16	53	68	63	148	158	155	250	104	59	115	149	156	178	90	89	126	213	149	248	58	183	198	286	292	195	223	324	214	423	0	158	227		161	105	202	209	516	238	426	323
Pro	CCG	104	64	140	263	202	139	31	110	74	71	35	179	111	290	71	45	48	135	171	125	91	71	158	73	210	53	87	169	249	354	322	145	240	286	355	216	1	301	301	249	216	47	115	264	269	235	398	272
Pro	CCT	189	137	48	109	94	111	88	96	100	33	123	82	81	188	44	56	39	159	115	196	125	93	135	139	133	145	21	141	189	228	245	218	198	189	160	202	0	117	94	115	252	56	171	230	225	201	264	313
Met	ATG		151	122	176	71	80	146	94	111	77	98	72	117	158	42	45	20	160	138	110	109	230	92	139	157	150	129	190	145	244	297	160	134	275	221	322	0	162	219	296	259	156	204	238	245			246
Ile	ATA	218	207	98	68	36	47	124	53	63	49	83	99	127	184	70	50	47	135	86	241	140	122	78	146	249	166	63	87	89	125	180	173	155	187	189	260	0	136	64	165	198	124	140	230	245	198	137	243
Ile	ATC	229	148	84	80	105	109	48	60	119	31	99	137	100	298	32	77	107	170	123	215	162	157	93	144		251	39	121	174	313	214	143	217		123	241	0	107	148	161	158	126	164	219	285	148	234	259
Ile	ATT	230	167		67	40	96	54	84	95	38	90	64	80	95	34	50	44	201	98	160	113	145	85	65	106	134	57	109	161	186	160	153	171	116	147	143	2	97	78	108	194	64	81	206	187	162	104	128
Leu	CTA	282	121	75	104	84	55	67	47	54	51	91	67	85	192	72	40	43	84	123	305	60	70	112	175	194	232	35	103	116	253	321	275	216	212	235	354	0	87	173	291	189	81	76	317	248	149	209	157
Leu	CTC	253	178	129	210	114	89	25	77	132	46	71	85	32	196	51	31	114	79	100	256	84	50	105	210	184	209	13	127		323	364	153	287	183	208	362	0	173	127	297	224	58	113	244	254	96	183	272
Leu	CTG	146	177	57	244	149	54	35		111	84	46	78	68	287	45	19	57	117	160	131	40	92	38	112	155	122		143	232	243	235	186	142	323	153	249	0	162	327	227	189	51	35	266	205	96	245	227
Leu	CTT	221	159	80	98	83	80	22	77	45	42	29	114	65	151	42	21	19	72	78	177	81	54	85	146	114	180	13	74	199	312	183	133	214	144		209	0	69	62	251	154	48	67	144	202	118	218	218
Leu	TTA	231	163	48	100	111	18	12	9	46	25	40	40	42	43	30	22	67	59	46	259	26	44	56	117	172	148	0	26	139	210	175	182	125	80	139	252	0	70	100	173	193	30	88	246	229	111	79	121
Leu	TTG	185	190	76	103	73	16	6	50	65	39	52	51	50	117	27	8	27		68	200	49	49	27	93	75	68	58	56	111	189	158	113	101	145	104	318	0	51	85	147	98	48	76	178	92	49	110	130
Val	GTA	211	139	107	83	71	103	109	85	123	65		88	88	239	56	34	28	143	171	243	56	92	87	91	119	132	42	137	172	208	229	245	232	135	135	201	0	62	107	235	121	99	186	217	257	184	175	250
Val	GTC	165	200	54	146	49	143	57	88	128	76	115	102	81	190	16	48	95	141	121	108	110	100	131	134	89	167	52	150	224	270	109	188	335	227	93	241	0	191	189	86	119	61	169	158	351	239	219	247
Val	GTG	130	123	86	199	87	143	98	104		50	105	76	105	94	33	1	31	188	116	100	149		150	94	91	159	95	296	198	118	138	217	211	195	141	368	0	101	172	214	176	95	216	224	192	242	245	303
Val	GTT	160	270	32	49	44	133	60	61	102	108	126	70	51	170	4	65	27	143	72	143	97	155	116	143	140	153	60	110	161	150	158	174	223	128	119	157	0	40	82	115	81	83	151	194	243	161	241	242
Ala	GCA	112	120	72	58	48	137	85	120	76	57	63	109	115	150	74	36	84	97	205		101	64	163	146	78	120	97	168	155	157	138	138	217	175	212	154	0	98	122	98	175	75	327	235	296	207	252	360
Ala	GCC	120	98	126	167	78	149	100	83	183	71	153	102	121	260	103	79	107	135	173	46	57	89	110	123	88	214	55	207	171	231	162	101	287	285	195	220	0	160	158	97	90	167	145	195	346	166	342	377
Ala	GCG	104	110	56	183	91	97	50	176	216	86	101	116	139	205	39	51	66	144	252	65	78	122	206	80	104	43	93	210	169	91	173	83	251	223	172	164	1	180	177	83	181	56	184	193	158	177	233	348
Ala	GCT	165	125	74	134	65	147	101	126	59	83	100	97	103		19	59	93	99	100	129	60	76	122	110	60	147	50	156	139	162	115	173	137	168	136	139	0	84	111	113	105	78	223	208	162	166	153	241
Gly	GGA	58	3	76	157	75	118	70	86	84	48	56	104	88	236	21	32	27	87	166	126	125	77	93	109	119	222	68	185	165	107	140	72	321	229	106	236	0	103	106	183	281	93	202	248	278	152	167	164
Gly	GGC	159	125	101	191	101	239	85	112	123	119	67	113	97	286	28	68	75	91	154	61	48	25	92	201	35	227	82	257	306	150	142	181	332	219	96	318	0	106	207	139	175	42	183	230	416	234	242	567
Gly	GGG	84	131	80	314	162	201	64	165	143	131	135	115	162	179	19	25	21	92	169	135	83	161	188	124	114	153	88	399	333	159	127	153	203	398	77	188	0	97	343	229	252	172	261	247	240	256	326	362
Gly	GGT	146	117	76	190	88	174	157	166	147	28	107	77	127	230	37	61	58	146		126	224	75		122	84	178	93	224	265	171	152		243	109	70	136	7	74	214	138	155	67	237	245	339	231	172	374
Cys	TGC	184	138	104	149	16	53	14	46	82	15	48	37	4	124	25	28	13	27	13	160	36	7	51	191	80	160	8	143	109	225	103	164	204	224	146	329	0	147	112	87	160	111	66	301	240	187	155	220
Cys	TGT	128	164	99	78	57	86	21	51	92	31	68	55	38	101	18	13	7	93	39	170	89	60	149	57	94	151	25	121	164	95	215	186	128	69	118	170	4	62	95	134	138	80	134	271	243	140	159	214
Ser	AGC	68	126	154	149	45	184	135	119	96	63	108	59	129	218	20	75	98	78	112	195	39	51	76	143	122	150	32	133	129	242		177	368	332	179	437	2	159	229	177	154	154	183	371	321	239	172
Ser	AGT	140	147	54	95	46	73	130	36	88	70	57	85	137	100	34	47	13	115	120	153	286	148	62	112	105	107	40	144	146	166	194	169	220	227	133	185		82	100	143	166	123	199	219	316	102	199	242
Ser	TCA	224	61	78	62	49	78	55	18	51	14	44	73	131	170	78	47	52	67	100	370	68	10	51	119	98	129	6	27	228	250	250	153	197	235	149	307	5	79	102	164	110	45	136	188	275	81	197	158
Ser	TCC	158	199	61	169	102	95	23	28	76	19	69	106	53	183	35	19	45	54	31	153	27	12	106	128	138	129	14	65	178	181	139	190	220	229	227	411	0	108	91	154	207	42	135	140	353	152	296	198
Ser	TCG	90	65	64	135	90	69	9	43	51	25	33	81	58	165	27	26	27	99	91	76	60	34	57	70	151	25	10	23	152	95	123	145	121	116	166	333	0	77	86	107	85	22	38	109	197	120	209	139
Ser	TCT	153	105	53	68	47	76	43	100	125	39	75	82	81	199	63	18	45	60	67	248	57	37	77	81	84	185	4	80	152	206	107	168	156	133	130	297	0	73	79	219	80	39	83	238	277	103	123	150
Thr	ACA	214	120	107	76	89	140	151	75	120	100	89	94	86	241	81	103	69	200	253	234	110	197	97	128	147	203	53	159	166	298	124	121	170	262	183	177	0	186	114	131	113	68	215	290	290	181	170	168
Thr	ACC	133	139	132	124	79	172	102	138	124	129	118	93	147	187	74	98	139	148	123	154	136	101	82	116	152	168	58	95	194	329	235	219	196	379	274	389	2	148	189	142	154	100	285	269	436	184	213	203
Thr	ACG	77	108	105	204	118	145		190	113	100	91	137	168	238	35	113	73	124	194	137	99	142	143	93	153	92	104	308	160	129	210	165	196	415	171	183	0	184	284	183	127	128	186	302	273	227	298	280
Thr	ACT	178	118	37	89	58	97	179	117	109	72	115	65	183	268	14	103	73	125	164	142	129	163	141	104	115	149	87	96	121	166	175	131	209	213	137	166	0	124	92	135	121	117	141	149	266	162	76	122
Gln	CAA	111	104	137	96	47	60	30	44	51	36	88	81	48	212	73	64	40	153	100	234	68	65	111	255	167	293	8	109	200	300	318	167	193	175	273	315	0	189	125	229	211	75	56	214	274	33	182	151
Gln	CAG	91	59	195	304	171	34	26	80	92	81	40	56	83	252	50	9		93	128	133	68	130	104	149	145	103	40	115	167	151	339	245	223	260	260	301	0	170	238	308	209	35	57	326	207	156	383	219
Asn	AAC	146	155	192	89	34	126	54	77	45	66	115	100	87	90	83	73	34	165	102	158	91	112	56	146	167	108	46	131	117		136	78	216	189	145	463	0	95	129	107	105	131	140	216	255	170	219	201
Asn	AAT	159	151	65	106	40	65	79	43	105	79	65	80	83	187	26	80	39	120	82	156	85	132	87	83	63	113	25	149	122	178	120	128	165	140	98	190	1	59	77	238	135	55	84	147	263	159	119	146
Asp	GAC	96	120	90	178	79	119	27	86	69	47	115	63	43	167	39	41	85	88	168	101	50	78	141	85	96	127	71	186	145	197	145	126	225	151	249	248	0	102	184	186	152	90	99	138	268	144	143	267
Asp	GAT	63	185	52	40	71	98	59	86	102	75	57	59		136	43		30	78	106	115	84	91	98	130	88	134	44		159	142	140	215	197	66	71	202	0	69	131	136	101	101	48	212	200	183	88	191
Glu	GAA	154	70	111	128	49		60	83	66	70	52	77	81	146		71	45	123	142	157	56	77	89	140	96		20	123	85	159	204	158	165	140	145	255	0	79	76	213			111	123	165	132	209	292
Glu	GAG	93	96	93	136	109	77	47	103	110	50	89	91	107	168	85	59	41	88	192	89	100	137	61	68	92	94	59	204	156	146	325	185	273	311	144		0	100	147	171	137	98	129	233	226	212	238	245
His	CAC	137	126	78		46	116	38	45	83	160	123	60	32	231	82	46	81	74	120	237	103	100	98	172	154	187	9	205	216	269	234	195	167	352	175	393	0	173	185	238	221	101	92	224	327	108	302	122
His	CAT	153	168	62	41	115	69	102	90	67	59	79	63	75	143	40	21	41	84	91	213	122	100	151	79	113	146	24	174	146	234	204	222	157	119	148	237	0	82	104	189	150	158	79	276	220	110	139	197
Arg	AGA	99	3	86	99	65	107	62	69	36	57	47	86	44	133	60	81	38	112	85	202	98	121	81	115	154	147	45	125	96	290	179	210	183	213	214	312	4	114	169	145	206	88	144	241	311	133	144	105
Arg	AGG	98	122	142	381	198	139	66	235	50	91	106	82	171	219	63	83	71	99	126	123	114	154	90	167	137	115	57	363	177	176	127	177	252	292	132	308	6	153	302	339	149	177	225	465	323	197	187	257
Arg	CGA	123	5	136	67	79	22	8	35	50	61	51	50	8	135	45	10	54	101	92	216		25	44	105	61	179	13	135	174	241	194	152	189	182	225	166	0	129	166	217	145	29	29	201	271	85	153	158
Arg	CGC	104	128	164	195	54	103	24	7	102	21	57	38	11	162	19	7	61	22	37	151	25	10	25	186	98	135	3	113	92	209	217	254	268	318	149	336	0	166		256	209	62	158	368	319	86	153	286
Arg	CGG	83	46	107	354	143	45	6	66	58	21	32	90	37	279	87	3	65	59	138	160	34	4	96	82	128	180	15	55	165	206	143	242	212	197	177	278	0	79	205	266	184	50	72	314	273	79	250	268
Arg	CGT	139		104	175	100	49	37	70	86	79	63	108	48	185	53	18	48	83	74	144	77	44	85	110	148	132	5	130	220	298	156	240	196	106	224	229	2	75	171	199	167	36		310	330	50	186	239
Lys	AAA	130	69	97	72	42	52	50	63	72		40		78	146	62	90	70	74	87	178	84	112	124	90	80	171	15	134	30	127	169	86	155	263	169	277	0	60	71	137	113	102	68	227	142	121	154	116
Lys	AAG	124	127	88	243	100	77	109	114	70	67	28	130	97	165	51	68	94	135	89	126	91	205	66	109	83	58	117	127	145	157	239	102		375	174	300	0	121	240	246	131	127	111	245	290	119	195	218
STOP	TAA	249	160	62	41	44	50	57	45	25	43	40	41	47	128	80	61	45	87	84	268	54	59	104	92	153	119	32	60	98	140	179	112	184	185	200	288	0	80	117	156	97	92	58	219	149	102	93	218
STOP	TAG	128	142	61	155	69	66	46	44	86	55	39	69	39	157	58	25	39	110	145	131	65	172	64	67	95	21	45	94	157	94	207	85	144	128	169	242	0	105	93	103	163	99	105	213	229	69	172	188
STOP	TGA	133	2	141	121	63	27	33	11	72	37	108	55	49	124	12	9	10	91	74	153	74	36	69	108	104	104	30	93	83	119	135	182	146	106	105	309	0	66	102	89	104	40	120	210	254	81	149	127
	WT	M	R	I	H	P	E	T	L	V	K	V	K	D	A	E	D	Q	L	G	A	R	V	G	Y	I	E	L	D	L	N	S	G	K	I	L	E	S	F	R	P	E	E	R	F	P	M	M	S
	Amino Acid	3	4	5	26	27	28	29	30	31	32	33	34	35	36	37	38	39	40	41	42	43	44	45	46	47	48	49	50	51	52	53	54	55	56	57	58	59	60	61	62	63	64	65	66	67	68	69	70
	Trp	118	116	82	239	135	39	12	35	54	35	87	57	42	95	24	20	14	117	65	106	60	23	54	208	104	67	36	117	236	99	109	157	198	90	118	184	0	130	191	145	123	68	70	190	168	189	206	169
	Phe	372	266	92	193	118	71	15	36	113	50	82	66	86	208	40	14	66	77	99	311	119	57	68	225	273	155	6	41	206	328	168	311	326	190	168	574	0		132	208	263	43	50		365	178	288	254
	Tyr	347	400	177	221	72	183	94	63	192	103	152	110	98	239	90	73	101	145	151	284	123	126	93		158	254	34	239	307	283	272	404	256	365	256	533	0	211	119	242	248	169	216	350	411	319	298	434
	Pro	637	479	479	598		591	217	357	321	226	427	580	524	1030	297	228	256	658	643	707	425	395	614	524	678	708	219	711	829	1090	1164	778	833	1179	1051	1096	1	767	745		782	304	624	1011		842	1294	1168
	Met		151	122	176	71	80	146	94	111	77	98	72	117	158	42	45	20	160	138	110	109	230	92	139	157	150	129	190	145	244	297	160	134	275	221	322	0	162	219	296	259	156	204	238	245			246
	Ile	677	522		215	181	252	226	197	277	118	272	300	307	577	136	177	198	506	307	616	415	424	256	355		551	159	317	424	624	554	469	543		459	644	2	340	290	434	550	314	385	655	717	508	475	630
	Leu	1318	988	465	859	614	312	167		453	287	329	435	342	986	267	141	327		575	1328	340	359	423	853	894	959		529		1530	1436	1042	1085	1087		1744	0	612	874	1386	1047	316	455	1395	1230	619	1044	1125
	Val	666	732	279	477	251	522	324	338		299		336	325	693	109	148	181	615	480	594	412		484	462	439	611	249	693	755	746	634	824	1001	685	488	967	0	394	550	650	497	338	722	793	1043	826	880	1042
	Ala	501	453	328	542	282	530	336	505	534	297	417	424	478		235	225	350	475	730		296	351	601	459	330	524	295	741	634	641	588	495	892	851	715	677	1	522	568	391	551	376	879	831	962	716	980	1326
	Gly	447	376	333	852	426	732	376	529	497	326	365	409	474	931	105	186	181	416		448	480	338		556	352	780	331	1065	1069	587	561		1099	955	349	878	7	380	870	689	863	374	883	970	1273	873	907	1467
	Cys	312	302	203	227	73	139	35	97	174	46	116	92	42	225	43	41	20	120	52	330	125	67	200	248	174	311	33	264	273	320	318	350	332	293	264	499	4	209	207	221	298	191	200	572	483	327	314	434
	Ser	833	703	464	678	379	575	395	344	487	230	386	486	589	1035	257	232	280	473	521	1195	537	292	429	653	698	725	106	472	985	1140		1002	1282	1272	984	1970		578	687	964	802	425	774	1265	1739	797	1196
	Thr	602	485	381	493	344	554		520	466	401	413	389	584	934	204	417	354	597	734	667	474	603	463	441	567	612	302	658	641	922	744	636	771	1269	765	915	2	642	679	591	515	413	827	1010	1265	754	757	773
	Gln	202	163	332	400	218	94	56	124	143	117	128	137	131	464	123	73		246	228	367	136	195	215	404	312	396	48	224	367	451	657	412	416	435	533	616	0	359	363	537	420	110	113	540	481	189	565	370
	Asn	305	306	257	195	74	191	133	120	150	145	180	180	170	277	109	153	73	285	184	314	176	244	143	229	230	221	71	280	239		256	206	381	329	243	653	1	154	206	345	240	186	224	363	518	329	338	347
	Asp	159	305	142	218	150	217	86	172	171	122	172	122		303	82		115	166	274	216	134	169	239	215	184	261	115		304	339	285	341	422	217	320	450	0	171	315	322	253	191	147	350	468	327	231	458
	Glu	247	166	204	264	158		107	186	176	120	141	168	188	314		130	86	211	334	246	156	214	150	208	188		79	327	241	305	529	343	438	451	289		0	179	223	384			240	356	391	344	447	537
	His	290	294	140		161	185	140	135	150	219	202	123	107	374	122	67	122	158	211	450	225	200	249	251	267	333	33	379	362	503	438	417	324	471	323	630	0	255	289	427	371	259	171	500	547	218	441	319
	Arg	646		739	1271	639	465	203	482	382	330	356	454	319	1113	327	202	337	476	552	996		358	421	765	726	888	138	921	924	1420	1016	1275	1300	1308	1121	1629	12	716		1422	1060	442		1899	1827	630	1073	1313
	Lys	254	196	185	315	142	129	159	177	142		68		175	311	113	158	164	209	176	304	175	317	190	199	163	229	132	261	175	284	408	188		638	343	577	0	181	311	383	244	229	179	472	432	240	349	334
	STOP	510	304	264	317	176	143	136	100	183	135	187	165	135	409	150	95	94	288	303	552	193	267	237	267	352	244	107	247	338	353	521	379	474	419	474	839	0	251	312	348	364	231	283	642	632	252	414	533
[truncated: 219 more columns]

## Sheet: Seq. Counts Final (replica 1)
		M	R	I	H	P	E	T	L	V	K	V	K	D	A	E	D	Q	L	G	A	R	V	G	Y	I	E	L	D	L	N	S	G	K	I	L	E	S	F	R	P	E	E	R	F	P	M	M	S
Amino acid	Codon	3	4	5	26	27	28	29	30	31	32	33	34	35	36	37	38	39	40	41	42	43	44	45	46	47	48	49	50	51	52	53	54	55	56	57	58	59	60	61	62	63	64	65	66	67	68	69	70
Trp	TGG	274	301	228	464	294	95	34	100	105	83	151	103	92	232	36	49	30	217	127	199	79	42	100	392	271	129	59	252	441	176	231	324	442	160	227	335	0	262	411	278	256	119	151	391	306	385	422	358
Phe	TTC	443	272	95	288	189	151	0	15	248	19	128	97	151	278	61	3	94	82	126	377	81	17	58	238	245	205	0	57	308	314	222	316	435	265	247	762	0	157	179	154	207	3	2	359	442	293	246	347
Phe	TTT	409	256	115	160	87	37	39	67	72	117	63	110	46	146	23	32	61	66	127	293	169	153	52	235	288	183	8	36	171	260	160	256	302	162	133	356	0		80	193	295	102	65		189	108	335	186
Tyr	TAC	402	315	215	249	104	132	110	13	212	81	169	68	50	327	72	73	74	139	135	301	74	108	119		160	166	21	234	322	275	261	368	349	357	338	622	0	297	163	217	223	170	227	326	509	427	249	410
Tyr	TAT	395	522	178	154	46	210	122	131	201	141	169	186	134	309	116	83	80	117	166	248	217	155	98	237	167	391	40	233	298	286	201	356	240	348	176	504	0	166	122	163	286	162	204	421	293	243	342	465
Pro	CCA	424	288	344	130		349	182	250	217	122	289	290	414	718	162	146	155	431	392	415	226	281	342	214	406	511	124	485	471	447	600	405	356	767	655	582	0	363	256	548	316	188	229	708		418	488	533
Pro	CCC	349	350	350	440	222	340	36	102	159	117	289	284	293	588	242	147	232	299	298	382	193	180	281	462	280	553	91	409	356	543	568	346	496	675	557	901	0	407	520		382	272	408	467	1036	419	932	759
Pro	CCG	320	137	262	494	404	249	65	314	220	142	100	316	232	640	118	86	93	246	309	236	147	133	355	213	403	100	160	391	504	696	613	337	519	635	664	516	2	651	644	497	413	90	195	635	620	470	742	513
Pro	CCT	492	323	135	269	228	293	199	215	169	78	238	171	165	383	98	171	128	278	220	437	315	161	307	289	248	315	45	263	439	434	440	394	471	410	331	482	0	314	240	233	555	86	364	462	494	450	483	648
Met	ATG		370	265	384	139	197	292	190	251	159	230	182	240	362	95	76	55	306	277	269	246	557	188	281	322	326	279	461	311	475	538	318	352	594	489	637	0	297	405	531	456	298	434	463	493			497
Ile	ATA	514	428	202	176	64	141	310	141	111	68	207	217	352	372	152	78	98	219	159	513	305	295	143	266	530	344	135	178	205	283	403	366	252	394	399	510	0	223	125	318	379	254	280	425	429	340	342	445
Ile	ATC	562	370	135	170	194	283	140	165	320	70	203	289	211	607	86	154	231	290	213	522	315	337	177	308		531	83	258	387	575	487	313	396		250	568	0	189	275	288	374	275	352	410	609	328	493	496
Ile	ATT	511	342		99	50	179	137	178	183	74	220	139	204	173	78	113	141	403	191	325	221	342	173	159	222	317	138	254	368	371	315	302	305	279	304	310	0	230	109	209	390	119	169	391	282	324	266	228
Leu	CTA	681	254	122	240	167	144	114	81	146	88	176	140	177	398	175	102	69	150	275	596	138	154	221	393	423	557	129	212	297	519	727	580	397	458	543	793	0	146	289	479	444	125	158	646	491	322	425	353
Leu	CTC	552	345	268	417	296	179	57	170	255	92	150	212	118	428	107	62	216	158	224	480	188	87	231	377	409	505	39	261		638	672	406	598	339	471	888	0	383	288	572	419	160	287	540	495	206	413	551
Leu	CTG	402	400	119	588	385	140	68		242	177	105	181	166	574	78	41	110	236	317	292	104	168	62	258	385	304		221	479	466	459	338	315	575	238	547	0	340	587	534	462	93	88	591	378	233	464	476
Leu	CTT	456	394	164	174	152	151	81	189	161	65	61	205	135	331	53	37	47	155	170	345	187	140	138	284	220	409	31	194	451	585	411	290	422	294		464	0	186	131	494	338	108	173	316	419	244	494	402
Leu	TTA	596	359	93	215	189	45	26	16	66	55	70	99	77	117	97	38	146	105	95	523	33	65	118	282	433	267	7	52	321	466	301	359	237	136	258	515	0	141	188	311	434	56	162	437	392	221	227	231
Leu	TTG	413	346	138	283	169	51	14	115	162	58	129	140	86	295	64	14	41		130	355	75	69	58	167	158	112	99	117	246	378	336	193	254	274	169	476	0	99	151	306	177	74	174	325	142	116	241	308
Val	GTA	541	333	219	201	101	252	242	225	266	135		207	194	437	146	78	58	321	359	544	108	194	186	181	197	323	81	310	452	440	376	617	406	296	324	457	0	104	182	378	240	166	420	384	473	369	375	466
Val	GTC	378	453	133	289	96	388	168	154	241	130	287	189	165	402	35	102	191	272	264	257	255	182	225	259	196	406	120	283	429	620	322	400	602	487	212	526	0	457	381	165	286	165	330	397	629	542	524	501
Val	GTG	289	277	167	430	189	328	208	249		128	236	175	213	202	47	6	69	364	222	195	273		225	170	207	320	209	567	379	250	360	440	383	448	284	743	0	158	381	388	299	183	433	464	406	434	481	611
Val	GTT	386	327	71	119	109	273	145	144	227	226	221	145	116	341	18	105	31	290	151	318	175	295	258	282	286	352	107	236	380	338	217	433	527	290	202	414	0	80	135	202	161	147	249	422	507	278	510	504
Ala	GCA	257	248	184	179	92	322	197	270	150	112	153	268	242	296	128	69	174	195	392		169	167	282	272	123	255	189	385	360	334	244	319	398	398	402	341	0	210	215	170	387	133	606	479	525	338	460	779
Ala	GCC	301	247	286	412	157	349	249	188	333	181	331	242	325	576	187	134	222	279	375	125	113	174	225	230	183	366	119	373	401	409	357	168	645	688	458	549	0	307	326	191	181	308	326	352	730	329	747	853
Ala	GCG	208	226	140	391	191	267	123	363	450	202	209	253	275	421	118	110	149	290	502	122	146	260	439	155	223	107	222	436	332	158	387	204	445	472	349	323	0	354	383	119	347	113	368	379	298	377	437	649
Ala	GCT	360	309	151	237	130	403	265	185	171	131	193	221	265		59	96	140	180	217	266	151	161	220	273	135	305	105	339	303	276	271	404	321	319	304	330	0	163	271	225	214	129	465	482	317	347	393	518
Gly	GGA	171	11	190	406	160	257	134	177	198	86	122	197	182	483	56	41	32	163	277	283	263	161	198	202	244	339	102	354	312	237	278	193	639	491	170	536	0	202	213	202	405	130	292	343	474	321	359	295
Gly	GGC	365	240	214	432	225	506	185	232	275	235	184	260	224	542	56	134	161	195	307	161	129	66	156	393	85	440	180	480	586	338	243	294	632	439	175	657	0	273	414	192	352	93	332	437	760	436	481	1049
Gly	GGG	240	270	196	688	341	549	145	429	247	241	347	243	371	370	10	38	59	129	274	277	232	307	396	264	223	313	174	815	676	278	314	264	481	761	179	313	0	213	619	360	389	369	423	555	474	503	632	729
Gly	GGT	364	236	190	422	157	460	327	448	415	84	217	166	263	521	76	125	116	228		273	449	131		247	189	311	190	523	515	381	300		530	206	162	352	10	111	454	317	301	108	333	516	656	436	411	770
Cys	TGC	480	290	215	262	49	113	51	102	138	36	114	118	11	215	55	51	16	68	43	301	100	10	95	397	170	316	29	313	234	417	221	375	421	377	269	686	0	303	235	185	377	198	153	671	447	403	343	454
Cys	TGT	327	364	301	134	97	142	48	108	213	66	136	115	78	210	41	39	16	187	112	322	190	122	276	115	206	335	69	246	343	215	383	400	249	133	230	344	7	136	231	281	360	184	296	625	442	298	395	432
Ser	AGC	178	341	355	316	88	353	253	261	233	128	303	144	257	424	46	168	110	148	224	414	62	69	185	320	291	343	69	275	311	525		379	817	743	431	901	11	307	415	298	306	397	382	707	620	493	347
Ser	AGT	326	309	178	203	92	229	294	123	180	111	130	203	276	209	82	97	28	221	286	331	509	295	121	252	196	249	97	281	337	397	384	378	400	443	293	418		151	222	278	376	198	319	401	570	219	449	502
Ser	TCA	469	175	164	134	119	155	104	40	125	28	60	241	273	401	172	97	112	145	193	709	143	32	132	295	201	347	21	74	492	433	535	290	393	418	387	766	8	172	164	360	280	108	235	369	575	151	383	331
Ser	TCC	352	416	153	254	218	180	54	46	169	54	196	214	98	432	63	38	95	87	74	327	60	18	215	321	320	283	44	160	361	371	327	328	507	415	490	1013	0	201	195	331	351	102	315	308	805	298	534	502
Ser	TCG	196	144	103	301	178	100	14	98	121	57	71	187	134	397	57	70	58	187	189	215	128	66	119	155	279	53	17	53	305	219	260	300	260	217	347	757	0	134	159	246	142	32	67	256	410	280	455	311
Ser	TCT	293	267	90	129	119	161	109	237	252	88	151	159	184	335	89	43	86	111	178	613	108	86	141	214	193	357	30	190	296	416	239	340	362	286	283	561	0	175	188	488	207	135	185	498	505	207	232	318
Thr	ACA	461	240	248	193	102	328	318	150	269	195	206	228	218	496	175	206	151	397	485	556	283	379	221	263	297	408	122	363	420	645	304	234	386	555	347	388	2	402	209	229	250	193	422	612	533	370	337	448
Thr	ACC	349	330	292	228	147	447	227	337	266	253	265	264	310	460	128	253	234	297	254	305	282	161	173	262	360	358	107	201	413	679	493	475	434	788	631	768	2	317	377	278	417	206	513	499	819	454	486	391
Thr	ACG	220	273	176	406	298	335		403	244	216	204	352	380	552	74	211	133	220	334	292	214	256	227	235	350	227	219	635	375	254	396	311	421	881	305	465	0	369	571	325	278	269	369	556	456	469	616	497
Thr	ACT	442	288	103	164	132	247	353	242	243	194	249	167	464	568	54	238	202	218	318	258	271	329	234	226	251	317	192	151	244	365	403	294	346	436	317	368	0	229	192	233	285	228	275	337	515	351	152	251
Gln	CAA	339	251	296	241	100	133	49	114	116	92	189	189	88	464	146	102	79	217	211	568	147	154	186	522	355	624	26	229	440	629	605	374	420	323	486	718	0	363	197	438	472	125	115	456	595	80	404	341
Gln	CAG	187	135	453	589	388	122	50	174	243	152	87	148	149	514	101	32		227	275	306	148	246	204	328	299	172	92	273	346	395	646	556	445	542	549	689	0	311	488	505	375	88	105	721	469	319	701	467
Asn	AAC	322	353	418	192	59	273	126	165	149	137	241	208	182	197	161	178	72	314	246	324	188	200	131	309	351	191	110	289	257		271	173	498	385	289	949	0	189	316	134	222	263	261	345	445	375	466	408
Asn	AAT	399	366	154	166	69	155	184	116	238	162	147	175	160	318	52	191	83	217	144	396	132	236	174	191	127	325	36	339	273	349	241	249	346	317	192	444	4	138	115	335	313	134	192	284	518	327	227	291
Asp	GAC	207	252	174	353	148	252	74	194	135	90	285	110	102	395	80	112	193	157	313	214	118	152	323	164	188	230	181	372	275	402	378	274	539	301	487	475	0	207	317	330	288	170	195	263	525	295	390	558
Asp	GAT	158	406	139	94	147	233	135	213	232	124	108	140		258	102		59	145	246	227	185	191	285	235	145	258	105		332	373	323	488	411	135	130	446	0	154	243	193	221	206	76	385	352	337	194	395
Glu	GAA	314	154	250	255	73		120	201	108	144	101	177	147	354		128	82	280	289	308	116	150	222	267	171		33	261	218	337	451	342	306	238	322	498	0	139	120	339			179	228	356	264	407	548
Glu	GAG	239	211	211	339	225	164	99	282	199	79	213	195	216	296	169	102	80	181	348	199	221	242	170	135	225	221	111	413	295	348	674	423	524	660	360		0	197	233	232	264	219	199	409	486	446	551	527
His	CAC	314	288	198		134	274	107	118	207	311	282	144	63	427	180	83	171	196	279	434	216	285	213	339	270	409	10	402	417	546	486	406	375	691	388	914	0	373	367	468	415	221	183	476	590	196	589	301
His	CAT	327	417	117	65	192	198	175	188	191	122	171	128	179	294	110	22	54	160	188	466	245	201	287	157	243	295	39	415	308	463	414	389	376	241	250	552	0	196	193	339	343	252	195	593	456	270	251	403
Arg	AGA	276	8	207	221	135	262	144	202	87	138	80	150	112	332	135	144	73	209	173	447	185	214	188	242	278	296	134	237	173	491	374	466	345	420	397	527	4	241	335	212	390	184	199	377	604	270	298	227
Arg	AGG	267	269	328	806	440	268	185	574	162	180	253	206	314	558	132	140	111	194	246	230	188	346	192	313	278	279	173	763	381	402	271	368	601	595	337	581	16	263	624	627	377	305	337	914	698	397	417	576
Arg	CGA	296	29	291	122	178	50	18	67	103	132	97	113	33	317	113	29	143	151	200	470		56	71	227	130	396	14	271	311	416	399	341	427	309	395	352	0	248	285	394	280	43	67	378	486	132	304	322
Arg	CGC	258	261	368	391	155	250	50	11	216	58	107	103	39	354	44	18	148	49	65	364	67	18	77	431	233	283	6	201	229	482	438	583	554	675	306	729	0	372		576	460	133	325	656	677	207	310	553
Arg	CGG	184	103	244	749	327	101	9	171	177	56	106	175	86	585	151	17	96	124	265	309	92	7	164	210	238	408	32	109	404	414	336	503	479	396	357	564	0	171	461	499	357	102	141	723	528	145	573	557
Arg	CGT	319		243	376	192	144	63	166	178	153	130	240	120	429	95	58	77	150	154	267	127	112	164	223	246	286	15	245	450	570	334	454	406	249	387	426	1	162	257	424	413	75		651	639	146	390	522
Lys	AAA	346	162	186	167	91	119	85	144	117		80		175	311	114	173	132	181	145	346	158	255	227	212	178	335	26	340	75	229	385	180	335	416	378	667	0	114	113	184	253	177	143	436	272	261	262	241
Lys	AAG	301	275	213	503	249	179	284	245	139	116	73	278	228	358	102	143	202	268	197	252	236	470	129	234	168	168	256	256	242	351	555	183		818	298	668	0	226	406	481	281	280	219	447	517	219	369	357
STOP	TAA	581	377	195	100	134	125	117	119	80	105	149	108	134	294	167	137	82	221	162	621	118	151	234	213	355	250	58	141	267	387	386	270	539	347	466	725	0	227	191	301	219	204	119	500	370	285	288	456
STOP	TAG	248	327	147	345	168	150	148	110	221	149	121	208	102	389	97	72	84	233	352	293	142	429	174	186	247	54	126	214	373	210	453	220	343	248	385	508	0	219	178	199	391	211	220	482	509	202	430	466
STOP	TGA	311	5	284	273	173	77	84	27	214	97	267	153	130	275	52	20	32	193	178	444	205	74	129	253	223	290	65	187	227	327	246	365	329	223	256	698	0	158	231	187	189	106	280	480	623	216	252	301
	WT	M	R	I	H	P	E	T	L	V	K	V	K	D	A	E	D	Q	L	G	A	R	V	G	Y	I	E	L	D	L	N	S	G	K	I	L	E	S	F	R	P	E	E	R	F	P	M	M	S
	Amino Acid	3	4	5	26	27	28	29	30	31	32	33	34	35	36	37	38	39	40	41	42	43	44	45	46	47	48	49	50	51	52	53	54	55	56	57	58	59	60	61	62	63	64	65	66	67	68	69	70
	Trp	274	301	228	464	294	95	34	100	105	83	151	103	92	232	36	49	30	217	127	199	79	42	100	392	271	129	59	252	441	176	231	324	442	160	227	335	0	262	411	278	256	119	151	391	306	385	422	358
	Phe	852	528	210	448	276	188	39	82	320	136	191	207	197	424	84	35	155	148	253	670	250	170	110	473	533	388	8	93	479	574	382	572	737	427	380	1118	0		259	347	502	105	67		631	401	581	533
	Tyr	797	837	393	403	150	342	232	144	413	222	338	254	184	636	188	156	154	256	301	549	291	263	217		327	557	61	467	620	561	462	724	589	705	514	1126	0	463	285	380	509	332	431	747	802	670	591	875
	Pro	1585	1098	1091	1333		1231	482	881	765	459	916	1061	1104	2329	620	550	608	1254	1219	1470	881	755	1285	1178	1337	1479	420	1548	1770	2120	2221	1482	1842	2487	2207	2481	2	1735	1660		1666	636	1196	2272		1757	2645	2453
	Met		370	265	384	139	197	292	190	251	159	230	182	240	362	95	76	55	306	277	269	246	557	188	281	322	326	279	461	311	475	538	318	352	594	489	637	0	297	405	531	456	298	434	463	493			497
	Ile	1587	1140		445	308	603	587	484	614	212	630	645	767	1152	316	345	470	912	563	1360	841	974	493	733		1192	356	690	960	1229	1205	981	953		953	1388	0	642	509	815	1143	648	801	1226	1320	992	1101	1169
	Leu	3100	2098	904	1917	1358	710	360		1032	535	691	977	759	2143	574	294	629		1211	2591	725	683	828	1761	2028	2154		1057		3052	2906	2166	2223	2076		3683	0	1295	1634	2696	2274	616	1042	2855	2317	1342	2264	2321
	Val	1594	1390	590	1039	495	1241	763	772		619		716	688	1382	246	291	349	1247	996	1314	811		894	892	886	1401	517	1396	1640	1648	1275	1890	1918	1521	1022	2140	0	799	1079	1133	986	661	1432	1667	2015	1623	1890	2082
	Ala	1126	1030	761	1219	570	1341	834	1006	1104	626	886	984	1107		492	409	685	944	1486		579	762	1166	930	664	1033	635	1533	1396	1177	1259	1095	1809	1877	1513	1543	0	1034	1195	705	1129	683	1765	1692	1870	1391	2037	2799
	Gly	1140	757	790	1948	883	1772	791	1286	1135	646	870	866	1040	1916	198	338	368	715		994	1073	665		1106	741	1403	646	2172	2089	1234	1135		2282	1897	686	1858	10	799	1700	1071	1447	700	1380	1851	2364	1696	1883	2843
	Cys	807	654	516	396	146	255	99	210	351	102	250	233	89	425	96	90	32	255	155	623	290	132	371	512	376	651	98	559	577	632	604	775	670	510	499	1030	7	439	466	466	737	382	449	1296	889	701	738	886
	Ser	1814	1652	1043	1337	814	1178	828	805	1080	466	911	1148	1222	2198	509	513	489	899	1144	2609	1010	566	913	1557	1480	1632	278	1033	2102	2361		2015	2739	2522	2231	4416		1140	1343	2001	1662	972	1503	2539	3485	1648	2400
	Thr	1472	1131	819	991	679	1357		1132	1022	858	924	1011	1372	2076	431	908	720	1132	1391	1411	1050	1125	855	986	1258	1310	640	1350	1452	1943	1596	1314	1587	2660	1600	1989	4	1317	1349	1065	1230	896	1579	2004	2323	1644	1591	1587
	Gln	526	386	749	830	488	255	99	288	359	244	276	337	237	978	247	134		444	486	874	295	400	390	850	654	796	118	502	786	1024	1251	930	865	865	1035	1407	0	674	685	943	847	213	220	1177	1064	399	1105	808
	Asn	721	719	572	358	128	428	310	281	387	299	388	383	342	515	213	369	155	531	390	720	320	436	305	500	478	516	146	628	530		512	422	844	702	481	1393	4	327	431	469	535	397	453	629	963	702	693	699
	Asp	365	658	313	447	295	485	209	407	367	214	393	250		653	182		252	302	559	441	303	343	608	399	333	488	286		607	775	701	762	950	436	617	921	0	361	560	523	509	376	271	648	877	632	584	953
	Glu	553	365	461	594	298		219	483	307	223	314	372	363	650		230	162	461	637	507	337	392	392	402	396		144	674	513	685	1125	765	830	898	682		0	336	353	571			378	637	842	710	958	1075
	His	641	705	315		326	472	282	306	398	433	453	272	242	721	290	105	225	356	467	900	461	486	500	496	513	704	49	817	725	1009	900	795	751	932	638	1466	0	569	560	807	758	473	378	1069	1046	466	840	704
	Arg	1600		1681	2665	1427	1075	469	1191	923	717	773	987	704	2575	670	406	648	877	1103	2087		753	856	1646	1403	1948	374	1826	1948	2775	2152	2715	2812	2644	2179	3179	21	1457		2732	2277	842		3699	3632	1297	2292	2757
	Lys	647	437	399	670	340	298	369	389	256		153		403	669	216	316	334	449	342	598	394	725	356	446	346	503	282	596	317	580	940	363		1234	676	1335	0	340	519	665	534	457	362	883	789	480	631	598
	STOP	1140	709	626	718	475	352	349	256	515	351	537	469	366	958	316	229	198	647	692	1358	465	654	537	652	825	594	249	542	867	924	1085	855	1211	818	1107	1931	0	604	600	687	799	521	619	1462	1502	703	970	1223
[truncated: 219 more columns]

## Sheet: Fitness (replica 1)
		M	R	I	H	P	E	T	L	V	K	V	K	D	A	E	D	Q	L	G	A	R	V	G	Y	I	E	L	D	L	N	S	G	K	I	L	E	S	F	R	P	E	E	R	F	P	M	M	S
Amino acid	Codon	3	4	5	26	27	28	29	30	31	32	33	34	35	36	37	38	39	40	41	42	43	44	45	46	47	48	49	50	51	52	53	54	55	56	57	58	59	60	61	62	63	64	65	66	67	68	69	70
Trp	TGG	1.0199	1.03626	1.04627	0.993685	1.01049	1.02621	1.04575	1.0495	0.993405	1.02215	0.97694	0.982672	1.0107	1.02724	0.954758	1.02602	1.00566	0.986801	0.994224	0.988558	0.936234	0.983368	0.986239	0.989285	1.03683	0.992083	0.968044	1.00882	0.98805	0.980514	1.00641	1.00261	1.01423	0.980482	0.992184	0.984175		0.999067	1.00881	0.991742	1.00379	0.978052	1.00882	1.00223	0.984221	1.00073	1.00158	1.00647
Phe	TTC	1.03024	1.01513	1.01541	1.02234	1.02045	1.02195		1.04883	1.05865	0.950196	1.03376	1.07744	0.998709	1.02328	1.02017	1.02097	1.02466	0.971315	1.02019	1.02307	0.978741	1.06674	1.02437	1.01913	1.00721	1.03984	0.733799	0.99951	1.05014	1.00667	1.01031	1.00368	1.01873	1.01251	1.03959	1.00648		1.05254	0.995371	0.98153	1.00588	0.945584		1.00864	0.97814	1.0133	1.00527	1.0146
Phe	TTT	1.0058	0.979598	1.01802	1.01526	1.02097	1.13344	1.03398	1.0084	1.01895	1.06448	0.994775	1.05153	1.10211	0.965391	0.967186	1.02558	1.01471	1.02097	1.04799	0.992549	1.01924	1.05426	0.920326	0.992385	0.984318	1.02124	0.960171	1.04271	0.977764	0.95007	1.02596	0.96604	1.01229	1.01916	0.980043	0.970901			0.993708	0.963396	0.981478	1.02936	0.93431		0.97288	1.02097	0.994958	0.988647
Tyr	TAC	1.03534	0.996593	1.03236	0.987115	1.00921	1.01408	1.04045	0.982672	0.997874	0.975601	1.00399	1.00149	0.935968	1.04846	1.02371	0.991356	0.924228	1.00977	0.972774	0.988972	0.985876	0.972681	1.02015		0.985457	0.997779	0.95406	1.00044	0.989989	0.974747	0.983464	0.973737	1.01077	0.984249	1.00332	0.996688		1.00456	1.0451	0.971315	0.994633	1.02626	1.00656	0.987543	0.998366	1.00914	0.99385	1.00769
Tyr	TAT	1.00296	1.00982	0.992943	0.979834	0.990493	0.973433	1.01819	1.0206	1.02073	1.03141	1.02331	1.02552	1.01383	1.03151	0.992628	1.02215	0.997307	0.949917	1.02067	0.997924	1.03721	1.03044	1.01997	1.00232	1.02156	1.01774	0.99641	0.988736	1.01032	1.02131	0.962317	0.990755	1.03069	1.0023	0.989693	1.01874		1.02486	1.00004	0.951102	1.00752	0.968318	0.988111	1.02523	0.987788	0.998524	0.998869	0.992165
Pro	CCA	1.00516	1.01528	1.01143	0.995421		0.99675	1.0131	1.03368	1.04446	1.0025	1.02406	0.982571	1.02109	1.02359	1.0033	1.00812	1.05065	0.998392	0.994325	0.997689	0.990293	0.996397	0.978677	1.00929	1.01091	0.994377	1.02058	1.01375	1.02737	0.999048	0.995663	0.985836	1.00306	0.999476	1.0006	1.01755		0.990509	1.00379	1.011	1.00272	0.994739	0.972606	1.01863		1.03019	1.023	1.00172
Pro	CCC	1.02833	1.02069	1.03728	1.04492	1.00328	1.0024	1.0131	0.99188	1.02066	0.986747	0.994446	0.982258	0.989674	1.02198	1.02016	1.02991	0.999176	0.998468	0.991221	1.0084	1.00808	0.999453	1.01397	1.01001	0.988795	1.01411	0.961941	1.01439	0.982341	0.990421	0.993999	0.98039	1.01372	1.00413	1.03689	1.00742		1.03528	1.01807		1.02317	1.03597	0.999491	1.01438	0.99872	0.979264	1.01137	1.02188
Pro	CCG	1.06132	1.00764	0.98817	0.988827	0.998039	0.981729	1.00396	1.05029	1.05606	0.997704	1.0495	0.979626	1.00438	1.01261	0.970487	0.990737	0.992798	0.984237	0.983054	0.989439	0.966395	0.988076	1.01514	1.0533	0.991955	0.988972	0.985457	1.01947	0.999839	0.995596	0.990832	1.0201	1.00958	1.0135	0.988239	1.02424	0.971315	1.00964	1.00804	0.997777	0.991421	0.99106	0.973597	1.02529	1.019	0.998064	0.987768	0.989435
Pro	CCT	1.03688	1.02219	1.04755	1.02884	1.02623	1.03876	1.01588	1.01449	0.973066	1.0216	0.993053	1.00392	1.00047	1.00074	1.01319	1.05979	1.07001	0.978184	0.991356	1.01405	1.03197	0.976586	1.01687	1.00367	0.987624	1.01015	1.00656	0.987685	1.02008	0.99077	0.982204	0.983122	1.0236	1.01	1.00297	1.02406		1.04122	1.03378	0.99981	1.01229	0.958782	1.00719	0.9987	1.01181	1.01466	0.984948	1.0032
Met	ATG		1.0279	1.01008	1.01084	0.994564	1.02838	0.997969	0.999388	1.01597	1.00244	1.0214	1.03217	1.00164	1.01801	1.01541	0.972606	1.04291	0.9914	0.998487	1.0275	1.01568	1.02627	1.00099	0.999538	1.00169	1.01022	1.00946	1.02651	1.00827	0.99409	0.983497	0.997067	1.03812	1.00943	1.01295	0.996495		0.985174	0.986507	0.982063	0.979285	0.991221	1.00715	0.993984	0.998971			0.999562
Ile	ATA	1.02231	1.00295	1.00228	1.03561	0.979952	1.05702	1.0308	1.03946	0.979012	0.94387	1.03027	1.01134	1.046	0.999614	1.00979	0.961028	1.00356	0.967117	0.986231	1.00726	1.01056	1.02588	0.984952	0.984231	1.00725	1.00323	1.00778	1.00114	1.0186	1.01619	1.01465	1.00629	0.967469	1.0057	1.006	0.995216		0.968697	0.994162	0.99254	0.991568	1.00145	0.997958	0.986395	0.978472	0.975565	1.03061	0.985077
Ile	ATC	1.02823	1.03085	0.965617	1.00668	0.986204	1.03632	1.0529	1.04444	1.04152	1.01482	1.00152	1.0058	1.00574	1.00079	1.04039	0.997744	1.00913	0.974568	0.976711	1.02663	0.993843	1.0084	0.990527	1.00786		1.00635	1.0064	1.00735	1.01366	0.985573	1.01709	1.01125	0.984545		1.0003	1.02227		0.97959	0.987131	0.981551	1.02282	1.01079	1.0084	0.988315	1.00785	1.0131	1.00574	0.99168
Ile	ATT	1.01356	1.00149		0.953193	0.928494	0.987519	1.0325	1.00629	0.992309	0.99335	1.02735	1.00977	1.03352	0.984039	1.01726	1.01544	1.06665	0.998404	0.994042	1.00028	0.994601	1.02227	1.00036	1.02727	1.00466	1.02268	1.02566	1.02039	1.01767	0.997626	0.995671	0.996042	0.981134	1.02507	1.0029	1.00984	0.658412	1.0229	0.945046	0.99303	0.998789	0.986932	1.00399	0.990331	0.95642	0.997994	1.03409	0.980875
Leu	CTA	1.02589	1.00504	0.967353	1.01894	0.996905	1.03714	0.973915	0.975601	1.04186	0.97583	0.992884	1.00411	1.00373	1.00331	1.02639	1.03296	0.965078	0.981112	1.01434	0.994677	1.01816	1.01171	0.995907	1.01509	1.01076	1.025	1.08691	1.00209	1.03429	1.00182	1.01644	1.00592	0.985597	1.00942	1.01935	1.01484		0.971988	0.971485	0.969378	1.02175	0.959638	1.00343	1.00087	0.996579	1.00939	1.00049	1.01524
Leu	CTC	1.0109	0.993389	1.00354	0.996989	1.03634	0.998633	1.01592	1.01229	0.992833	0.997425	1.00576	1.03029	1.08684	1.01098	1.00453	0.997045	0.989937	0.997756	1.01454	0.988562	1.01434	0.977046	1.0119	0.982126	1.01359	1.02592	1.05437	1.00194		0.996269	0.986316	1.03965	1.00413	0.986727	1.01635	1.02823		1.01298	1.01644	0.992532	0.988192	1.04487	1.03309	1.013	0.994254	1.0082	1.01583	0.999971
Leu	CTG	1.04508	1.01602	1.00389	1.02555	1.03572	1.03568	0.992931		1.01059	1.00546	1.01683	1.01962	1.027	0.998093	0.976415	1.00739	0.99233	0.99916	0.996603	1.01391	1.03581	0.984434	0.967431	1.0187	1.02991	1.03031		0.95999	1.00275	0.991874	0.994573	0.983898	1.01323	0.980939	0.960961	1.01191		1.0051	0.982171	1.02199	1.02761	0.98394	1.03074	1.01359	0.986064	1.02633	0.990033	1.00503
Leu	CTT	1.00265	1.02957	1.00139	0.980323	0.984817	0.989246	1.08587	1.02788	1.08288	0.959762	1.00435	0.982242	1.00321	1.01149	0.929897	0.978024	1.02732	1.00854	1.01039	0.994218	1.01889	1.03568	0.967113	0.993876	0.992639	1.01682	1.02097	1.03755	1.01646	0.988586	1.01511	1.01067	0.995968	1.001		1.01343		1.0416	1.0057	0.995706	1.01168	1.01476	1.03525	1.01164	1.00341	1.00282	1.01646	0.986085
Leu	TTA	1.03561	1.0122	0.992798	1.0085	0.974198	1.02874	1.00682	0.977401	0.948724	1.0107	0.977732	1.02858	0.984589	1.04257	1.06743	0.975198	1.01029	0.980451	1.00214	0.999495	0.930521	0.952976	1.00523	1.02539	1.03192	0.982783		0.996822	1.01915	1.01337	0.975787	0.99598	0.990062	0.973859	0.986959	1.00126		0.998743	0.988746	0.982294	1.01531	0.986912	0.985607	0.980596	0.975123	0.997225	1.05109	0.991066
Leu	TTG	1.01423	0.984214	0.983527	1.04463	1.01924	1.0639	1.01434	1.01802	1.03002	0.953886	1.02917	1.04404	0.97535	1.03203	1.02173	0.974747	0.956657		0.991048	0.980447	0.95823	0.946009	1.00733	0.981969	1.00537	0.969144	0.974311	1.00398	1.01301	0.998026	1.00703	0.974657	1.03159	0.989607	0.967306	0.955379		0.993119	0.980353	1.00386	0.982839	0.959274	1.01763	0.984589	0.959701	1.02224	1.01131	1.0229
Val	GTA	1.03467	1.02455	1.00128	1.02594	0.947634	1.02754	1.01326	1.03905	1.00943	1.00321		1.02168	1.01213	0.984847	1.03654	1.01726	1.00205	1.01497	1.00515	1.01469	0.992224	1.00561	1.00761	0.997006	0.970074	1.02766	0.992016	1.01614	1.03825	1.00631	0.968981	1.03205	0.978379	1.01149	1.02481	1.01694		0.971786	0.974035	0.965954	0.996695	0.971907	1.01591	0.98001	0.985822	0.998421	1.00818	0.987692
Val	GTC	1.01801	1.01638	1.02814	0.996448	0.994446	1.04291	1.0546	0.978157	0.989041	0.974747	1.03051	0.986618	1.00047	1.00632	1.009	1.00636	0.998607	0.992641	1.01073	1.02347	1.01963	0.983972	0.975519	0.992915	1.01199	1.02677	1.01854	0.989381	0.991668	1.01845	1.05534	1.00714	0.98233	1.0084	1.01709	1.01095		1.02445	0.999191	0.99168	1.02497	1.04202	0.994474	1.03162	0.981924	1.01659	1.02448	1.00015
Val	GTG	1.01352	1.0154	0.993453	1.00943	1.00997	1.01815	1.00659	1.02436		1.03376	1.01506	1.01847	0.999959	1.0084	0.94746	1.11233	1.01271	0.993245	0.991416	0.994127	0.985066		0.955602	0.983019	1.01676	0.998913	1.01186	0.991734	0.991568	1.0064	1.0371	1.00008	0.983754	1.01847	0.999001	0.999517		0.961703	1.01306	0.983587	0.973966	0.992309	0.998391	1.00323	1.00624	0.981994	0.995338	0.999311
Val	GTT	1.02562	0.924148	1.01229	1.02599	1.02881	1.00177	1.02543	1.02199	1.01359	1.00454	0.978598	1.00286	1.0164	0.998437	1.10456	0.966273	0.91597	1.00001	1.00469	1.01359	0.982672	0.990676	1.01355	0.995889	1.00108	1.01862	0.980763	1.00822	1.0224	1.01555	0.942628	1.03022	1.02266	1.0163	0.973764	1.03873		0.997307	0.969152	0.978788	0.996857	0.979897	0.969551	1.01041	1.00431	0.976345	1.00639	1.00404
Ala	GCA	1.01813	1.00274	1.03377	1.06138	0.991211	1.02173	1.01948	1.01526	0.99579	0.994977	1.02619	1.02829	1.00539	0.995998	0.976377	0.99097	1.00295	0.998599	0.991424		0.971605	1.03676	0.976633	0.987517	0.962802	1.00684	0.993999	1.01806	1.02002	1.00709	0.979803	1.01929	0.985288	1.01695	0.990194	1.01298		1.008	0.979287	0.976901	1.01282	0.980043	0.986868	1.00086	0.980387	0.968152	0.984608	1.00973
Ala	GCC	1.03127	1.0319	1.01657	1.02893	0.99869	1.02125	1.03012	1.01609	0.984095	1.0334	1.00955	1.02301	1.04136	1.01316	0.98362	0.973525	1.00328	1.00278	1.00987	1.04245	0.996283	0.994464	1.0012	0.988018	1.00354	0.974984	1.00911	0.982672	1.02146	0.9801	1.01229	0.970732	1.01529	1.02584	1.02172	1.03068		0.99188	1.00258	0.995548	0.998628	0.986059	1.01521	0.982924	1.006	0.996662	1.01111	1.01632
Ala	GCG	0.997868	1.00185	1.03037	1.00776	1.00492	1.04487	1.0279	1.00255	1.00407	1.02146	1.00287	1.01067	0.996358	1.00194	1.05806	1.00859	1.01548	0.998985	0.997489	0.988321	0.988006	1.00727	1.0074	0.993091	1.00812	1.02945	1.02387	1.00356	0.995364	0.97701	1.01451	1.02812	0.980306	1.00641	1.00013	0.995733	0.733799	0.99554	1.00962	0.94883	0.991781	0.998873	0.998021	0.995333	0.989347	1.00729	0.988591	0.987805
Ala	GCT	1.01082	1.02914	1.00068	0.979841	0.997657	1.04444	1.03783	0.952423	1.05215	0.962952	0.992609	1.01703	1.03495		1.06056	0.967292	0.956029	0.983821	1.00986	1.00243	1.0314	1.0062	0.982672	1.02968	1.01492	1.00338	1.00465	1.01021	1.01064	0.97437	1.02206	1.02085	1.02128	0.990351	1.01434	1.02322		0.993338	1.02726	0.997243	1.00065	0.969803	1.00421	1.01975	0.994775	1.00451	1.03485	1.00869
Gly	GGA	1.05466	1.07148	1.03057	1.03585	1.00723	1.01046	0.991256	1.00201	1.02196	0.981314	1.01013	0.989869	1.00274	1.00146	1.03852	0.932004	0.920582	0.98819	0.971315	1.01502	1.00539	1.00428	1.00703	0.986661	1.00158	0.958287	0.955406	0.991507	0.989733	1.01291	0.996902	1.0408	0.997416	1.00832	0.965377	1.01681		0.994977	0.998567	0.910469	0.949792	0.945132	0.950196	0.943706	0.974564	1.006	1.00864	0.982373
Gly	GGC	1.0183	0.991915	1.00635	1.01616	1.01373	1.00646	1.01023	1.00306	1.01434	0.996044	1.04432	1.01854	1.01901	0.990149	0.996921	0.995503	1.00814	1.00797	0.997503	1.03841	1.04087	1.03738	0.973531	0.9947	1.02565	0.993441	1.01147	0.987988	0.991699	1.01555	0.974996	0.967359	0.990826	0.998389	0.984194	1.0029		1.03512	0.998043	0.943453	0.99885	1.01229	0.983652	0.9905	0.984783	0.987623	0.997152	0.986663
Gly	GGG	1.05029	1.00237	1.02763	1.01156	1.00553	1.04398	1.01598	1.03667	0.976369	0.985635	1.03492	1.006	1.01796	1.00287	0.804573	0.956727	1.04615	0.945584	0.967075	1.00172	1.04705	0.990964	1.00566	1.00713	0.994633	1.00131	0.996122	1.00124	1.00031	0.978184	1.02917	0.976231	1.02303	0.991497	1.01988	0.971001		1.0116	0.982958	0.962573	0.959896	1.00835	0.967078	1.01524	0.996213	0.995462	0.993514	0.999134
Gly	GGT	1.03045	0.99916	1.03057	1.01348	0.980995	1.03914	1.00396	1.04216	1.04877	1.05632	0.999927	1.00878	1.00306	1.01642	1.00114	1.00119	0.997589	0.961528		1.00972	0.998385	0.977815		0.999719	1.01512	0.978101	1.00096	1.02088	0.993849	1.01392	0.996027		1.01085	0.989548	1.01916	1.03594	0.945584	0.955435	1.00674	1.01836	0.993643	0.965972	0.946027	1.00569	0.993248	0.989523	1.02423	1.0024
Cys	TGC	1.03719	1.00524	1.00274	0.979008	1.05806	1.00692	1.08297	1.01257	0.972384	1.02232	1.0227	1.06573	1.0344	0.976897	1.0107	0.983246	0.925543	1.03061	1.0686	0.988972	1.0454	0.945584	0.987064	1.0037	1.00668	0.996138	1.07956	1.01125	1.00831	0.986831	1.00821	1.01773	1.00266	0.972623	0.985883	1.00425		1.00241	1.00495	1.00682	1.02215	0.981046	1.01938	1.0141	0.987567	1.00903	1.01289	1.00267
Cys	TGT	1.034	1.01334	1.05953	0.975394	0.973859	0.969599	1.01598	1.0059	1.01937	1.0062	0.997681	1.00409	1.00107	1.00358	1.01516	1.05437	1.01229	0.998615	1.05039	0.989989	1.00741	1.00004	0.986676	0.998861	1.01129	1.01326	1.0439	1.00033	1.00459	1.01603	0.980989	1.00872	0.99385	0.992263	0.994117	0.999728	0.971315	1.01121	1.0266	1.00492	1.0371	1.01833	1.01259	1.01909	0.98408	1.00714	1.02994	0.99942
Ser	AGC	1.03727	1.04249	1.01891	1.00662	0.99411	0.991888	0.98837	1.0115	1.02633	0.999954	1.04773	1.02687	0.997364	0.993938	1.0168	1.0144	0.912894	0.990007	0.997893	1.00683	0.963646	0.940164	1.02665	1.01451	1.02387	1.01771	1.0081	1.00285	1.02546	1.01006		1.00807	1.01352	1.01469	1.02537	1.00262	1.12114	0.992803	0.983527	0.972639	0.997022	1.03539	1.00433	0.990996	0.992964	1.00262	0.999287
Ser	AGT	1.02037	1.0053	1.07101	1.00758	0.997425	1.06396	1.01604	1.07581	1.00111	0.963579	1.01688	1.0239	0.999024	1.00433	1.02459	1.00205	1.0062	0.992024	1.02374	1.00955	0.980887	0.997474	0.99403	1.01524	0.987714	1.02018	1.02558	0.994341	1.01909	1.02435	0.996504	1.01449	0.984005	0.994443	1.01219	1.016		0.985624	1.01322	0.993784	1.01634	0.965961	0.965429	0.985044	0.982879	1.00831	1.01581	1.00345
Ser	TCA	1.00481	1.05068	1.00511	1.00903	1.02599	0.996804	0.989316	1.01156	1.02738	0.995654	0.941257	1.07148	1.004	1.02232	1.01212	1.00205	1.0084	1.00927	0.992609	0.99181	1.00506	1.06267	1.03539	1.02954	1.00155	1.0416	1.07247	1.04301	1.00926	0.976865	1.00805	0.990068	0.99766	0.98078	1.03648	1.03072	0.960171	1.01025	0.965739	1.01171	1.0334	1.02418	0.976415	0.995256	1.00464	0.987424	0.993861	1.00482
Ser	TCC	1.01389	1.00456	1.03091	0.955911	1.00763	0.989877	1.02007	0.968174	1.01334	1.04761	1.04931	0.999257	0.986006	1.02246	0.981746	0.996317	1.00534	0.965797	1.02296	1.00776	1.01229	0.953785	0.999943	1.03127	1.01975	1.01156	1.06141	1.02819	1.00007	1.00164	1.02187	0.976341	1.01895	0.983527	1.00931	1.02895		0.987284	1.00797	1.00859	0.973713	1.02585	1.02066	1.012	1.01747	0.995042	0.982893	1.033
Ser	TCG	1.01035	1.0127	0.965719	1.01396	0.996168	0.950359	0.958332	1.01654	1.0226	1.01592	1.00781	1.01889	1.01879	1.02524	1.00478	1.04033	1.00733	0.989436	1.00337	1.04877	1.0071	0.992775	1.00389	1.01267	0.986307	1.00528	0.971315	1.01734	0.998463	1.01875	1.00607	1.00296	1.00848	0.988062	1.00451	1.017		0.977286	0.986231	1.0184	0.971315	0.950196	0.978788	1.02155	1.0039	1.02062	1.01055	1.01448
Ser	TCT	0.991584	1.03324	0.973505	0.989912	1.03208	1.0062	1.03217	1.02285	0.9991	1.01498	0.998709	0.993218	1.01651	0.97264	0.946577	1.02211	0.990737	0.986154	1.03944	1.0293	0.989635	1.01927	0.984773	1.03874	1.0182	0.992751	1.17834	1.02305	0.99405	0.999466	1.01415	0.999746	1.01989	1.00862	1.01042	0.989669		1.02437	1.02334	1.01399	1.03567	1.07784	1.01373	1.00473	0.984434	0.998577	0.989293	1.00656
Thr	ACA	1.009	0.997915	1.01959	1.03288	0.915943	1.02127	1.00558	0.997732	1.01472	0.994127	1.01931	1.02623	1.03268	1.00229	1.00913	0.997864	1.01093	0.996927	0.991826	1.02347	1.03497	0.992313	1.01703	1.00191	0.999466	0.998764	1.01819	1.01749	1.03265	1.00975	1.02792	0.992966	1.0167	1.00655	0.990164	1.01153		1.00945	0.985087	0.978114	1.01276	1.04918	0.995281	1.00601	0.985634	1.00124	0.996698	1.0404
Thr	ACC	1.03796	1.02322	1.01279	0.985542	0.987142	1.03661	1.01359	1.02737	1.00824	0.995053	1.01498	1.04939	1.00578	1.02853	0.976377	1.03543	0.972579	0.998469	1.00264	0.99654	1.00327	0.96447	1.00563	1.01581	1.02289	1.00735	0.985724	1.00612	1.00723	1.00274	1.00511	1.01001	1.01304	1.00385	1.01888	0.996218	0.895928	1.00807	0.997636	0.994816	1.04263	1.0022	0.982557	0.986989	0.988888	1.02898	1.01747	0.992491
Thr	ACG	1.05024	1.03237	0.971873	0.997316	1.03227	1.01922		1.00669	1.00918	1.00918	1.01461	1.03486	1.01614	1.01991	1.00532	0.987784	0.984005	0.980282	0.975945	1.00733	1.00929	0.982672	0.963934	1.03225	1.01778	1.02874	1.00545	1.00258	1.02136	0.995634	0.989373	0.98926	1.00855	1.00693	0.981134	1.03331		0.998421	0.998868	0.980512	1.01123	1.00523	0.99683	0.985889	0.97153	1.00285	1.00296	0.980493
Thr	ACT	1.02991	1.02724	1.04575	0.985754	1.01658	1.0334	0.995943	1.00286	1.01387	1.04156	1.00959	1.03449	1.03299	1.00663	1.09133	1.01913	1.04549	0.977757	0.993434	0.983818	1.00518	0.999345	0.970478	1.01009	1.01077	1.00708	1.01229	0.962492	0.999129	1.01196	1.01879	1.01492	0.970183	1.00147	1.01943	1.01317		0.986186	1.00409	0.976241	1.02201	0.994082	0.994257	1.0161	0.993294	1.00979	0.997738	1.00209
Gln	CAA	1.06025	1.02554	1.00933	1.0313	1.00653	1.01273	0.967392	1.0354	1.0164	1.03316	1.00829	1.02045	0.984687	1.01134	0.997718	0.964286	0.995462	0.947359	1.00574	1.02661	1.00912	1.02257	0.971843	1.00151	1.00699	1.00736	1.06374	1.00513	1.01209	1.00506	0.990737	1.01467	1.01047	0.986181	0.980923	1.01739		0.992059	0.962845	0.991478	1.01455	0.970923	1.00145	1.00739	1.01022	1.02531	1.01339	1.01587
Gln	CAG	1.00181	1.01738	1.0201	0.993418	1.0166	1.08293	0.99109	1.0101	1.03877	0.988395	1.00961	1.03854	0.981885	1.00097	0.99895	1.07744		1.02715	1.00848	1.01858	1.01012	0.989786	0.995009	1.01211	1.00247	0.971315	1.01781	1.02314	1.0032	1.03754	0.990983	1.0167	0.997725	1.00419	1.00608	1.018		0.984868	1.00174	0.968806	0.982045	1.03074	0.985497	1.01294	1.01643	1.00125	0.985047	1.0075
Asn	AAC	1.01238	1.01712	1.01053	1.00895	0.97636	1.00972	1.02019	1.00789	1.07148	1.00313	1.00478	1.00363	1.00441	1.0111	0.993279	1.02687	1.00552	0.990675	1.02543	1.00167	1.00259	0.981207	1.0206	1.00631	1.00532	0.979772	1.02367	1.01239	1.01171		0.997408	1.01297	1.01901	1.00073	0.997458	1.00176		0.997057	1.02781	0.928997	1.00605	0.998501	0.987607	0.964906	0.977978	1.01244	1.00719	1.00022
Asn	AAT	1.03143	1.0263	1.02257	0.961873	0.975624	1.02352	1.02017	1.04131	1.0163	1.00143	1.01573	1.01095	0.992362	0.974121	0.996822	1.02382	1.0064	0.98308	0.978643	1.03312	0.960577	0.981429	0.997799	1.01842	0.998801	1.05141	0.948855	1.01697	1.01446	0.995088	0.998527	0.99385	1.00497	1.01624	0.994811	1.02097	1.05806	1.02062	0.954811	0.946289	1.01972	1.02656	1.01744	0.992873	0.995821	1.0021	0.990944	0.997464
Asp	GAC	1.00891	1.0051	0.992824	0.996767	0.988139	1.00633	1.04301	1.01551	0.994457	0.99106	1.02948	0.977682	1.02242	1.02272	1.001	1.0431	1.01646	0.980995	0.987554	1.00635	1.0218	0.993929	1.01796	0.992502	0.994739	0.983314	1.0334	0.998023	0.990143	1.001	1.03702	1.01026	1.02466	0.997489	0.99478	0.991695		1.00001	0.976037	0.980368	0.990013	0.989402	0.995602	0.990847	0.995026	1.0015	1.04367	1.00457
Asp	GAT	1.03092	1.01171	1.04015	1.02097	1.00279	1.02331	1.01738	1.02926	1.0168	0.969742	0.989635	1.02273		0.990167	1.02242		0.994547	0.986995	1.01978	0.995968	1.01197	1.00492	1.05298	0.983049	0.9693	0.992345	1.02332		1.00434	1.03813	1.01901	1.0167	1.00426	1.00097	0.984722	1.01262		1.01382	0.986852	0.947426	1.01109	1.00074	0.963183	0.983825	0.979197	0.985855	1.01213	1.00296
Glu	GAA	1.00082	1.01171	1.01538	0.997357	0.954268		0.99761	1.02594	0.968174	1.00184	0.993218	1.01822	0.983475	1.02634		0.982443	0.983749	1.01699	1.00053	0.995144	1.00272	0.993873	1.03033	0.990955	0.980791		0.968407	1.00664	1.0344	1.00654	1.01281	1.00964	0.986872	0.974021	1.01339	0.994566		0.978912	0.962981	0.96438			0.966197	0.986732	1.00917	0.997942	0.994114	0.988713
Glu	GAG	1.03474	1.01173	1.01639	1.03039	1.00254	1.007	1.00505	1.04411	0.983117	0.962896	1.02423	1.00797	0.999247	0.979326	0.996921	0.976194	0.993708	1.00193	0.983522	1.01422	1.01255	0.97966	1.04641	0.996596	1.02744	1.02164	0.988614	0.999836	0.98973	1.02382	1.00345	1.01775	0.992022	1.00685	1.03085			0.995629	0.963719	0.940837	0.992476	1.01418	0.959701	0.978831	1.00875	1.0055	1.01964	1.0088
His	CAC	1.01803	1.0176	1.03283		1.05267	1.02241	1.04747	1.03719	1.03027	0.993788	1.01804	1.02441	0.994775	0.986448	1.01147	0.982319	1.00572	1.03906	1.02009	0.985069	1.00484	1.05001	1.01009	0.995849	0.978583	1.01121	0.910698	0.995137	0.992841	1.00026	1.00363	1.00396	1.01506	0.995368	1.0132	1.02038		1.00908	0.996822	0.995568	0.988763	1.01109	0.99702	1.00699	0.982922	0.983576	0.994391	1.02884
His	CAT	1.00776	1.02983	0.98909	0.963276	0.971315	1.0508	0.975292	1.00421	1.04982	1.0025	1.00939	0.999954	1.02374	1.00203	1.04405	0.902638	0.936144	0.990605	1.00259	1.01128	0.998522	0.998588	0.990472	0.996822	1.00858	0.999475	0.966415	1.02396	1.00583	0.99648	1.00019	0.978562	1.02454	0.999757	0.973093	1.02053		1.02401	0.986849	0.981978	1.01771	0.964649	1.02872	1.00865	1.00332	1.02805	0.982907	1.00136
Arg	AGA	1.04676	1.02687	1.02506	1.01403	1.00321	1.02768	1.01961	1.05375	1.02496	1.02566	0.973779	0.977659	1.0328	1.0306	1.01492	0.980442	0.991356	0.987687	1.00036	1.01295	0.989344	0.979811	1.01967	1.00539	0.982884	0.99897	1.05588	0.990062	0.982502	0.973533	1.00446	1.01337	0.989312	0.995957	0.986967	0.973192	0.895928	1.00606	0.996689	0.951826	0.989954	1.00435	0.943527	0.961851	0.993772	1.00014	1.00299	1.00933
Arg	AGG	1.04337	1.01229	1.01918	1.0064	1.01357	0.99256	1.04732	1.02754	1.0684	0.996191	1.02391	1.03133	0.985419	1.03375	1.00448	0.972722	0.961501	0.994846	0.99438	0.988018	0.969499	1.01512	1.00731	0.988432	1.00009	1.02635	1.05891	1.00545	1.00885	1.01759	1.00747	1.00373	1.02403	1.00085	1.03391	0.989476	1.0334	0.975672	1.0029	0.986581	1.03263	0.97606	0.955438	0.995582	1.00952	0.999152	1.01406	1.01487
Arg	CGA	1.02518	1.1438	1.0079	0.983882	1.01529	1.01524	1.0107	0.990761	1.00183	1.0092	0.990122	1.01544	1.09833	1.02159	1.03083	1.04838	1.0388	0.955037	1.01009	1.01048		1.01334	0.965911	1.00933	1.00696	1.01288	0.906474	0.998493	0.981446	0.97636	1.00215	1.0149	1.01599	0.97388	0.978842	1.00662		0.992114	0.975509	0.983799	0.992798	0.953243	1.01808	0.988965	0.982006	0.960577	0.997014	1.00076
Arg	CGC	1.02959	1.00078	1.01495	0.99841	1.05065	1.02637	1.00267	0.959009	1.00628	1.04365	0.988268	1.04187	1.07803	1.01104	1.01769	1.02917	1.02602	1.01229	0.978233	1.02549	1.03959	0.979515	1.05997	1.01972	1.02331	1.00488	0.987284	0.980636	1.03003	1.01905	0.999404	1.01838	1.00295	1.00688	1.00188	1.01012		1.01476		1.01544	1.01216	1.00793	1.00213	0.981151	1.00686	1.02506	0.999894	0.993111
Arg	CGG	1.01293	1.01401	1.0172	1.00642	1.0177	1.01434	0.951932	1.03574	1.05973	1.03852	1.07109	0.993667	1.01927	1.00506	0.97694	1.13344	0.953113	1.00489	0.991963	0.992837	1.04148	0.971315	0.974641	1.03416	0.987196	1.01646	1.00519	0.996213	1.02782	0.998756	1.0217	1.00375	1.01603	0.99878	0.999257	1.00019		1.00939	1.01532	0.988641	0.993549	1.0004	0.994615	1.01888	0.993143	0.985127	1.01817	1.00375
Arg	CGT	1.01822		1.02077	1.00857	0.991844	1.05403	0.973657	1.02275	1.00284	0.993026	1.00223	1.0134	1.03024	1.01983	0.981441	1.06583	0.9651	0.982868	1.00357	0.986812	0.969398	1.0328	0.992502	0.999881	0.970717	1.00973	1.04883	0.989186	1.00137	0.99152	1.00803	0.989858	1.00321	1.02156	0.976482	0.987383	0.820542	1.00905	0.955909	1.00736	1.02929	1.00319		1.0053	0.993341	1.05311	1.00499	1.01105
Lys	AAA	1.04004	1.02127	0.991644	1.01951	1.0091	1.01731	0.973634	1.01727	0.967186		0.997307		1.01466	1.00726	0.985273	0.991976	0.989045	1.02734	0.970977	0.993815	0.988755	1.01698	0.984894	1.0219	1.01345	0.994958	0.975075	1.03301	1.02969	0.982672	1.01719	1.00448	1.00941	0.963494	1.01449	1.02546		0.990072	0.964125	0.93932	1.01452	0.976964	1.00506	0.992095	0.991602	1.00905	0.974153	1.00351
Lys	AAG	1.02646	1.00963	1.02589	1.00314	1.03012	1.01988	1.03684	1.00849	0.996643	0.976471	1.03574	1.0078	1.02162	1.01	0.997503	1.00506	1.0084	0.996853	1.01274	0.997929	1.03607	1.01817	0.994285	1.00831	0.999541	1.05205	1.01114	0.999087	0.971315	1.0144	1.02009	0.98187		1.01092	0.975154	1.01393		0.987844	0.973386	0.994738	1.00825	1.01229	0.995886	0.984531	0.98114	0.985661	0.989875	0.968588
STOP	TAA	1.0208	1.02215	1.06422	1.02646	1.05916	1.03027	1.00139	1.03843	1.06558	1.02667	1.08866	1.03776	1.04953	1.01832	1.00406	1.01467	0.983749	1.033	0.992433	1.01979	1.01055	1.03386	1.01521	1.01937	1.01987	1.00516	0.982672	1.02132	1.04337	1.04565	1.00911	1.0254	1.05428	0.988564	1.02055	1.03202		1.04925	0.968012	0.992697	1.01569	1.01301	1.00134	1.01757	1.02986	1.0471	1.06221	1.00466
STOP	TAG	0.993258	1.01873	1.02503	1.01375	1.02662	1.01646	1.06728	1.03015	1.03469	1.04216	1.06175	1.05806	1.03665	1.02955	0.971315	1.05013	1.00815	1.00634	1.02652	1.01441	1.01064	1.03055	1.04281	1.04591	1.03646	1.0332	1.04683	1.0169	1.02336	1.01412	1.01131	1.03574	1.02372	0.993258	1.01719	1.0052		1.00405	0.991356	0.992775	1.02479	1.00721	1.00472	1.01625	1.01363	1.05375	1.03089	1.02966
STOP	TGA	1.02097	1.01229	0.999001	1.01567	1.04426	1.04883	1.03247	1.02459	1.05601	1.03694	1.0291	1.04606	1.03899	1.01315	1.10771	1.00943	1.06267	1.00645	1.02488	1.05284	1.04567	1.00122	0.987774	1.02116	1.00812	1.04681	1.00872	0.998615	1.04385	1.04471	0.984237	0.998423	1.01555	1.00532	1.02704	1.01605		1.02411	1.01616	1.00507	0.983767	1.03861	1.02062	1.01773	1.02816	1.04011	0.973276	1.02294
	WT	M	R	I	H	P	E	T	L	V	K	V	K	D	A	E	D	Q	L	G	A	R	V	G	Y	I	E	L	D	L	N	S	G	K	I	L	E	S	F	R	P	E	E	R	F	P	M	M	S
	Amino Acid	3	4	5	26	27	28	29	30	31	32	33	34	35	36	37	38	39	40	41	42	43	44	45	46	47	48	49	50	51	52	53	54	55	56	57	58	59	60	61	62	63	64	65	66	67	68	69	70
	W	1.0199	1.03626	1.04627	0.993685	1.01049	1.02621	1.04575	1.0495	0.993405	1.02215	0.97694	0.982672	1.0107	1.02724	0.954758	1.02602	1.00566	0.986801	0.994224	0.988558	0.936234	0.983368	0.986239	0.989285	1.03683	0.992083	0.968044	1.00882	0.98805	0.980514	1.00641	1.00261	1.01423	0.980482	0.992184	0.984175		0.999067	1.00881	0.991742	1.00379	0.978052	1.00882	1.00223	0.984221	1.00073	1.00158	1.00647
	F	1.01811	0.99697	1.01728	1.01999	1.02097	1.03899	1.03398	1.01628	1.04913	1.04267	1.0202	1.06386	1.01777	1.00085	1.00446	1.02807	1.02129	0.991899	1.03394	1.00906	1.00516	1.05634	0.966497	1.00541	0.994533	1.03106	0.935518	1.0158	1.02025	0.978419	1.01691	0.985746	1.01618	1.01522	1.01614	0.994251			0.995126	0.971315	0.991196	1.02667	0.938749		0.976628	1.01556	0.999367	1.00516
	Y	1.01852	1.0048	1.01342	0.984438	1.00372	0.988025	1.02879	1.01727	1.00876	1.00888	1.0136	1.01905	0.988547	1.04017	1.00421	1.00746	0.957931	0.979598	0.997489	0.993075	1.02267	1.00422	1.02052		1.00303	1.01165	0.981239	0.994635	0.999535	0.996783	0.973998	0.981941	1.01873	0.992981	0.998652	1.00623		1.01171	1.02446	0.96241	1.00189	0.995364	0.997709	1.0077	0.994498	1.00532	0.996855	0.999321
	P	1.03039	1.01826	1.01732	1.01416		1.00415	1.01352	1.02912	1.02396	1.00032	1.00847	0.984998	1.00583	1.01629	1.00441	1.02569	1.02342	0.991046	0.990271	1.0039	1.00342	0.991445	1.00485	1.0154	0.996085	1.00459	0.991867	1.01069	1.00782	0.994069	0.991247	0.990985	1.01299	1.00605	1.00538	1.01646	0.971315	1.01634	1.01411		1.00749	1.00474	0.991884	1.01538		1.00444	1.00141	1.0054
	M		1.0279	1.01008	1.01084	0.994564	1.02838	0.997969	0.999388	1.01597	1.00244	1.0214	1.03217	1.00164	1.01801	1.01541	0.972606	1.04291	0.9914	0.998487	1.0275	1.01568	1.02627	1.00099	0.999538	1.00169	1.01022	1.00946	1.02651	1.00827	0.99409	0.983497	0.997067	1.03812	1.00943	1.01295	0.996495		0.985174	0.986507	0.982063	0.979285	0.991221	1.00715	0.993984	0.998971			0.999562
	I	1.02159	1.01113		1.0031	0.974213	1.02452	1.03659	1.02836	1.01325	0.982118	1.01973	1.00876	1.03091	0.997901	1.02004	0.994218	1.02329	0.982802	0.985315	1.01274	1.00007	1.01857	0.992502	1.00282		1.00973	1.01462	1.01059	1.01643	0.995899	1.01053	1.00475	0.978883		1.00366	1.00919	0.658412	0.989633	0.978841	0.988844	1.00381	1.00273	1.00395	0.988389	0.985949	0.994622	1.0199	0.987104
	L	1.02212	1.00702	0.993959	1.01435	1.01301	1.01714	1.00905		1.01735	0.987718	1.00533	1.01524	1.01346	1.01045	1.00873	1.0041	0.992361		1.00578	0.994537	1.00756	0.990749	0.994962	1.00286	1.01676	1.0153		0.998012		0.997811	0.999932	1.00388	1.00175	0.991382		1.00623		1.00648	0.988229	0.994093	1.01035	0.994323	1.01812	1.00159	0.989355	1.01006	1.01013	1.00277
	V	1.02466	0.990519	1.00631	1.01073	0.996004	1.02365	1.0222	1.0177		1.00319		1.00746	1.00649	0.997741	1.01568	0.995462	0.992628	1.00019	1.00357	1.01303	0.995786		0.986415	0.992943	0.999475	1.01833	1.00359	0.999228	1.01036	1.01284	0.998975	1.01839	0.99186	1.01359	1.00494	1.01312		1.00017	0.995311	0.977882	0.996955	0.994803	0.996939	1.00552	0.993076	0.995564	1.00869	0.998044
	A	1.01536	1.01706	1.02	1.01547	0.999651	1.03284	1.02996	0.997563	1.00304	1.00583	1.00705	1.02007	1.01978		1.00481	0.983975	0.994921	0.997209	1.00077		0.994823	1.01021	0.993674	1.00006	0.999	0.996024	1.00893	1.00316	1.01235	0.985558	1.00822	1.01302	1.00023	1.01262	1.00649	1.01744	0.733799	0.996731	1.00563	0.98284	1.00172	0.98393	0.998765	1.00082	0.993983	0.993884	1.00387	1.00615
	G	1.03399	0.9991	1.02329	1.01792	1.00341	1.02634	1.00558	1.02694	1.01771	0.996745	1.024	1.00654	1.01181	1.0024	0.989209	0.983898	1.00044	0.975782		1.01345	1.01456	0.995693		0.997357	1.00567	0.982525	0.994502	1.00107	0.994766	1.00551	0.999855		1.00372	0.997175	0.995558	1.00651	0.945584	1.0055	0.994747	0.960987	0.972167	0.988342	0.961793	0.991254	0.987249	0.993892	1.00369	0.993547
	C	1.03603	1.00983	1.03338	0.977911	0.997718	0.985236	1.04802	1.00951	0.999274	1.01257	1.00891	1.03258	1.00583	0.989632	1.01352	1.01099	0.963934	1.00684	1.05617	0.989602	1.01979	0.995462	0.986944	1.00275	1.00941	1.00482	1.05509	1.00649	1.00623	0.996251	0.990493	1.01313	0.999437	0.977614	0.989753	1.0028	0.971315	1.00527	1.01548	1.00585	1.02941	0.998028	1.01507	1.01656	0.985893	1.00834	1.02191	1.00116
	S	1.01073	1.02196	1.01537	0.996085	1.00864	1.00171	1.00506	1.02128	1.01338	0.999971	1.02254	1.02269	1.00357	1.00704	0.996636	1.01286	0.978101	0.990627	1.01193	1.01113	0.98909	0.993479	1.0073	1.0241	1.00679	1.01561	1.03779	1.01143	1.00775	1.00334		0.998992	1.00793	0.996911	1.01669	1.01503		0.996101	0.994801	1.00367	1.00342	1.01792	0.993821	0.998716	0.998496	1.00309	0.998683
	T	1.02781	1.0208	1.00876	0.998892	0.996172	1.02806		1.01065	1.01174	1.00808	1.01467	1.03676	1.0219	1.01376	1.00612	1.01067	1.0006	0.990293	0.990222	1.00644	1.01322	0.987904	0.986375	1.01458	1.01346	1.00818	1.00664	1.00193	1.01653	1.0059	1.00851	1.00296	1.00242	1.00512	1.00477	1.01047	0.982672	1.00191	0.997186	0.982783	1.02433	1.01013	0.99133	0.997011	0.985597	1.01091	1.00549	1.00203
	Q	1.03694	1.02289	1.01587	1.00356	1.01466	1.04271	0.979445	1.01995	1.03146	1.00407	1.00901	1.02844	0.98317	1.00588	0.998519	0.985106		0.982938	1.00745	1.02387	1.00991	1.00176	0.983658	1.0056	1.00503	0.998871	1.02777	1.01483	1.00822	1.01685	0.990917	1.01598	1.00387	0.997286	0.993799	1.01776		0.988792	0.989547	0.978965	0.999357	0.993126	0.993934	1.01084	1.01301	1.006	0.994856	1.01109
	N	1.02275	1.02186	1.01384	0.985414	0.976377	1.01479	1.0205	1.02114	1.0355	1.00247	1.00906	1.00714	0.998869	0.987325	0.994467	1.02557	1.00652	0.987642	1.00658	1.01826	0.983967	0.98146	1.00744	1.01099	1.00372	1.02087	1.00179	1.01499	1.01329		0.998077	1.00158	1.0132	1.00765	0.996545	1.00768	1.05806	1.0068	1.00469	0.941187	1.01406	1.00761	0.999693	0.97697	0.987372	1.00765	1.00177	0.999173
	D	1.0183	1.00927	1.01229	1.00172	0.995499	1.01443	1.02647	1.02279	1.0084	0.978601	1.01763	1.0015		1.00911	1.0131		1.01135	0.984045	1.00102	1.00109	1.01603	1.00017	1.03354	0.987021	0.983293	0.98815	1.03		0.997857	1.01783	1.0286	1.01447	1.01558	0.998729	0.992709	1.00154		1.00597	0.980737	0.96742	0.998947	0.995695	0.98597	0.986733	0.988539	0.993062	1.03261	1.00398
	E	1.01471	1.01196	1.01604	1.01545	0.989347		1.00128	1.03651	0.977856	0.987096	1.0138	1.013	0.992839	1.00318		0.979882	0.988981	1.01108	0.991103	1.0025	1.00934	0.985098	1.03739	0.992998	1.00566		0.984109	1.00255	1.00726	1.0152	1.00721	1.01419	0.990181	0.997484	1.02249			0.988669	0.963588	0.954416			0.962854	0.981703	1.00903	1.00276	1.00834	0.99829
	H	1.01284	1.02486	1.01531		0.999812	1.03391	0.999007	1.01639	1.03963	0.99636	1.01491	1.01272	1.01598	0.992701	1.02336	0.961834	0.985981	1.01555	1.01298	0.998139	1.00162	1.02674	0.998664	0.996302	0.992168	1.00629	0.953547	1.00918	0.998323	0.998587	1.00212	0.991069	1.01986	0.996569	0.996269	1.0205		1.01422	0.993429	0.989786	1.00127	0.984681	1.01276	1.00799	0.991535	1.00786	0.990941	1.01262
	R	1.02971		1.01716	1.00516	1.01443	1.01951	1.0193	1.02934	1.02601	1.01033	1.01024	1.01045	1.01262	1.01968	1.00167	0.998767	0.99231	0.98604	0.998021	1.00506		1.00555	1.00057	1.00895	0.993106	1.01182	1.04273	0.996894	1.00596	0.994779	1.00665	1.00744	1.00976	0.999764	0.993983	0.994576	0.975963	1.00072		0.992267	1.00873	0.990958		0.994304	0.99731	1.00243	1.0079	1.00538
	K	1.03374	1.01405	1.00914	1.00718	1.02448	1.01917	1.01991	1.01191	0.982672		1.015		1.01879	1.00884	0.991232	0.997988	1.00067	1.00859	0.993765	0.995654	1.01546	1.01788	0.988412	1.01482	1.00677	1.01188	1.00766	1.01763	0.983418	1.00117	1.019	0.992839		0.993226	0.995948	1.01965		0.988778	0.971409	0.977273	1.01135	0.997738	0.999653	0.98829	0.984743	0.998068	0.983234	0.981787
	STOP	1.01456	1.02076	1.02319	1.01645	1.04218	1.02856	1.03468	1.0342	1.04836	1.0366	1.05135	1.04981	1.04277	1.02143	1.00563	1.02532	1.00546	1.01523	1.01767	1.0287	1.02548	1.02797	1.01646	1.02752	1.02151	1.02705	1.02018	1.01174	1.03481	1.0378	1.00412	1.01588	1.03426	0.99457	1.02101	1.0189		1.02535	0.99232	0.996196	1.01184	1.01578	1.01129	1.01732	1.02361	1.04714	1.02148	1.01842
[truncated: 219 more columns]

## Sheet: 99% Confidence (replica 1)
		M	R	I	H	P	E	T	L	V	K	V	K	D	A	E	D	Q	L	G	A	R	V	G	Y	I	E	L	D	L	N	S	G	K	I	L	E	S	F	R	P	E	E	R	F	P	M	M	S
Amino acid	Codon	3	4	5	26	27	28	29	30	31	32	33	34	35	36	37	38	39	40	41	42	43	44	45	46	47	48	49	50	51	52	53	54	55	56	57	58	59	60	61	62	63	64	65	66	67	68	69	70
Trp	TGG	0.0418304	0.0415175	0.0488689	0.0302997	0.0395088	0.0719431	0.125517	0.0742494	0.0634439	0.0761939	0.0510781	0.0625552	0.0704735	0.0462458	0.0993049	0.0998656	0.12128	0.0435647	0.0578224	0.0456606	0.0648823	0.0977431	0.0639783	0.0326317	0.0438079	0.0571011	0.0799481	0.0424965	0.0306902	0.0476937	0.0441329	0.0369667	0.0325321	0.0500076	0.0431084	0.0348928		0.0407621	0.0333093	0.0389319	0.0416801	0.0576416	0.0548406	0.0336357	0.0365054	0.0337802	0.0323341	0.0354876
Phe	TTC	0.0337536	0.0415151	0.0701246	0.0410419	0.0503946	0.0565534		0.188691	0.0483463	0.134609	0.0631688	0.0809774	0.0535879	0.0418644	0.0883586	0.371002	0.0720543	0.0683718	0.0616273	0.0359536	0.0698901	0.185846	0.091504	0.0447884	0.0429366	0.0507141	0.620797	0.0871082	0.0424783	0.0378991	0.0454217	0.0375218	0.0331391	0.0418011	0.0461895	0.0243729		0.0597773	0.0488683	0.0510841	0.0465543	0.314806		0.0356152	0.0300016	0.0398345	0.0426597	0.0367281
Phe	TTT	0.0331597	0.0394982	0.0641619	0.0540868	0.0742244	0.152079	0.113958	0.0820525	0.0811483	0.0713296	0.0820135	0.0711732	0.125217	0.0506877	0.126965	0.123109	0.0872289	0.0851343	0.0656788	0.0379945	0.0531282	0.0608134	0.0774815	0.0423903	0.0376322	0.0513062	0.208043	0.121114	0.0480967	0.0368596	0.0554747	0.0383773	0.0391468	0.0542495	0.0547735	0.0329011			0.072672	0.0439308	0.0369557	0.0699726	0.0712129		0.0452838	0.0666609	0.0357347	0.0472319
Tyr	TAC	0.0358658	0.0369823	0.0486286	0.0407088	0.0660788	0.0593574	0.06924	0.173142	0.0451735	0.0694202	0.0512784	0.0801711	0.0813551	0.0410579	0.0820701	0.075654	0.0655194	0.0572735	0.0535276	0.0371921	0.074241	0.0597994	0.0633981		0.0505525	0.0510129	0.129198	0.0432564	0.0360449	0.0377201	0.0394491	0.0325578	0.0362986	0.0338107	0.0362553	0.0263671		0.0387758	0.0575913	0.0421336	0.0437302	0.053864	0.0445336	0.0356312	0.0292414	0.0327071	0.041321	0.0332632
Tyr	TAT	0.0335212	0.0296422	0.0487394	0.0508967	0.0949223	0.04302	0.062328	0.0605031	0.0489051	0.0598585	0.0536436	0.0514145	0.0588807	0.0405088	0.0602726	0.0761939	0.0732614	0.0548306	0.0537864	0.0417843	0.0489806	0.0569695	0.0697955	0.0431665	0.0537383	0.0348645	0.103062	0.0422281	0.0392283	0.0410843	0.0429554	0.0343461	0.0458513	0.0356497	0.0486618	0.030799		0.0543248	0.0597669	0.0466019	0.0397814	0.0484267	0.0450554	0.0342069	0.037596	0.0422674	0.0356811	0.030165
Pro	CCA	0.0325228	0.0403645	0.0366163	0.057308		0.0351547	0.050471	0.0452545	0.0498623	0.060102	0.0411391	0.0373601	0.0341554	0.0261275	0.0522874	0.0556767	0.0598758	0.0317664	0.0329992	0.0323189	0.0430223	0.0391294	0.0341261	0.0461504	0.0336761	0.0289243	0.0621759	0.0310284	0.0325141	0.0312416	0.0267817	0.0318634	0.0353097	0.0239098	0.0259262	0.0285909		0.0339963	0.0416801	0.0290132	0.0374394	0.0476217	0.0411318	0.0260029		0.0347393	0.031614	0.0287967
Pro	CCC	0.0378348	0.0370988	0.0386094	0.0351061	0.0446933	0.0360729	0.112792	0.0641465	0.0549508	0.0592396	0.0384178	0.0377254	0.0377529	0.0287444	0.044527	0.0584167	0.0433175	0.0381154	0.0375647	0.0345123	0.0484501	0.0491831	0.0407372	0.0315124	0.0385408	0.0290921	0.0636645	0.0338256	0.0337176	0.0278178	0.0274193	0.0340548	0.0306818	0.0257469	0.0306078	0.0224763		0.0356412	0.0302757		0.0357273	0.0436355	0.0327265	0.0316646	0.0205619	0.0308847	0.0223044	0.0253132
Pro	CCG	0.0428713	0.0574048	0.0397824	0.0290551	0.0327797	0.0402325	0.0824497	0.0420876	0.0509834	0.055127	0.0742494	0.035569	0.0438331	0.026959	0.0569577	0.0696457	0.0672977	0.0406977	0.0362362	0.0420252	0.0506218	0.055743	0.0363594	0.0514506	0.0323763	0.0643646	0.0505525	0.035007	0.0294833	0.0248736	0.0262142	0.0377518	0.029711	0.0271204	0.0250497	0.0308398	0.39263	0.0265481	0.0265932	0.0295513	0.0319458	0.0681391	0.0446526	0.0278849	0.0278006	0.0304037	0.0236806	0.028553
Pro	CCT	0.0325567	0.0387496	0.0636421	0.0431262	0.0465356	0.042337	0.0485911	0.0466039	0.0478957	0.078478	0.0421861	0.050971	0.0514787	0.0338689	0.0686915	0.058349	0.0691921	0.0377942	0.0437056	0.0327029	0.0401677	0.049436	0.039246	0.0392274	0.0408361	0.0381442	0.0995076	0.0396646	0.0330937	0.031122	0.0303346	0.0321122	0.032223	0.0334416	0.0366058	0.0318898		0.0411506	0.0461959	0.0432868	0.0289168	0.065053	0.0352533	0.0307086	0.0306072	0.0322754	0.0291332	0.0262189
Met	ATG		0.0367121	0.041566	0.0346168	0.0553243	0.0503073	0.0385243	0.0478697	0.0432951	0.052673	0.0458032	0.0528119	0.0428305	0.0362516	0.0701246	0.0711954	0.0982733	0.0370871	0.0395956	0.0429873	0.0437012	0.0298326	0.0482974	0.0394074	0.0370039	0.037504	0.040456	0.0327958	0.038221	0.0299756	0.0275244	0.0368474	0.0385792	0.0277724	0.0308442	0.0260453		0.0371293	0.0319103	0.027618	0.0296126	0.0375647	0.0322945	0.0303525	0.0297503			0.0296706
Ile	ATA	0.030758	0.0322078	0.0467384	0.054152	0.0787623	0.0637801	0.040374	0.0610454	0.0597951	0.0709403	0.0493059	0.0460497	0.0393371	0.034276	0.0547836	0.0686009	0.0671814	0.0415727	0.0507966	0.0297236	0.0387985	0.0408974	0.0534002	0.0391436	0.0292452	0.0359317	0.0578455	0.0496475	0.0481843	0.0408046	0.0340956	0.0350843	0.0387951	0.0337746	0.0335858	0.0290069		0.0413365	0.0582726	0.0364759	0.0333523	0.0416202	0.0393368	0.0311463	0.0304723	0.0339981	0.0384294	0.0303539
Ile	ATC	0.0298401	0.036974	0.0527273	0.0514444	0.0460038	0.0428187	0.0633435	0.0571482	0.0407945	0.0814958	0.0465426	0.0394192	0.046097	0.0269373	0.0782395	0.0529503	0.0444104	0.0367217	0.0430174	0.0308382	0.0367551	0.0367345	0.0486144	0.0383696		0.0291574	0.073438	0.0418588	0.0347106	0.02675	0.0312074	0.0383634	0.0321309		0.0418413	0.029264		0.0459393	0.0387458	0.0374062	0.0360756	0.0408739	0.0359466	0.0318424	0.0273302	0.0376405	0.0302117	0.0291804
Ile	ATT	0.0302192	0.0358935		0.0599726	0.0802074	0.0480231	0.0608821	0.0502349	0.048004	0.0754795	0.0474985	0.0572735	0.0500581	0.0484738	0.077677	0.0643334	0.0653689	0.0328472	0.0471742	0.0367151	0.0439237	0.0376691	0.0502676	0.0558236	0.0448344	0.039159	0.059671	0.0434903	0.035927	0.0341683	0.0369058	0.0377198	0.0363203	0.0419684	0.0381838	0.0384213	0.58894	0.0459673	0.0562494	0.0450036	0.0334168	0.0587662	0.0512784	0.0327489	0.035855	0.0365823	0.0439214	0.041959
Leu	CTA	0.0269705	0.0419634	0.0556529	0.0445825	0.0507607	0.0600664	0.058366	0.0694202	0.0603501	0.0666528	0.0490079	0.0563316	0.0500808	0.0334216	0.0531096	0.0705846	0.0735189	0.0517106	0.0412123	0.0268116	0.0586169	0.0546717	0.0440525	0.0345605	0.0329839	0.0297419	0.0720503	0.0456071	0.0415949	0.0291868	0.0255316	0.0278773	0.0321645	0.0316059	0.0297203	0.0243615		0.0513955	0.0365448	0.0282933	0.0330379	0.0541116	0.052958	0.0261208	0.0296504	0.0376624	0.0321411	0.0364705
Leu	CTC	0.028902	0.0350919	0.0407164	0.0321909	0.0418743	0.0492284	0.0904685	0.0521159	0.0407414	0.0683659	0.0546364	0.0487257	0.0753036	0.0328084	0.064453	0.0830892	0.0439682	0.0522801	0.0456666	0.0294564	0.0498062	0.0672074	0.0446967	0.0327539	0.0337624	0.0312969	0.119866	0.0411063		0.0260119	0.0247961	0.036068	0.0273449	0.0348816	0.0316756	0.0237722		0.0348351	0.0404737	0.0272346	0.0314916	0.058093	0.0421878	0.0293621	0.0293776	0.0469159	0.0337753	0.0282128
Leu	CTG	0.0367351	0.0343328	0.061044	0.0289901	0.0366801	0.0606977	0.0786403		0.0435402	0.0502803	0.0669442	0.0513906	0.0546036	0.0275279	0.0708567	0.10439	0.0618448	0.0429488	0.0368668	0.0399596	0.0703933	0.0492292	0.0779064	0.0429815	0.0361674	0.0407207		0.0407778	0.0304397	0.0301133	0.030524	0.0347173	0.0384176	0.0264816	0.0393792	0.0291009		0.0362959	0.0262812	0.0301558	0.0328466	0.0659949	0.07555	0.0281121	0.0329931	0.046047	0.0300549	0.0306945
Leu	CTT	0.031187	0.0357242	0.0517436	0.047946	0.0517871	0.0524661	0.0905574	0.0512952	0.0638386	0.074901	0.0851617	0.044372	0.0572414	0.0373302	0.0781334	0.102855	0.102262	0.0540963	0.0518873	0.0351569	0.0504752	0.0606977	0.0523171	0.0387038	0.0438305	0.0340188	0.123681	0.051834	0.0323758	0.0266978	0.0338003	0.0397955	0.0319272	0.038658		0.031696		0.0534624	0.0584376	0.0295029	0.0369595	0.0656922	0.0545697	0.0382154	0.0325849	0.042594	0.0309414	0.0319989
Leu	TTA	0.0295026	0.0359107	0.0672977	0.0459595	0.0454109	0.104843	0.130456	0.154838	0.0726937	0.0909675	0.0749782	0.0708848	0.0725858	0.0674994	0.078897	0.100897	0.0559569	0.0616619	0.0680062	0.0289231	0.0988467	0.0738733	0.0614904	0.0417768	0.0342782	0.0389473		0.0906085	0.0385904	0.0316231	0.0361413	0.0346039	0.0419946	0.0534547	0.0399815	0.0292623		0.0554512	0.0469912	0.0360603	0.0329116	0.0854384	0.0502574	0.0303321	0.0316432	0.0441831	0.0495691	0.0426291
Leu	TTG	0.0336491	0.034339	0.0541854	0.0437038	0.0531282	0.10756	0.179456	0.0641619	0.0556738	0.0783096	0.0622298	0.0619576	0.0673492	0.0415072	0.0866005	0.164234	0.093493		0.0567513	0.0336265	0.0695487	0.0707261	0.0879167	0.0491111	0.0531938	0.0582901	0.0626599	0.0615746	0.0434293	0.0338823	0.0366729	0.0449839	0.0446712	0.0390286	0.0473171	0.027573		0.0652855	0.0514552	0.0381433	0.0478	0.0701636	0.0521637	0.0354553	0.0507919	0.064528	0.043703	0.0397447
Val	GTA	0.0308875	0.0383808	0.0447924	0.0495154	0.058722	0.0444125	0.0438115	0.0483224	0.0414262	0.0572414		0.0483034	0.0487821	0.0306138	0.059567	0.077677	0.0868614	0.038214	0.0353312	0.0293702	0.0623969	0.0480523	0.049297	0.0487776	0.044096	0.0392586	0.071953	0.0389896	0.0340742	0.0320131	0.0318888	0.0287495	0.0313131	0.039467	0.0389319	0.0321995		0.0608165	0.0462561	0.0316038	0.0423547	0.0482058	0.0335005	0.0323069	0.0294943	0.0343218	0.0348135	0.0298361
Val	GTC	0.0354791	0.0322981	0.0611399	0.0385905	0.0664887	0.0371889	0.0580955	0.0507129	0.0415521	0.0547719	0.0419254	0.0466482	0.0514787	0.0334859	0.113285	0.0662825	0.0476606	0.039436	0.0417074	0.0435543	0.043327	0.0472583	0.0417526	0.0404342	0.0485168	0.0349586	0.0628953	0.0383865	0.0313644	0.0277649	0.0420946	0.0336326	0.0259626	0.0305833	0.0472172	0.0296069		0.0327769	0.0338381	0.0504727	0.0414436	0.0568072	0.0359642	0.0357657	0.0253802	0.0295553	0.0306219	0.0295916
Val	GTG	0.0401287	0.0411665	0.0503694	0.0326152	0.0491726	0.0380888	0.0465185	0.0443392		0.0631688	0.0445491	0.0521185	0.0452806	0.0473986	0.0857889	0.344362	0.0816764	0.0341568	0.0435149	0.0466987	0.0387111		0.0400547	0.0487891	0.0477455	0.0368858	0.0469765	0.0273053	0.0333523	0.0424278	0.0380554	0.0315612	0.0326128	0.032637	0.039152	0.0242925		0.0483623	0.0349326	0.0323912	0.0361208	0.048004	0.0316932	0.030959	0.033315	0.0305286	0.0298722	0.0267596
Val	GTT	0.0357509	0.0312818	0.0804469	0.0642864	0.0676111	0.0401813	0.0581876	0.057912	0.0452645	0.0444257	0.0424065	0.0551977	0.063643	0.0356983	0.19983	0.0598296	0.0992279	0.0388351	0.0543223	0.0382692	0.0480538	0.0377088	0.0424648	0.0390156	0.0391997	0.036813	0.0611274	0.0438473	0.035755	0.0372947	0.0397416	0.0341377	0.0304029	0.0403218	0.043891	0.0356388		0.0732614	0.0531193	0.044366	0.0516881	0.052096	0.0391982	0.0329961	0.0296964	0.0376453	0.0297512	0.029766
Ala	GCA	0.0430067	0.0422433	0.0527307	0.0572679	0.0674216	0.0387675	0.049252	0.0416808	0.053413	0.0616567	0.0567555	0.0431493	0.0430212	0.0380949	0.0553888	0.0777328	0.0504191	0.0471704	0.0327866		0.0477474	0.0557431	0.0374016	0.0389911	0.0549045	0.0420546	0.0474175	0.0351608	0.036524	0.0367866	0.0404717	0.0387236	0.0321025	0.034494	0.0322899	0.0369089		0.0464478	0.0430557	0.0481479	0.0346424	0.0547735	0.0261349	0.0303091	0.027674	0.033567	0.0298268	0.0242885
Ala	GCC	0.0410181	0.0453315	0.0406273	0.0348848	0.0525563	0.0372012	0.0449561	0.0500116	0.0349909	0.0531163	0.0371631	0.0448292	0.0404642	0.0284453	0.0465891	0.053812	0.0446933	0.03984	0.0349498	0.0652949	0.0615649	0.0494618	0.0441853	0.0424342	0.0492358	0.032733	0.0617817	0.0329674	0.0347328	0.0313146	0.0360176	0.0478003	0.0270232	0.0268305	0.0325295	0.0303682		0.0370665	0.0368513	0.0473335	0.0489563	0.0365339	0.0379419	0.0339507	0.0248703	0.0361958	0.0248786	0.0235765
Ala	GCG	0.0456033	0.0441533	0.0599191	0.0340639	0.0483501	0.045016	0.0635278	0.0349281	0.0314948	0.0488689	0.0460138	0.0425942	0.0395487	0.0323993	0.0698738	0.0641695	0.0560679	0.0387451	0.0293854	0.0582207	0.053207	0.0416912	0.0321295	0.052232	0.0450912	0.0683409	0.046893	0.0319568	0.0359277	0.0499464	0.0347793	0.0494092	0.0300407	0.0309209	0.0354241	0.0364529	0.620797	0.0348119	0.0345642	0.0542525	0.034866	0.0619253	0.0343372	0.0336336	0.037409	0.0346505	0.0308665	0.0253115
Ala	GCT	0.0357459	0.0402778	0.0538272	0.041066	0.0575969	0.0366317	0.0444077	0.0438719	0.0572327	0.0532267	0.0467803	0.046243	0.0440965		0.0992183	0.0626885	0.0507692	0.0475034	0.0458924	0.0407659	0.057849	0.052798	0.042879	0.0428962	0.0588134	0.0381635	0.0650788	0.0367802	0.0389335	0.0376218	0.0422765	0.034554	0.0387854	0.0362424	0.0392052	0.0384319		0.0509679	0.0428045	0.043792	0.0452458	0.054409	0.0309949	0.0315656	0.0367159	0.0358814	0.0362299	0.0296781
Gly	GGA	0.0575944	0.232083	0.0514937	0.0357346	0.053087	0.042243	0.0559279	0.0498852	0.0494176	0.0682201	0.061166	0.0460239	0.0492796	0.0302251	0.0963516	0.0890632	0.0985141	0.050389	0.0373112	0.0406928	0.041275	0.0525665	0.0477216	0.0451327	0.0424739	0.0328399	0.0593546	0.0345001	0.0365949	0.0442329	0.0393837	0.0523846	0.0260586	0.030453	0.0469885	0.0297347		0.0459732	0.0451382	0.0387834	0.0295462	0.0515389	0.0347987	0.0317086	0.0287553	0.0374273	0.0356152	0.0370276
Gly	GGC	0.0361275	0.0419043	0.045839	0.0330532	0.0454797	0.0298726	0.0497295	0.0437013	0.0412123	0.0427385	0.0541135	0.0427995	0.0461488	0.0278266	0.0873631	0.0564607	0.0530346	0.0481904	0.0375358	0.056997	0.0640287	0.0885695	0.0498918	0.0329851	0.075928	0.0310942	0.0505577	0.0294191	0.0268594	0.0372947	0.040138	0.0359207	0.0258192	0.0314768	0.0482135	0.0260219		0.0434655	0.0323835	0.042307	0.0351713	0.0703549	0.0350094	0.0309969	0.0232479	0.0308358	0.0299941	0.0198954
Gly	GGG	0.0481163	0.0404582	0.0503442	0.0259439	0.0362789	0.031371	0.0568997	0.0348364	0.0399301	0.0412419	0.0385525	0.0429928	0.0358061	0.0346234	0.145524	0.0970797	0.0956803	0.0517834	0.037181	0.0398866	0.0485419	0.0369911	0.0336866	0.041362	0.0437302	0.0374975	0.049646	0.0232925	0.0255057	0.0377942	0.0399601	0.038617	0.0318444	0.0235784	0.0517071	0.0350858		0.0465062	0.0256407	0.0321541	0.0307678	0.0351077	0.0299537	0.0291164	0.03015	0.0292231	0.0259738	0.0245019
Gly	GGT	0.0372395	0.0429488	0.0514937	0.033232	0.0505372	0.0338512	0.0369116	0.034556	0.0364907	0.0823723	0.0448598	0.0523106	0.0410554	0.0301298	0.0758064	0.0592035	0.0609467	0.0402769		0.0409207	0.0311257	0.0549234		0.0420385	0.0497657	0.0357349	0.0480404	0.0303897	0.0287784	0.0350025	0.0378436		0.0294887	0.0449795	0.0542495	0.0383744	0.181759	0.0569143	0.0315491	0.0387603	0.0375798	0.0589604	0.0323265	0.0295312	0.025482	0.0309653	0.0345363	0.0240219
Cys	TGC	0.0329839	0.0393009	0.0453562	0.0389955	0.108085	0.0630733	0.113037	0.0672427	0.0529016	0.11527	0.0651593	0.0712569	0.211392	0.0428348	0.0909675	0.0887724	0.139524	0.0858422	0.118455	0.0371921	0.0734942	0.181759	0.0657494	0.0334939	0.0514444	0.0368862	0.148005	0.0383634	0.0440425	0.0314723	0.0453037	0.0355966	0.0324524	0.0320925	0.0390665	0.0255484		0.0382042	0.0436108	0.0493393	0.0358749	0.0450292	0.0558431	0.0264241	0.0304522	0.0336538	0.0367938	0.0312567
Cys	TGT	0.0396205	0.0357589	0.0439982	0.0540268	0.0632378	0.0518485	0.0985158	0.0643569	0.0473604	0.0822484	0.0563213	0.0621194	0.0748223	0.0459782	0.106292	0.119866	0.167427	0.0481664	0.0703373	0.0360449	0.0487546	0.0597669	0.0386371	0.0613857	0.0472528	0.0372607	0.0880387	0.042182	0.0360953	0.046772	0.0324174	0.0337548	0.041321	0.0562626	0.0430126	0.0356468	0.22669	0.0580925	0.0462748	0.0398936	0.0380554	0.0508163	0.0395675	0.0276959	0.03039	0.0389408	0.0357113	0.0318035
Ser	AGC	0.0540674	0.0396175	0.036683	0.0377747	0.0693743	0.034578	0.0404987	0.0420201	0.046047	0.0583451	0.0425689	0.0585904	0.0409972	0.0317078	0.100804	0.0526834	0.0527068	0.0530821	0.0439536	0.0330381	0.0772939	0.0699197	0.0516915	0.0382323	0.0409792	0.0372115	0.0808074	0.0401336	0.0397957	0.0295739		0.0346214	0.0239299	0.0251536	0.0338203	0.0222312	0.265292	0.0371426	0.0313206	0.0360792	0.0375562	0.0360946	0.0341907	0.0244291	0.0261904	0.0299976	0.0354576
Ser	AGT	0.0384054	0.0380835	0.0588687	0.0471921	0.0683659	0.0509908	0.0400232	0.0716508	0.0493684	0.0578737	0.0602041	0.0490329	0.0397151	0.0461676	0.0771007	0.0672932	0.125617	0.0436718	0.0413222	0.0371631	0.0281336	0.038286	0.0592057	0.0431354	0.0459217	0.0439014	0.0710945	0.0389494	0.0376618	0.0351471	0.0335028	0.035187	0.0319329	0.0310586	0.0397317	0.0335873		0.0520494	0.0457297	0.0391095	0.0354335	0.043607	0.0343518	0.0319657	0.0267091	0.0455191	0.0323977	0.0297851
Ser	TCA	0.0309057	0.0563682	0.052184	0.0582277	0.0642864	0.0526683	0.0631698	0.106696	0.0629409	0.122643	0.0750968	0.0506836	0.0403859	0.034804	0.0517927	0.0672932	0.063569	0.0560174	0.0467803	0.0244389	0.0558614	0.134962	0.0624563	0.0412582	0.0467762	0.0391889	0.170176	0.0848473	0.0304886	0.0302274	0.0291622	0.0379799	0.0332049	0.0310229	0.0366538	0.0257359	0.208043	0.0515685	0.0478727	0.0358202	0.0427426	0.0671715	0.0409367	0.0340784	0.0279159	0.0522556	0.0333483	0.0367608
Ser	TCC	0.0364069	0.0327872	0.0574041	0.0377321	0.0455521	0.0481399	0.0938364	0.0904554	0.052397	0.100334	0.0530929	0.0451033	0.0645909	0.033548	0.079689	0.105682	0.0685068	0.0656255	0.0808181	0.0372345	0.0874512	0.1392	0.0450687	0.0397241	0.0387054	0.040366	0.114972	0.0557731	0.0348279	0.0344797	0.0384839	0.0346693	0.030723	0.0313206	0.0305537	0.0223067		0.0453064	0.0481904	0.0370809	0.0333316	0.0693844	0.0390943	0.0387393	0.0243299	0.0378861	0.0275905	0.0319294
Ser	TCG	0.0483325	0.0566588	0.0603346	0.0393647	0.0490926	0.0593349	0.158691	0.069233	0.063241	0.0904685	0.0796174	0.0504752	0.0595705	0.0352217	0.0881606	0.0866453	0.0879167	0.0471882	0.0484323	0.0506333	0.0593048	0.0797856	0.061044	0.0546167	0.0383986	0.0915007	0.14841	0.0941	0.0377397	0.0466414	0.0415764	0.038442	0.0418076	0.0436858	0.0358814	0.0250565		0.0542464	0.0507966	0.0439815	0.0520367	0.104274	0.0767999	0.0434394	0.0329758	0.0414522	0.0317924	0.0387765
Ser	TCT	0.0379131	0.0437487	0.0655865	0.0568266	0.0652359	0.052798	0.0681612	0.0452798	0.0415629	0.0727696	0.0535879	0.0515883	0.050599	0.0340371	0.0624005	0.105537	0.0696457	0.0607319	0.0543558	0.0286519	0.0620392	0.0743528	0.0537547	0.0495064	0.0496073	0.0344506	0.191987	0.0505734	0.037929	0.0324099	0.0441755	0.0358564	0.0364122	0.0398825	0.0402598	0.0273249		0.0528535	0.0508753	0.0309504	0.0499561	0.0687714	0.0501352	0.0299911	0.0284628	0.0457861	0.0423707	0.0376515
Thr	ACA	0.0314729	0.0424712	0.0439279	0.0513795	0.055024	0.0383704	0.0375671	0.0536469	0.0417046	0.0466987	0.048149	0.0465356	0.0483322	0.0298846	0.0509938	0.0458229	0.0551091	0.0329835	0.0295173	0.0296603	0.0426789	0.0334076	0.046243	0.0409477	0.0383294	0.0326728	0.062328	0.0361575	0.034864	0.0266774	0.0404871	0.0425355	0.0350035	0.0285365	0.0347412	0.0344942		0.0337284	0.0442207	0.0416188	0.0430569	0.0534847	0.0318781	0.0271487	0.0277819	0.0344949	0.0357683	0.0344064
Thr	ACC	0.0387288	0.0384319	0.0398556	0.0423879	0.0529257	0.0341263	0.0452645	0.0384117	0.0413125	0.0411049	0.0420428	0.0457823	0.0380638	0.0329909	0.0553888	0.0451792	0.0406895	0.0382431	0.0417331	0.0375767	0.0396727	0.0481871	0.0508757	0.0423646	0.0367737	0.0355589	0.0617921	0.0472666	0.0331083	0.0255905	0.0301683	0.0310803	0.0327376	0.0238264	0.0275509	0.0237198	0.340028	0.0378419	0.0338972	0.0391998	0.0358534	0.0462758	0.028126	0.0287932	0.0226035	0.0332427	0.0312677	0.0329063
Thr	ACG	0.0502411	0.0431766	0.046819	0.0326461	0.0413226	0.0377855		0.0334727	0.0432207	0.0459258	0.0478522	0.0382738	0.0352306	0.029517	0.077553	0.0442729	0.0552472	0.0426572	0.0343287	0.0393543	0.0461504	0.0397623	0.0405666	0.0465098	0.0368447	0.0469194	0.0452215	0.0264472	0.0359033	0.0410777	0.0324735	0.0366151	0.0328934	0.0227022	0.0363203	0.0331944		0.0343218	0.027648	0.0351423	0.0406948	0.0407986	0.034199	0.0272195	0.0291263	0.0307678	0.0268731	0.0284452
Thr	ACT	0.0337644	0.0415246	0.0724854	0.0499675	0.0597063	0.0454973	0.0348925	0.0427727	0.0437836	0.052348	0.0428268	0.0554352	0.0332044	0.0282149	0.112352	0.0447884	0.0518061	0.0426189	0.0365487	0.0397075	0.0406435	0.0364154	0.0405089	0.0449963	0.0427731	0.0377557	0.0490518	0.0495462	0.0422387	0.0355957	0.034429	0.0399177	0.0333205	0.0318053	0.0388581	0.0355506		0.0423554	0.0481324	0.041096	0.0412238	0.0431967	0.0393629	0.0373977	0.0287428	0.036113	0.0532952	0.0419282
Gln	CAA	0.0415437	0.0442873	0.0392698	0.0458242	0.0669639	0.0589489	0.0875288	0.0671839	0.063643	0.0743348	0.0489823	0.0503946	0.0679429	0.0315417	0.0543718	0.0604473	0.0734152	0.0401139	0.046097	0.0295682	0.0556167	0.0560853	0.0455456	0.0290827	0.0356785	0.0269711	0.149867	0.0441944	0.0324429	0.0267229	0.0263804	0.0353891	0.0330788	0.0356886	0.0287904	0.025747		0.0341134	0.0434348	0.0310289	0.0315096	0.0553992	0.0617472	0.0315271	0.0277996	0.0781862	0.0339535	0.0371593
Gln	CAG	0.0485161	0.0591539	0.0325827	0.026894	0.0349052	0.0733007	0.0912079	0.0512555	0.0464733	0.0521958	0.0722752	0.0594555	0.0519702	0.0292715	0.0654919	0.140227		0.0467408	0.0406556	0.0394687	0.0555574	0.0411972	0.0457515	0.0375538	0.0384628	0.0473019	0.0716553	0.0422305	0.0358257	0.0363758	0.0255484	0.0291902	0.0312181	0.0287189	0.02866	0.0263181		0.0362632	0.0300895	0.027526	0.0328349	0.07555	0.0623435	0.0254284	0.0317489	0.0371397	0.0242138	0.0311635
Asn	AAC	0.0379246	0.0366322	0.0331622	0.0486738	0.0813713	0.0409207	0.0616273	0.0523607	0.064398	0.0568145	0.0430498	0.0462033	0.0494687	0.048294	0.0512753	0.0527226	0.078651	0.0365548	0.0447214	0.0368882	0.048474	0.0448201	0.0605031	0.0381713	0.0357431	0.0457173	0.06648	0.0400235	0.0423658		0.0399325	0.0517461	0.0310025	0.0337802	0.0386784	0.0216237		0.0477439	0.0397038	0.0492129	0.0449778	0.0406329	0.0398088	0.0330018	0.0298903	0.0351591	0.0311741	0.0327806
Asn	AAT	0.0356602	0.0367699	0.0560853	0.0472045	0.0751745	0.0560318	0.0510382	0.0675775	0.0444917	0.0520653	0.0564792	0.0512095	0.0513296	0.0350413	0.0906085	0.0505342	0.073438	0.0432115	0.052491	0.0359412	0.0527663	0.0412943	0.0498338	0.0498915	0.0584205	0.0414883	0.0981331	0.0373641	0.0413745	0.0350238	0.0424419	0.041321	0.0359711	0.038568	0.0471327	0.0329772	0.358422	0.0589585	0.0558503	0.0322471	0.0391316	0.0606815	0.0496463	0.0386172	0.0288223	0.0367552	0.0429898	0.0385462
Asp	GAC	0.04688	0.0421343	0.049281	0.0349572	0.0528634	0.0422534	0.0848473	0.0491678	0.0561206	0.0681391	0.0419673	0.0598931	0.0688186	0.0350993	0.0738756	0.0690721	0.0494051	0.0505372	0.0363613	0.045839	0.0639148	0.0528414	0.0383639	0.0507183	0.0476217	0.041999	0.0531163	0.034153	0.0390042	0.0330814	0.0371342	0.0408972	0.030208	0.0379053	0.0296516	0.0298162		0.0459348	0.0352402	0.0348654	0.0381064	0.0494774	0.0468533	0.0399428	0.0285795	0.0386366	0.0371633	0.0283307
Asp	GAT	0.0564935	0.0337382	0.0615844	0.0714244	0.0548147	0.0457153	0.0591539	0.0484919	0.0451137	0.0554826	0.0620392	0.0588326		0.0402656	0.0688186		0.0846806	0.0532706	0.0441249	0.0434746	0.0499304	0.0483501	0.044468	0.0415276	0.0512796	0.0404608	0.0679798		0.0366651	0.037483	0.0384586	0.0311475	0.0329628	0.0569507	0.0559656	0.0322648		0.0549409	0.0411824	0.04253	0.0456066	0.0461224	0.0698014	0.0325334	0.0336777	0.0349176	0.0487821	0.0335212
Glu	GAA	0.0373965	0.0546717	0.0433216	0.0411564	0.069922		0.0599304	0.0495154	0.059233	0.0552599	0.0646539	0.0517946	0.0525023	0.0373889		0.0561192	0.0702244	0.041099	0.0389481	0.037277	0.0616602	0.0531842	0.0476244	0.0396531	0.048412		0.106617	0.0415509	0.048534	0.0365774	0.0321007	0.0365704	0.036718	0.0404714	0.0380139	0.0293099		0.0534533	0.0556037	0.0332549			0.0458757	0.0424987	0.0358086	0.040505	0.0323729	0.0275871
Glu	GAG	0.0463997	0.0467396	0.0472512	0.0385778	0.0443203	0.0524113	0.0670716	0.0437244	0.045119	0.068432	0.0479105	0.0481904	0.0448939	0.0367221	0.0504625	0.0619859	0.072672	0.0493237	0.0341889	0.0484029	0.0457617	0.0406254	0.0565817	0.0563905	0.0469793	0.0467495	0.0610617	0.0325541	0.0376299	0.0374824	0.0257264	0.0335267	0.0284157	0.0261987	0.0374811			0.0466186	0.0400252	0.0383066	0.0400119	0.0461443	0.0429378	0.031229	0.0306391	0.0317392	0.0295249	0.0294327
His	CAC	0.0389138	0.0405844	0.0507238		0.0647028	0.0420802	0.0714289	0.0663303	0.0493059	0.0369852	0.0410547	0.0582466	0.0820135	0.0310773	0.0505577	0.0695857	0.0511815	0.0517611	0.0414744	0.0307338	0.0454694	0.0441382	0.046344	0.0355952	0.0383807	0.033576	0.170233	0.0326473	0.0318935	0.0283596	0.0302811	0.0331414	0.0353746	0.0249501	0.0346286	0.0230005		0.0349791	0.0342911	0.0302978	0.0316822	0.0456066	0.0485129	0.0308327	0.0262575	0.0455071	0.0269524	0.0407785
His	CAT	0.0372345	0.0347512	0.0595463	0.0754461	0.0447812	0.0530232	0.0472949	0.0486538	0.0538487	0.060102	0.0516158	0.0583451	0.0521829	0.0387482	0.0698584	0.114664	0.0783406	0.0511295	0.048474	0.03147	0.042095	0.0464628	0.0382112	0.0523354	0.0432487	0.0384593	0.0977795	0.0343478	0.0381911	0.0305226	0.0325412	0.0319995	0.0361275	0.0425601	0.0394143	0.0295602		0.0499098	0.0461877	0.0345217	0.0372115	0.0385675	0.0506052	0.0277455	0.0312345	0.0429643	0.0401753	0.033068
Arg	AGA	0.0444868	0.241449	0.0486929	0.0459195	0.0572414	0.0435742	0.0575863	0.0528876	0.0749325	0.059671	0.0695786	0.0513266	0.0673505	0.039	0.0588134	0.0526954	0.075654	0.0444739	0.0502676	0.0322536	0.0474318	0.0432045	0.0504347	0.0430212	0.0381806	0.0383507	0.0652287	0.0419946	0.0483117	0.0281937	0.0345634	0.0316231	0.0347757	0.032002	0.0322613	0.0271992	0.253444	0.0431767	0.0358738	0.0409458	0.0327633	0.0491925	0.0415655	0.0313773	0.0265808	0.040254	0.0385731	0.0448191
Arg	AGG	0.0448484	0.0414689	0.0381816	0.0236987	0.0325548	0.0397208	0.0543715	0.029479	0.0612802	0.0488227	0.0439414	0.0495523	0.0361339	0.030348	0.0580537	0.0525619	0.0576253	0.0468938	0.0416205	0.0424342	0.04508	0.0368263	0.0484901	0.0364317	0.0396679	0.0420963	0.0578827	0.0242996	0.0345927	0.034374	0.0408585	0.0347847	0.0285723	0.0272093	0.0390226	0.0268416	0.176058	0.0386438	0.0266975	0.0256799	0.0367879	0.0359255	0.0327463	0.0217261	0.0256374	0.0331493	0.0334754	0.0285589
Arg	CGA	0.0407601	0.176579	0.0394736	0.0576562	0.0512951	0.0963774	0.157537	0.0788386	0.0652817	0.058688	0.0655131	0.0643334	0.146016	0.0390575	0.0667337	0.136626	0.0605205	0.0487955	0.0478207	0.0312784		0.0907139	0.07261	0.0448191	0.0588301	0.0342532	0.143788	0.0400303	0.035994	0.0308025	0.0332922	0.0370749	0.0332323	0.0355275	0.0317758	0.0357993		0.0412439	0.0371156	0.0321596	0.0388844	0.0906891	0.083927	0.0332043	0.0288581	0.0527663	0.0376783	0.0369255
Arg	CGC	0.0441117	0.0409988	0.0356989	0.0333456	0.0598758	0.0444638	0.0936171	0.178437	0.045619	0.0958969	0.0621389	0.0717914	0.127397	0.0360649	0.10326	0.164575	0.0576792	0.0966767	0.0778697	0.0367992	0.0883877	0.146898	0.0868118	0.0333699	0.0457153	0.0397485	0.252049	0.0446536	0.0468604	0.031513	0.0315848	0.0286225	0.0283279	0.0259098	0.0379709	0.0251243		0.0354915		0.0285972	0.0317384	0.0582967	0.0368697	0.0248141	0.0258701	0.0486929	0.0375567	0.0277317
Arg	CGG	0.0501772	0.0671414	0.0440359	0.0245786	0.0381064	0.0678513	0.193519	0.0549524	0.057347	0.0963516	0.0762097	0.0492331	0.0743528	0.0277038	0.0510781	0.222608	0.0608871	0.0599443	0.0398911	0.0370256	0.0758635	0.22669	0.0487804	0.0494181	0.0416424	0.0340315	0.117364	0.0626684	0.0351326	0.0324357	0.0379516	0.0297756	0.0313876	0.0331631	0.0349572	0.0279017		0.0516158	0.031939	0.028898	0.0345119	0.0653859	0.0549386	0.0257485	0.0283791	0.0530526	0.0288553	0.0283032
Arg	CGT	0.0386268		0.0444995	0.0347989	0.0468217	0.0626398	0.0783144	0.0540524	0.0498395	0.0525631	0.0581973	0.0440065	0.0646757	0.0334558	0.0649464	0.101422	0.0696267	0.0519084	0.0536551	0.039292	0.0547869	0.0673505	0.0507183	0.04425	0.0395326	0.0399849	0.188691	0.0412261	0.0313017	0.0272209	0.0368663	0.0303707	0.0330845	0.0440451	0.0319387	0.0311775	0.392629	0.0529827	0.0375121	0.0326876	0.0348727	0.0766631		0.0262845	0.0258221	0.0620666	0.033891	0.0297266
Lys	AAA	0.0390948	0.0545208	0.0475465	0.0534781	0.0705944	0.0629749	0.067494	0.0572691	0.0568037		0.0732614		0.0516544	0.0381321	0.0598161	0.0493293	0.0560726	0.0523441	0.0514613	0.0350748	0.0512404	0.0430576	0.0424206	0.0477571	0.0510744	0.0357347	0.121577	0.0387655	0.0815864	0.0420314	0.0350887	0.0497496	0.0369295	0.0299789	0.035187	0.0272226		0.060452	0.057427	0.0428657	0.0429777	0.0471968	0.0558614	0.0311423	0.039345	0.0417823	0.0385918	0.0429248
Lys	AAG	0.0405452	0.040764	0.0481007	0.0297344	0.0449561	0.0517071	0.0427979	0.0430638	0.0555829	0.0581803	0.0839107	0.0403731	0.0460268	0.0357771	0.0649594	0.0558614	0.0473986	0.0401044	0.0484785	0.0414531	0.0468443	0.0318454	0.0573824	0.0440425	0.050912	0.0577243	0.0423915	0.0412369	0.039907	0.0365023	0.0294501	0.0469143		0.0237716	0.0362729	0.0264725		0.0427901	0.0309806	0.0298322	0.0401999	0.0406494	0.0442503	0.0302502	0.0279316	0.0432578	0.0336726	0.0326955
STOP	TAA	0.0288357	0.0358749	0.0552778	0.0701727	0.0657738	0.063381	0.0612122	0.0662534	0.0864109	0.0685269	0.0673749	0.0694137	0.064195	0.0402382	0.0515915	0.0583495	0.0702244	0.0480411	0.0510212	0.0278299	0.0622493	0.0581951	0.0447543	0.0473604	0.0367661	0.0423073	0.0831904	0.0584281	0.0448484	0.03749	0.0343902	0.0426926	0.0324836	0.0346186	0.0321609	0.0265321		0.0493406	0.0445865	0.0375006	0.0463072	0.0476733	0.0606909	0.030836	0.0368858	0.0438189	0.0452843	0.0313306
STOP	TAG	0.0413492	0.0381991	0.0577363	0.0367608	0.05423	0.0560107	0.0639161	0.0675228	0.0482396	0.0597876	0.0696582	0.0526935	0.0712218	0.0359503	0.062897	0.0875489	0.0732985	0.0439365	0.0375103	0.0399386	0.0567824	0.0343233	0.0554322	0.0540359	0.0458375	0.0968372	0.0657469	0.0469762	0.03617	0.0471121	0.0319189	0.0484723	0.0377441	0.0413492	0.0350887	0.0297283		0.0450762	0.0485675	0.0460896	0.0354517	0.0462536	0.0450431	0.031307	0.0302827	0.0528876	0.034312	0.0328676
STOP	TGA	0.0393729	0.28998	0.039152	0.0414917	0.0557924	0.0844039	0.0776412	0.133514	0.0516832	0.0730752	0.0433133	0.0595768	0.0634895	0.041098	0.119661	0.149218	0.134962	0.0482695	0.0524716	0.0356457	0.0514496	0.0768304	0.0565587	0.0436556	0.0450912	0.0434096	0.0833572	0.0481664	0.0486821	0.0406765	0.0406977	0.0345087	0.0377992	0.0448021	0.0440122	0.0260296		0.0555769	0.0451434	0.0488787	0.0463578	0.0702088	0.0414522	0.0314806	0.0283449	0.0494436	0.0392735	0.0402066
	WT	M	R	I	H	P	E	T	L	V	K	V	K	D	A	E	D	Q	L	G	A	R	V	G	Y	I	E	L	D	L	N	S	G	K	I	L	E	S	F	R	P	E	E	R	F	P	M	M	S
	Amino Acid	3	4	5	26	27	28	29	30	31	32	33	34	35	36	37	38	39	40	41	42	43	44	45	46	47	48	49	50	51	52	53	54	55	56	57	58	59	60	61	62	63	64	65	66	67	68	69	70
	W	0.0418304	0.0415175	0.0488689	0.0302997	0.0395088	0.0719431	0.125517	0.0742494	0.0634439	0.0761939	0.0510781	0.0625552	0.0704735	0.0462458	0.0993049	0.0998656	0.12128	0.0435647	0.0578224	0.0456606	0.0648823	0.0977431	0.0639783	0.0326317	0.0438079	0.0571011	0.0799481	0.0424965	0.0306902	0.0476937	0.0441329	0.0369667	0.0325321	0.0500076	0.0431084	0.0348928		0.0407621	0.0333093	0.0389319	0.0416801	0.0576416	0.0548406	0.0336357	0.0365054	0.0337802	0.0323341	0.0354876
	F	0.0236898	0.0286231	0.047462	0.032754	0.041785	0.0528377	0.113958	0.0755971	0.0415714	0.0626454	0.0501015	0.0536078	0.0490531	0.032205	0.0726794	0.118498	0.0557347	0.0533055	0.0450155	0.0261367	0.0423073	0.0580089	0.0584891	0.0308174	0.0283341	0.0361275	0.198089	0.070935	0.0317014	0.0263609	0.0352025	0.0268298	0.0253433	0.033172	0.0352306	0.0196032			0.0406345	0.0333522	0.0289752	0.0685269	0.0707526		0.0250528	0.0342531	0.0274413	0.0290233
	Y	0.0245115	0.0231735	0.0344258	0.0318445	0.0543806	0.0348282	0.0464187	0.0572691	0.0332249	0.0452713	0.0371253	0.0433526	0.0474762	0.0288853	0.0486538	0.0537898	0.0486055	0.0394982	0.0379053	0.0278297	0.0408623	0.0411645	0.0470517		0.036833	0.0288226	0.0808847	0.0302668	0.0265792	0.0277614	0.0290893	0.0236681	0.0285009	0.0245716	0.0291184	0.0200697		0.0316033	0.0414648	0.0312898	0.0294754	0.0359277	0.0317175	0.0246838	0.023126	0.0259129	0.0270559	0.0223885
	P	0.0179347	0.0208966	0.0209166	0.0188022		0.0191122	0.0311071	0.0239164	0.025339	0.0309215	0.0223467	0.0197117	0.0202483	0.0143518	0.0268755	0.0299794	0.0283669	0.0183892	0.0186167	0.0174969	0.0225208	0.0236685	0.0187405	0.0200463	0.0180162	0.0174717	0.0317111	0.0173233	0.0161083	0.0142898	0.01388	0.0169298	0.0159841	0.0135734	0.0143706	0.0139188	0.39263	0.0165911	0.0168691		0.0165841	0.0265569	0.0188601	0.0144968		0.0160426	0.0130325	0.0136451
	M		0.0367121	0.041566	0.0346168	0.0553243	0.0503073	0.0385243	0.0478697	0.0432951	0.052673	0.0458032	0.0528119	0.0428305	0.0362516	0.0701246	0.0711954	0.0982733	0.0370871	0.0395956	0.0429873	0.0437012	0.0298326	0.0482974	0.0394074	0.0370039	0.037504	0.040456	0.0327958	0.038221	0.0299756	0.0275244	0.0368474	0.0385792	0.0277724	0.0308442	0.0260453		0.0371293	0.0319103	0.027618	0.0296126	0.0375647	0.0322945	0.0303525	0.0297503			0.0296706
	I	0.0175523	0.0201733		0.0316009	0.0356101	0.0285584	0.0297977	0.0321531	0.0275617	0.0436246	0.0276276	0.0266168	0.0257312	0.019473	0.0389756	0.0351569	0.0322331	0.0211457	0.0270167	0.0185556	0.022872	0.0221914	0.0293221	0.0246402		0.0196693	0.036265	0.0258481	0.0222397	0.0187748	0.0196	0.0214164	0.0205153		0.021672	0.0182196	0.58894	0.025551	0.0280096	0.0226563	0.0198117	0.0261909	0.0236389	0.0184872	0.0177291	0.0208169	0.0209489	0.0188747
	L	0.0126475	0.0147881	0.021766	0.0157223	0.0185804	0.025876	0.0355996		0.0215023	0.0278573	0.0255187	0.0219859	0.0248175	0.0147501	0.0282038	0.0389316	0.0259686		0.0193396	0.0129643	0.0250451	0.0248382	0.0227862	0.0159673	0.0153787	0.0148789		0.020326		0.0120548	0.0124053	0.0144544	0.0142025	0.0143522		0.0112111		0.0187382	0.0160359	0.0127022	0.0143231	0.0263545	0.0214386	0.0125598	0.0135385	0.0185628	0.0143466	0.0139371
	V	0.0176417	0.0174563	0.0276663	0.021103	0.0294929	0.0199186	0.0252663	0.0248541		0.0268219		0.0251954	0.0256421	0.0177897	0.0437012	0.0383733	0.034832	0.0188206	0.0211988	0.0188866	0.0230645		0.0215247	0.0218612	0.0222578	0.0185247	0.0293615	0.0177606	0.0168235	0.0168798	0.0185642	0.0159824	0.0149377	0.017592	0.0209949	0.0148512		0.0234663	0.0199982	0.0187899	0.0209888	0.0254743	0.0174486	0.0165047	0.0146188	0.0163525	0.0156273	0.0145456
	A	0.0204976	0.0215086	0.0251683	0.0197127	0.0277211	0.0195953	0.0246265	0.0208093	0.0201201	0.0268341	0.0226451	0.0221577	0.0208863		0.0301781	0.0315792	0.0250335	0.021459	0.0172809		0.027209	0.0245831	0.0191748	0.0217576	0.0256578	0.0204672	0.026835	0.0171094	0.0183008	0.0187476	0.0190774	0.0206701	0.015664	0.0158228	0.0173518	0.0176252	0.620797	0.0204898	0.0194604	0.0240297	0.0198388	0.024469	0.0158029	0.01621	0.0151964	0.0175806	0.0148969	0.0128134
	G	0.0212955	0.0240457	0.024898	0.0157289	0.0224949	0.0168108	0.0238757	0.0197243	0.0205297	0.0258789	0.0237734	0.0228762	0.0211453	0.0153016	0.0458411	0.0347173	0.0345255	0.0235021		0.0217076	0.0209541	0.0254486		0.0198456	0.0246677	0.0170752	0.0257492	0.0143433	0.0144158	0.0191485	0.0197033		0.0140837	0.0151972	0.025051	0.0156807	0.181759	0.0237526	0.015954	0.0186479	0.0164486	0.0244067	0.0164783	0.0151811	0.0133442	0.0159422	0.0154781	0.012362
	C	0.0254025	0.0264991	0.0315247	0.0316723	0.0543718	0.0400634	0.0743465	0.0466096	0.0352549	0.0672427	0.0426741	0.0467454	0.0708438	0.0313691	0.0694521	0.071295	0.107237	0.0420546	0.0607139	0.0259336	0.0406542	0.0568796	0.0333659	0.0294474	0.0348667	0.026256	0.0760609	0.0284307	0.0279692	0.0261332	0.0263878	0.0245428	0.0255685	0.0279086	0.028969	0.0208124	0.22669	0.0319729	0.03178	0.0310784	0.0261517	0.0337054	0.0323418	0.0191729	0.02156	0.0255133	0.0256701	0.022343
	S	0.0160214	0.0172227	0.0212911	0.0180162	0.0237041	0.0194249	0.023312	0.024549	0.0208296	0.0306651	0.0231563	0.0206552	0.0191563	0.0144541	0.0291279	0.0301114	0.0285282	0.0216651	0.0201756	0.0134134	0.0203807	0.0274356	0.0223229	0.0178239	0.0175537	0.0170708	0.0433565	0.0211979	0.0147989	0.0138385		0.0148128	0.0130025	0.0132062	0.0146715	0.010476		0.0194954	0.017925	0.0150212	0.0164501	0.0221802	0.0169185	0.013216	0.011318	0.0165067	0.0135847
	T	0.0184877	0.0207153	0.0236391	0.0210276	0.0252136	0.0192582		0.0202217	0.0213259	0.0230633	0.0225722	0.0227546	0.0188756	0.015097	0.0323301	0.0225583	0.0247351	0.0193126	0.0174387	0.0179586	0.0211143	0.0192703	0.0220043	0.0218521	0.0193175	0.0187045	0.0265896	0.0181675	0.0181239	0.0153177	0.0169785	0.0184549	0.0167911	0.0131059	0.0168134	0.0153018	0.299879	0.0183904	0.0179811	0.0195805	0.0200388	0.0226793	0.0164207	0.014787	0.0134109	0.0168248	0.0168879	0.0167766
	Q	0.0314965	0.0355187	0.0251229	0.0232047	0.0309991	0.0458133	0.0633542	0.0408101	0.0375889	0.0427158	0.0406323	0.0385104	0.0413637	0.0215043	0.0419247	0.0551744		0.0302465	0.0305476	0.0237121	0.0393887	0.0332214	0.0323134	0.0230394	0.0262084	0.0234412	0.0648318	0.0305782	0.0240963	0.0215604	0.0184058	0.0225689	0.0227499	0.0224136	0.0203463	0.0184608		0.0248946	0.0247364	0.0206265	0.0227546	0.0445903	0.0439573	0.0198435	0.020966	0.0335858	0.0197437	0.0239263
	N	0.0260213	0.0260022	0.0285894	0.0338498	0.0553888	0.0331002	0.0393918	0.0414302	0.0365659	0.0384628	0.0342972	0.0343676	0.0356811	0.0283656	0.0447242	0.0365567	0.0538449	0.0279567	0.0340149	0.0257646	0.0356816	0.0304236	0.03852	0.0303664	0.0305386	0.0305941	0.0548756	0.0273651	0.0296566		0.0291371	0.0323341	0.0235291	0.0254549	0.0299532	0.0181241	0.358422	0.0371525	0.0322239	0.0270043	0.0295714	0.033795	0.0310802	0.0251107	0.0207891	0.0254549	0.0252767	0.0250209
	D	0.0361275	0.026385	0.0384555	0.0314316	0.0381165	0.0310775	0.0486247	0.034586	0.0352075	0.0430919	0.0347674	0.0419555		0.0264757	0.050471		0.0427466	0.0367312	0.0280777	0.0315981	0.0394255	0.035734	0.0290647	0.0321845	0.0349297	0.0291886	0.0419463		0.0267592	0.0248142	0.0267583	0.0248275	0.0223113	0.0316086	0.0262387	0.0219364		0.0352998	0.0268202	0.0269723	0.0292798	0.0337943	0.0389302	0.0252713	0.0218322	0.0259477	0.0295864	0.0216879
	E	0.0291325	0.0355957	0.0319929	0.0281633	0.037409		0.0447924	0.0328278	0.035947	0.043005	0.0385297	0.0353458	0.0341727	0.0261779		0.0416873	0.0506319	0.0316246	0.0257341	0.0295743	0.0368144	0.0323328	0.0365011	0.0324917	0.0336866		0.0531173	0.0256735	0.0297236	0.0262215	0.0201237	0.0247628	0.0225185	0.0220109	0.0267338			0.0351864	0.0325382	0.0251388			0.0314009	0.0252093	0.0233306	0.02503	0.0218485	0.0201693
	H	0.0269525	0.026445	0.0386053		0.0366205	0.0329967	0.0392905	0.0392655	0.0364254	0.0315487	0.0321876	0.0412822	0.0440911	0.024284	0.0409999	0.0592805	0.0427095	0.0363438	0.0315612	0.022019	0.0309454	0.031963	0.0295219	0.029483	0.0287264	0.0253396	0.0850697	0.0236904	0.024524	0.0208265	0.0222182	0.0230504	0.0253257	0.0215646	0.0260119	0.0182068		0.0286894	0.0275783	0.0228148	0.024148	0.0294208	0.0350453	0.0206762	0.0201385	0.0312225	0.0224227	0.0257125
	R	0.0178224		0.0168842	0.0130952	0.0181908	0.0211791	0.0319641	0.0206061	0.0231968	0.0253445	0.0244104	0.0216326	0.0257125	0.0137703	0.0256983	0.032753	0.0255845	0.0217128	0.019902	0.0147601		0.0244649	0.0226974	0.0167392	0.0174759	0.0155075	0.0378586	0.0154756	0.0153004	0.0125432	0.0145921	0.013044	0.01289	0.0129868	0.0140957	0.0117331	0.135229	0.0174479		0.0125694	0.0142605	0.0223971		0.0108934	0.0110638	0.0185521	0.0141877	0.0128857
	K	0.0281938	0.0327029	0.0338301	0.0260236	0.0379785	0.0400482	0.0360684	0.0344804	0.0397623		0.0552718		0.034429	0.0261428	0.0440946	0.0370401	0.0362514	0.0318587	0.0352744	0.0268257	0.0345471	0.0256532	0.0341687	0.0324309	0.0361195	0.0303382	0.0400739	0.0282602	0.0358064	0.0275774	0.0226088	0.0341727		0.0186258	0.0252565	0.0190311		0.0349881	0.0273036	0.0244417	0.0294129	0.0308084	0.0347472	0.0217466	0.0228177	0.0300871	0.0254124	0.0260181
	STOP	0.0203344	0.0261158	0.0279431	0.0256908	0.0335655	0.0376946	0.0384201	0.0447803	0.0327395	0.0384913	0.0323052	0.034424	0.0382727	0.0225262	0.0376895	0.0463334	0.0475498	0.0269781	0.0262407	0.0192808	0.0325746	0.0276561	0.0296829	0.0276682	0.024265	0.0289475	0.0439014	0.0292228	0.0244413	0.023854	0.0203435	0.0235252	0.0206809	0.022904	0.0209474	0.015833		0.0285914	0.0265826	0.0250687	0.024102	0.0300847	0.027326	0.0180956	0.0181225	0.0279594	0.0223899	0.0198171
[truncated: 219 more columns]

## Sheet: Variance (replica 1)
		M	R	I	H	P	E	T	L	V	K	V	K	D	A	E	D	Q	L	G	A	R	V	G	Y	I	E	L	D	L	N	S	G	K	I	L	E	S	F	R	P	E	E	R	F	P	M	M	S
Amino acid	Codon	3	4	5	26	27	28	29	30	31	32	33	34	35	36	37	38	39	40	41	42	43	44	45	46	47	48	49	50	51	52	53	54	55	56	57	58	59	60	61	62	63	64	65	66	67	68	69	70
Trp	TGG	0.00026369	0.00025976	0.000359893	0.000138352	0.000235232	0.000779986	0.00237418	0.000830795	0.000606579	0.000874881	0.000393168	0.000589706	0.000748444	0.000322294	0.00148611	0.00150294	0.00221661	0.000286008	0.000503849	0.000314189	0.000634397	0.00143973	0.000616841	0.000160468	0.000289209	0.000491356	0.000963217	0.000272154	0.000141941	0.000342792	0.000293517	0.000205935	0.00015949	0.00037686	0.000280048	0.000183477		0.000250392	0.000167201	0.000228412	0.000261798	0.000500703	0.000453224	0.000170494	0.000200828	0.000171962	0.000157554	0.000189784
Phe	TTC	0.000171691	0.000259728	0.000741053	0.000253841	0.000382716	0.000481977		0.0053655	0.000352237	0.00273061	0.00060133	0.00098818	0.000432754	0.000264118	0.00117654	0.0207424	0.000782398	0.00070447	0.000572341	0.000194802	0.000736104	0.00520494	0.00126179	0.000302301	0.000277821	0.000387584	0.0580775	0.00114348	0.000271921	0.000216454	0.00031091	0.000212166	0.000165497	0.00026332	0.00032151	8.95204e-05		0.000538493	0.000359884	0.00039326	0.000326609	0.0149346		0.000191152	0.000135643	0.000239127	0.000274249	0.000203285
Phe	TTT	0.000165702	0.000235105	0.000620387	0.00044085	0.000830237	0.00348534	0.00195704	0.00101459	0.000992355	0.00076674	0.00101363	0.000763381	0.00236285	0.00038718	0.00242926	0.00228395	0.00114665	0.00109224	0.000650069	0.000217545	0.000425362	0.000557322	0.0009047	0.000270795	0.000213416	0.000396688	0.00652253	0.00221053	0.000348608	0.000204743	0.000463766	0.000221951	0.000230941	0.000443506	0.000452115	0.000163128			0.00079587	0.000290835	0.000205812	0.000737844	0.000764232		0.000309025	0.000669655	0.000192437	0.000336185
Tyr	TAC	0.000193851	0.000206108	0.000356363	0.000249738	0.00065801	0.000530956	0.000722475	0.00451764	0.000307521	0.00072624	0.000396258	0.000968598	0.000997418	0.00025404	0.00101503	0.000862527	0.000646916	0.000494329	0.000431782	0.000208454	0.000830608	0.000538892	0.000605704		0.000385117	0.000392165	0.00251546	0.000281974	0.000195793	0.000214415	0.000234522	0.000159741	0.000198559	0.000172273	0.000198085	0.000104769		0.000226584	0.000499829	0.000267526	0.000288185	0.000437226	0.000298871	0.000191323	0.000128856	0.00016121	0.000257306	0.000166738
Tyr	TAT	0.000169336	0.000132413	0.000357988	0.00039038	0.00135783	0.000278901	0.000585429	0.000551649	0.000360426	0.000539958	0.000433655	0.000398364	0.000522462	0.000247291	0.000547455	0.000874881	0.000808832	0.000453059	0.000435967	0.000263108	0.000361541	0.000489094	0.000734113	0.000280803	0.000435187	0.000183179	0.00160067	0.000268727	0.000231903	0.000254367	0.000278064	0.000177772	0.000316819	0.000191523	0.000356849	0.000142949		0.000444738	0.000538307	0.000327277	0.000238489	0.000353409	0.000305916	0.000176334	0.000213006	0.000269227	0.00019186	0.000137124
Pro	CCA	0.000159398	0.000245532	0.000202049	0.000494924		0.000186241	0.000383877	0.000308625	0.000374673	0.00054436	0.000255046	0.000210342	0.000175803	0.000102873	0.000412004	0.00046715	0.00054027	0.00015207	0.000164102	0.000157406	0.000278931	0.000230735	0.000175502	0.000320966	0.000170904	0.000126077	0.000582576	0.000145087	0.000159313	0.000147087	0.00010809	0.000153	0.000187887	8.61506e-05	0.000101294	0.000123187		0.000174169	0.000261798	0.000126853	0.000211235	0.000341758	0.000254956	0.000101895		0.000181865	0.000150615	0.000124966
Pro	CCC	0.00021572	0.000207409	0.000224644	0.000185727	0.000301019	0.000196096	0.00191717	0.000620089	0.000455048	0.00052885	0.00022242	0.000214475	0.000214787	0.000124513	0.000298782	0.00051426	0.000282771	0.000218932	0.000212651	0.000179496	0.000353751	0.000364536	0.000250087	0.000149648	0.000223846	0.000127543	0.000610805	0.000172425	0.000171325	0.000116615	0.000113297	0.00017477	0.000141863	9.98985e-05	0.00014118	7.61304e-05		0.000191431	0.000138132		0.000192357	0.000286938	0.000161401	0.000151097	6.37139e-05	0.000143746	7.49703e-05	9.65613e-05
Pro	CCG	0.000276975	0.000496597	0.000238501	0.000127219	0.000161927	0.000243928	0.00102444	0.000266942	0.000391711	0.00045797	0.000830795	0.000190657	0.000289542	0.000109526	0.000488893	0.000730965	0.00068251	0.000249602	0.000197877	0.000266151	0.000386174	0.000468262	0.000199225	0.000398923	0.000157966	0.000624314	0.000385117	0.000184679	0.000130997	9.32367e-05	0.000103557	0.000214775	0.000133028	0.000110841	9.45611e-05	0.000143328	0.0232314	0.000106213	0.000106574	0.000131602	0.000153792	0.000699683	0.00030047	0.000117178	0.000116471	0.000139303	8.4507e-05	0.00012286
Pro	CCT	0.000159731	0.000226279	0.000610375	0.000280278	0.000326346	0.000270115	0.000355814	0.000327305	0.000345701	0.00092812	0.000268193	0.00039152	0.000399359	0.000172866	0.000711074	0.000513069	0.000721474	0.000215258	0.00028786	0.000161169	0.000243143	0.000368294	0.000232113	0.000231893	0.000251303	0.000219263	0.00149218	0.00023709	0.000165043	0.000145963	0.00013867	0.000155399	0.000156474	0.000168532	0.000201933	0.000153254		0.000255189	0.0003216	0.000282371	0.000126011	0.000637738	0.000187287	0.000142111	0.000141174	0.000156982	0.000127904	0.000103595
Met	ATG		0.000203108	0.000260366	0.000180586	0.000461253	0.00038139	0.000223654	0.000345327	0.000282479	0.000418104	0.000316154	0.000420312	0.000276449	0.000198045	0.000741053	0.000763856	0.00145539	0.000207278	0.000236267	0.000278477	0.000287803	0.000134119	0.000351525	0.000234026	0.00020635	0.000211964	0.000246647	0.000162085	0.000220147	0.000135408	0.000114168	0.000204608	0.000224292	0.000116235	0.000143369	0.000102228		0.000207751	0.000153451	0.000114946	0.000132148	0.000212651	0.000157168	0.000138834	0.00013338			0.000132666
Ile	ATA	0.000142569	0.000156325	0.000329196	0.000441914	0.000934856	0.000613025	0.000245647	0.000561583	0.000538816	0.000758393	0.000366358	0.000319568	0.000233192	0.000177047	0.000452283	0.000709198	0.000680152	0.00026045	0.000388846	0.00013314	0.000226849	0.000252057	0.000429728	0.000230903	0.00012889	0.000194564	0.000504252	0.000371452	0.00034988	0.000250915	0.000175189	0.000185496	0.00022681	0.000171905	0.000169988	0.000126798		0.000257499	0.000511726	0.000200503	0.000167633	0.000261046	0.000233188	0.000146191	0.000139932	0.000174188	0.000222554	0.000138848
Ile	ATC	0.000134186	0.000206016	0.000418967	0.000398827	0.000318931	0.000276297	0.000604662	0.000492168	0.000250791	0.00100087	0.000326445	0.000234166	0.000320224	0.000109349	0.000922487	0.000422517	0.00029722	0.000203214	0.000278867	0.000143313	0.000203584	0.000203356	0.000356154	0.000221862		0.000128117	0.000812737	0.000264048	0.000181565	0.000107834	0.000146766	0.00022179	0.00015558		0.000263827	0.000129055		0.000318037	0.000226234	0.00021086	0.000196126	0.000251768	0.000194726	0.000152799	0.000112562	0.00021351	0.000137549	0.000128319
Ile	ATT	0.000137617	0.000194151		0.000542019	0.000969475	0.000347542	0.000558582	0.000380295	0.000347266	0.000858552	0.000339992	0.000494329	0.000377622	0.000354098	0.000909271	0.000623707	0.000643948	0.000162594	0.000335365	0.000203141	0.000290741	0.000213835	0.000380789	0.000469618	0.000302923	0.000231084	0.000536581	0.000285031	0.000194514	0.000175936	0.000205256	0.000214411	0.000198796	0.000265432	0.000219718	0.00022246	0.0522697	0.000318424	0.000476808	0.000305214	0.000168282	0.000520431	0.000396258	0.000161622	0.000193735	0.000201674	0.000290711	0.000265314
Leu	CTA	0.000109619	0.000265369	0.00046675	0.000299528	0.000388296	0.000543715	0.000513367	0.00072624	0.000548863	0.000669492	0.000361944	0.000478204	0.000377965	0.000168331	0.000425065	0.000750806	0.000814529	0.000402965	0.000255954	0.000108332	0.00051779	0.000450437	0.000292448	0.000179998	0.00016395	0.000133305	0.000782313	0.000313453	0.000260728	0.000128375	9.82349e-05	0.000117114	0.000155906	0.000150538	0.000133111	8.9437e-05		0.000398069	0.000201261	0.000120635	0.000164488	0.000441255	0.00042264	0.000102821	0.000132486	0.000213758	0.000155679	0.000200444
Leu	CTC	0.000125882	0.000185576	0.000249832	0.000156162	0.000264243	0.000365207	0.0012334	0.000409306	0.000250139	0.000704347	0.000449855	0.000357787	0.000854554	0.00016221	0.00062603	0.00104039	0.00029133	0.00041189	0.000314271	0.000130758	0.000373831	0.00068068	0.000301064	0.000161672	0.00017178	0.000147609	0.00216523	0.000254639		0.000101965	9.26564e-05	0.000196044	0.000112684	0.000183358	0.000151203	8.51625e-05		0.000182869	0.000246862	0.000111777	0.000149451	0.000508575	0.000268215	0.000129922	0.000130059	0.000331703	0.000171912	0.00011995
Leu	CTG	0.000203362	0.000177634	0.000561557	0.00012665	0.000202754	0.000555204	0.000931962		0.000285687	0.000380981	0.000675357	0.000397994	0.000449315	0.000114197	0.000756607	0.00164221	0.000576387	0.000277978	0.000204823	0.000240631	0.000746743	0.000365219	0.00091465	0.000278401	0.000197126	0.000249884		0.000250586	0.000139633	0.000136655	0.000140407	0.000181635	0.000222417	0.000105681	0.000233691	0.00012762		0.000198529	0.000104087	0.000137041	0.000162588	0.000656341	0.000860156	0.000119095	0.000164041	0.000319529	0.000136125	0.000141981
Leu	CTT	0.000146574	0.000192324	0.00040348	0.000346428	0.000404158	0.000414826	0.00123582	0.000396518	0.000614151	0.00084544	0.00109294	0.000296706	0.000493774	0.000210004	0.000919987	0.00159426	0.00157594	0.000441004	0.000405724	0.000186265	0.00038394	0.000555204	0.000412473	0.000225743	0.000289509	0.0001744	0.00230521	0.000404891	0.000157961	0.000107414	0.000172167	0.000238659	0.000153614	0.00022521		0.000151397		0.000430731	0.000514627	0.000131171	0.000205855	0.000650333	0.000448758	0.000220082	0.000160008	0.000273405	0.000144274	0.000154305
Leu	TTA	0.000131168	0.000194337	0.00068251	0.000318316	0.000310763	0.00165647	0.00256471	0.00361297	0.000796346	0.00124704	0.000847185	0.000757207	0.000793984	0.000686607	0.000938057	0.00153415	0.000471862	0.000572983	0.000696956	0.000126066	0.00147242	0.000822401	0.0005698	0.000263014	0.00017707	0.000228593		0.00123722	0.000224423	0.000150702	0.000196841	0.00018045	0.000265764	0.000430606	0.000240895	0.00012904		0.000463372	0.000332768	0.00019596	0.000163232	0.00110005	0.000380635	0.000138648	0.000150893	0.000294186	0.000370279	0.000273855
Leu	TTG	0.00017063	0.000177698	0.000442459	0.000287837	0.000425362	0.00174344	0.00485316	0.000620387	0.0004671	0.00092414	0.000583587	0.000578493	0.000683555	0.00025963	0.00113018	0.00406474	0.00131724		0.000485356	0.0001704	0.000728931	0.000753821	0.0011648	0.00036347	0.000426413	0.000512033	0.000591681	0.000571363	0.000284232	0.000173003	0.000202674	0.000304946	0.000300721	0.000229549	0.0003374	0.000114572		0.000642306	0.000398994	0.000219253	0.000344322	0.000741876	0.000410058	0.000189439	0.000388774	0.000627486	0.000287827	0.000238049
Val	GTA	0.000143772	0.000221992	0.000302354	0.000369478	0.000519649	0.000297248	0.000289257	0.000351889	0.000258618	0.000493774		0.000351612	0.000358615	0.000141235	0.000534711	0.000909271	0.001137	0.000220066	0.000188115	0.000129994	0.000586724	0.000347966	0.000366226	0.000358549	0.000293026	0.000232262	0.000780201	0.00022909	0.000174968	0.000154441	0.000153244	0.000124557	0.000147762	0.000234734	0.000228412	0.000156246		0.000557379	0.000322439	0.000150518	0.000270341	0.000350193	0.000169126	0.000157289	0.000131095	0.00017752	0.000182643	0.00013415
Val	GTC	0.000189693	0.000157204	0.000563323	0.000224424	0.000666198	0.000208417	0.000508619	0.000387566	0.000260192	0.000452089	0.000264889	0.000327928	0.000399359	0.000168979	0.00193398	0.000662073	0.000342316	0.000234366	0.000262141	0.000285871	0.000282896	0.000336561	0.000262709	0.000246381	0.000354726	0.000184169	0.000596135	0.000222057	0.000148246	0.000116172	0.00026703	0.000170463	0.000101579	0.000140953	0.000335977	0.000132098		0.000161899	0.000172552	0.000383902	0.000258835	0.000486312	0.000194917	0.000192771	9.70733e-05	0.000131637	0.00014131	0.000131961
Val	GTG	0.000242671	0.000255386	0.000382333	0.000160306	0.00036438	0.000218626	0.000326106	0.000296268		0.00060133	0.000299079	0.000409348	0.000308982	0.000338563	0.0011091	0.0178706	0.00100531	0.000175818	0.000285354	0.000328638	0.000225829		0.000241778	0.000358718	0.000343537	0.000205034	0.00033256	0.000112358	0.000167633	0.000271275	0.000218243	0.000150112	0.000160282	0.00016052	0.000231002	8.89306e-05		0.000352471	0.000183895	0.000158111	0.000196618	0.000347266	0.000151371	0.000144439	0.000167259	0.00014045	0.000134476	0.000107911
Val	GTT	0.000192611	0.000147466	0.000975274	0.000622798	0.000688881	0.000243308	0.000510234	0.000505412	0.000308762	0.000297425	0.000271003	0.000459145	0.000610393	0.000192045	0.00601768	0.000539437	0.0014838	0.000227277	0.000444698	0.000220703	0.000347988	0.000214286	0.000271748	0.000229396	0.000231566	0.000204226	0.000563093	0.00028973	0.000192656	0.000209606	0.000238011	0.000175621	0.000139296	0.000245013	0.000290308	0.000191405		0.000808832	0.000425219	0.000296625	0.000402614	0.000408994	0.000231548	0.000164071	0.000132898	0.000213565	0.000133389	0.000133521
Ala	GCA	0.000278728	0.00026892	0.00041902	0.000494233	0.000685026	0.000226487	0.000365558	0.000261807	0.000429935	0.000572887	0.000485426	0.000280579	0.000278916	0.000218697	0.000462331	0.000910577	0.000383088	0.000335311	0.000161995		0.000343565	0.000468263	0.000210808	0.000229107	0.000454281	0.000266524	0.000338833	0.000186306	0.000201032	0.000203933	0.000246838	0.000225974	0.000155305	0.000179306	0.000157124	0.000205291		0.000325116	0.000279363	0.000349352	0.000180853	0.000452115	0.000102932	0.000138438	0.000115412	0.000169799	0.000134067	8.89013e-05
Ala	GCC	0.000253548	0.000309677	0.00024874	0.000183393	0.000416254	0.000208556	0.000304569	0.00037692	0.000184509	0.000425172	0.000208129	0.000302852	0.000246747	0.000121935	0.000327097	0.000436381	0.000301019	0.000239192	0.000184076	0.00064249	0.000571182	0.000368679	0.000294214	0.000271357	0.000365318	0.000161466	0.000575212	0.000163786	0.000181797	0.000147776	0.000195496	0.000344326	0.000110048	0.000108484	0.000159465	0.000138979		0.000207048	0.000204651	0.000337634	0.000361181	0.000201141	0.000216943	0.000173703	9.3212e-05	0.000197435	9.3274e-05	8.37661e-05
Ala	GCG	0.000313401	0.000293788	0.000541052	0.000174862	0.000352293	0.000305382	0.000608185	0.000183848	0.000149481	0.000359893	0.000319068	0.000273407	0.000235707	0.00015819	0.000735762	0.000620534	0.000473737	0.000226226	0.000130129	0.000510814	0.000426624	0.000261938	0.000155567	0.000411133	0.000306403	0.000703833	0.000331378	0.000153899	0.000194522	0.000375939	0.000182285	0.000367895	0.000135997	0.000144083	0.000189107	0.00020025	0.0580775	0.000182627	0.000180037	0.000443555	0.000183195	0.000577889	0.00017768	0.000170473	0.000210893	0.000180937	0.000143576	9.65481e-05
Ala	GCT	0.000192558	0.000244477	0.000436628	0.00025414	0.000499926	0.000202219	0.000297183	0.000290055	0.000493624	0.00042694	0.000329787	0.000322256	0.000293034		0.00148351	0.000592221	0.000388427	0.000340061	0.000317388	0.000250439	0.000504313	0.000420091	0.000277075	0.000277298	0.000521268	0.000219485	0.000638245	0.000203862	0.000228431	0.000213298	0.000269343	0.000179931	0.000226696	0.000197944	0.00023163	0.000222583		0.000391473	0.000276114	0.000289	0.000308507	0.000446118	0.000144773	0.000150154	0.00020315	0.00019402	0.000197808	0.000132733
Gly	GGA	0.000499884	0.00811701	0.000399591	0.000192436	0.000424703	0.000268917	0.000471374	0.000375018	0.00036802	0.000701346	0.000563805	0.00031921	0.000365967	0.000137672	0.00139903	0.00119538	0.00146253	0.00038263	0.000209791	0.000249542	0.000256734	0.000416415	0.000343193	0.000306967	0.000271865	0.000162522	0.000530905	0.00017937	0.000201813	0.000294848	0.000233745	0.000413538	0.000102332	0.000139755	0.00033273	0.00013324		0.000318506	0.000307042	0.000226674	0.000131556	0.000400293	0.000182488	0.000151518	0.000124607	0.000211099	0.000191152	0.000206613
Gly	GGC	0.000196691	0.000264622	0.000316649	0.00016464	0.000311705	0.000134479	0.000372681	0.000287804	0.000255954	0.000275263	0.000441285	0.000276049	0.000320945	0.000116688	0.00115018	0.000480398	0.000423864	0.000349969	0.000212324	0.000489567	0.000617814	0.00118216	0.000375117	0.000163962	0.000868784	0.000145702	0.000385197	0.000130427	0.000108718	0.000209606	0.000242784	0.000194446	0.00010046	0.00014931	0.000350304	0.000102044		0.000284707	0.000158036	0.000269732	0.000186417	0.000745928	0.000184705	0.000144792	8.14474e-05	0.000143291	0.000135575	5.96502e-05
Gly	GGG	0.000348894	0.000246673	0.00038195	0.000101433	0.000198342	0.000148308	0.000487898	0.000182883	0.000240275	0.000256322	0.000223982	0.000278548	0.000193207	0.000180654	0.00319139	0.00142025	0.0013796	0.000404101	0.000208329	0.000239752	0.000355092	0.000206207	0.00017101	0.000257817	0.000288185	0.000211891	0.00037143	8.17603e-05	9.80352e-05	0.000215258	0.000240637	0.000224732	0.000152818	8.37795e-05	0.000402911	0.000185512		0.000325934	9.9076e-05	0.000155805	0.000142659	0.000185743	0.00013521	0.000127757	0.000136988	0.000128695	0.000101667	9.04705e-05
Gly	GGT	0.000208985	0.000277978	0.000399591	0.000166426	0.000384884	0.000172686	0.000205321	0.000179952	0.000200666	0.00102252	0.000303265	0.000412371	0.000254009	0.000136804	0.000866003	0.000528206	0.000559768	0.000244467		0.000252345	0.000145998	0.000454594		0.00026632	0.000373223	0.000192439	0.000347794	0.000139175	0.000124808	0.000184632	0.000215821		0.000131045	0.000304887	0.000443506	0.000221917	0.00497852	0.000488148	0.000149997	0.000226403	0.000212823	0.000523877	0.000157481	0.000131423	9.78536e-05	0.000144497	0.000179746	8.69606e-05
Cys	TGC	0.00016395	0.000232763	0.000310014	0.000229159	0.00176052	0.000599514	0.00192553	0.000681394	0.000421741	0.00200234	0.000639824	0.000765178	0.00673417	0.000276504	0.00124704	0.00118758	0.00293365	0.00111048	0.00211454	0.000208454	0.000813982	0.00497852	0.000651466	0.000169059	0.000398827	0.000205039	0.00330114	0.00022179	0.000292316	0.000149268	0.000309296	0.000190953	0.000158709	0.000155209	0.000229995	9.83636e-05		0.000219953	0.000286613	0.000366854	0.00019395	0.00030556	0.000469946	0.000105222	0.000139748	0.000170677	0.000204013	0.000147229
Cys	TGT	0.000236564	0.000192698	0.000291728	0.000439873	0.000602645	0.000405117	0.00146258	0.000624164	0.000338017	0.00101944	0.000478028	0.000581518	0.000843665	0.000318575	0.00170259	0.00216523	0.00422435	0.00034962	0.000745555	0.000195793	0.000358211	0.000538307	0.000224967	0.000567863	0.000336483	0.000209223	0.00116803	0.000268141	0.00019634	0.00032967	0.000158367	0.000171704	0.000257306	0.000477033	0.000278805	0.000191492	0.00774414	0.000508567	0.000322698	0.000239836	0.000218243	0.000389148	0.000235931	0.000115595	0.000139178	0.000228517	0.000192185	0.000152426
Ser	AGC	0.000440534	0.000236528	0.000202786	0.000215035	0.000725279	0.00018018	0.000247167	0.000266086	0.000319529	0.000512999	0.000273081	0.000517321	0.00025329	0.00015151	0.00153131	0.000418269	0.00041864	0.000424624	0.000291136	0.000164489	0.000900325	0.000736728	0.000402668	0.000220277	0.000253066	0.000208672	0.000984035	0.000242731	0.000238661	0.000131803		0.000180633	8.62956e-05	9.53475e-05	0.000172371	7.44791e-05	0.0106061	0.0002079	0.000147832	0.000196165	0.000212555	0.000196333	0.000176167	8.99339e-05	0.00010337	0.000135607	0.000189464
Ser	AGT	0.000222276	0.000218565	0.000522248	0.00033562	0.000704347	0.000391824	0.000241397	0.000773661	0.000367287	0.000504744	0.00054621	0.000362312	0.000237695	0.000321205	0.000895828	0.000682418	0.00237798	0.000287415	0.000257321	0.000208129	0.000119278	0.000220896	0.000528244	0.000280399	0.000317793	0.000290446	0.000761694	0.000228617	0.000213752	0.00018616	0.000169149	0.000186584	0.000153669	0.000145369	0.000237894	0.000170003		0.000408263	0.000315142	0.0002305	0.000189207	0.000286563	0.000177831	0.000153984	0.000107504	0.000312245	0.000158175	0.000133692
Ser	TCA	0.000143941	0.000478824	0.000410377	0.000510936	0.000622798	0.00041803	0.000601349	0.00171554	0.000597	0.0022667	0.000849868	0.000387118	0.000245792	0.000182543	0.000404245	0.000682418	0.000608975	0.000472883	0.000329787	9.00063e-05	0.000470254	0.00274492	0.000587841	0.000256525	0.000329729	0.000231437	0.00436421	0.00108489	0.000140082	0.000137692	0.000128159	0.000217379	0.000166154	0.000145035	0.000202463	9.9813e-05	0.00652253	0.000400753	0.00034537	0.000193359	0.000275315	0.000679952	0.000252542	0.000175011	0.000117438	0.000411504	0.000167593	0.000203648
Ser	TCC	0.000199744	0.000162001	0.000496586	0.000214551	0.000312699	0.000349236	0.00132694	0.00123304	0.000413735	0.00151708	0.000424797	0.000306567	0.00062871	0.000169606	0.000956984	0.00168309	0.000707254	0.000649014	0.000984295	0.000208929	0.0011525	0.00292004	0.000306097	0.000237802	0.000225762	0.00024555	0.00199202	0.000468768	0.000182794	0.000179158	0.000223185	0.000181133	0.000142244	0.000147832	0.000140681	7.49861e-05		0.000309334	0.000349969	0.00020721	0.000167425	0.000725492	0.000230322	0.000226158	8.9205e-05	0.000216305	0.000114717	0.000153635
Ser	TCG	0.000352035	0.000483775	0.000548581	0.000233519	0.000363195	0.000530553	0.00379501	0.000722329	0.000602707	0.0012334	0.000955266	0.00038394	0.000534775	0.000186952	0.00117127	0.00113135	0.0011648	0.000335563	0.000353491	0.00038635	0.000530014	0.000959306	0.000561557	0.000449531	0.000222198	0.0012617	0.0033192	0.00133441	0.000214638	0.000327832	0.000260497	0.0002227	0.000263402	0.0002876	0.00019402	9.46124e-05		0.000443455	0.000388846	0.000291507	0.000408063	0.00163856	0.000888851	0.000284365	0.00016387	0.000258943	0.00015232	0.000226592
Ser	TCT	0.000216614	0.000288429	0.000648241	0.000486644	0.000641331	0.000420091	0.000700136	0.000308971	0.000260327	0.000798011	0.000432754	0.000401062	0.000385826	0.000174588	0.000586792	0.00167847	0.000730965	0.000555831	0.000445247	0.000123713	0.000580017	0.000833112	0.000435453	0.000369344	0.000370851	0.000178856	0.0055546	0.000385436	0.000216796	0.000158294	0.000294084	0.00019375	0.000199803	0.000239703	0.00024426	0.000112519		0.000420975	0.000390052	0.000144358	0.000376085	0.000712729	0.000378786	0.000135548	0.000122086	0.000315919	0.000270545	0.000213635
Thr	ACA	0.000149273	0.00027183	0.000290797	0.000397821	0.000456261	0.000221871	0.000212679	0.000433708	0.000262105	0.000328638	0.000349367	0.000326346	0.000352031	0.000134587	0.000391871	0.000316426	0.000457672	0.000163947	0.000131299	0.000132574	0.000274495	0.00016819	0.000322256	0.000252678	0.000221397	0.000160872	0.000585429	0.000197018	0.000183174	0.00010725	0.000247025	0.000272654	0.000184642	0.000122718	0.000181885	0.000179308		0.000171435	0.000294686	0.000261029	0.000279379	0.00043109	0.000153142	0.000111072	0.000116314	0.000179315	0.000192799	0.000178397
Thr	ACC	0.000226035	0.000222583	0.00023938	0.000270764	0.000422125	0.000175504	0.000308762	0.000222349	0.0002572	0.000254622	0.000266373	0.000315867	0.000218339	0.00016402	0.000462331	0.000307599	0.000249501	0.000220401	0.000262463	0.000212787	0.000237187	0.000349921	0.000390058	0.000270467	0.00020379	0.000190548	0.000575405	0.00033668	0.000165189	9.86887e-05	0.000137154	0.000145572	0.000161511	8.55508e-05	0.000114388	8.47873e-05	0.0174236	0.000215801	0.000173155	0.000231567	0.000193717	0.000322713	0.000119213	0.000124936	7.69945e-05	0.000166533	0.000147333	0.00016318
Thr	ACG	0.000380387	0.000280934	0.000330334	0.000160609	0.000257326	0.000215158		0.000168845	0.000281508	0.00031785	0.000345074	0.000220755	0.000187046	0.000131296	0.00090637	0.000295382	0.000459969	0.000274216	0.000177592	0.000233396	0.000320966	0.00023826	0.000247997	0.000325985	0.000204577	0.000331751	0.000308175	0.000105407	0.000194257	0.000254285	0.000158916	0.000202036	0.000163052	7.76681e-05	0.000198796	0.000166049		0.00017752	0.000115196	0.00018611	0.000249567	0.000250842	0.000176252	0.000111653	0.000127843	0.00014266	0.000108829	0.000121935
Thr	ACT	0.000171802	0.000259848	0.000791789	0.000376256	0.000537216	0.000311947	0.000183473	0.000275703	0.000288889	0.00041296	0.000276401	0.000463105	0.00016615	0.000119968	0.00190226	0.000302301	0.000404454	0.000273724	0.000201304	0.000237604	0.000248938	0.000199838	0.000247292	0.000305114	0.000275708	0.000214819	0.000362591	0.000369938	0.000268862	0.000190942	0.000178631	0.000240126	0.000167314	0.000152442	0.000227548	0.000190459		0.00027035	0.000349128	0.000254512	0.000256097	0.000281196	0.000233498	0.000210765	0.0001245	0.000196533	0.00042804	0.000264923
Gln	CAA	0.000260087	0.000295575	0.000232394	0.000316445	0.000675755	0.000523673	0.00115454	0.000680204	0.000610393	0.000832709	0.000361565	0.000382716	0.00069566	0.000149927	0.000445509	0.000550632	0.000812233	0.000242493	0.000320224	0.000131752	0.000466143	0.000474031	0.000312609	0.000127462	0.000191832	0.000109624	0.00338469	0.000294335	0.000158616	0.000107616	0.000104875	0.000188733	0.000164895	0.00019194	0.000124912	9.98993e-05		0.000175371	0.000284305	0.000145091	0.000149621	0.000462504	0.00057457	0.000149788	0.000116462	0.000921232	0.000173731	0.000208086
Gln	CAG	0.000354715	0.000527321	0.000159986	0.000108998	0.000183607	0.0008097	0.00125364	0.000395903	0.000325473	0.000410563	0.000787203	0.000532711	0.000407021	0.000129122	0.000646374	0.00296328		0.000329231	0.000249086	0.000234754	0.00046515	0.000255766	0.000315441	0.000212528	0.000222941	0.000337183	0.000773759	0.000268758	0.000193419	0.000199404	9.83641e-05	0.000128405	0.000146866	0.000124292	0.000123783	0.00010438		0.000198172	0.000136439	0.000114181	0.000162473	0.000860156	0.00058572	9.74423e-05	0.000151903	0.000207867	8.83558e-05	0.000146353
Asn	AAC	0.000216745	0.000202224	0.000165727	0.000357025	0.000997817	0.000252345	0.000572341	0.00041316	0.000624961	0.000486436	0.000279287	0.000321703	0.000368781	0.000351475	0.000396209	0.000418892	0.000932217	0.000201371	0.000301398	0.000205061	0.0003541	0.000302729	0.000551649	0.000219575	0.000192527	0.00031497	0.000666025	0.000241401	0.000270482		0.000240304	0.000403519	0.000144844	0.000171962	0.000225447	7.04644e-05		0.000343514	0.000237559	0.000364977	0.000304863	0.000248807	0.000238818	0.000164128	0.000134639	0.000186287	0.000146452	0.000161936
Asn	AAT	0.000191635	0.000203748	0.000474031	0.000335795	0.000851627	0.000473126	0.000392553	0.000688196	0.000298308	0.000408512	0.000480713	0.000395193	0.000397048	0.000185041	0.00123722	0.00038484	0.000812737	0.000281389	0.000415219	0.000194667	0.000419586	0.000256974	0.000374245	0.000375113	0.000514327	0.000259393	0.00145124	0.000210386	0.000257972	0.000184857	0.000271456	0.000257306	0.000194992	0.000224162	0.000334775	0.000163884	0.0193597	0.000523843	0.000470067	0.000156707	0.000230761	0.000554908	0.000371434	0.000224734	0.000125188	0.000203585	0.000278509	0.000223909
Asp	GAC	0.000331195	0.000267535	0.000365988	0.000184154	0.000421132	0.000269049	0.00108489	0.000364309	0.000474627	0.000699683	0.000265418	0.000540582	0.000713707	0.000185655	0.000822451	0.000718974	0.000367834	0.000384884	0.000199245	0.000316649	0.000615618	0.000420782	0.000221796	0.000387648	0.000341758	0.000265819	0.000425172	0.000175779	0.000229262	0.000164921	0.000207805	0.000252055	0.000137516	0.000216525	0.000132496	0.000133971		0.000317974	0.000187148	0.000183188	0.000218829	0.000368912	0.000330817	0.000240428	0.000123089	0.00022496	0.000208131	0.000120955
Asp	GAT	0.000480956	0.000171534	0.000571544	0.000768779	0.000452795	0.000314943	0.000527321	0.000354361	0.000306708	0.000463897	0.000580017	0.000521607		0.00024433	0.000713707		0.00108063	0.000427645	0.000293411	0.000284826	0.000375697	0.000352293	0.000297991	0.000259886	0.000396275	0.000246705	0.000696415		0.000202588	0.000211728	0.000222893	0.000146203	0.000163741	0.000488772	0.000472009	0.000156879		0.000454884	0.000255583	0.000272583	0.000313446	0.000320576	0.000734238	0.000159503	0.00017092	0.000183737	0.000358615	0.000169336
Glu	GAA	0.000210752	0.000450437	0.000282824	0.000255261	0.000736776		0.000541255	0.000369478	0.000528731	0.00046018	0.000629938	0.000404276	0.000415398	0.000210666		0.000474604	0.000743164	0.000254548	0.000228602	0.000209407	0.000572953	0.000426259	0.000341797	0.000236954	0.000353194		0.00171301	0.000260177	0.000354978	0.00020162	0.000155288	0.000201543	0.000203174	0.000246834	0.000217768	0.00012946		0.000430583	0.000465925	0.000166655			0.000317156	0.000272182	0.000193234	0.000247244	0.000157932	0.000114688
Glu	GAG	0.000324444	0.000329213	0.00033646	0.000224276	0.000296015	0.000413959	0.000677932	0.000288108	0.00030678	0.00070571	0.000345915	0.000349969	0.000303727	0.000203219	0.000383748	0.00057902	0.00079587	0.000366624	0.000176149	0.000353062	0.000315583	0.000248716	0.000482458	0.000479204	0.000332599	0.000329353	0.000561884	0.000159705	0.00021339	0.000211721	9.97394e-05	0.000169391	0.000121682	0.000103435	0.000211706			0.000327511	0.000241421	0.000221134	0.000241261	0.000320881	0.000277836	0.000146968	0.000141468	0.00015181	0.000131367	0.000130547
His	CAC	0.0002282	0.000248214	0.000387733		0.000630891	0.000266848	0.000768876	0.000663029	0.000366358	0.000206141	0.000254	0.000511268	0.00101363	0.000145544	0.000385197	0.000729707	0.000394761	0.000403753	0.00025922	0.000142345	0.000311563	0.000293587	0.000323664	0.000190937	0.00022199	0.000169889	0.00436715	0.000160621	0.000153289	0.000121201	0.000138182	0.00016552	0.000188578	9.38111e-05	0.000180708	7.97231e-05		0.000184385	0.000177203	0.000138335	0.000151265	0.000313446	0.000354668	0.000143262	0.0001039	0.00031208	0.000109472	0.000250594
His	CAT	0.000208929	0.00018199	0.000534341	0.000857792	0.000302204	0.000423682	0.000337083	0.000356732	0.000436977	0.00054436	0.000401488	0.000512999	0.00041036	0.000226262	0.000735437	0.00198136	0.000924873	0.00039396	0.0003541	0.000149245	0.000267035	0.000325326	0.000220034	0.000412762	0.000281874	0.0002229	0.0014408	0.00017779	0.000219802	0.000140395	0.000159579	0.00015431	0.000196691	0.00027297	0.000234108	0.000131681		0.000375387	0.000321486	0.000179595	0.000208672	0.000224156	0.000385922	0.00011601	0.00014702	0.000278179	0.000243235	0.000164787
Arg	AGA	0.000298244	0.00878536	0.000357306	0.000317763	0.000493774	0.000286132	0.000499743	0.000421519	0.000846153	0.000536581	0.000729557	0.000397002	0.000683582	0.000229212	0.000521268	0.00041846	0.000862527	0.00029807	0.000380789	0.000156771	0.000339038	0.000281298	0.000383325	0.000278916	0.000219682	0.000221643	0.000641188	0.000265764	0.000351733	0.000119788	0.000180028	0.000150702	0.000182247	0.000154334	0.000156845	0.000111486	0.00967996	0.000280935	0.000193938	0.000252655	0.000161764	0.000364675	0.00026036	0.000148368	0.000106474	0.000244189	0.000224221	0.000302715
Arg	AGG	0.000303112	0.000259151	0.000219693	8.46365e-05	0.000159712	0.000237763	0.000445504	0.000130959	0.000565911	0.000359213	0.000290976	0.000370029	0.000196761	0.000138794	0.000507888	0.000416342	0.000500421	0.000331389	0.000261049	0.000271357	0.000306249	0.000204373	0.000354335	0.000200018	0.000237131	0.000267052	0.0005049	8.89832e-05	0.000180334	0.000178061	0.000251578	0.000182341	0.000123027	0.000111569	0.000229477	0.000108574	0.00467112	0.000225044	0.000107411	9.9379e-05	0.000203947	0.000194497	0.000161597	7.11331e-05	9.90508e-05	0.000165599	0.000168873	0.000122911
Arg	CGA	0.000250368	0.0046988	0.000234813	0.000500957	0.000396515	0.00139978	0.00374002	0.00093667	0.000642231	0.000519047	0.000646792	0.000623707	0.00321301	0.000229888	0.000671117	0.00281305	0.000551967	0.000358812	0.00034462	0.000147434		0.0012401	0.000794514	0.000302715	0.000521563	0.000176812	0.00311569	0.000241483	0.00019524	0.000142982	0.000167029	0.000207142	0.000166429	0.000190212	0.00015216	0.000193134		0.000256347	0.000207597	0.000155858	0.000227856	0.00123942	0.00106148	0.000166149	0.0001255	0.000419586	0.00021394	0.000205476
Arg	CGC	0.000293235	0.000253309	0.000192051	0.000167566	0.00054027	0.000297935	0.00132074	0.00479818	0.000313618	0.00138585	0.000581883	0.000776699	0.00244582	0.00019601	0.00160684	0.00408168	0.000501357	0.00140848	0.000913787	0.000204073	0.00117731	0.00325194	0.00113571	0.00016781	0.000314943	0.000238095	0.00957369	0.000300484	0.000330918	0.000149654	0.000150336	0.000123459	0.000120931	0.000101166	0.000217275	9.51256e-05		0.000189826		0.000123241	0.000151802	0.000512148	0.000204855	9.27911e-05	0.000100857	0.000357306	0.000212561	0.000115894
Arg	CGG	0.000379421	0.000679343	0.000292228	9.10383e-05	0.000218828	0.000693784	0.00564362	0.000455074	0.000495598	0.00139903	0.000875243	0.000365278	0.000833112	0.000115661	0.000393168	0.00746778	0.000558675	0.000541507	0.000239806	0.000206591	0.000867309	0.00774414	0.000358591	0.000368028	0.000261325	0.00017453	0.00207576	0.000591841	0.000186007	0.000158545	0.000217055	0.000133607	0.000148465	0.000165737	0.000184155	0.000117319		0.000401488	0.000153727	0.000125847	0.000179493	0.000644282	0.000454845	9.99111e-05	0.000121369	0.000424153	0.000125476	0.00012072
Arg	CGT	0.000224846		0.000298414	0.00018249	0.000330371	0.000591301	0.000924255	0.00044029	0.000374331	0.000416361	0.000510404	0.000291838	0.000630362	0.000168675	0.000635651	0.00155015	0.000730567	0.000406054	0.00043384	0.000232658	0.000452336	0.000683582	0.000387648	0.000295077	0.000235516	0.000240935	0.0053655	0.000256126	0.000147653	0.000111664	0.000204818	0.000139001	0.000164952	0.00029235	0.000153724	0.000146484	0.0232312	0.000423035	0.000212056	0.000161018	0.000183265	0.000885688		0.000104114	0.000100482	0.00058053	0.000173092	0.000133167
Lys	AAA	0.000230328	0.000447953	0.000340679	0.000430983	0.000751015	0.000597646	0.000686498	0.000494253	0.000486252		0.000808832		0.00040209	0.000219124	0.000539193	0.000366706	0.000473815	0.000412899	0.00039909	0.000185395	0.00039567	0.000279388	0.000271183	0.000343704	0.00039311	0.000192437	0.00222745	0.000226463	0.0010031	0.00026623	0.000185542	0.000372981	0.000205521	0.000135438	0.000186584	0.000111678		0.000550718	0.000496982	0.000276904	0.000278352	0.000335686	0.000470254	0.000146154	0.000233285	0.000263083	0.000224439	0.000277667
Lys	AAG	0.000247735	0.000250416	0.000348667	0.000133237	0.000304569	0.000402911	0.000276027	0.000279469	0.000465576	0.000510105	0.00106107	0.000245636	0.000319249	0.000192894	0.000635904	0.000470254	0.000338563	0.000242377	0.000354166	0.000258954	0.00033069	0.000152828	0.000496211	0.000292316	0.000390614	0.000502142	0.000270811	0.00025626	0.000239998	0.000200793	0.000130702	0.00033168		8.51582e-05	0.000198277	0.000105608		0.000275928	0.00014464	0.000134115	0.000243534	0.00024901	0.00029508	0.0001379	0.000117571	0.000281992	0.000170868	0.000161096
STOP	TAA	0.000125305	0.00019395	0.00046048	0.000742069	0.000651949	0.000605377	0.000564656	0.000661492	0.00112524	0.00070767	0.000684077	0.000726104	0.000621027	0.000243997	0.000401112	0.000513076	0.000743164	0.000347804	0.000392292	0.000116716	0.000583952	0.000510366	0.00030184	0.000338017	0.000203706	0.000269736	0.00104293	0.00051446	0.000303112	0.000211806	0.000178228	0.000274672	0.000159014	0.000180604	0.00015587	0.000106085		0.000366874	0.000299581	0.000211927	0.00032315	0.000342499	0.000555079	0.000143293	0.000205034	0.000289355	0.000309033	0.000147926
STOP	TAG	0.000257657	0.000219895	0.00050235	0.000203647	0.000443187	0.00047277	0.000615643	0.000687083	0.000350683	0.00053868	0.000731229	0.000418429	0.000764425	0.000194767	0.000596168	0.00115507	0.000809652	0.000290911	0.000212036	0.000240378	0.000485888	0.000177536	0.000463055	0.000440021	0.000316628	0.00141317	0.000651418	0.000332556	0.000197154	0.000334482	0.000153533	0.000354075	0.000214688	0.000257657	0.000185542	0.000133183		0.000306198	0.000355468	0.000320121	0.000189401	0.000322403	0.000305749	0.000147703	0.000138196	0.000421519	0.000177419	0.000162796
STOP	TGA	0.000233617	0.012672	0.000231002	0.000259437	0.000469093	0.00107358	0.000908433	0.00268635	0.000402538	0.000804728	0.000282716	0.000534889	0.000607451	0.000254536	0.00215782	0.00335546	0.00274492	0.000351119	0.000414913	0.00019148	0.000398907	0.000889558	0.000482066	0.000287203	0.000306403	0.000283975	0.00104712	0.00034962	0.000357147	0.000249342	0.000249602	0.000179459	0.000215314	0.000302486	0.000291913	0.000102104		0.000465476	0.000307111	0.000360038	0.000323858	0.000742833	0.000258943	0.000149347	0.000121076	0.000368407	0.000232438	0.000243615
	WT	M	R	I	H	P	E	T	L	V	K	V	K	D	A	E	D	Q	L	G	A	R	V	G	Y	I	E	L	D	L	N	S	G	K	I	L	E	S	F	R	P	E	E	R	F	P	M	M	S
	Amino Acid	3	4	5	26	27	28	29	30	31	32	33	34	35	36	37	38	39	40	41	42	43	44	45	46	47	48	49	50	51	52	53	54	55	56	57	58	59	60	61	62	63	64	65	66	67	68	69	70
	W	0.00026369	0.00025976	0.000359893	0.000138352	0.000235232	0.000779986	0.00237418	0.000830795	0.000606579	0.000874881	0.000393168	0.000589706	0.000748444	0.000322294	0.00148611	0.00150294	0.00221661	0.000286008	0.000503849	0.000314189	0.000634397	0.00143973	0.000616841	0.000160468	0.000289209	0.000491356	0.000963217	0.000272154	0.000141941	0.000342792	0.000293517	0.000205935	0.00015949	0.00037686	0.000280048	0.000183477		0.000250392	0.000167201	0.000228412	0.000261798	0.000500703	0.000453224	0.000170494	0.000200828	0.000171962	0.000157554	0.000189784
	F	8.45726e-05	0.000123465	0.000339469	0.000161673	0.000263117	0.000420723	0.00195704	0.000861228	0.000260434	0.000591408	0.000378277	0.000433076	0.000362611	0.000156298	0.000796034	0.00211606	0.000468123	0.000428206	0.000305375	0.000102946	0.000269736	0.000507105	0.000515534	0.00014312	0.000120984	0.000196691	0.00591331	0.00075828	0.000151448	0.00010472	0.000186747	0.000108479	9.67913e-05	0.000165825	0.000187046	5.79113e-05			0.000248827	0.000167633	0.000126521	0.00070767	0.000754385		9.45843e-05	0.00017681	0.00011348	0.000126941
	Y	9.05412e-05	8.09268e-05	0.000178598	0.000152819	0.000445652	0.000182798	0.000324709	0.000494253	0.000166355	0.000308855	0.000207706	0.00028323	0.000339673	0.000125737	0.000356732	0.000436021	0.000356024	0.000235105	0.000216525	0.000116715	0.000251625	0.00025536	0.000333625		0.000204448	0.000125192	0.000985919	0.000138052	0.000106461	0.000116142	0.000127519	8.44184e-05	0.000122412	9.09858e-05	0.000127774	6.07004e-05		0.000150513	0.0002591	0.000147542	0.000130927	0.000194522	0.000151603	9.18186e-05	8.05952e-05	0.000101191	0.000110315	7.55364e-05
	P	4.84726e-05	6.58049e-05	6.59309e-05	5.32751e-05		5.50467e-05	0.000145824	8.61985e-05	9.67578e-05	0.000144089	7.52551e-05	5.85543e-05	6.17855e-05	3.10398e-05	0.000108848	0.000135442	0.000121264	5.09608e-05	5.22291e-05	4.61351e-05	7.64321e-05	8.44211e-05	5.29265e-05	6.05587e-05	4.89144e-05	4.60024e-05	0.000151541	4.52241e-05	3.91027e-05	3.07723e-05	2.90329e-05	4.31927e-05	3.85022e-05	2.7764e-05	3.11215e-05	2.91952e-05	0.0232314	4.14819e-05	4.28835e-05		4.1447e-05	0.000106283	5.3604e-05	3.16702e-05		3.87846e-05	2.55953e-05	2.80584e-05
	M		0.000203108	0.000260366	0.000180586	0.000461253	0.00038139	0.000223654	0.000345327	0.000282479	0.000418104	0.000316154	0.000420312	0.000276449	0.000198045	0.000741053	0.000763856	0.00145539	0.000207278	0.000236267	0.000278477	0.000287803	0.000134119	0.000351525	0.000234026	0.00020635	0.000211964	0.000246647	0.000162085	0.000220147	0.000135408	0.000114168	0.000204608	0.000224292	0.000116235	0.000143369	0.000102228		0.000207751	0.000153451	0.000114946	0.000132148	0.000212651	0.000157168	0.000138834	0.00013338			0.000132666
	I	4.64277e-05	6.13283e-05		0.00015049	0.000191098	0.000122907	0.000133806	0.000155795	0.000114477	0.000286794	0.000115026	0.000106763	9.97762e-05	5.71442e-05	0.000228925	0.000186265	0.000156571	6.73833e-05	0.000109995	5.18869e-05	7.88345e-05	7.42128e-05	0.000129568	9.1495e-05		5.83022e-05	0.000198191	0.000100685	7.4536e-05	5.31201e-05	5.78925e-05	6.91196e-05	6.34252e-05		7.07795e-05	5.00251e-05	0.0522697	9.83838e-05	0.000118229	7.73544e-05	5.91495e-05	0.000103373	8.42097e-05	5.15054e-05	4.73675e-05	6.5304e-05	6.61349e-05	5.36868e-05
	L	2.41055e-05	3.29559e-05	7.13945e-05	3.7251e-05	5.20257e-05	0.000100903	0.000190985		6.96751e-05	0.000116946	9.81355e-05	7.28444e-05	9.28165e-05	3.27868e-05	0.000119873	0.000228409	0.000101626		5.63642e-05	2.53282e-05	9.45269e-05	9.29713e-05	7.82444e-05	3.84215e-05	3.56409e-05	3.33619e-05		6.22606e-05		2.18992e-05	2.31912e-05	3.14852e-05	3.03975e-05	3.10418e-05		1.89412e-05		5.29133e-05	3.87523e-05	2.43147e-05	3.09158e-05	0.000104669	6.92628e-05	2.37724e-05	2.76214e-05	5.19272e-05	3.10176e-05	2.92721e-05
	V	4.69017e-05	4.5921e-05	0.000115348	6.71114e-05	0.000131082	5.97897e-05	9.62039e-05	9.30904e-05		0.000108414		9.56641e-05	9.90864e-05	4.76921e-05	0.000287803	0.000221905	0.000182837	5.33795e-05	6.77223e-05	5.37547e-05	8.01674e-05		6.98202e-05	7.20206e-05	7.46577e-05	5.17141e-05	0.000129917	4.75359e-05	4.26522e-05	4.29383e-05	5.19352e-05	3.84937e-05	3.36259e-05	4.66381e-05	6.64259e-05	3.32377e-05		8.29844e-05	6.02687e-05	5.32056e-05	6.63872e-05	9.77941e-05	4.58808e-05	4.1051e-05	3.22057e-05	4.02974e-05	3.68022e-05	3.18839e-05
	A	6.33161e-05	6.97157e-05	9.5459e-05	5.85598e-05	0.000115805	5.78646e-05	9.13929e-05	6.52564e-05	6.10054e-05	0.000108513	7.72778e-05	7.39876e-05	6.57405e-05		0.000137244	0.000150283	9.44388e-05	6.93947e-05	4.50028e-05		0.000111567	9.10717e-05	5.54077e-05	7.13398e-05	9.92078e-05	6.31286e-05	0.00010852	4.41143e-05	5.04716e-05	5.29662e-05	5.4846e-05	6.43862e-05	3.69754e-05	3.7729e-05	4.53732e-05	4.68138e-05	0.0580775	6.3268e-05	5.70706e-05	8.70168e-05	5.93114e-05	9.0228e-05	3.76343e-05	3.95982e-05	3.48008e-05	4.65776e-05	3.34427e-05	2.47422e-05
	G	6.83416e-05	8.71329e-05	9.34197e-05	3.72827e-05	7.62562e-05	4.25878e-05	8.59055e-05	5.86291e-05	6.35148e-05	0.000100925	8.51712e-05	7.88634e-05	6.73809e-05	3.52843e-05	0.000316678	0.000181635	0.000179633	8.32381e-05		7.10118e-05	6.61676e-05	9.75973e-05		5.93522e-05	9.16994e-05	4.39381e-05	9.99163e-05	3.10032e-05	3.13176e-05	5.5256e-05	5.8504e-05		2.98911e-05	3.48046e-05	9.45711e-05	3.70543e-05	0.00497852	8.50219e-05	3.83571e-05	5.24044e-05	4.07724e-05	8.97688e-05	4.09199e-05	3.47306e-05	2.68346e-05	3.83004e-05	3.61032e-05	2.30295e-05
	C	9.72436e-05	0.000105821	0.000149765	0.000151171	0.000445509	0.000241882	0.000832971	0.000327385	0.000187304	0.000681394	0.000274433	0.000329296	0.000756331	0.00014829	0.000726908	0.000765996	0.00173301	0.000266524	0.0005555	0.000101352	0.000249069	0.000487553	0.000167769	0.000130677	0.000183202	0.000103888	0.000871828	0.000121811	0.000117887	0.000102919	0.000104934	9.07731e-05	9.85186e-05	0.000117377	0.000126467	6.52762e-05	0.00774414	0.000154054	0.0001522	0.000145555	0.000103064	0.000171201	0.00015763	5.53967e-05	7.00494e-05	9.80937e-05	9.93033e-05	7.52299e-05
	S	3.86819e-05	4.47004e-05	6.83131e-05	4.89144e-05	8.46748e-05	5.68628e-05	8.18971e-05	9.08191e-05	6.5384e-05	0.000141709	8.08065e-05	6.42935e-05	5.53011e-05	3.14839e-05	0.000127857	0.000136638	0.000122647	7.0734e-05	6.13425e-05	2.71136e-05	6.25959e-05	0.000113432	7.50945e-05	4.78755e-05	4.64351e-05	4.39156e-05	0.00028328	6.77165e-05	3.30041e-05	2.88594e-05		3.30662e-05	2.54779e-05	2.62823e-05	3.24384e-05	1.65385e-05		5.72757e-05	4.842e-05	3.40032e-05	4.078e-05	7.41374e-05	4.31353e-05	2.63213e-05	1.93039e-05	4.1061e-05	2.78103e-05
	T	5.15082e-05	6.46683e-05	8.42109e-05	6.6633e-05	9.5803e-05	5.58906e-05		6.16228e-05	6.85364e-05	8.01591e-05	7.67817e-05	7.80275e-05	5.36919e-05	3.4347e-05	0.000157515	7.66872e-05	9.2201e-05	5.62067e-05	4.58284e-05	4.86019e-05	6.71834e-05	5.59611e-05	7.29667e-05	7.19607e-05	5.62354e-05	5.27229e-05	0.000106544	4.97394e-05	4.95007e-05	3.53586e-05	4.34418e-05	5.13255e-05	4.24882e-05	2.58846e-05	4.26008e-05	3.52854e-05	0.0135519	5.0967e-05	4.87237e-05	5.7777e-05	6.05134e-05	7.75121e-05	4.06344e-05	3.29512e-05	2.71033e-05	4.26588e-05	4.29791e-05	4.24148e-05
	Q	0.000149497	0.000190118	9.51144e-05	8.11445e-05	0.000144813	0.000316294	0.000604866	0.000250982	0.000212926	0.00027497	0.0002488	0.000223494	0.000257838	6.96883e-05	0.000264879	0.000458758		0.000137866	0.000140625	8.47323e-05	0.000233804	0.00016632	0.000157352	7.99925e-05	0.000103511	8.2807e-05	0.00063341	0.000140907	8.75001e-05	7.0052e-05	5.10526e-05	7.6759e-05	7.79954e-05	7.57064e-05	6.23848e-05	5.13583e-05		9.33942e-05	9.22103e-05	6.41147e-05	7.80271e-05	0.000299633	0.000291186	5.93398e-05	6.62432e-05	0.000169988	5.87443e-05	8.62702e-05
	N	0.000102039	0.000101889	0.000123174	0.000172672	0.000462331	0.000165109	0.000233841	0.000258668	0.000201494	0.000222941	0.000177266	0.000177994	0.00019186	0.000121253	0.000301434	0.000201392	0.000436915	0.000117783	0.00017436	0.000100036	0.000191865	0.000139485	0.000223605	0.000138962	0.000140542	0.000141053	0.000453802	0.00011285	0.000132541		0.000127939	0.000157554	8.34295e-05	9.76451e-05	0.000135206	4.95016e-05	0.0193597	0.00020801	0.000156482	0.000109894	0.000131781	0.000172113	0.000145572	9.50221e-05	6.51301e-05	9.76451e-05	9.62831e-05	9.43443e-05
	D	0.000196691	0.000104911	0.000222857	0.000148882	0.000218945	0.000145546	0.000356305	0.000180264	0.0001868	0.000279833	0.00018216	0.000265268		0.000105634	0.000383877		0.000275366	0.00020332	0.000118804	0.000150463	0.000234241	0.00019243	0.000127303	0.0001561	0.000183865	0.000128391	0.000265153		0.000107908	9.2792e-05	0.000107901	9.28911e-05	7.50164e-05	0.000150563	0.000103751	7.2517e-05		0.000187781	0.000108401	0.000109634	0.000129195	0.000172106	0.000228392	9.6242e-05	7.18295e-05	0.000101463	0.000131914	7.08832e-05
	E	0.000127898	0.000190942	0.000154246	0.000119529	0.000210893		0.000302354	0.000162402	0.000194731	0.000278705	0.000223718	0.000188271	0.000175982	0.000103271		0.000261888	0.000386328	0.000150716	9.97987e-05	0.000131807	0.000204241	0.000157541	0.00020078	0.000159093	0.00017101		0.000425187	9.93297e-05	0.00013314	0.000103615	6.10271e-05	9.24075e-05	7.64164e-05	7.30102e-05	0.000107704			0.000186577	0.00015955	9.52354e-05			0.000148591	9.57699e-05	8.20276e-05	9.44123e-05	7.19368e-05	6.13041e-05
	H	0.000109473	0.000105389	0.000224596		0.000202095	0.000164077	0.00023264	0.000232344	0.000199948	0.000149993	0.000156129	0.000256823	0.000292961	8.88689e-05	0.000253323	0.00052958	0.000274889	0.000199053	0.000150112	7.30642e-05	0.000144311	0.000153959	0.00013134	0.000130994	0.000124357	9.67627e-05	0.00109058	8.45773e-05	9.06342e-05	6.53645e-05	7.43919e-05	8.00694e-05	9.66566e-05	7.00792e-05	0.000101965	4.99546e-05		0.000124037	0.000114615	7.84409e-05	8.78761e-05	0.000130441	0.000185083	6.44245e-05	6.11173e-05	0.000146907	7.57678e-05	9.96317e-05
	R	4.78674e-05		4.29603e-05	2.58423e-05	4.9867e-05	6.75964e-05	0.000153969	6.39883e-05	8.10894e-05	9.68001e-05	8.97965e-05	7.05225e-05	9.96317e-05	2.85755e-05	9.95213e-05	0.000161663	9.86419e-05	7.10462e-05	5.96899e-05	3.28314e-05		9.01975e-05	7.76356e-05	4.22256e-05	4.60245e-05	3.62403e-05	0.000215992	3.60915e-05	3.52788e-05	2.37096e-05	3.20882e-05	2.56408e-05	2.50387e-05	2.54165e-05	2.99421e-05	2.07459e-05	0.0027558	4.58768e-05		2.38086e-05	3.06464e-05	7.55948e-05		1.78829e-05	1.84468e-05	5.18675e-05	3.03342e-05	2.50222e-05
	K	0.000119788	0.000161169	0.00017247	0.000102057	0.000217363	0.000241698	0.000196048	0.000179165	0.00023826		0.000460378		0.000178631	0.000102994	0.000293008	0.000206753	0.000198042	0.000152956	0.000187511	0.000108445	0.000179858	9.91726e-05	0.00017594	0.000158499	0.000196604	0.000138704	0.000242009	0.000120354	0.00019321	0.000114608	7.70308e-05	0.000175982		5.22806e-05	9.61289e-05	5.45805e-05		0.00018448	0.000112343	9.00263e-05	0.000130372	0.000143036	0.000181948	7.12671e-05	7.8461e-05	0.000136417	9.73198e-05	0.000102014
	STOP	6.23122e-05	0.000102782	0.000117668	9.94633e-05	0.000169783	0.000214125	0.000222446	0.000302192	0.00016153	0.000223271	0.000157272	0.000178579	0.000220743	7.64686e-05	0.000214066	0.000323517	0.000340726	0.000109681	0.000103767	5.60217e-05	0.000159906	0.000115263	0.000132776	0.000115364	8.87295e-05	0.000126279	0.000290446	0.000128692	9.00236e-05	8.57493e-05	6.23675e-05	8.34019e-05	6.44535e-05	7.90555e-05	6.61256e-05	3.77778e-05		0.000123191	0.000106489	9.47045e-05	8.75419e-05	0.000136395	0.000112528	4.93463e-05	4.94933e-05	0.000117805	7.55462e-05	5.91821e-05
[truncated: 219 more columns]

## Sheet: P value (replica 1)
		M	R	I	H	P	E	T	L	V	K	V	K	D	A	E	D	Q	L	G	A	R	V	G	Y	I	E	L	D	L	N	S	G	K	I	L	E	S	F	R	P	E	E	R	F	P	M	M	S
Amino acid	Codon	3	4	5	26	27	28	29	30	31	32	33	34	35	36	37	38	39	40	41	42	43	44	45	46	47	48	49	50	51	52	53	54	55	56	57	58	59	60	61	62	63	64	65	66	67	68	69	70
Trp	TGG	0.211038	0.0223393	0.0131131	0.597975	0.480584	0.329237	0.314195	0.077558	0.809952	0.431373	0.251853	0.490953	0.671367	0.122024	0.253392	0.471021	0.860301	0.444467	0.816191	0.530027	0.0112965	0.690981	0.597612	0.402686	0.02776	0.739096	0.316796	0.578097	0.318949	0.300129	0.692349	0.842194	0.250313	0.323266	0.652766	0.24609		0.967259	0.483364	0.594859	0.799513	0.337177	0.659604	0.851572	0.269765	0.943279	0.887922	0.625134
Phe	TTC	0.0191845	0.335975	0.548556	0.153126	0.283342	0.303204		0.443163	0.00147162	0.363288	0.157686	0.0111825	0.969404	0.1444	0.528014	0.731663	0.358459	0.290755	0.381337	0.0929161	0.449474	0.302574	0.464535	0.260378	0.650233	0.0393642	0.154802	0.980474	0.00200953	0.636429	0.543459	0.786426	0.13858	0.427581	0.0248075	0.481777		0.0208393	0.823422	0.361362	0.728022	0.741712		0.519368	0.0602739	0.37772	0.734737	0.295411
Phe	TTT	0.639562	0.186699	0.4501	0.450881	0.444546	0.0155287	0.40862	0.762795	0.521574	0.0169821	0.898019	0.0557473	0.0270833	0.0806058	0.537144	0.551309	0.634295	0.498952	0.0540203	0.623548	0.336677	0.0189381	0.00779656	0.655633	0.287945	0.273829	0.679202	0.33068	0.23985	0.000452303	0.216404	0.0226906	0.406379	0.348081	0.35839	0.0225313			0.84814	0.0322381	0.199793	0.263501	0.0175345		0.125743	0.398728	0.7267	0.548013
Tyr	TAC	0.0100219	0.824261	0.0808156	0.423024	0.69646	0.522141	0.122046	0.854113	0.91911	0.379291	0.82259	0.933094	0.043559	0.0020168	0.43244	0.793458	0.00273653	0.64071	0.19592	0.452433	0.646095	0.247521	0.394929		0.470487	0.928428	0.383109	0.963584	0.481818	0.0856879	0.285563	0.0376033	0.432295	0.232997	0.799857	0.752901		0.747822	0.0395548	0.0808914	0.765715	0.198393	0.688375	0.373492	0.894982	0.459502	0.71383	0.539273
Tyr	TAT	0.807298	0.382335	0.72428	0.316015	0.828192	0.11395	0.433788	0.36393	0.263225	0.16573	0.250675	0.19078	0.526167	0.0417993	0.7723	0.431373	0.950323	0.0188219	0.308323	0.912504	0.0463798	0.158708	0.440202	0.874362	0.288124	0.181911	0.964876	0.501904	0.484633	0.173113	0.0240339	0.49508	0.079219	0.854759	0.598772	0.110891		0.226671	0.977333	0.00681789	0.61194	0.0942006	0.507566	0.0536418	0.409663	0.943034	0.947229	0.508885
Pro	CCA	0.670098	0.318004	0.409217	0.856354		0.822933	0.487776	0.051222	0.0194532	0.893106	0.125067	0.23327	0.105862	0.0180764	0.851907	0.68783	0.0261142	0.906805	0.666409	0.864263	0.572324	0.825201	0.108454	0.588232	0.392393	0.622806	0.376648	0.244291	0.0277555	0.948097	0.682541	0.254761	0.810091	0.963015	0.942436	0.107816		0.478711	0.799513	0.318353	0.837759	0.791432	0.0877239	0.0605306		0.0231113	0.0569931	0.866603
Pro	CCC	0.0501061	0.143674	0.0115959	0.000821115	0.833746	0.850688	0.724708	0.765163	0.318497	0.580799	0.721008	0.229543	0.489273	0.0454134	0.233181	0.17639	0.976184	0.930617	0.556234	0.517982	0.650684	0.994564	0.364738	0.402036	0.461974	0.20298	0.127996	0.263382	0.179294	0.377645	0.577882	0.139418	0.240165	0.668237	0.00162998	0.383164		0.00966924	0.117906		0.0894639	0.0309532	0.979492	0.232845	0.877961	0.0838053	0.179863	0.0235859
Pro	CCG	0.000178479	0.711585	0.451998	0.324379	0.88829	0.246808	0.8718	0.00176893	0.00393194	0.933808	0.077558	0.141853	0.781028	0.219253	0.187925	0.754326	0.805122	0.324791	0.231841	0.527647	0.0895293	0.597246	0.273455	0.00660232	0.528812	0.678572	0.470487	0.144851	0.999188	0.652893	0.369292	0.162518	0.39485	0.191346	0.225963	0.0397518	0.992147	0.339025	0.424582	0.855524	0.495104	0.757368	0.130605	0.0176602	0.073451	0.879494	0.181734	0.34301
Pro	CCT	0.00306971	0.133208	0.0490372	0.0796655	0.138691	0.0166117	0.38574	0.409022	0.151276	0.454633	0.683786	0.82446	0.962933	0.942562	0.597926	0.00707794	0.00756218	0.139154	0.622545	0.258824	0.037286	0.228556	0.2581	0.79492	0.443499	0.480048	0.829318	0.43178	0.112042	0.449978	0.131208	0.177299	0.055331	0.429209	0.820756	0.0484141		0.00879211	0.0552998	0.993652	0.264109	0.106264	0.586123	0.923465	0.309987	0.232773	0.183963	0.742288
Met	ATG		0.046793	0.518106	0.408354	0.818591	0.137974	0.905051	0.990665	0.329938	0.885862	0.2187	0.109246	0.906135	0.192125	0.548556	0.334505	0.238552	0.559196	0.935273	0.0935312	0.343043	0.0212892	0.940671	0.989806	0.892563	0.469845	0.532902	0.0345386	0.563784	0.618255	0.122077	0.849566	0.00979398	0.370604	0.269727	0.735102		0.308744	0.279	0.0937796	0.0712953	0.556234	0.556296	0.616555	0.93901			0.980011
Ile	ATA	0.0576432	0.801401	0.88288	0.0839014	0.532574	0.0185805	0.0459137	0.0884648	0.377931	0.0425383	0.106899	0.510727	0.00222641	0.988948	0.626461	0.148927	0.867291	0.0421143	0.497425	0.51751	0.470289	0.0972727	0.480725	0.304983	0.511031	0.803339	0.708609	0.934852	0.307577	0.295705	0.25886	0.631079	0.0309566	0.650751	0.632844	0.677994		0.0518009	0.815732	0.607636	0.521873	0.913634	0.907024	0.262972	0.0686549	0.0644258	0.037174	0.206773
Ile	ATC	0.0133782	0.0291038	0.0955997	0.719685	0.450002	0.0264503	0.0279052	0.0410026	0.00777119	0.611974	0.91612	0.690041	0.732002	0.929341	0.169332	0.931066	0.580972	0.0752014	0.166694	0.0239334	0.676356	0.542556	0.629562	0.5841		0.562621	0.796262	0.636275	0.300191	0.164416	0.151202	0.437199	0.217461		0.970412	0.0464068		0.258638	0.399365	0.207253	0.0975945	0.482727	0.534141	0.348467	0.447915	0.358504	0.612688	0.467116
Ile	ATT	0.238507	0.901739		0.0454745	0.0216808	0.515113	0.158519	0.729063	0.69435	0.846028	0.130323	0.64071	0.0788213	0.40636	0.541973	0.515931	0.00720953	0.91139	0.75991	0.971412	0.765414	0.121312	0.967192	0.197116	0.772617	0.128812	0.254325	0.217364	0.196696	0.869132	0.773861	0.798823	0.183554	0.117152	0.830849	0.496436	0.0442075	0.189953	0.0118647	0.703526	0.937031	0.583042	0.82259	0.452733	0.0016718	0.899976	0.0421288	0.245438
Leu	CTA	0.0120216	0.741503	0.134852	0.26285	0.892626	0.103152	0.257992	0.379291	0.0678552	0.363233	0.723588	0.830529	0.82991	0.786052	0.190036	0.214389	0.230445	0.356461	0.358054	0.614167	0.407943	0.562853	0.825341	0.251227	0.389335	0.0279437	0.00139773	0.889473	0.0310219	0.861443	0.0913207	0.572709	0.251342	0.431172	0.0882139	0.109972		0.164941	0.044706	0.00507286	0.0848644	0.0560318	0.848299	0.921703	0.774695	0.507753	0.956834	0.271728
Leu	CTC	0.320732	0.636611	0.807977	0.819526	0.0231628	0.960251	0.619518	0.526678	0.662043	0.946726	0.766268	0.102651	0.00223171	0.377285	0.833169	0.956269	0.566943	0.930176	0.398507	0.319787	0.443124	0.392962	0.478207	0.161278	0.289675	0.0303414	0.216162	0.888479		0.717819	0.153953	0.00406118	0.685475	0.331748	0.175833	0.00185669		0.326336	0.284708	0.483651	0.337756	0.0422963	0.040075	0.24485	0.620879	0.636196	0.218572	0.992085
Leu	CTG	0.00133507	0.220514	0.847835	0.0211351	0.0109129	0.120964	0.843484		0.516322	0.761547	0.496219	0.312022	0.191992	0.866798	0.406335	0.817709	0.769459	0.974936	0.824192	0.357949	0.176949	0.425971	0.29395	0.251807	0.030565	0.0514049		0.0114514	0.803933	0.492196	0.654392	0.235346	0.363451	0.0628283	0.0105956	0.281898		0.703979	0.0796113	0.0564067	0.0279914	0.548384	0.276662	0.204428	0.279909	0.133131	0.396855	0.660416
Leu	CTT	0.814627	0.0304337	0.926041	0.29797	0.462116	0.612344	0.0114965	0.152596	0.000607498	0.173445	0.86481	0.309572	0.864716	0.415744	0.0208653	0.610992	0.459845	0.665486	0.588291	0.681515	0.321784	0.120964	0.10836	0.694811	0.678177	0.194345	0.619516	0.0572552	0.182219	0.271529	0.240205	0.476476	0.7541	0.932695		0.265262		0.0410943	0.780681	0.715392	0.40369	0.541588	0.0894247	0.420448	0.77481	0.849098	0.162944	0.265415
Leu	TTA	0.00160015	0.369856	0.805122	0.617753	0.146687	0.448074	0.84547	0.75513	0.0715093	0.729759	0.461904	0.281984	0.605107	0.0956346	0.0235615	0.55312	0.616815	0.427827	0.91111	0.974156	0.0723346	0.104923	0.804429	0.111062	0.0149332	0.259494		0.959952	0.192665	0.266598	0.0852751	0.775233	0.552713	0.214096	0.408425	0.900765		0.973024	0.549425	0.20898	0.222033	0.719952	0.472487	0.0994968	0.0426901	0.886487	0.00691266	0.600776
Leu	TTG	0.266373	0.239437	0.445866	0.00753398	0.336677	0.109845	0.770673	0.4501	0.155185	0.134711	0.214344	0.0611951	0.358769	0.0434194	0.490843	0.742288	0.244263		0.702017	0.135458	0.126506	0.0505995	0.798597	0.353323	0.775603	0.178509	0.301316	0.845524	0.426872	0.89195	0.607955	0.150137	0.0638994	0.501542	0.0767933	2.59848e-05		0.807694	0.334463	0.779943	0.364018	0.140146	0.369432	0.266738	0.0417957	0.357096	0.490584	0.130884
Val	GTA	0.00334759	0.0938081	0.925254	0.168068	0.0218908	0.1038	0.421912	0.0341973	0.543177	0.864716		0.236569	0.505846	0.203763	0.105998	0.541973	0.920211	0.302022	0.693726	0.189351	0.768443	0.74632	0.673403	0.891082	0.0820439	0.0651418	0.798803	0.275878	0.00334795	0.599112	0.0119974	0.0035552	0.075366	0.440325	0.0950501	0.167709		0.240232	0.151818	0.00535063	0.854796	0.136753	0.212468	0.11163	0.216882	0.917254	0.532384	0.290281
Val	GTC	0.182859	0.183439	0.222776	0.825022	0.852215	0.00255932	0.0135386	0.274735	0.506625	0.2423	0.0567049	0.470667	0.962933	0.613963	0.79706	0.781168	0.956688	0.641616	0.493519	0.156923	0.233095	0.391698	0.133539	0.663209	0.508734	0.0451823	0.429056	0.484452	0.499657	0.0816761	0.000578413	0.571572	0.0785496	0.467393	0.338272	0.330359		0.0509976	0.962657	0.686377	0.114117	0.0518707	0.702473	0.0208334	0.0654121	0.141118	0.0365155	0.979207
Val	GTG	0.373448	0.323511	0.753784	0.444394	0.584823	0.210611	0.69842	0.149055		0.157686	0.370923	0.347118	0.985717	0.631398	0.119518	0.290864	0.660335	0.619001	0.623429	0.760765	0.326183		0.00421643	0.379485	0.352423	0.952301	0.50004	0.438658	0.521873	0.682463	0.0108078	0.983812	0.201441	0.138067	0.961276	0.967359		0.0421338	0.324679	0.193647	0.0639018	0.69435	0.906485	0.77604	0.616718	0.129191	0.695267	0.956171
Val	GTT	0.0607271	2.27844e-10	0.666228	0.282134	0.256874	0.894975	0.247104	0.313096	0.425359	0.776037	0.197739	0.874049	0.487086	0.922367	0.137761	0.151483	0.028965	0.985634	0.804408	0.348797	0.36194	0.532978	0.398205	0.798441	0.929127	0.184437	0.431224	0.613597	0.100863	0.272676	0.000182653	0.0206655	0.0511792	0.286812	0.126306	0.00450591		0.950323	0.138671	0.223195	0.89327	0.329372	0.0458566	0.4048	0.696773	0.107003	0.567912	0.714757
Ala	GCA	0.26664	0.85171	0.0923063	0.00485346	0.758798	0.141484	0.29566	0.3337	0.857178	0.854727	0.222486	0.0856782	0.731251	0.798735	0.280454	0.790348	0.862102	0.95554	0.507		0.128729	0.0828339	0.109024	0.417019	0.0832457	0.660002	0.759467	0.177718	0.150669	0.606329	0.202508	0.190949	0.240237	0.197126	0.439455	0.353602		0.640882	0.220037	0.222254	0.329628	0.35839	0.195238	0.930491	0.0672741	0.0143503	0.184702	0.291393
Ala	GCC	0.0459806	0.0651474	0.282594	0.0301145	0.967329	0.134256	0.0790131	0.392594	0.245037	0.0982616	0.494995	0.177199	0.00752277	0.224402	0.373974	0.211335	0.833746	0.84278	0.454755	0.0862105	0.897687	0.789164	0.928483	0.47655	0.835135	0.0489885	0.682574	0.177525	0.1056	0.101991	0.368086	0.117612	0.13787	0.011743	0.0804628	0.00826005		0.58178	0.843283	0.824216	0.959644	0.330926	0.291255	0.19743	0.522766	0.823754	0.240456	0.0693701
Ala	GCG	0.919877	0.898108	0.180471	0.544804	0.775756	0.00907862	0.243768	0.837941	0.726994	0.246716	0.855562	0.504708	0.825315	0.864968	0.0283044	0.707637	0.459767	0.959715	0.834669	0.622123	0.575947	0.638221	0.540784	0.749937	0.626928	0.251604	0.180509	0.761941	0.750326	0.242285	0.272513	0.134666	0.0912635	0.581233	0.979584	0.774197	0.154802	0.751673	0.46135	0.015217	0.551682	0.984527	0.893391	0.730374	0.471014	0.574983	0.344545	0.214041
Ala	GCT	0.423509	0.0582448	0.9549	0.210218	0.936668	0.00151536	0.025741	0.00514159	0.0166792	0.0749229	0.698167	0.330276	0.0379537		0.101958	0.18544	0.0260483	0.389737	0.564216	0.862865	0.152252	0.743467	0.304421	0.0699314	0.494831	0.805265	0.830521	0.461791	0.468297	0.0802578	0.170511	0.113988	0.150168	0.500659	0.33475	0.113357		0.752568	0.0949948	0.88602	0.954297	0.157534	0.714438	0.10128	0.724737	0.732558	0.0119159	0.439346
Gly	GGA	0.0126642	0.354627	0.118527	0.00872996	0.707149	0.509251	0.704438	0.899319	0.240953	0.497465	0.648528	0.583041	0.868432	0.889474	0.279635	0.0503622	0.0380933	0.559373	0.0480344	0.330121	0.721373	0.814825	0.687477	0.456496	0.908328	0.00100841	0.0543596	0.533603	0.477477	0.438305	0.852428	0.0409624	0.805463	0.47002	0.0588636	0.138353		0.793268	0.950596	1.45335e-09	1.00248e-05	0.00603138	0.000207936	3.91302e-06	0.0222409	0.666005	0.519368	0.223637
Gly	GGC	0.183705	0.630783	0.704677	0.19951	0.422698	0.565524	0.579273	0.840943	0.358054	0.825541	0.0315736	0.254081	0.277053	0.36423	0.95844	0.856588	0.673961	0.653121	0.876428	0.0762928	0.0921996	0.256419	0.176519	0.687856	0.363509	0.593848	0.542204	0.295146	0.428746	0.272676	0.110442	0.0191758	0.361409	0.905531	0.408372	0.763354		0.0344361	0.886913	0.000539317	0.945013	0.628919	0.232208	0.434623	0.0898695	0.304082	0.815764	0.0808345
Gly	GGG	0.0061833	0.865222	0.148833	0.241547	0.681054	0.000246087	0.451993	0.00594652	0.129647	0.377078	0.0178831	0.703781	0.188168	0.817634	0.000202909	0.264082	0.194779	0.0067297	0.0225512	0.897066	0.0111039	0.537777	0.652094	0.642059	0.765715	0.914451	0.857271	0.881602	0.965825	0.139154	0.0560313	0.114611	0.0584829	0.352769	0.308706	0.0332771		0.50544	0.0857839	0.00260328	0.000732962	0.527575	0.00445609	0.169831	0.754691	0.69651	0.523549	0.935406
Gly	GGT	0.0325121	0.974936	0.118527	0.28607	0.341807	0.0025145	0.768273	0.00142543	0.000473916	0.0693915	0.987364	0.647235	0.832699	0.153083	0.941841	0.937465	0.940177	0.0138564		0.526665	0.90396	0.307278		0.998804	0.419007	0.115777	0.941793	0.0721558	0.587728	0.295304	0.798796		0.332838	0.561132	0.348081	0.0143446	0.477148	0.0447229	0.569708	0.213306	0.673553	0.141698	1.44439e-05	0.607465	0.497763	0.387596	0.0663331	0.786567
Cys	TGC	0.00321388	0.716625	0.859837	0.168438	0.147381	0.754972	0.0481118	0.607391	0.184084	0.578961	0.351997	0.0148542	0.598278	0.168287	0.729759	0.653191	0.178111	0.335568	0.116957	0.452433	0.101749	0.477148	0.631502	0.762877	0.719685	0.798949	0.13885	0.437199	0.61141	0.283958	0.624672	0.191127	0.820158	0.0277826	0.358455	0.656504		0.856671	0.754065	0.704274	0.10587	0.284838	0.356148	0.161447	0.295605	0.477236	0.355445	0.813714
Cys	TGT	0.0248245	0.325597	0.000392666	0.248097	0.297301	0.134693	0.642072	0.790411	0.280343	0.816576	0.935222	0.843163	0.943856	0.824567	0.676138	0.216162	0.788491	0.957855	0.0584168	0.481818	0.678217	0.977333	0.381137	0.983624	0.522684	0.348016	0.182111	0.96875	0.729909	0.363921	0.13184	0.493525	0.71383	0.741036	0.737859	0.996938	0.816152	0.599591	0.131125	0.735862	0.0108078	0.33909	0.400153	0.0709845	0.178249	0.622767	0.0283482	0.973619
Ser	AGC	0.0701034	0.00504463	0.176205	0.638079	0.85042	0.553526	0.468238	0.46717	0.133131	0.980827	0.00335042	0.224869	0.882265	0.630052	0.63312	0.464917	1.60987e-05	0.643228	0.91685	0.58155	0.235638	0.0279135	0.174495	0.317094	0.126648	0.21123	0.767532	0.840326	0.0937258	0.370126		0.535543	0.137923	0.125495	0.0497616	0.750458	0.175345	0.627495	0.176791	0.0510915	0.850453	0.0103874	0.731463	0.342697	0.492165	0.810116	0.971057
Ser	AGT	0.164052	0.705781	0.0014999	0.662571	0.946726	0.000994536	0.290986	0.00515636	0.936045	0.108335	0.451892	0.19919	0.963403	0.79222	0.389523	0.913163	0.853248	0.650488	0.131756	0.494995	0.0796269	0.877821	0.814756	0.350436	0.501764	0.226261	0.335311	0.719766	0.183431	0.069817	0.79833	0.278843	0.198743	0.652531	0.416825	0.211089		0.489396	0.442256	0.693594	0.225788	0.0450237	0.00938046	0.230368	0.0979311	0.622391	0.20036	0.753397
Ser	TCA	0.676245	0.018228	0.78222	0.669298	0.282134	0.8939	0.682362	0.742159	0.248344	0.970614	0.0449894	0.00021072	0.783857	0.0930604	0.529867	0.913163	0.711188	0.650403	0.698167	0.388868	0.795425	0.202133	0.134578	0.0608544	0.91492	0.00551419	0.230948	0.175779	0.422522	0.0483641	0.465516	0.509117	0.866682	0.110911	0.00927635	0.00178102	0.679202	0.591266	0.0666942	0.387873	0.0407664	0.336157	0.140418	0.729661	0.656708	0.549042	0.643863	0.721735
Ser	TCC	0.31507	0.707718	0.155487	0.00253287	0.649935	0.601338	0.5509	0.382672	0.495412	0.20092	0.0148365	0.982061	0.594964	0.0797575	0.57709	0.965766	0.81623	0.186232	0.440068	0.577896	0.686937	0.419404	0.986545	0.0394611	0.180472	0.447576	0.148215	0.182243	0.983452	0.889904	0.136132	0.0793709	0.106221	0.176791	0.421193	0.000661908		0.480197	0.653121	0.537321	0.0421921	0.319448	0.165523	0.412486	0.059728	0.747501	0.109779	0.00690846
Ser	TCG	0.565044	0.545275	0.148237	0.349254	0.857217	0.031757	0.536369	0.516221	0.340553	0.619518	0.772089	0.321784	0.399352	0.0608007	0.857196	0.212469	0.798597	0.576809	0.840152	0.0115771	0.736933	0.842522	0.847835	0.53246	0.36474	0.848845	0.66089	0.603305	0.92939	0.288627	0.691598	0.828473	0.586524	0.49166	0.732558	0.075314		0.289317	0.497425	0.270177	0.160155	0.230435	0.495851	0.192247	0.74786	0.191219	0.38163	0.324774
Ser	TCT	0.576943	0.0466589	0.309173	0.664499	0.192545	0.743467	0.210188	0.184577	0.970127	0.571955	0.969404	0.751287	0.386156	0.0384047	0.0278974	0.55459	0.754326	0.573698	0.056654	0.00749252	0.685914	0.481303	0.478448	0.0402032	0.331274	0.596184	0.00827167	0.229193	0.697079	0.977499	0.396118	0.998131	0.152063	0.563525	0.491238	0.331866		0.223476	0.226203	0.235236	0.0610545	0.00278714	0.464999	0.672641	0.159151	0.952206	0.525379	0.639716
Thr	ACA	0.449771	0.913929	0.240256	0.0927458	6.88926e-05	0.146002	0.68791	0.931967	0.351237	0.760765	0.289327	0.138691	0.0760778	0.831963	0.627243	0.920264	0.590906	0.820608	0.480416	0.0384737	0.0319717	0.560905	0.330276	0.889585	0.984905	0.933467	0.433788	0.204009	0.0143688	0.335918	0.0709794	0.682614	0.210211	0.542253	0.47265	0.377884		0.458233	0.393625	0.179131	0.431751	0.01585	0.711672	0.556614	0.183093	0.913603	0.823438	0.00214646
Thr	ACC	0.010398	0.113357	0.395933	0.387594	0.54531	0.0050517	0.425359	0.0621415	0.592647	0.769456	0.346615	0.00473582	0.681734	0.0237602	0.280454	0.0399639	0.0839255	0.93103	0.855533	0.824584	0.817289	0.0587488	0.757226	0.324453	0.102966	0.581424	0.568629	0.721869	0.560996	0.771641	0.650619	0.39563	0.294883	0.666081	0.0726574	0.685634	0.471571	0.569171	0.868461	0.745313	0.00188174	0.885563	0.109846	0.245777	0.203294	0.0226808	0.143006	0.564004
Thr	ACG	0.0087709	0.0496183	0.12471	0.842615	0.0409838	0.181821		0.594046	0.56935	0.590664	0.417029	0.0172435	0.228892	0.0774576	0.831879	0.487516	0.468859	0.238875	0.071522	0.617419	0.588232	0.266647	0.0221177	0.0690426	0.205176	0.107873	0.739688	0.790553	0.118987	0.797412	0.404221	0.457223	0.490852	0.420063	0.183554	0.00872937		0.917254	0.925098	0.155061	0.463779	0.726334	0.822018	0.181768	0.0114791	0.799386	0.765102	0.0768715
Thr	ACT	0.0205882	0.0856542	0.0947325	0.474452	0.456224	0.0543795	0.775108	0.847773	0.401175	0.0372282	0.549388	0.101591	0.00941163	0.533013	0.0286586	0.260378	0.0212927	0.182666	0.65346	0.299468	0.727957	0.975814	0.0613345	0.548383	0.502406	0.615282	0.502924	0.0522604	0.972496	0.375112	0.152434	0.324373	0.0209967	0.893442	0.189228	0.329044		0.409218	0.809514	0.139057	0.161086	0.737463	0.718776	0.257666	0.553201	0.472491	0.931515	0.882791
Gln	CAA	0.000145295	0.130124	0.526917	0.0732906	0.777928	0.558652	0.353463	0.162821	0.487086	0.234331	0.645714	0.283342	0.580376	0.343809	0.932881	0.132391	0.898905	0.000683328	0.732002	0.0185798	0.653522	0.286162	0.113829	0.882814	0.600783	0.470572	0.237097	0.74882	0.326687	0.614169	0.367437	0.275565	0.403274	0.323438	0.0875472	0.0767628		0.556478	0.0278418	0.484786	0.225245	0.181971	0.929604	0.533813	0.333105	0.382436	0.299572	0.261223
Gln	CAG	0.906106	0.431469	0.106092	0.532558	0.211694	0.00273957	0.831951	0.594199	0.0288923	0.581089	0.706624	0.0878074	0.37954	0.920942	0.990281	0.130226		0.127106	0.576808	0.215976	0.620085	0.533058	0.7935	0.394266	0.854448	0.121181	0.499445	0.150265	0.804484	0.00699167	0.364481	0.133704	0.861016	0.695328	0.572828	0.073065		0.286874	0.870323	0.00331854	0.160425	0.276662	0.565986	0.181363	0.174677	0.917125	0.110106	0.523047
Asn	AAC	0.38848	0.219475	0.40174	0.618877	0.473681	0.526665	0.381337	0.679393	0.00343298	0.86665	0.759148	0.822974	0.800374	0.537937	0.751936	0.179147	0.828265	0.519282	0.135502	0.89351	0.87296	0.286718	0.36393	0.65643	0.688189	0.260612	0.34153	0.412583	0.46256		0.880623	0.501966	0.108265	0.943279	0.87852	0.824087		0.89018	0.0666873	0.000179938	0.712689	0.938378	0.430571	0.00600251	0.0574181	0.350787	0.540447	0.974339
Asn	AAT	0.0212175	0.061247	0.286162	0.0380994	0.419984	0.266302	0.295717	0.106134	0.332932	0.924711	0.455909	0.564743	0.717428	0.0574486	0.959952	0.213867	0.796262	0.320068	0.303181	0.016007	0.0555835	0.251769	0.926723	0.32814	0.97849	0.00118526	0.188511	0.232688	0.355797	0.728028	0.943515	0.71383	0.708147	0.267735	0.791997	0.0959056	0.534565	0.351795	0.0379225	1.5154e-05	0.185772	0.245929	0.351897	0.645075	0.71618	0.869316	0.598927	0.878287
Asp	GAC	0.608156	0.739836	0.722879	0.822757	0.577698	0.684326	0.175779	0.401997	0.817854	0.757368	0.0657927	0.348371	0.382179	0.0900894	0.945811	0.0989662	0.376526	0.341807	0.384012	0.704677	0.362108	0.784478	0.218663	0.719079	0.791432	0.312583	0.0982616	0.892812	0.524206	0.925983	0.00916736	0.504417	0.0327233	0.877124	0.657277	0.477917		0.983186	0.0805398	0.148682	0.508207	0.594735	0.824432	0.565062	0.660542	0.906064	0.00212825	0.666296
Asp	GAT	0.149061	0.360315	0.0857823	0.428443	0.87582	0.180054	0.431469	0.112973	0.325151	0.165154	0.685914	0.304788		0.539095	0.382179		0.897522	0.543386	0.23791	0.825448	0.520627	0.775756	0.00181389	0.299126	0.126483	0.637189	0.358439		0.74683	0.00783478	0.194377	0.159726	0.726472	0.944624	0.495736	0.303522		0.499472	0.419052	0.0013925	0.515904	0.950311	0.181229	0.20232	0.112507	0.300989	0.505846	0.807298
Glu	GAA	0.941158	0.562853	0.347989	0.8825	0.0953448		0.939154	0.168068	0.172028	0.911798	0.808479	0.350524	0.429006	0.0652144		0.432804	0.570367	0.276185	0.95787	0.748438	0.887284	0.783969	0.0946957	0.56678	0.314763		0.469736	0.665644	0.0630657	0.63156	0.293859	0.484447	0.362935	0.0999017	0.352712	0.639654		0.318687	0.0888789	0.00564711			0.0588127	0.43006	0.496642	0.909723	0.647685	0.293353
Glu	GAG	0.0497799	0.502755	0.358223	0.0393052	0.866651	0.71228	0.82217	0.00829535	0.342957	0.168883	0.183191	0.653121	0.981385	0.14911	0.892408	0.333737	0.84814	0.902087	0.21711	0.434293	0.465229	0.201049	0.0311853	0.895874	0.125092	0.22278	0.649098	0.998822	0.490206	0.0960135	0.718206	0.16496	0.473705	0.489223	0.031383			0.824531	0.0195963	6.13672e-05	0.639141	0.414569	0.0156691	0.08089	0.45034	0.642657	0.0815817	0.42965
His	CAC	0.223374	0.253783	0.0891229		0.0319959	0.162001	0.0788539	0.138072	0.106899	0.675583	0.24756	0.266585	0.898019	0.263767	0.542204	0.530959	0.755018	0.0476997	0.202903	0.212395	0.767343	0.00302041	0.559194	0.774747	0.153091	0.378512	0.185057	0.710184	0.57014	0.970863	0.745627	0.745601	0.262867	0.636865	0.315504	0.0201313		0.491147	0.822113	0.714306	0.365039	0.515904	0.890858	0.546929	0.0929489	0.360865	0.596884	0.0640083
His	CAT	0.577896	0.0248106	0.65467	0.218951	0.101078	0.0119567	0.182968	0.805931	0.0152096	0.893106	0.621628	0.980827	0.229836	0.878545	0.0953827	0.0278827	0.0364217	0.650986	0.87296	0.345203	0.942556	0.953853	0.529591	0.893692	0.594406	0.985504	0.39595	0.0679325	0.680159	0.775208	0.976173	0.0846763	0.0753963	0.996633	0.0798018	0.0691155		0.204977	0.473941	0.180911	0.21123	0.0182184	0.135574	0.410617	0.772116	0.0870793	0.278449	0.903188
Arg	AGA	0.00594325	0.682944	0.175675	0.417304	0.864716	0.0958127	0.364389	0.00767672	0.370237	0.254325	0.344621	0.269701	0.196399	0.0401153	0.494831	0.3488	0.793458	0.486094	0.967192	0.291043	0.575497	0.233793	0.302121	0.731251	0.252557	0.958181	0.0240143	0.552713	0.359833	0.0151749	0.726515	0.266598	0.43485	0.754059	0.301437	0.0107126	0.308604	0.701924	0.823519	0.00236785	0.435157	0.802251	0.000434212	0.0016486	0.550348	0.978319	0.827271	0.57631
Arg	AGG	0.0113782	0.432143	0.187153	0.474683	0.273307	0.640396	0.0223618	0.0145838	0.00329719	0.857183	0.152998	0.0968424	0.303297	0.00364662	0.821682	0.186671	0.0878392	0.792267	0.740754	0.47655	0.0830627	0.279828	0.680577	0.420083	0.981311	0.100862	0.00748493	0.551749	0.497645	0.179523	0.622909	0.769269	0.0278056	0.925893	0.0230536	0.313811	0.563482	0.106474	0.768288	0.177617	0.0204182	0.0869428	0.000422643	0.602223	0.32793	0.958935	0.269345	0.172002
Arg	CGA	0.105445	0.0228371	0.592226	0.485501	0.427057	0.650537	0.803376	0.788665	0.919025	0.666004	0.718322	0.515931	0.0649985	0.147057	0.220063	0.324188	0.0911525	0.0177596	0.57041	0.377092		0.673428	0.235984	0.57631	0.739859	0.32196	0.0956862	0.93659	0.186867	0.0478247	0.855258	0.290019	0.206554	0.0586367	0.0865686	0.620573		0.633737	0.0902703	0.196214	0.643954	0.193125	0.551479	0.397121	0.108108	0.0555835	0.850599	0.944377
Arg	CGC	0.0787123	0.946007	0.270602	0.91342	0.0261142	0.119641	0.907727	0.599453	0.706714	0.220341	0.6451	0.122325	0.0961467	0.418224	0.623631	0.590225	0.232548	0.709343	0.490652	0.0698083	0.229347	0.765757	0.066049	0.121549	0.180054	0.737401	0.986398	0.270166	0.0926731	0.113393	0.972199	0.0925725	0.776794	0.482312	0.884736	0.289239		0.273917		0.156712	0.313386	0.705577	0.868304	0.0491937	0.483303	0.175675	0.992445	0.526745
Arg	CGG	0.49088	0.568871	0.302744	0.489461	0.222205	0.56398	0.568068	0.0872233	0.00620629	0.279635	0.0135573	0.756035	0.481303	0.626497	0.251853	0.0858699	0.0485129	0.812127	0.614471	0.628031	0.146397	0.816152	0.185391	0.0697016	0.436984	0.204147	0.866742	0.897956	0.0384036	0.932307	0.133819	0.73398	0.180442	0.935829	0.968511	0.975569		0.621628	0.207931	0.313555	0.639079	0.964166	0.818938	0.0547542	0.53868	0.482957	0.0991112	0.721231
Arg	CGT	0.215098		0.219329	0.513199	0.667435	0.0232007	0.402711	0.265425	0.86531	0.749235	0.900345	0.4194	0.215079	0.120485	0.477392	0.0819626	0.204544	0.406118	0.844576	0.394477	0.154868	0.196399	0.719079	0.989776	0.0570826	0.516928	0.443163	0.508895	0.898765	0.425209	0.561691	0.393648	0.790276	0.197942	0.0578439	0.300217	0.216052	0.641529	0.00238528	0.549332	0.0280901	0.887087		0.592038	0.509745	0.0243539	0.691681	0.327865
Lys	AAA	0.00741499	0.30109	0.664741	0.33312	0.715215	0.459725	0.326274	0.420347	0.141141		0.950323		0.448883	0.610163	0.541729	0.690113	0.631053	0.168863	0.150479	0.659083	0.585916	0.298209	0.366623	0.226883	0.481452	0.7267	0.631838	0.025971	0.327251	0.294376	0.198467	0.79847	0.49861	0.00161226	0.278843	0.0144041		0.690841	0.110966	0.000243472	0.371601	0.214018	0.795425	0.519225	0.592647	0.562436	0.0856585	0.817557
Lys	AAG	0.0873849	0.528761	0.156961	0.773918	0.0790131	0.308706	0.0243049	0.596569	0.895498	0.30729	0.253365	0.604419	0.216244	0.459192	0.943904	0.795425	0.631398	0.853092	0.483115	0.911801	0.0436361	0.134776	0.816632	0.61141	0.999533	0.0178343	0.48447	0.968968	0.0649699	0.298966	0.0741481	0.327478		0.226863	0.0784479	0.167314		0.473913	0.0266176	0.656696	0.582709	0.423295	0.825298	0.188893	0.0814506	0.401666	0.444617	0.0131284
STOP	TAA	0.0589945	0.10587	0.00227131	0.313673	0.0177888	0.205748	0.931239	0.125168	0.0436327	0.299036	0.000496723	0.149504	0.0420868	0.231165	0.820693	0.498879	0.570367	0.0716143	0.718264	0.0626393	0.641019	0.125193	0.368323	0.280343	0.156425	0.738153	0.61543	0.331913	0.0113782	0.0014553	0.482516	0.118623	1.21589e-05	0.400544	0.0943311	0.00158899		0.00891577	0.0658255	0.625847	0.36952	0.467008	0.932842	0.135379	0.0342331	0.00490827	0.000317042	0.689051
STOP	TAG	0.686549	0.197786	0.25102	0.324466	0.195203	0.43221	0.00555019	0.235295	0.0593148	0.0634381	0.0193196	0.00384134	0.171968	0.0316028	0.248797	0.126575	0.748539	0.694304	0.0643033	0.340877	0.610107	0.0199725	0.0425305	0.0257599	0.0371949	0.350797	0.0603163	0.34112	0.0908152	0.425688	0.350398	0.0531984	0.0997783	0.686549	0.198467	0.640003		0.800625	0.660892	0.700277	0.067275	0.671573	0.770879	0.17329	0.237315	0.00767672	0.0185871	0.0183383
STOP	TGA	0.162221	0.800438	0.961276	0.319037	0.0371804	0.123285	0.263352	0.589327	0.00448034	0.179195	0.0783275	0.0420083	0.105099	0.397267	0.0148717	0.81608	0.202133	0.713299	0.210954	0.000105013	0.0199447	0.939761	0.593436	0.202328	0.626928	0.00477538	0.757866	0.957855	0.0182897	0.00404432	0.324791	0.917968	0.279023	0.743402	0.107094	0.105879		0.251146	0.343744	0.771833	0.375883	0.145006	0.191219	0.139923	0.0093583	0.033462	0.0807829	0.134531
	WT	M	R	I	H	P	E	T	L	V	K	V	K	D	A	E	D	Q	L	G	A	R	V	G	Y	I	E	L	D	L	N	S	G	K	I	L	E	S	F	R	P	E	E	R	F	P	M	M	S
	Amino Acid	3	4	5	26	27	28	29	30	31	32	33	34	35	36	37	38	39	40	41	42	43	44	45	46	47	48	49	50	51	52	53	54	55	56	57	58	59	60	61	62	63	64	65	66	67	68	69	70
	W	0.211038	0.0223393	0.0131131	0.597975	0.480584	0.329237	0.314195	0.077558	0.809952	0.431373	0.251853	0.490953	0.671367	0.122024	0.253392	0.471021	0.860301	0.444467	0.816191	0.530027	0.0112965	0.690981	0.597612	0.402686	0.02776	0.739096	0.316796	0.578097	0.318949	0.300129	0.692349	0.842194	0.250313	0.323266	0.652766	0.24609		0.967259	0.483364	0.594859	0.799513	0.337177	0.659604	0.851572	0.269765	0.943279	0.887922	0.625134
	F	0.0449462	0.793228	0.335401	0.109997	0.187315	0.0527239	0.40862	0.554515	0.00199098	0.0726436	0.28646	0.0017593	0.337455	0.933874	0.848214	0.503505	0.310937	0.711964	0.0482454	0.360731	0.738153	0.0107151	0.144739	0.639126	0.625228	0.0246033	0.436099	0.543144	0.0943501	0.0341581	0.207233	0.170904	0.0941196	0.228372	0.228892	0.44769			0.770053	0.0265907	0.437732	0.299036	0.026089		0.0155896	0.232859	0.962018	0.635114
	Y	0.0476001	0.58221	0.305021	0.210032	0.840731	0.381309	0.103595	0.420347	0.484877	0.597802	0.334185	0.247222	0.546577	0.000274604	0.805931	0.701855	0.0261228	0.186699	0.877124	0.526052	0.145531	0.776533	0.250192		0.818469	0.287706	0.572336	0.655262	0.973196	0.772816	0.0208875	0.0479109	0.0851511	0.463717	0.914646	0.411314		0.329107	0.121904	0.00187402	0.85766	0.750326	0.862524	0.41029	0.541972	0.585111	0.771811	0.944887
	P	7.6481e-06	0.0216213	0.029522	0.0470927		0.563268	0.253637	0.00142314	0.0133009	0.967323	0.317494	0.0472551	0.445717	0.00245282	0.660656	0.0250141	0.0307922	0.204189	0.172983	0.552445	0.684711	0.351707	0.491409	0.0432038	0.573614	0.484418	0.515042	0.102365	0.1971	0.272879	0.0944138	0.163131	0.0310291	0.231838	0.316618	0.00156916	0.992147	0.00911797	0.0268355		0.230284	0.634146	0.26272	0.00465989		0.460512	0.76812	0.288184
	M		0.046793	0.518106	0.408354	0.818591	0.137974	0.905051	0.990665	0.329938	0.885862	0.2187	0.109246	0.906135	0.192125	0.548556	0.334505	0.238552	0.559196	0.935273	0.0935312	0.343043	0.0212892	0.940671	0.989806	0.892563	0.469845	0.532902	0.0345386	0.563784	0.618255	0.122077	0.849566	0.00979398	0.370604	0.269727	0.735102		0.308744	0.279	0.0937796	0.0712953	0.556234	0.556296	0.616555	0.93901			0.980011
	I	0.00115591	0.146143		0.787994	0.0625917	0.0247149	0.00132539	0.0211103	0.206859	0.29757	0.0615247	0.385344	0.00166268	0.784392	0.177107	0.681515	0.0587084	0.0343413	0.161209	0.0699716	0.985092	0.0280798	0.515216	0.757393		0.191652	0.288603	0.28129	0.0523779	0.572415	0.156365	0.555493	0.00728377		0.652161	0.182144	0.0442075	0.296368	0.0510635	0.202575	0.608253	0.777574	0.655814	0.101042	0.0379838	0.505432	0.0125506	0.0745716
	L	2.45421e-06	0.205084	0.474719	0.0154013	0.0647839	0.0824787	0.500032		0.0340745	0.257183	0.579253	0.0685182	0.154551	0.0589376	0.413827	0.771817	0.451148		0.428234	0.262007	0.425247	0.337821	0.571118	0.631037	0.00377149	0.00617371		0.805086		0.628615	0.992716	0.471661	0.738641	0.112127		0.130106		0.359794	0.0535304	0.214696	0.053655	0.583482	0.0264132	0.729252	0.036561	0.152272	0.0595496	0.591911
	V	0.000222655	0.155437	0.545046	0.180444	0.734973	0.00178823	0.0213856	0.0619852		0.74827		0.433931	0.503048	0.744657	0.343043	0.772573	0.594141	0.972584	0.652607	0.0688623	0.641215		0.101257	0.404863	0.958851	0.00909487	0.740751	0.915407	0.102938	0.0440096	0.891387	0.00227287	0.150609	0.04117	0.532389	0.018677		0.976375	0.545355	0.00207224	0.711555	0.603481	0.650106	0.373323	0.211237	0.47876	0.139112	0.725978
	A	0.0487425	0.0371864	0.0373093	0.0388516	0.98377	1.01706e-05	0.0014388	0.766571	0.685638	0.563748	0.410579	0.017424	0.0128452		0.669369	0.19277	0.605282	0.741315	0.89994		0.629553	0.274397	0.391996	0.986831	0.928387	0.617867	0.380059	0.620968	0.0748149	0.0442076	0.254901	0.0974912	0.963025	0.0342816	0.320808	0.00894631	0.154802	0.683192	0.443539	0.0643265	0.81302	0.0892226	0.841987	0.888528	0.297601	0.364526	0.486725	0.195856
	G	2.73636e-05	0.930912	0.0142821	0.00249029	0.685396	3.35621e-05	0.535457	0.000325162	0.023287	0.752296	0.00816375	0.449572	0.141738	0.672952	0.556141	0.235346	0.961341	0.00743418		0.10336	0.0676843	0.667926		0.734006	0.542103	0.00722097	0.586489	0.838139	0.338112	0.445328	0.991636		0.477937	0.627364	0.65251	0.269095	0.477148	0.538829	0.388516	4.03475e-08	8.32822e-06	0.217566	9.70592e-10	0.128901	0.0109411	0.315064	0.523732	0.162518
	C	0.000203712	0.328845	0.00564341	0.0725111	0.932881	0.349116	0.0871138	0.583285	0.970031	0.607391	0.575941	0.0676361	0.806685	0.399011	0.593007	0.66677	0.408053	0.660002	0.0149637	0.302383	0.20087	0.856476	0.317522	0.798038	0.474394	0.624533	0.0551568	0.544506	0.554435	0.717809	0.354935	0.160168	0.963397	0.0382052	0.365177	0.717794	0.816152	0.658629	0.201014	0.61554	0.00324738	0.891379	0.221159	0.0228906	0.089263	0.388423	0.025439	0.884011
	S	0.0753918	0.00075098	0.0577126	0.573614	0.336906	0.811282	0.564635	0.0231604	0.0909475	0.991001	0.010692	0.00388369	0.61926	0.193332	0.774285	0.26162	0.047474	0.262707	0.119477	0.0261795	0.164192	0.544918	0.387861	0.000357192	0.305188	0.0155508	0.0225489	0.15572	0.162359	0.516122		0.861998	0.100913	0.535755	0.00243648	8.11581e-05		0.606492	0.450852	0.513272	0.578777	0.0339608	0.33998	0.799705	0.722653	0.616246	0.800669
	T	7.27717e-05	0.0083305	0.328568	0.897956	0.701124	0.00012429		0.164993	0.147444	0.3552	0.087865	2.23461e-05	0.0022301	0.0153293	0.613074	0.213202	0.941207	0.190804	0.142436	0.341454	0.0996495	0.101808	0.108181	0.0795897	0.066247	0.2477	0.508674	0.774192	0.0160699	0.304662	0.184087	0.668161	0.698828	0.293133	0.4498	0.0686726	0.988894	0.779083	0.686877	0.0217726	0.00140817	0.239695	0.16608	0.596519	0.00424416	0.0858522	0.387345	0.74351
	Q	0.0021723	0.0915004	0.0974928	0.681641	0.214378	0.0146566	0.417108	0.198952	0.0286204	0.790549	0.553562	0.0532609	0.300678	0.468902	0.942081	0.500522		0.146831	0.517768	0.00834083	0.503524	0.878812	0.194507	0.519163	0.609599	0.908414	0.255153	0.202955	0.368566	0.0400568	0.198126	0.063024	0.649928	0.759714	0.430612	0.0112043		0.245725	0.276111	0.00785701	0.949383	0.70474	0.735794	0.149855	0.102575	0.632844	0.500721	0.223024
	N	0.0220605	0.0277037	0.203781	0.270487	0.280454	0.240565	0.17203	0.180066	0.0111593	0.854448	0.484114	0.579512	0.947229	0.250965	0.764136	0.0671878	0.736091	0.255962	0.605509	0.0632361	0.250766	0.116801	0.604927	0.340352	0.741629	0.0740927	0.913325	0.150838	0.239113		0.874213	0.887922	0.140639	0.427172	0.774897	0.262103	0.534565	0.623567	0.695304	1.3314e-08	0.211952	0.549318	0.990621	0.0174463	0.114413	0.427172	0.846153	0.940389
	D	0.183705	0.354613	0.398286	0.875716	0.77282	0.222804	0.152253	0.0845011	0.525953	0.205271	0.183303	0.911541		0.364277	0.487776		0.479828	0.267417	0.915076	0.917494	0.284314	0.977597	0.00255331	0.302287	0.22089	0.297844	0.0611035		0.844446	0.0595916	0.00516938	0.126141	0.0666064	0.928161	0.477169	0.846766		0.649659	0.0634738	0.00173314	0.936016	0.752714	0.359737	0.175415	0.173592	0.494101	0.00395562	0.624726
	E	0.185347	0.375112	0.188296	0.150312	0.471014		0.925254	0.00364971	0.113909	0.448818	0.344839	0.33246	0.597659	0.743088		0.218274	0.588974	0.356072	0.374634	0.816099	0.500401	0.237633	0.00741663	0.586277	0.652094		0.453099	0.787202	0.51751	0.128419	0.343716	0.132636	0.259576	0.772938	0.0276478			0.412952	0.00381209	2.32279e-06			0.00220376	0.0603632	0.307861	0.765865	0.314215	0.831444
	H	0.210917	0.0138962	0.296205		0.99758	0.00723331	0.961803	0.271944	0.00445837	0.775561	0.223777	0.414406	0.338025	0.44016	0.135026	0.100343	0.406253	0.260508	0.279461	0.833096	0.881211	0.0286799	0.916952	0.754701	0.486954	0.510698	0.16685	0.307452	0.867291	0.866557	0.795334	0.317393	0.0399193	0.684818	0.717819	0.00297297		0.193438	0.54399	0.247131	0.882667	0.180606	0.337527	0.307694	0.275371	0.504622	0.296505	0.197292
	R	1.06712e-05		0.0071708	0.288532	0.0362664	0.0155018	0.11368	0.000182157	0.00328809	0.283758	0.269652	0.203612	0.197292	0.00013147	0.8565	0.933857	0.441009	0.0950942	0.801478	0.359605		0.5474	0.940079	0.156119	0.303185	0.0428498	0.0031737	0.600281	0.299263	0.266474	0.223521	0.125038	0.0417821	0.965846	0.258872	0.214051	0.687127	0.906995		0.100065	0.102077	0.296838		0.156305	0.51209	0.724544	0.136742	0.261071
	K	0.00174985	0.258824	0.474125	0.465645	0.0913986	0.208475	0.147837	0.362461	0.266647		0.467312		0.152434	0.372484	0.620734	0.901221	0.949045	0.475412	0.65834	0.682468	0.239613	0.0677058	0.387733	0.230107	0.615921	0.303076	0.608211	0.102213	0.236357	0.902148	0.0274814	0.597659		0.344273	0.684611	0.00652916		0.414778	0.00668396	0.0158762	0.309924	0.859733	0.991732	0.162646	0.0829577	0.878216	0.0880605	0.0703588
	STOP	0.0596267	0.0373485	0.0299195	0.0931476	0.00101892	0.0474671	0.0182766	0.0454396	0.000111459	0.0129086	3.18512e-05	0.000153923	0.00348174	0.0125574	0.686384	0.15099	0.750357	0.138645	0.0776555	8.82739e-05	0.0408051	0.00814996	0.145935	0.00926894	0.0201984	0.0145294	0.226261	0.290585	0.000190012	3.24576e-05	0.590283	0.0764325	1.32183e-05	0.543254	0.00839397	0.00154011		0.0203978	0.45973	0.701173	0.196503	0.168935	0.277317	0.0115631	0.000585876	1.00668e-05	0.0118417	0.0144529
[truncated: 219 more columns]

[truncated: 6 more sheets: Seq. Counts Initial (replica 2), Seq. Counts Final (replica 2), Fitness (replica 2), 99% Confidence (replica 2), Variance (replica 2), P value (replica 2)]
